# Supplementary material for: Comprehensive research into prognostic and immune signatures of transcription factor family in breast cancer
Source: BMC Med Genomics. 2023 Apr 25;16:87. doi: 10.1186/s12920-023-01521-y (PMC10127334; doi:10.1186/s12920-023-01521-y)
Supplement: Supplementary file 1 — Additional file 1. R code and data. [file 12920_2023_1521_MOESM1_ESM.zip]

Archive with 91 entries (78 files):
- Supplementary R code and data/CMap/
- Supplementary R code and data/CMap/export.txt
- Supplementary R code and data/CMap/input genes.txt
- Supplementary R code and data/CMap/process.docx
- Supplementary R code and data/Constructing and Validating the Risk Score Model/
- Supplementary R code and data/Constructing and Validating the Risk Score Model/geo.expTime.txt
- Supplementary R code and data/Constructing and Validating the Risk Score Model/multiCox.txt
- Supplementary R code and data/Constructing and Validating the Risk Score Model/R code.txt
- Supplementary R code and data/Constructing and Validating the Risk Score Model/tcga.uniSigExp.txt
- Supplementary R code and data/Constructing and Validating the Risk Score Model/testRisk.txt
- Supplementary R code and data/Constructing and Validating the Risk Score Model/trainRisk.txt
- Supplementary R code and data/DEGs/
- Supplementary R code and data/DEGs/GSE42568/
- Supplementary R code and data/DEGs/GSE42568/diff.txt
- Supplementary R code and data/DEGs/GSE42568/diffGeneExp.txt
- Supplementary R code and data/DEGs/GSE42568/GSE42568_s1.txt
- Supplementary R code and data/DEGs/GSE42568/GSE42568_s2.txt
- Supplementary R code and data/DEGs/GSE42568/merge.txt
- Supplementary R code and data/DEGs/GSE42568/R code.txt
- Supplementary R code and data/DEGs/TCGA-BRCA/
- Supplementary R code and data/DEGs/TCGA-BRCA/diff.txt
- Supplementary R code and data/DEGs/TCGA-BRCA/diffGeneExp.txt
- Supplementary R code and data/DEGs/TCGA-BRCA/merge.txt
- Supplementary R code and data/DEGs/TCGA-BRCA/R code.txt
- Supplementary R code and data/DEGs/TCGA-BRCA/TCGA-BRCA_s1.txt
- Supplementary R code and data/DEGs/TCGA-BRCA/TCGA-BRCA_s2.txt
- Supplementary R code and data/GOKEGG/
- Supplementary R code and data/GOKEGG/diff.txt
- Supplementary R code and data/GOKEGG/GO.txt
- Supplementary R code and data/GOKEGG/R code.txt
- Supplementary R code and data/ImmucellAI/
- Supplementary R code and data/ImmucellAI/cluster.txt
- Supplementary R code and data/ImmucellAI/Cor.txt
- Supplementary R code and data/ImmucellAI/Data download from ImmucellAI.txt
- Supplementary R code and data/ImmucellAI/immune.diff.tiff
- Supplementary R code and data/ImmucellAI/Lollipop.tiff
- Supplementary R code and data/ImmucellAI/R code 1.R
- Supplementary R code and data/ImmucellAI/R code 2.R
- Supplementary R code and data/KM curve/
- Supplementary R code and data/KM curve/CBX2.survival.tiff
- Supplementary R code and data/KM curve/CBX2.txt
- Supplementary R code and data/KM curve/EGR3.survival.tiff
- Supplementary R code and data/KM curve/EGR3.txt
- Supplementary R code and data/KM curve/KLF15.survival.tiff
- Supplementary R code and data/KM curve/KLF15.txt
- Supplementary R code and data/KM curve/LEF1.survival.tiff
- Supplementary R code and data/KM curve/LEF1.txt
- Supplementary R code and data/KM curve/MEOX1.survival.tiff
- Supplementary R code and data/KM curve/MEOX1.txt
- Supplementary R code and data/KM curve/NFKBIE.survival.tiff
- Supplementary R code and data/KM curve/NFKBIE.txt
- Supplementary R code and data/KM curve/NR3C2.survival.tiff
- Supplementary R code and data/KM curve/NR3C2.txt
- Supplementary R code and data/KM curve/OVOL1.survival.tiff
- Supplementary R code and data/KM curve/OVOL1.txt
- Supplementary R code and data/KM curve/R code.txt
- Supplementary R code and data/KM curve/test.survival.tiff
- Supplementary R code and data/KM curve/testRisk.txt
- Supplementary R code and data/KM curve/train.survival.tiff
- Supplementary R code and data/KM curve/trainRisk.txt
- Supplementary R code and data/KM curve/ZNF106.survival.tiff
- Supplementary R code and data/KM curve/ZNF106.txt
- Supplementary R code and data/LASSO/
- Supplementary R code and data/LASSO/Lasso.tiff
- Supplementary R code and data/LASSO/Lasso.xlsx
- Supplementary R code and data/LASSO/R code.txt
- Supplementary R code and data/Nomogram_calibration/
- Supplementary R code and data/Nomogram_calibration/calibration2.tiff
- Supplementary R code and data/Nomogram_calibration/calibration3.tiff
- Supplementary R code and data/Nomogram_calibration/calibration5.tiff
- Supplementary R code and data/Nomogram_calibration/clinical.txt
- Supplementary R code and data/Nomogram_calibration/Nomogram.tiff
- Supplementary R code and data/Nomogram_calibration/R code.txt
- Supplementary R code and data/Nomogram_calibration/trainRisk.txt
- Supplementary R code and data/PPI/
- Supplementary R code and data/PPI/input genes.txt
- Supplementary R code and data/PPI/output (string_interactions).tsv
- Supplementary R code and data/PPI/process.docx
- Supplementary R code and data/ROC/
- Supplementary R code and data/ROC/diffGeneExp.txt
- Supplementary R code and data/ROC/interGenes.txt
- Supplementary R code and data/ROC/R code.txt
- Supplementary R code and data/ROC/ROC.tiff
- Supplementary R code and data/univariate Cox/
- Supplementary R code and data/univariate Cox/clinical.xlsx
- Supplementary R code and data/univariate Cox/forest.tiff
- Supplementary R code and data/univariate Cox/R code.txt
- Supplementary R code and data/univariate Cox/tcga.diffExp.txt
- Supplementary R code and data/univariate Cox/tcga.uniSigExp.txt
- Supplementary R code and data/univariate Cox/time.txt
- Supplementary R code and data/univariate Cox/uniCox.txt
