# Supplementary material for: Comprehensive research into prognostic and immune signatures of transcription factor family in breast cancer
Source: BMC Med Genomics. 2023 Apr 25;16:87. doi: 10.1186/s12920-023-01521-y (PMC10127334; doi:10.1186/s12920-023-01521-y)
Supplement: Supplementary file 1 — Additional file 1. R code and data. [file 12920_2023_1521_MOESM1_ESM.zip › Supplementary R code and data/CMap/export.txt]

Rank	Score	Type	ID	Name	Description
11	99.89	cp	BRD-A43940795	tetrahydropalmatine	Serotonin release inhibitor
21	99.6	cp	BRD-K70301876	escitalopram	Selective serotonin reuptake inhibitor (SSRI)
24	99.55	cp	BRD-K25906698	immepip	Histamine receptor agonist
30	99.31	cp	BRD-K35559145	levomepromazine	Dopamine receptor antagonist
31	99.26	cp	BRD-K22385716	LY-303511	Casein kinase inhibitor
35	99.14	cp	BRD-K70881766	solanine	Acetylcholinesterase inhibitor
54	98.32	cp	BRD-K43796186	benzyl-quinazolin-4-yl-amine	EGFR inhibitor
59	98.03	cp	BRD-K76617868	fasudil	Rho associated kinase inhibitor
62	97.79	cp	BRD-K25905511	buddleoflavonoloside	Acetylcholinesterase inhibitor
68	97.55	cp	BRD-A39268308	epibatidine	Acetylcholine receptor agonist
73	97.3	cp	BRD-K45435259	SCH-23390	Dopamine receptor antagonist
84	96.43	cp	BRD-K46441700	GR-55562	Serotonin receptor antagonist
90	96.09	cp	BRD-A48720949	testosterone	androgen receptor agonist
91	95.93	cp	BRD-K70281171	U-99194	Dopamine receptor antagonist
92	95.91	cp	BRD-K80315159	DPPE	Histamine receptor antagonist
105	95.28	cp	BRD-K93080877	Ala-Ala-Phe-CMK	Tripeptidyl peptidase inhibitor
108	94.89	cp	BRD-K55420858	mirin	MRE11A exonuclease inhibitor
111	94.78	cp	BRD-K79425933	benperidol	Dopamine receptor antagonist
112	94.71	cp	BRD-A70649075	sulconazole	Sterol demethylase inhibitor
123	93.95	cp	BRD-K36153907	KU-C103885	Cystic fibrosis transmembrane conductance regulator inhibitor
131	93.46	cp	BRD-K17349619	HLI-373	MDM inhibitor
134	93.4	cp	BRD-K33204703	AG-370	PDGFR receptor inhibitor
145	92.64	cp	BRD-K49657628	tyrphostin-AG-18	EGFR inhibitor
146	92.57	cp	BRD-K00486786	RO-08-2750	NGF binding inhibitor
147	92.57	cp	BRD-K07237224	moclobemide	Monoamine oxidase inhibitor
151	92.35	cp	BRD-K18757346	U-46619	Thromboxane receptor agonist
157	92.05	cp	BRD-K54416256	methimazole	Antithyroid
162	91.75	cp	BRD-K10176267	L-701252	Glutamate receptor antagonist
167	91.31	cp	BRD-K62810658	PD-98059	MEK inhibitor
170	91.03	cp	BRD-K03842655	penitrem-a	Potassium channel blocker
171	90.82	cp	BRD-A49765801	fludroxycortide	Glucocorticoid receptor agonist
181	90.1	cp	BRD-K05434375	HA-1004	Calcium channel blocker
186	89.63	cp	BRD-K09638361	SA-63133	-666
187	89.55	cp	BRD-A10070317	propranolol	Adrenergic receptor antagonist
191	89.3	cp	BRD-K79124250	ioxaglic-acid	Radiopaque medium
192	89.26	cp	BRD-K53263234	CITCO	CAR agonist
197	88.93	cp	BRD-K00184207	GR-206	Aryl hydrocarbon receptor ligand
209	88.1	cp	BRD-K24656285	farnesol	FXR agonist
210	88.08	cp	BRD-K47780086	penciclovir	DNA directed DNA polymerase inhibitor
211	88.07	cp	BRD-K31542390	mycophenolic-acid	Dehydrogenase inhibitor
213	87.9	cp	BRD-K60174629	z-prolyl-prolinal	Prolyl endopeptidase inhibitor
217	87.57	cp	BRD-K81729199	AQ-RA741	Acetylcholine receptor antagonist
219	87.31	cp	BRD-K12932420	YM-976	Phosphodiesterase inhibitor
223	86.61	cp	BRD-K15402119	huperzine-a	Acetylcholinesterase inhibitor
228	86.33	cp	BRD-K14536225	piceid	Glucosidase inhibitor
232	86.11	cp	BRD-A70731303	avrainvillamide-analog-5	nucleophosmin inhibitor
236	85.8	cp	BRD-A54029483	IRL-2500	Endothelin receptor antagonist
237	85.68	cp	BRD-A38898897	GW-311616	Leukocyte elastase inhibitor
240	85.53	cp	BRD-K91243525	SR-142948	Neurotensin receptor antagonist
241	85.37	cp	BRD-A72711497	lasalocid	Bacterial permeability inducer
243	84.96	cp	BRD-A98378129	talniflumate	Cyclooxygenase inhibitor
251	84.17	cp	BRD-K80778372	RO-19-4605	GABA benzodiazepine site receptor inverse agonist
255	83.8	cp	BRD-K46556543	canrenoic-acid	Mineralocorticoid receptor antagonist
258	83.58	cp	BRD-K73109821	diazoxide	Potassium channel activator
259	83.56	cp	BRD-A35338386	NECA	Adenosine receptor agonist
265	83.09	cp	BRD-K37848908	ceforanide	Penicillin binding protein inhibitor
266	83.09	cp	BRD-A47494775	dipivefrine	Adrenergic receptor agonist
268	83.01	cp	BRD-K82381502	acetylcholine	Acetylcholine receptor agonist
270	82.82	cp	BRD-K09485525	GANT-61	GLI antagonist
274	82.5	cp	BRD-K93201660	ML-7	Myosin light chain kinase inhibitor
283	81.93	cp	BRD-A09539288	homatropine	Acetylcholine receptor antagonist
287	81.64	cp	BRD-A10715913	sulpiride	Dopamine receptor antagonist
289	81.55	cp	BRD-K37798499	etoposide	Topoisomerase inhibitor
292	81.46	cp	BRD-A65440446	cimaterol	Adrenergic receptor agonist
303	80.69	cp	BRD-A59215453	lobelanidine	Acetylcholine receptor antagonist
305	80.63	cp	BRD-A70268693	PG-9	Acetylcholine receptor agonist
308	80.41	cp	BRD-A85234536	N6-cyclopentyladenosine	Adenosine receptor agonist
309	80.39	cp	BRD-K81272440	dantrolene	Calcium channel blocker
318	79.82	cp	BRD-K88677950	PD-198306	MAP kinase inhibitor
328	79.22	cp	BRD-K55424922	anpirtoline	Serotonin receptor agonist
330	79.15	cp	BRD-K67637637	olopatadine	Histamine receptor antagonist
331	79.08	cp	BRD-K50384076	7,4'-dihydroxyflavone	Opioid receptor antagonist
335	78.82	cp	BRD-K73824630	skatole	Thrombin inhibitor
336	78.79	cp	BRD-K08924299	palonosetron	Serotonin receptor antagonist
352	77.38	cp	BRD-K40892394	AR-C133057XX	Nitric oxide synthase inhibitor
353	77.36	cp	BRD-K52459643	prostaglandin-e1	Prostanoid receptor agonist
354	77.32	cp	BRD-A41451487	PK-11195	Benzodiazepine receptor antagonist
360	77.01	cp	BRD-K17378184	prestwick-559	Dopamine receptor agonist
362	76.87	cp	BRD-K18618618	cimetidine	Histamine receptor antagonist
378	75.18	cp	BRD-K69328504	L-690488	Inositol monophosphatase inhibitor
386	74.62	cp	BRD-K16664969	GTP-14564	FLT3 inhibitor
399	73.92	cp	BRD-K89687904	PKCbeta-inhibitor	PKC inhibitor
404	73.51	cp	BRD-K13664374	dichloroacetic-acid	Pyruvate dehydrogenase kinase inhibitor
405	73.38	cp	BRD-A42831637	tetrahydrocannabinol-7-oic-acid	Anti-inflammatory
406	73.32	cp	BRD-K57930253	nitrazepam	Benzodiazepine receptor agonist
417	72.63	cp	BRD-K14821540	FCCP	Mitochondrial oxidative phosphorylation uncoupler
422	72.35	cp	BRD-K15519488	CS-110266	Dopamine receptor agonist
425	72.05	cp	BRD-K81376179	TCS-359	FLT3 inhibitor
426	71.96	cp	BRD-K41170226	deoxycholic-acid	G protein-coupled receptor agonist
434	71.55	cp	BRD-A44090213	indoprofen	Cyclooxygenase inhibitor
437	71.22	cp	BRD-K59331372	SB-366791	TRPV antagonist
441	70.98	cp	BRD-K28346421	rifapentine	RNA polymerase inhibitor
444	70.87	cp	BRD-K18787491	U-0126	MEK inhibitor
450	70.67	cp	BRD-K88849294	lobaric-acid	Tyrosine phosphatase inhibitor
452	70.62	cp	BRD-K60298136	ITE	Aryl hydrocarbon receptor agonist
456	70.18	cp	BRD-K63265447	docetaxel	Tubulin inhibitor
457	70.15	cp	BRD-A65282128	cefazolin	Bacterial cell wall synthesis inhibitor
459	69.89	cp	BRD-K15196155	IBC-293	Hydroxycarboxylic acid receptor agonist
475	69.06	cp	BRD-M86331534	pyrvinium-pamoate	AKT inhibitor
482	68.57	cp	BRD-K67352070	TC-2559	Acetylcholine receptor agonist
484	68.31	cp	BRD-K43405658	tyrphostin-AG-527	Protein tyrosine kinase inhibitor
487	68.16	cp	BRD-K32828673	chelidonine	Tubulin inhibitor
491	67.45	cp	BRD-K73991644	isoquercetin	Aldose reductase inhibitor
493	67.33	cp	BRD-K99818283	PIK-90	PI3K inhibitor
497	67.13	cp	BRD-A06726973	dibutyrylcyclic-gmp	cGMP analog
498	67.11	cp	BRD-K97399794	quercetin	Polar auxin transport inhibitor
501	66.97	cp	BRD-K27721098	clopidogrel	Purinergic receptor antagonist
504	66.04	cp	BRD-K06014311	DH-97	Melatonin receptor antagonist
506	65.93	cp	BRD-K06467078	corynanthine	Adrenergic receptor antagonist
511	65.53	cp	BRD-A97730597	hexylcaine	Sodium channel blocker
515	65.12	cp	BRD-K76840893	RS-17053	Adrenergic receptor antagonist
517	65.01	cp	BRD-K52721684	PCO-400	Potassium channel activator
522	64.76	cp	BRD-A10903566	imiloxan	Adrenergic receptor antagonist
525	64.43	cp	BRD-K37130656	rivaroxaban	Coagulation inhibitor
526	64.26	cp	BRD-K26134695	calpeptin	Calpain inhibitor
527	64.18	cp	BRD-K96778649	tyrphostin-47	EGFR inhibitor
528	63.79	cp	BRD-K47679368	bromfenac	Cyclooxygenase inhibitor
535	63.22	cp	BRD-K36965586	m-chlorophenylbiguanide	Serotonin receptor agonist
547	62.24	cp	BRD-K24538644	KUC104502N	-666
557	61.67	cp	BRD-U08759356	EI-346-erlotinib-analog	EGFR inhibitor
559	61.54	cp	BRD-K94887716	TFMPP	Serotonin receptor agonist
567	61.1	cp	BRD-K41707108	ceramide	Phosphoenolpyruvate carboxylase activator
569	60.99	cp	BRD-K67043667	altretamine	DNA synthesis inhibitor
576	60.56	cp	BRD-A77299732	salubrinal	Eukaryotic translation initiation factor inhibitor
590	59.46	cp	BRD-K28667793	pyrazinamide	Fatty acid synthase inhibitor
602	58.4	cp	BRD-K68332390	ponalrestat	Aldose reductase inhibitor
608	57.97	cp	BRD-K54759182	dosulepin	Norepinephrine reuptake inhibitor
611	57.65	cp	BRD-K92726801	hydrastinine	Haemostatic agent
612	57.62	cp	BRD-K08589866	linsitinib	IGF-1 inhibitor
615	57.3	cp	BRD-A71765365	mepireserpate	Catecholamine depleting sympatholytic
617	57.2	cp	BRD-K32610195	androstenedione	Cytochrome P450 inhibitor
618	57.19	cp	BRD-K34092021	arvanil	TRPV agonist
626	56.63	cp	BRD-A49046702	SKF-89976A	GABA uptake inhibitor
627	56.6	cp	BRD-A21858158	praziquantel	Anthelmintic
630	56.55	cp	BRD-K62353524	DY-131	Estrogen receptor agonist
634	56.32	cp	BRD-K17743125	belinostat	HDAC inhibitor
641	55.86	cp	BRD-K40624912	ZM-39923	JAK inhibitor
643	55.63	cp	BRD-K33226500	indinavir	HIV protease inhibitor
650	55.33	cp	BRD-A72066420	mifobate	PPAR receptor antagonist
653	55.07	cp	BRD-K09416995	lovastatin	HMGCR inhibitor
655	54.96	cp	BRD-A64297288	amlodipine	Calcium channel blocker
657	54.79	cp	BRD-A74904029	EI-231	Casein kinase inhibitor
662	54.35	cp	BRD-K34995470	SU-1498	VEGFR inhibitor
663	54.16	cp	BRD-K62609077	scoulerine	Adrenergic receptor antagonist
664	54.13	cp	BRD-K17743697	KB-R7943	Sodium/calcium exchange inhibitor
667	54.03	cp	BRD-A47144777	dihydro-7-desacetyldeoxygedunin	HSP inhibitor
678	53.35	cp	BRD-A75935363	atracurium	Acetylcholine receptor antagonist
682	53.17	cp	BRD-K74236984	UNC-0321	Histone lysine methyltransferase inhibitor
688	53	cp	BRD-K90333595	phentolamine	Adrenergic receptor antagonist
690	52.83	cp	BRD-K90259198	W-7	Calmodulin antagonist
692	52.75	cp	BRD-K39391626	ethylestrenol	Progesterone receptor agonist
693	52.55	cp	BRD-K09635134	l-erythro-MAPP	negative control for D-erythro-MAPP
694	52.48	cp	BRD-K14441456	tyrphostin-AG-556	EGFR inhibitor
699	52.17	cp	BRD-K33572481	taurodeoxycholic-acid	Bile acid
702	51.96	cp	BRD-A26097136	bulleyaconitine-a	Non-opiod analgesic
707	51.63	cp	BRD-A46179541	doxapram	Potassium channel blocker
712	50.84	cp	BRD-K64935403	ebelactone-b	Lipase inhibitor
713	50.68	cp	BRD-A37817666	picrotoxin	GABA receptor antagonist
717	50.51	cp	BRD-K26657438	imiquimod	TLR agonist
718	50.46	cp	BRD-A03623303	metoprolol	Adrenergic receptor antagonist
719	50.37	cp	BRD-A57457122	VU-0400071-3	Glutamate receptor modulator
724	49.89	cp	BRD-A11135865	nor-binaltorphimine	Opioid receptor antagonist
729	49.65	cp	BRD-K19227686	phenolphthalein	Indicator dye
735	49.44	cp	BRD-A14798026	mestranol	Estrogen receptor agonist
736	49.36	cp	BRD-K37456065	VU-0365114-2	M5 modulator
738	49.34	cp	BRD-K92870997	pterostilbene	Cyclooxygenase inhibitor
741	49.11	cp	BRD-K21350491	phenamil	TRPV antagonist
745	48.84	cp	BRD-K84996949	sinensetin	Cyclooxygenase inhibitor
747	48.78	cp	BRD-K76133116	benzydamine	Membrane integrity inhibitor
749	48.68	cp	BRD-K14696368	9-methyl-5H-6-thia-4,5-diaza-chrysene-6,6-dioxide	NFkB pathway inhibitor
750	48.65	cp	BRD-K28667196	fillalbin	Increases arterial blood pressure
754	48.4	cp	BRD-K32412559	morphothebaine	Adrenergic receptor antagonist
756	48.33	cp	BRD-K51967704	BIIB021	HSP inhibitor
757	48.28	cp	BRD-K37865504	LY-2183240	FAAH inhibitor
758	48.28	cp	BRD-K59753853	MDL-29951	Glutamate receptor antagonist
760	48.16	cp	BRD-K03319035	maprotiline	Norepinephrine reuptake inhibitor
763	47.95	cp	BRD-K64451768	GANT-58	GLI antagonist
764	47.95	cp	BRD-A50764878	MDL-73005EF	Serotonin receptor antagonist
766	47.93	cp	BRD-K62289640	lylamine	Cannabinoid receptor agonist
774	47.46	cp	BRD-K05395900	nicotine	Acetylcholine receptor agonist
776	47.32	cp	BRD-K27710560	splitomycin	SIRT inhibitor
777	47.22	cp	BRD-A23359898	sibutramine	Serotonin reuptake inhibitor
786	46.27	cp	BRD-K03109492	NSC-663284	CDC inhibitor
800	45.34	cp	BRD-A65013509	oxybutynin	Acetylcholine receptor antagonist
803	45.19	cp	BRD-K45479396	BP-554	Serotonin receptor agonist
806	44.94	cp	BRD-K31471398	dihydrexidine	Dopamine receptor agonist
807	44.91	cp	BRD-K15164005	apoptosis-activator-II	Carboxylesterase inhibitor
808	44.85	cp	BRD-A01346607	flumetasone	Glucocorticoid receptor agonist
812	44.7	cp	BRD-K82688027	RG-13022	PDGFR receptor inhibitor
813	44.66	cp	BRD-K80970344	pyrrolidine-dithiocarbamate	NFkB pathway inhibitor
816	44.24	cp	BRD-A65597028	RX-821002	Adrenergic receptor antagonist
820	44.02	cp	BRD-K14550461	doxercalciferol	Vitamin D receptor agonist
823	43.69	cp	BRD-K14993104	bemegride	Chemoreceptor agonist
827	43.52	cp	BRD-K60690191	MPEP	Glutamate receptor antagonist
829	43.49	cp	BRD-A84389091	L-655708	GABA receptor inverse agonist
841	42.44	cp	BRD-K54330070	SB-202190	p38 MAPK inhibitor
842	42.3	cp	BRD-A48257147	PHCCC	Glutamate receptor agonist
846	42.03	cp	BRD-K46142322	RS-67333	Serotonin receptor partial agonist
847	41.91	cp	BRD-K09537769	NU-7026	DNA dependent protein kinase inhibitor
848	41.89	cp	BRD-K29905972	axitinib	PDGFR receptor inhibitor
851	41.76	cp	BRD-K88868628	iodoacetic-acid	Cysteine peptidase inhibitor
856	41.39	cp	BRD-A80641450	FR-139317	Endothelin receptor antagonist
859	41.34	cp	BRD-A62035778	scopolamine	Acetylcholine receptor antagonist
860	41.3	cp	BRD-K85013741	auraptene	Nitric oxide production inhibitor
861	41.21	cp	BRD-A55484088	BNTX	Opioid receptor antagonist
865	41.1	cp	BRD-A54845972	dihydroergotamine	Serotonin receptor agonist
868	41.07	cp	BRD-K38449220	seneciphylline	Cytochrome P450 inhibitor
873	40.8	cp	BRD-K62996583	lidoflazine	Calcium channel blocker
881	40.58	cp	BRD-K53123955	niridazole	Phosphofructokinase inhibitor
883	40.52	cp	BRD-K37814297	acepromazine	Dopamine receptor antagonist
885	40.41	cp	BRD-K32710582	EI-247	IGF-1 inhibitor
890	40.19	cp	BRD-K52512893	SC-19220	Prostanoid receptor antagonist
891	40.13	cp	BRD-A37492983	iocetamic-acid	Radiopaque medium
894	40	cp	BRD-K31491153	1-phenylbiguanide	Serotonin receptor agonist
896	39.57	cp	BRD-K50859149	sulfafurazole	Bacterial antifolate
897	39.48	cp	BRD-K52172416	anastrozole	Aromatase inhibitor
899	39.47	cp	BRD-K14767410	SC-560	Cyclooxygenase inhibitor
901	39.36	cp	BRD-A30435184	metergoline	Dopamine receptor agonist
902	39.31	cp	BRD-K76907295	VU-0418947-2	HIF modulator
905	38.88	cp	BRD-K19462402	buflomedil	Adrenergic receptor antagonist
909	38.69	cp	BRD-K92446736	zatebradine	HCN channel blocker
913	38.37	cp	BRD-K53979406	ALX-5407	Glycine transporter inhibitor
917	38.17	cp	BRD-K94841585	emodic-acid	Laxative
919	38.15	cp	BRD-K43236057	piceid	ICAM1 inhibitor
924	37.69	cp	BRD-K47598052	PP-1	SRC inhibitor
935	37.21	cp	BRD-K70914287	BIBX-1382	EGFR inhibitor
936	37.2	cp	BRD-K53523901	arctigenin	MEK inhibitor
942	36.6	cp	BRD-A67981824	cefotaxime	Bacterial cell wall synthesis inhibitor
949	36.2	cp	BRD-A15297126	fluocinonide	Glucocorticoid receptor agonist
960	35.51	cp	BRD-A80383043	BRD-A80383043	Glutamate receptor agonist
963	35.41	cp	BRD-K00675675	CL-82198	Metalloproteinase inhibitor
972	35.01	cp	BRD-K74305673	IKK-2-inhibitor-V	IKK inhibitor
978	34.61	cp	BRD-K85925969	zalcitabine	Nucleoside reverse transcriptase inhibitor
979	34.58	cp	BRD-A26032986	zaldaride	Calmodulin antagonist
982	34.44	cp	BRD-K19284129	salvinorin-a	Opioid receptor agonist
983	34.4	cp	BRD-A15914070	4-hydroxy-2-nonenal	Cytotoxic lipid peroxidation product
988	34.05	cp	BRD-K51816706	oxindole-I	VEGFR inhibitor
990	33.98	cp	BRD-A94709349	metaxalone	Muscle relaxant
1001	33.06	cp	BRD-K78659596	MLN-2238	Proteasome inhibitor
1005	32.71	cp	BRD-A51410489	yohimbine	Adrenergic receptor antagonist
1007	32.67	cp	BRD-A10420615	cyclopiazonic-acid	ATPase inhibitor
1008	32.61	cp	BRD-A81795050	U-18666A	Oxidosqualene cyclase inhibitor
1010	32.46	cp	BRD-K87932577	CDK1-5-inhibitor	CDK inhibitor
1012	32.31	cp	BRD-A63546914	RO-04-5595	Glutamate receptor antagonist
1013	32.26	cp	BRD-A29437505	RWJ-21757	TLR agonist
1018	32.12	cp	BRD-K44849676	capsazepine	TRPV agonist
1020	32.02	cp	BRD-A00993607	alprenolol	Adrenergic receptor antagonist
1025	31.48	cp	BRD-K06750613	GSK-1059615	PI3K inhibitor
1026	31.45	cp	BRD-K60160658	tiagabine	GABA uptake inhibitor
1032	31.32	cp	BRD-A88254928	salbutamol	Adrenergic receptor agonist
1033	31.27	cp	BRD-K33551950	radicicol	HSP inhibitor
1034	31.23	cp	BRD-K08556791	ethoprop	Acetylcholinesterase inhibitor
1036	31.21	cp	BRD-A06784547	MRS-1334	Adenosine receptor antagonist
1040	31.1	cp	BRD-K98684188	GSK-0660	PPAR receptor antagonist
1043	30.88	cp	BRD-A50737080	CGK-733	ATR kinase inhibitor
1048	30.65	cp	BRD-K80725821	RS-16566	Serotonin receptor antagonist
1049	30.56	cp	BRD-K28168037	fenretinide	Apoptosis stimulant
1050	30.56	cp	BRD-K15834839	lobendazole	Anthelmintic
1052	30.55	cp	BRD-K80639402	SB-258585	Serotonin receptor antagonist
1054	30.37	cp	BRD-K12120659	GR-144053	Integrin antagonist
1055	30.27	cp	BRD-K11373525	ZD-7155	Angiotensin receptor antagonist
1056	30.25	cp	BRD-K45296539	ZD-7114	Adrenergic receptor agonist
1057	30.24	cp	BRD-K75478907	GS-39783	GABA receptor modulator
1061	30.2	cp	BRD-K92778217	mefenamic-acid	Cyclooxygenase inhibitor
1067	29.75	cp	BRD-K03406345	azacitidine	DNA methyltransferase inhibitor
1068	29.75	cp	BRD-K20655524	mefexamide	Psychoactive drug
1071	29.63	cp	BRD-A18579359	wiskostatin	Neural Wiskott-Aldrich syndrome protein inhibitor
1072	29.6	cp	BRD-A77349281	RK-682	Tyrosine phosphatase inhibitor
1073	29.59	cp	BRD-K17497770	butein	EGFR inhibitor
1074	29.5	cp	BRD-A39646320	HC-toxin	HDAC inhibitor
1075	29.47	cp	BRD-K38477985	malonoben	Protein tyrosine kinase inhibitor
1076	29.43	cp	BRD-K63913457	eicosatrienoic-acid	Vasodilator
1081	29.03	cp	BRD-A39172021	ampiroxicam	Cyclooxygenase inhibitor
1083	28.8	cp	BRD-A15415227	GW-1929	PPAR receptor agonist
1084	28.79	cp	BRD-A61793559	metolazone	Carbonic anhydrase inhibitor
1092	28.48	cp	BRD-K15616905	CCCP	Mitochondrial oxidative phosphorylation uncoupler
1095	28.06	cp	BRD-A49906757	scopolamine	Acetylcholine receptor antagonist
1096	28.05	cp	BRD-K42098891	protriptyline	Tricyclic antidepressant
1098	27.78	cp	BRD-K54210043	NS-1619	Calcium channel activator
1101	27.53	cp	BRD-K40619305	larixinic-acid	Compound that interacts with metal centers
1104	27.42	cp	BRD-K59419204	AM-281	Cannabinoid receptor antagonist
1106	27.31	cp	BRD-K00662280	CL-218872	GABA receptor agonist
1113	26.99	cp	BRD-K13261168	LY-16350	Dopamine receptor agonist
1115	26.86	cp	BRD-K57886322	fluocinonide	Glucocorticoid receptor agonist
1118	26.62	cp	BRD-K56745457	azauridine	Antiviral
1119	26.55	cp	BRD-K56115039	BU-226	Imidazoline receptor ligand
1120	26.5	cp	BRD-K83023055	GR-135531	Melatonin receptor agonist
1122	26.47	cp	BRD-K59469039	AG-879	Angiogenesis inhibitor
1123	26.45	cp	BRD-A81233518	glycopyrrolate	Acetylcholine receptor antagonist
1126	26.33	cp	BRD-K82746043	navitoclax	BCL inhibitor
1128	26.2	cp	BRD-A78391468	prednisolone	Glucocorticoid receptor agonist
1129	26.19	cp	BRD-K61829047	7b-cis	Exportin antagonist
1130	26.16	cp	BRD-A17065207	brefeldin-a	Protein synthesis inhibitor
1142	25.43	cp	BRD-K48869804	icilin	TRPV agonist
1143	25.35	cp	BRD-K17705806	JTC-801	Opioid receptor antagonist
1144	25.35	cp	BRD-A78877355	nefopam	Cyclooxygenase inhibitor
1145	25.35	cp	BRD-K91336023	mesulergine	Dopamine receptor agonist
1149	25.15	cp	BRD-K78599730	manumycin-a	Farnesyltransferase inhibitor
1151	24.94	cp	BRD-K51918615	iodophenpropit	Histamine receptor antagonist
1152	24.91	cp	BRD-K10098805	rhapontin	Apoptosis stimulant
1154	24.84	cp	BRD-K93480852	KN-93	Calcium-calmodulin dependent protein kinase inhibitor
1156	24.75	cp	BRD-K13819402	desoxypeganine	Acetylcholinesterase inhibitor
1159	24.66	cp	BRD-K40255344	tyrphostin-A9	Protein tyrosine kinase inhibitor
1160	24.65	cp	BRD-K63874012	thioperamide	Histamine receptor antagonist
1161	24.58	cp	BRD-K06147391	telenzepine	Acetylcholine receptor antagonist
1162	24.57	cp	BRD-A38747044	KU-14R	Imidazoline receptor ligand
1164	24.55	cp	BRD-K38615104	A-443644	AKT inhibitor
1165	24.52	cp	BRD-A15530910	carpindolol	Adrenergic receptor antagonist
1170	24.32	cp	BRD-K89930444	AG-592	Tyrosine kinase inhibitor
1171	24.3	cp	BRD-A70449690	forskolin	Adenylyl cyclase activator
1172	24.21	cp	BRD-A55416093	colforsin	Adenylyl cyclase activator
1173	24.2	cp	BRD-K97365803	PI-828	PI3K inhibitor
1174	24.2	cp	BRD-K55430733	WAY-629	Serotonin receptor agonist
1175	24.19	cp	BRD-K64517075	heliomycin	ATP synthase inhibitor
1176	24.19	cp	BRD-K60923938	veratridine	Sodium channel activator
1179	24.02	cp	BRD-K18194590	mephentermine	Adrenergic receptor agonist
1180	24	cp	BRD-K19136521	indirubin	CDK inhibitor
1182	23.88	cp	BRD-K80451230	zamifenacin	Acetylcholine receptor antagonist
1183	23.88	cp	BRD-A22769835	homochlorcyclizine	Antihistamine
1186	23.7	cp	BRD-K36737713	AG-957	Protein tyrosine kinase inhibitor
1188	23.66	cp	BRD-K28453807	nitrocaramiphen	Cholinergic receptor antagonist
1189	23.61	cp	BRD-K34330170	rotenonic-acid	Retinoid receptor antagonist
1191	23.59	cp	BRD-A94543220	bifonazole	Sterol demethylase inhibitor
1194	23.41	cp	BRD-K68065987	MK-2206	AKT inhibitor
1198	23.2	cp	BRD-A86044036	flurbiprofen	Cyclooxygenase inhibitor
1199	23.18	cp	BRD-K81783531	VX-222	HCV inhibitor
1200	23.13	cp	BRD-U68942961	JW-7-24-1	LCK Inhibitor
1201	23.13	cp	BRD-A39390670	rabeprazole	ATPase inhibitor
1203	23.11	cp	BRD-A01593789	chlormadinone	5-alpha reductase inhibitor
1211	22.87	cp	BRD-K64994968	progesterone	Progesterone receptor agonist
1212	22.81	cp	BRD-A04327189	synephrine	Adrenergic receptor agonist
1216	22.63	cp	BRD-K91263825	nortriptyline	Tricyclic antidepressant
1220	22.38	cp	BRD-A07395371	esmolol	Adrenergic receptor antagonist
1221	22.18	cp	BRD-A44780397	mifepristone	Glucocorticoid receptor antagonist
1224	22	cp	BRD-A68723818	brompheniramine	Histamine receptor antagonist
1225	21.96	cp	BRD-K92492521	LY-255283	Leukotriene receptor antagonist
1226	21.93	cp	BRD-K99498722	NPI-2358	Tubulin inhibitor
1227	21.93	cp	BRD-K49865102	PD-0325901	MEK inhibitor
1229	21.71	cp	BRD-A34205397	suloctidil	Adrenergic receptor antagonist
1230	21.69	cp	BRD-A31801025	formestane	Aromatase inhibitor
1232	21.68	cp	BRD-A11678676	wortmannin	PI3K inhibitor
1233	21.51	cp	BRD-K23369905	oxiconazole	Bacterial cell wall synthesis inhibitor
1234	21.45	cp	BRD-K99595596	salsolinol	Monoamine oxidase inhibitor
1237	21.29	cp	BRD-K01902415	pirinixic-acid	PPAR receptor agonist
1239	21.18	cp	BRD-A92630576	trimebutine	Opioid receptor agonist
1247	20.59	cp	BRD-K59753975	vindesine	Tubulin inhibitor
1248	20.42	cp	BRD-K68507560	dicycloverine	Acetylcholine receptor antagonist
1250	20.4	cp	BRD-K41903098	diphenoxylate	Opioid receptor agonist
1259	19.93	cp	BRD-K34415467	trimethobenzamide	Histamine receptor antagonist
1262	19.84	cp	BRD-A87125127	3-matida	Glutamate receptor antagonist
1263	19.83	cp	BRD-K59256312	gabexate	Serine protease inhibitor
1266	19.75	cp	BRD-K34776109	glimepiride	Insulin secretagogue
1270	19.38	cp	BRD-K87049188	fusaric-acid	Dopamine beta hydroxylase inhibitor
1271	19.25	cp	BRD-K40175214	torin-1	MTOR inhibitor
1272	19.25	cp	BRD-A41250306	cyclopenthiazide	Thiazide diuretic
1277	18.79	cp	BRD-K72541103	JAK3-inhibitor-I	JAK inhibitor
1279	18.72	cp	BRD-A35511923	L-803087	Somatostatin receptor agonist
1280	18.65	cp	BRD-K52020312	metronidazole	DNA inhibitor
1282	18.56	cp	BRD-A71203467	l-stepholidine	Dopamine receptor antagonist
1284	18.4	cp	BRD-K46742498	alosetron	Serotonin receptor antagonist
1285	18.39	cp	BRD-K83988098	alvespimycin	HSP inhibitor
1289	18.18	cp	BRD-K39462424	dexchlorpheniramine	Histamine receptor antagonist
1290	18.15	cp	BRD-K95676198	JAK3-inhibitor-V	JAK inhibitor
1291	18.02	cp	BRD-A79803969	memantine	Glutamate receptor antagonist
1292	18.01	cp	BRD-K06221026	DUP-697	Cyclooxygenase inhibitor
1294	17.94	cp	BRD-K57304726	PRE-084	Sigma receptor agonist
1296	17.86	cp	BRD-K78959463	FPL-64176	Calcium channel activator
1297	17.85	cp	BRD-K49294207	BIBU-1361	EGFR inhibitor
1298	17.84	cp	BRD-K81839095	estrone	Estrogen receptor agonist
1300	17.81	cp	BRD-K93658967	aloisine	CDK inhibitor
1302	17.69	cp	BRD-K63165456	norcyclobenzaprine	Adrenergic receptor agonist
1303	17.59	cp	BRD-K44432556	VU-0418946-1	HIF modulator
1305	17.52	cp	BRD-A99411506	esculin	Antioxidant
1306	17.47	cp	BRD-K82484965	carmoxirole	Dopamine receptor agonist
1307	17.43	cp	BRD-K96862998	pirfenidone	TGF beta receptor inhibitor
1308	17.36	cp	BRD-K08806317	timolol	Adrenergic receptor antagonist
1309	17.33	cp	BRD-K72222507	quinapril	ACE inhibitor
1310	17.29	cp	BRD-K50388907	fenofibrate	PPAR receptor agonist
1311	17.21	cp	BRD-A13188892	doxazosin	Adrenergic receptor antagonist
1312	17.12	cp	BRD-K78122587	NNC-55-0396	T-type calcium channel blocker
1313	17.03	cp	BRD-K91315211	betahistine	Histamine receptor agonist
1315	16.95	cp	BRD-K82255054	propofol	GABA receptor agonist
1317	16.87	cp	BRD-M72442222	vicriviroc	CC chemokine receptor antagonist
1319	16.77	cp	BRD-K84566043	fenpiverinium	Acetylcholine receptor antagonist
1320	16.71	cp	BRD-K87158025	benzamil	Sodium channel blocker
1321	16.63	cp	BRD-A52172093	VU-0413807-2	Calcium channel blocker
1322	16.61	cp	BRD-K49404994	levetiracetam	Calcium channel blocker
1324	16.47	cp	BRD-K85119730	tolbutamide	ATP channel blocker
1325	16.41	cp	BRD-K21283037	riluzole	Glutamate inhibitor
1326	16.34	cp	BRD-K37561857	zardaverine	Phosphodiesterase inhibitor
1328	16.32	cp	BRD-K88625236	nonoxynol-9	Membrane integrity inhibitor
1329	16.26	cp	BRD-A35108200	dexamethasone	Glucocorticoid receptor agonist
1330	16.21	cp	BRD-K09631521	thiotepa	Cytochrome P450 inhibitor
1331	16.1	cp	BRD-A17428743	BW-723C86	Serotonin receptor agonist
1332	16.07	cp	BRD-K17896185	FIT	Opioid receptor agonist
1333	16.07	cp	BRD-K32755366	reserpic-acid	Norepinephrine transporter inhibitor
1334	16.07	cp	BRD-K33453211	levocabastine	Histamine receptor antagonist
1335	16.03	cp	BRD-K46469693	SCH-442416	Adenosine receptor antagonist
1336	15.93	cp	BRD-K36862742	hydroflumethiazide	Sodium/potassium/chloride transporter inhibitor
1337	15.93	cp	BRD-K88701661	dimercaptosuccinic-acid	Chelating agent
1338	15.92	cp	BRD-K81209159	herniarin	Acetylcholinesterase inhibitor
1340	15.71	cp	BRD-K85871428	SC-68376	p38 MAPK inhibitor
1341	15.68	cp	BRD-K05673000	dicloxacillin	Bacterial cell wall synthesis inhibitor
1343	15.6	cp	BRD-K25310650	ormetoprim	Bacterial antifolate
1344	15.6	cp	BRD-K38436528	imipramine	Norepinephrine reuptake inhibitor
1345	15.54	cp	BRD-K99411983	lumicolchicine	Colchicine isomer, non-binder of microtubules
1348	15.31	cp	BRD-A99177642	deltaline	Acetylcholine receptor antagonist
1352	15.02	cp	BRD-K11911061	GR-127935	Serotonin receptor antagonist
1354	14.95	cp	BRD-K89125793	tinidazole	Antiprotozoal
1358	14.62	cp	BRD-K53737926	amitriptyline	Norepinephrine inhibitor
1359	14.42	cp	BRD-K49668410	clarithromycin	Bacterial 50S ribosomal subunit inhibitor
1360	14.41	cp	BRD-K73395020	SA-1478088	-666
1362	14.3	cp	BRD-K48692744	NU-1025	PARP inhibitor
1366	14.07	cp	BRD-K89152108	liothyronine	Thyroid hormone stimulant
1367	14.02	cp	BRD-K98490050	amsacrine	Topoisomerase inhibitor
1368	13.96	cp	BRD-A27887842	prednisolone	Glucocorticoid receptor agonist
1369	13.91	cp	BRD-K97564742	mepyramine	Histamine receptor antagonist
1370	13.85	cp	BRD-K77771411	moxonidine	Imidazoline receptor agonist
1371	13.77	cp	BRD-K47150025	KI-8751	VEGFR inhibitor
1372	13.7	cp	BRD-K30296925	flavokavain-b	Antineoplastic
1373	13.67	cp	BRD-K49671696	ketanserin	Serotonin receptor antagonist
1374	13.6	cp	BRD-A83326220	brazilin	Nitric oxide production inhibitor
1375	13.55	cp	BRD-A55594068	vinblastine	Microtubule inhibitor
1376	13.55	cp	BRD-K55468218	spiperone	Dopamine receptor antagonist
1377	13.51	cp	BRD-U73238814	QL-XI-92	DDR1 inhibitor
1378	13.47	cp	BRD-A30590053	MR-16728	Acetylcholine release enhancer
1379	13.43	cp	BRD-K66792149	quinoclamine	Algicide
1380	13.41	cp	BRD-A16332958	modafinil	Adrenergic receptor agonist
1381	13.36	cp	BRD-K56509348	BMS-182874	Endothelin receptor antagonist
1382	13.24	cp	BRD-K61323504	SB-225002	CC chemokine receptor antagonist
1383	13.23	cp	BRD-K53570330	carbofuran	Cholinesterase inhibitor
1384	13.22	cp	BRD-K21806131	tegaserod	Serotonin receptor partial agonist
1385	13.08	cp	BRD-K10843433	phenylbutazone	Cyclooxygenase inhibitor
1386	13.02	cp	BRD-K70330367	amantadine	Glutamate receptor antagonist
1387	13	cp	BRD-K28120222	parthenolide	NFkB pathway inhibitor
1388	12.99	cp	BRD-K89210380	biotin	Vitamin B
1389	12.92	cp	BRD-K93880783	stavudine	DNA directed DNA polymerase inhibitor
1390	12.91	cp	BRD-K32584078	BML-257	AKT inhibitor
1391	12.89	cp	BRD-A92826379	lupanine	Sodium channel blocker
1392	12.66	cp	BRD-A74980173	gatifloxacin	Bacterial DNA gyrase inhibitor
1393	12.64	cp	BRD-K72903603	zidovudine	Reverse transcriptase inhibitor
1394	12.48	cp	BRD-K50938287	sumatriptan	Serotonin receptor agonist
1395	12.25	cp	BRD-A24122750	saclofen	GABA receptor antagonist
1397	12.21	cp	BRD-K18250272	propoxycaine	Local anesthetic
1398	12.2	cp	BRD-K36529613	PU-H71	HSP inhibitor
1399	11.99	cp	BRD-K08109516	L-701324	Glutamate receptor antagonist
1400	11.98	cp	BRD-K52620403	STO-609	Calmodulin antagonist
1401	11.97	cp	BRD-A88282067	delcorine	Antiarrhythmic
1403	11.86	cp	BRD-K26801045	pipamperone	Dopamine receptor antagonist
1406	11.7	cp	BRD-K09778810	FGIN-1-27	Inositol monophosphatase inhibitor
1407	11.69	cp	BRD-K98493452	honokiol	AKT inhibitor
1408	11.68	cp	BRD-K76304753	phenazopyridine	Local anesthetic
1409	11.66	cp	BRD-K46435977	valaciclovir	DNA polymerase inhibitor
1410	11.64	cp	BRD-K79353516	indolophenanthridine	CALY activator
1411	11.58	cp	BRD-A07000685	hydrocortisone	Glucocorticoid receptor agonist
1412	11.53	cp	BRD-K60038276	irbesartan	Angiotensin receptor antagonist
1414	11.5	cp	BRD-A45140972	meclocycline	Bacterial 30S ribosomal subunit inhibitor
1415	11.39	cp	BRD-K02407574	parbendazole	Tubulin inhibitor
1417	11.23	cp	BRD-K05151076	ZK-164015	Estrogen receptor antagonist
1419	11.12	cp	BRD-A09925278	etilefrine	Adrenergic receptor agonist
1420	11.1	cp	BRD-K59332007	linopirdine	Potassium channel blocker
1422	10.95	cp	BRD-K81128206	edrophonium	Acetylcholinesterase inhibitor
1424	10.72	cp	BRD-K04046242	equilin	Estrogen receptor agonist
1425	10.69	cp	BRD-M00539986	formoterol	Adrenergic receptor agonist
1426	10.42	cp	BRD-K63630713	etacrynic-acid	Sodium/potassium/chloride transporter inhibitor
1428	10.34	cp	BRD-K52662033	lidocaine	Histamine receptor agonist
1429	10.29	cp	BRD-K15262564	mupirocin	Isoleucyl-tRNA synthetase inhibitor
1430	10.22	cp	BRD-A91452556	estradiol-cypionate	Estrogen receptor agonist
1431	10.09	cp	BRD-A26384407	chlortalidone	Carbonic anhydrase inhibitor
1432	10.01	cp	BRD-K49328571	dasatinib	BCR-ABL kinase inhibitor
1433	10	cp	BRD-A53131506	epitestosterone	Inactive testosterone analog
1434	9.96	cp	BRD-K74212935	ergocryptine	Dopamine agonist
1435	9.89	cp	BRD-A29734509	disopyramide	Sodium channel blocker
1436	9.75	cp	BRD-A66435872	HTMT	Histamine receptor agonist
1437	9.69	cp	BRD-K98548675	parthenolide	NFkB pathway inhibitor
1438	9.68	cp	BRD-K82941592	rosuvastatin	HMGCR inhibitor
1439	9.64	cp	BRD-K70358946	aripiprazole	Serotonin receptor agonist
1440	9.62	cp	BRD-K06753942	nobiletin	MEK inhibitor
1442	9.47	cp	BRD-K21520694	sulfacetamide	PABA antagonist
1444	9.31	cp	BRD-K40887525	ritanserin	Serotonin receptor antagonist
1445	9.23	cp	BRD-A07875874	cilnidipine	Calcium channel blocker
1446	9.1	cp	BRD-K82865713	prostaglandin-b2	cAMP inhibitor
1447	8.89	cp	BRD-A39415247	norethisterone	Progesterone receptor agonist
1448	8.76	cp	BRD-A65076780	dihydroergocristine	Adrenergic receptor antagonist
1449	8.6	cp	BRD-A26334849	propafenone	Antiarrhythmic
1450	8.54	cp	BRD-K18036262	L-168049	Glucagon receptor antagonist
1451	8.36	cp	BRD-K53913732	SB-408124	Orexin receptor antagonist
1452	8.26	cp	BRD-K28183345	proguanil	Dihydrofolate reductase inhibitor
1453	8.25	cp	BRD-K18816859	L-694247	Serotonin receptor agonist
1454	8.11	cp	BRD-K30197592	5-methoxytryptamine	Serotonin receptor agonist
1455	8.01	cp	BRD-K02950022	BMS-299897	Gamma secretase inhibitor
1456	7.96	cp	BRD-K72726508	arcyriaflavin-a	CDK inhibitor
1457	7.91	cp	BRD-K78373679	RO-3306	CDK inhibitor
1458	7.89	cp	BRD-A27554692	altrenogest	Progestogen hormone
1459	7.68	cp	BRD-A30655177	LFM-A13	BTK inhibitor
1460	7.58	cp	BRD-K43887077	dopamine	Dopamine receptor agonist
1461	7.55	cp	BRD-K74195153	irsogladine	Phosphodiesterase inhibitor
1462	7.55	cp	BRD-A62025033	temsirolimus	MTOR inhibitor
1465	7.14	cp	BRD-K92138166	mammea-a	other antibiotic
1467	7.05	cp	BRD-A91866971	SQ-29548	Thromboxane receptor antagonist
1469	6.95	cp	BRD-K11905747	spectinomycin	Bacterial 30S ribosomal subunit inhibitor
1470	6.91	cp	BRD-K43736954	cortisone	Glucocorticoid receptor agonist
1471	6.9	cp	BRD-K47936004	piribedil	Dopamine receptor agonist
1472	6.86	cp	BRD-A31007383	SDZ-WAG-994	Adenosine receptor agonist
1473	6.81	cp	BRD-K53220666	trimetozine	Sedative
1474	6.79	cp	BRD-K82795137	loratadine	Histamine receptor antagonist
1475	6.52	cp	BRD-K71103788	duloxetine	Serotonin reuptake inhibitor
1476	6.48	cp	BRD-K47323024	methapyrilene	Histamine receptor antagonist
1477	6.44	cp	BRD-K60274257	dephostatin	Tyrosine phosphatase inhibitor
1480	6.17	cp	BRD-K10705233	GW-405833	Cannabinoid receptor agonist
1481	6.15	cp	BRD-K82135108	elesclomol	Oxidative stress inducer
1482	5.85	cp	BRD-K23204545	busulfan	DNA inhibitor
1484	5.83	cp	BRD-A24228527	ofloxacin	Bacterial DNA gyrase inhibitor
1485	5.82	cp	BRD-A58564983	selamectin	Nematocide
1486	5.73	cp	BRD-K37206356	rhamnetin	HDAC inhibitor
1487	5.64	cp	BRD-A38030642	cyclosporin-a	Calcineurin inhibitor
1488	5.4	cp	BRD-K80738081	resveratrol	Cytochrome P450 inhibitor
1489	5.3	cp	BRD-A79672927	tropicamide	Acetylcholine receptor antagonist
1490	5.24	cp	BRD-K00610438	altanserin	Serotonin receptor antagonist
1491	5.17	cp	BRD-M40783228	mesna	Antioxidant
1494	4.75	cp	BRD-K71499074	diclofenamide	Carbonic anhydrase inhibitor
1495	4.71	cp	BRD-K79145749	dibenzepin	Norepinephrine reuptake inhibitor
1497	4.36	cp	BRD-K56429665	calcipotriol	Vitamin D receptor agonist
1498	4.31	cp	BRD-K81855038	roxatidine	Histamine receptor antagonist
1499	4.31	cp	BRD-A87606379	nadolol	Adrenergic receptor antagonist
1501	4.13	cp	BRD-K40758068	efavirenz	HIV protease inhibitor
1505	3.71	cp	BRD-A95939040	sertaconazole	Sterol demethylase inhibitor
1506	3.63	cp	BRD-K54094468	remoxipride	Dopamine receptor antagonist
1507	3.54	cp	BRD-K68132782	terbinafine	Fungal squalene epoxidase inhibitor
1508	3.53	cp	BRD-A28856712	tetryzoline	Adrenergic receptor agonist
1509	3.31	cp	BRD-K54790157	trioxsalen	DNA synthesis inhibitor
1510	3.25	cp	BRD-A95696066	nisoxetine	Norepinephrine reuptake inhibitor
1511	3.21	cp	BRD-K09635314	M-3M3FBS	phospholipase activator
1513	2.96	cp	BRD-A29485665	bicalutamide	Androgen receptor antagonist
1514	2.89	cp	BRD-A16311756	profenamine	Butyrylcholinesterase inhibitor
1515	2.83	cp	BRD-K80672993	M2-PK-activator	-666
1516	2.8	cp	BRD-A50684349	fenoldopam	Dopamine receptor agonist
1517	2.67	cp	BRD-K45158365	valsartan	Angiotensin receptor antagonist
1518	2.63	cp	BRD-K20920669	cromoglicic-acid	Immunosuppressant
1519	2.58	cp	BRD-K62363391	dapsone	Bacterial antifolate
1520	2.57	cp	BRD-K15567136	papaverine	Phosphodiesterase inhibitor
1521	2.11	cp	BRD-K21548250	moracizine	Sodium channel blocker
1522	2.01	cp	BRD-K55044200	amoxicillin	Penicillin binding protein inhibitor
1523	1.96	cp	BRD-K37289225	clozapine	Dopamine receptor antagonist
1525	1.52	cp	BRD-K44779798	miglitol	Glucosidase inhibitor
1526	1.47	cp	BRD-A07765530	epinephrine	carbonic anhydrase activator
1527	1.45	cp	BRD-K62374253	rufloxacin	Bacterial DNA gyrase inhibitor
1528	1.3	cp	BRD-A19661776	mianserin	Serotonin receptor antagonist
1529	1.22	cp	BRD-K48300629	zonisamide	Sodium channel blocker
2208	23.76	cp	BRD-K53665955	MK-5108	Aurora kinase inhibitor
2209	20.02	cp	BRD-K75295174	alisertib	Aurora kinase inhibitor
2210	18.79	cp	BRD-K42573370	avrainvillamide-analog-2	nucleophosmin inhibitor
2211	18.54	cp	BRD-A83237092	fulvestrant	Estrogen receptor antagonist
2212	13.11	cp	BRD-K50324045	avrainvillamide-analog-6	nucleophosmin inhibitor
2263	0	cp	BRD-K10466330	AVA	Nucleophosmin inhibitor
2264	0	cp	BRD-K79877282	PF-543	Sphingosine kinase inhibitor
2265	0	cp	BRD-K25079130	avrainvillamide-analog-4	nucleophosmin inhibitor
2266	0	cp	BRD-K61691971	avrainvillamide-analog-1	nucleophosmin inhibitor
2267	0	cp	BRD-A74907996	equol	Estrogen receptor agonist
2268	0	cp	BRD-K68488863	ENMD-2076	FLT3 inhibitor
3167	0	cp	BRD-K59773493	benzohydroxamic-acid	Antifungal
3168	0	cp	BRD-K52313696	tacedinaline	HDAC inhibitor
3169	0	cp	BRD-A23290232	westcort	Glucocorticoid receptor agonist
3170	0	cp	BRD-K53790871	triamcinolone	Glucocorticoid receptor agonist
3171	0	cp	BRD-K06335600	tizanidine	Adrenergic receptor agonist
3172	0	cp	BRD-A50157456	terbutaline	Adrenergic receptor agonist
3173	0	cp	BRD-K10016611	pyridine-2-aldoxime	Acetylcholinesterase inhibitor
3174	0	cp	BRD-K86873305	piperacillin	Bacterial cell wall synthesis inhibitor
3175	0	cp	BRD-K69688083	mestinon	Cholinesterase inhibitor
3176	0	cp	BRD-K82216340	medroxyprogesterone	progesterone receptor agonist
3177	0	cp	BRD-K94353609	fluocinolone	Glucocorticoid receptor agonist
3178	0	cp	BRD-A75479906	rimantadine	Antiviral
3179	0	cp	BRD-A88774919	doxycycline	Bacterial 30S ribosomal subunit inhibitor
3180	0	cp	BRD-K94070024	depomedrol	Glucocorticoid receptor agonist
3181	0	cp	BRD-A25067867	benzatropine	Acetylcholine receptor antagonist
3182	0	cp	BRD-A51182606	chloramphenicol	Protein synthesis inhibitor
3183	0	cp	BRD-K63641886	cefuroxime	Bacterial cell wall synthesis inhibitor
3184	0	cp	BRD-A16478930	amcinonide	Glucocorticoid receptor agonist
3185	0	cp	BRD-K54529596	captopril	ACE inhibitor
3186	0	cp	BRD-A04668240	CGP-52432	GABA receptor antagonist
3187	0	cp	BRD-M41783010	acamprosate	Glutamate receptor antagonist
3188	0	cp	BRD-K99174507	cardiogenol-c	Cardiomyogenesis inducer
3189	0	cp	BRD-K98426715	tubacin	HDAC inhibitor
3190	0	cp	BRD-K95785537	PP-2	SRC inhibitor
3191	0	cp	BRD-K94830329	ataluren	CFTR channel agonist
3192	0	cp	BRD-K94176593	TWS-119	Glycogen synthase kinase inhibitor
3193	0	cp	BRD-K92758126	gibberellic-acid	NFkB pathway inhibitor
3194	0	cp	BRD-K90864987	cobalt(II)-chloride	HSP inducer
3195	0	cp	BRD-K90524085	MY-5445	Phosphodiesterase inhibitor
3196	0	cp	BRD-K88742110	BRD-K88742110	HDAC inhibitor
3197	0	cp	BRD-K87919739	tyrphostin-AG-825	Receptor tyrosine protein kinase inhibitor
3198	0	cp	BRD-K84987553	MDM2-inhibitor	MDM inhibitor
3199	0	cp	BRD-K83636919	entacapone	Catechol O methyltransferase inhibitor
3200	0	cp	BRD-K83597974	pargyline	Monoamine oxidase inhibitor
3201	0	cp	BRD-K82823804	SA-792987	PKC inhibitor
3202	0	cp	BRD-K79930101	GW-583340	EGFR inhibitor
3203	0	cp	BRD-K76674262	homoharringtonine	Protein synthesis inhibitor
3204	0	cp	BRD-K76568384	PHTPP	Estrogen receptor antagonist
3205	0	cp	BRD-K76064317	tyrphostin-AG-1296	FLT3 inhibitor
3206	0	cp	BRD-K74430258	1,2-dichlorobenzene	Hepatotoxicant
3207	0	cp	BRD-K73290745	ICI-199441	Opioid receptor agonist
3208	0	cp	BRD-K72816382	cinalukast	Leukotriene receptor antagonist
3209	0	cp	BRD-K72029282	probucol	Atherogenesis inhibitor
3210	0	cp	BRD-K72024482	MRS-1754	Adenosine receptor antagonist
3211	0	cp	BRD-K71731651	PNU-120596	Acetylcholine receptor agonist
3212	0	cp	BRD-K69763916	LY-341495	Glutamate receptor antagonist
3213	0	cp	BRD-K69556541	ryanodine	Calcium channel blocker
3214	0	cp	BRD-K68620903	dydrogesterone	Progesterone receptor agonist
3215	0	cp	BRD-K68341547	W-9	Calmodulin antagonist
3216	0	cp	BRD-K68246049	TTNPB	Retinoid receptor agonist
3217	0	cp	BRD-K68095457	palmitoylethanolamide	Cannabinoid receptor agonist
3218	0	cp	BRD-K67298865	SB-431542	TGF beta receptor inhibitor
3219	0	cp	BRD-K66788707	fludarabine	DNA synthesis inhibitor
3220	0	cp	BRD-K65814004	diphenyleneiodonium	Nitric oxide synthase inhibitor
3221	0	cp	BRD-K65503129	HSP90-inhibitor	HSP inhibitor
3222	0	cp	BRD-K64670467	JNJ-16259685	Glutamate receptor antagonist
3223	0	cp	BRD-K64157027	ZD-2079	Adrenergic receptor agonist
3224	0	cp	BRD-K64044582	linoleamide	ACAT inhibitor
3225	0	cp	BRD-K63606607	bufalin	ATPase inhibitor
3226	0	cp	BRD-K63151507	MNITMT	Lymphocyte inhibitor
3227	0	cp	BRD-K62221994	T-98475	Gonadotropin releasing factor hormone receptor antagonist
3228	0	cp	BRD-K61097567	SB-218795	Tachykinin antagonist
3229	0	cp	BRD-K60230970	MG-132	Proteasome inhibitor
3230	0	cp	BRD-K59650319	YM-298198	Glutamate receptor antagonist
3231	0	cp	BRD-K54142781	cirazoline	Adrenergic receptor agonist
3232	0	cp	BRD-K53878242	MMPX	Phosphodiesterase inhibitor
3233	0	cp	BRD-K52989797	clomipramine	Serotonin transporter inhibitor (SERT)
3234	0	cp	BRD-K52930707	rescinnamine	ACE inhibitor
3235	0	cp	BRD-K52522949	NCH-51	HDAC inhibitor
3236	0	cp	BRD-K52394958	GR-159897	Tachykinin antagonist
3237	0	cp	BRD-K51751936	alfadolone	GABA receptor agonist
3238	0	cp	BRD-K50422030	clomethiazole	GABA receptor antagonist
3239	0	cp	BRD-K50325075	UCL-2077	Slow after hyperpolarization channel blocker
3240	0	cp	BRD-K50135270	GBR-12935	Dopamine uptake inhibitor
3241	0	cp	BRD-K49890030	gavestinel	Glutamate receptor antagonist
3242	0	cp	BRD-K47693913	evoxine	Furoquinoline alkaloid
3243	0	cp	BRD-K46068882	eugenitol	Bacterial quorum sensing inhibitor
3244	0	cp	BRD-K45068323	W-13	Calmodulin antagonist
3245	0	cp	BRD-K44899736	RO-16-6941	Monoamine oxidase inhibitor
3246	0	cp	BRD-K43860855	iobenguane	Antineoplastic
3247	0	cp	BRD-K43245338	MDL-28170	Calpain inhibitor
3248	0	cp	BRD-K42452249	EO-1428	p38 MAPK inhibitor
3249	0	cp	BRD-K40992116	parachlorophenol	Anti-infective
3250	0	cp	BRD-K40990712	hexamethyleneamiloride	Sodium/hydrogen antiport inhibitor
3251	0	cp	BRD-K40656405	L-165041	PPAR receptor agonist
3252	0	cp	BRD-K39965020	doconexent	PPAR receptor agonist
3253	0	cp	BRD-K38903228	hesperidin	Flavanone glycoside
3254	0	cp	BRD-K37080523	isoreserpine	Vesicular monoamine transporter inhibitor
3255	0	cp	BRD-K36864847	BD-1047	Adrenergic receptor antagonist
3256	0	cp	BRD-K36638830	anabasine	Acetylcholine receptor agonist
3257	0	cp	BRD-K36258877	AZ-10417808	Caspase inhibitor
3258	0	cp	BRD-K35573744	erbstatin-analog	EGFR inhibitor
3259	0	cp	BRD-K35531059	molsidomine	Guanylyl cyclase activator
3260	0	cp	BRD-K34533029	tyrphostin-AG-494	EGFR inhibitor
3261	0	cp	BRD-K34170797	fexaramine	FXR agonist
3262	0	cp	BRD-K34154330	tracazolate	GABA receptor modulator
3263	0	cp	BRD-K33882852	ZK-93423	Benzodiazepine receptor agonist
3264	0	cp	BRD-K33864865	LY-225910	CCK receptor antagonist
3265	0	cp	BRD-K32906660	bis-tyrphostin	EGFR inhibitor
3266	0	cp	BRD-K32526544	DCEBIO	Potassium channel activator
3267	0	cp	BRD-K31843556	T-0070907	PPAR receptor antagonist
3268	0	cp	BRD-K31792052	pifithrin	Interleukin receptor antagonist
3269	0	cp	BRD-K30189597	SYK-inhibitor	SYK inhibitor
3270	0	cp	BRD-K29668683	BD-1063	Sigma receptor antagonist
3271	0	cp	BRD-K29173907	isoflupredone	Glucocorticoid receptor agonist
3272	0	cp	BRD-K28806945	L-750667	Dopamine receptor antagonist
3273	0	cp	BRD-K28075147	biochanin-a	Estrogen receptor agonist
3274	0	cp	BRD-K27871032	lysergol	Ergoline alkaloid
3275	0	cp	BRD-K27737647	H-89	PKA inhibitor
3276	0	cp	BRD-K27665173	D-64406	PDGFR receptor inhibitor
3277	0	cp	BRD-K26521938	dinoprostone	Prostanoid receptor agonist
3278	0	cp	BRD-K26241953	piceatannol	SYK inhibitor
3279	0	cp	BRD-K24526313	levcromakalim	Potassium channel activator
3280	0	cp	BRD-K24240364	GYKI-52466	Glutamate receptor antagonist
3281	0	cp	BRD-K23922020	arecaidine	Acetylcholine receptor agonist
3282	0	cp	BRD-K21667562	AM-404	Cyclooxygenase inhibitor
3283	0	cp	BRD-K20287671	SU-4312	PDGFR receptor inhibitor
3284	0	cp	BRD-K20197062	SA-94315	Caspase inhibitor
3285	0	cp	BRD-K19605405	ZM-241385	Adenosine receptor antagonist
3286	0	cp	BRD-K19533706	tranilast	Angiogenesis inhibitor
3287	0	cp	BRD-K19525698	ozagrel	Thromboxane synthase inhibitor
3288	0	cp	BRD-K18905250	ST-91	Adrenergic receptor agonist
3289	0	cp	BRD-K18678457	ZD-7288	HCN channel blocker
3290	0	cp	BRD-K18619710	digoxigenin	Steroid
3291	0	cp	BRD-K18059238	gamma-linolenic-acid	Cyclooxygenase inhibitor
3292	0	cp	BRD-K17953061	staurosporine	PKC inhibitor
3293	0	cp	BRD-K17796732	JWH-015	Cannabinoid receptor agonist
3294	0	cp	BRD-K17008822	BD-1008	Sigma receptor antagonist
3295	0	cp	BRD-K16977723	PP-3	EGFR inhibitor
3296	0	cp	BRD-K16195444	oxymetazoline	Adrenergic receptor agonist
3297	0	cp	BRD-K15601958	SEW-2871	Lysophospholipid receptor agonist
3298	0	cp	BRD-K15588452	R-96544	Serotonin receptor antagonist
3299	0	cp	BRD-K15086322	JNJ-10191584	Histamine receptor antagonist
3300	0	cp	BRD-K14643723	4-(2-Amino-ethyl)-benzenesulfonamide	carbonic anhydrase inhibitor
3301	0	cp	BRD-K14618467	IKK-16	IKK inhibitor
3302	0	cp	BRD-K14200658	syrosingopine	Vesicular monoamine transporter inhibitor
3303	0	cp	BRD-K12867552	THM-I-94	HDAC inhibitor
3304	0	cp	BRD-K12516989	zaprinast	Phosphodiesterase inhibitor
3305	0	cp	BRD-K11927976	ER-27319	Mediator release inhibitor
3306	0	cp	BRD-K11696279	BU-239	Imidazoline receptor agonist
3307	0	cp	BRD-K11158509	tyrphostin-B44	EGFR inhibitor
3308	0	cp	BRD-K11107424	tiotidine	Histamine receptor antagonist
3309	0	cp	BRD-K10870738	CDC	Lipoxygenase inhibitor
3310	0	cp	BRD-K10136726	tosyllysyl-chloromethyl-ketone	Chymotrypsin inhibitor
3311	0	cp	BRD-K09764130	mead-ethanolamide	Cannabinoid receptor agonist
3312	0	cp	BRD-K09549677	mibefradil	T-type calcium channel blocker
3313	0	cp	BRD-K08619838	tremorine	Acetylcholine receptor agonist
3314	0	cp	BRD-K08554278	bisbenzimide	DNA binding agent
3315	0	cp	BRD-K08502430	angiogenesis-inhibitor	Angiogenesis inhibitor
3316	0	cp	BRD-K07888196	tyrphostin-AG-538	IGF-1 inhibitor
3317	0	cp	BRD-K07325606	hispidin	PKC inhibitor
3318	0	cp	BRD-K06817181	BRD-K06817181	JAK inhibitor
3319	0	cp	BRD-K06426971	ryuvidine	Histone lysine methyltransferase inhibitor
3320	0	cp	BRD-K06198550	isorotenone	Mitochondrial complex I inhibitor
3321	0	cp	BRD-K06024458	n-arachidonyl-GABA	cannabinoid receptor agonist
3322	0	cp	BRD-K05901394	terguride	Dopamine receptor agonist
3323	0	cp	BRD-K05464208	JX-401	p38 MAPK inhibitor
3324	0	cp	BRD-K04976539	aminogenistein	SRC inhibitor
3325	0	cp	BRD-K04546108	JAK3-inhibitor-VI	JAK inhibitor
3326	0	cp	BRD-K04466929	Merck60	HDAC inhibitor
3327	0	cp	BRD-K04414442	SB-222200	Tachykinin antagonist
3328	0	cp	BRD-K03440695	boldine	Acetylcholine receptor antagonist
3329	0	cp	BRD-K03384561	roquinimex	Angiogenesis inhibitor
3330	0	cp	BRD-K02607075	tubocurarine	Acetylcholine receptor antagonist
3331	0	cp	BRD-K02283807	GR-32191	Thromboxane receptor antagonist
3332	0	cp	BRD-K02275692	cefotiam	Bacterial cell wall synthesis inhibitor
3333	0	cp	BRD-K01648091	LE-300	Dopamine receptor antagonist
3334	0	cp	BRD-K00312224	PPT	Estrogen receptor agonist
3335	0	cp	BRD-A99449986	MT-21	Caspase activator
3336	0	cp	BRD-A96897502	U-74389F	Lipid peroxidase inhibitor
3337	0	cp	BRD-A95696820	acadesine	AMPK activator
3338	0	cp	BRD-A95445494	maackiain	Sodium/glucose cotransporter inhibitor
3339	0	cp	BRD-A89337244	PD-102807	Acetylcholine receptor antagonist
3340	0	cp	BRD-A84189516	baccatin-III	Paclitaxel precursor
3341	0	cp	BRD-A83892713	rifampicin	RNA polymerase inhibitor
3342	0	cp	BRD-A81177136	KN-62	Calcium-calmodulin dependent protein kinase inhibitor
3343	0	cp	BRD-A80928489	1-monopalmitin	P-glycoprotein inhibitor
3344	0	cp	BRD-A80502530	cinobufagin	ATPase inhibitor
3345	0	cp	BRD-A64479082	quinidine	Sodium channel blocker
3346	0	cp	BRD-A62890442	3-methyl-GABA	GABA aminotransferase activator
3347	0	cp	BRD-A62071884	siguazodan	Phosphodiesterase inhibitor
3348	0	cp	BRD-A56987319	SQ-22536	Adenylyl cyclase inhibitor
3349	0	cp	BRD-A54927599	KF-38789	P-selectin inhibitor
3350	0	cp	BRD-A51829654	BRL-15572	Serotonin receptor antagonist
3351	0	cp	BRD-A51382177	fosinopril	ACE inhibitor
3352	0	cp	BRD-A50928468	norgestrel	Progesterone receptor agonist
3353	0	cp	BRD-A49734948	foliosidine	Plant alkaloid
3354	0	cp	BRD-A43974499	reboxetine	Adrenergic receptor antagonist
3355	0	cp	BRD-A39522003	OMDM-2	FAAH inhibitor
3356	0	cp	BRD-A38913120	BH3I-1	BCL inhibitor
3357	0	cp	BRD-A35033682	eriodictyol	Cytochrome P450 inhibitor
3358	0	cp	BRD-A32949107	MRS-1845	Calcium channel blocker
3359	0	cp	BRD-A32164164	methyllycaconitine	Acetylcholine receptor antagonist
3360	0	cp	BRD-A31312900	montelukast	Leukotriene receptor antagonist
3361	0	cp	BRD-A29731977	17-hydroxyprogesterone-caproate	progesterone receptor agonist
3362	0	cp	BRD-A29644307	nomifensine	Dopamine uptake inhibitor
3363	0	cp	BRD-A29289453	PCA-4248	Platelet activating factor receptor antagonist
3364	0	cp	BRD-A28970875	puromycin	Protein synthesis inhibitor
3365	0	cp	BRD-A27143604	DPN	Estrogen receptor agonist
3366	0	cp	BRD-A26845397	isamoltan	Adrenergic receptor antagonist
3367	0	cp	BRD-A25576662	streptozotocin	DNA alkylating agent
3368	0	cp	BRD-A24429032	HEAT	Adrenergic receptor antagonist
3369	0	cp	BRD-A22707317	SB-205384	GABA receptor modulator
3370	0	cp	BRD-A20968261	WAY-213613	Glutamate inhibitor
3371	0	cp	BRD-A20589515	dihydroxyphenylglycine	Glutamate receptor agonist
3372	0	cp	BRD-A17453586	MDL-72832	Serotonin receptor agonist
3373	0	cp	BRD-A15435692	BMY-14802	Sigma receptor antagonist
3374	0	cp	BRD-A14985772	ascorbyl-palmitate	antioxidant
3375	0	cp	BRD-A14574269	UB-165	Acetylcholine receptor agonist
3376	0	cp	BRD-A12016240	LY-278584	Serotonin receptor antagonist
3377	0	cp	BRD-A11813248	AM-92016	Potassium channel blocker
3378	0	cp	BRD-A04308630	genipin	Choleretic agent
3379	0	cp	BRD-A03359064	ICI-89406	Adrenergic receptor antagonist
3380	0	cp	BRD-A00758722	noretynodrel	Progestogen hormone
3381	0	cp	BRD-A91555231	norepinephrine	Adrenergic receptor agonist
3382	0	cp	BRD-A03816571	CP-55940	Cannabinoid receptor agonist
3383	0	cp	BRD-M30523314	vinorelbine	Tubulin inhibitor
3384	0	cp	BRD-A02176148	tubaic-acid	Mitochondrial complex I inhibitor
3385	0	cp	BRD-K36627727	tamibarotene	Retinoid receptor agonist
3386	0	cp	BRD-U97083655	teicoplanin	Bacterial cell wall synthesis inhibitor
3387	0	cp	BRD-K15891719	tenofovir	Reverse transcriptase inhibitor
3388	0	cp	BRD-K66956375	oleoylethanolamide	Cannabinoid receptor agonist
3389	0	cp	BRD-K07736136	VX-702	p38 MAPK inhibitor
3390	0	cp	BRD-K31283835	tofacitinib	JAK inhibitor
3391	0	cp	BRD-K19416115	sitagliptin	Dipeptidyl peptidase inhibitor
3392	0	cp	BRD-K05658747	raltegravir	HIV integrase inhibitor
3393	0	cp	BRD-K70557564	zosuquidar	P-glycoprotein inhibitor
3394	0	cp	BRD-K89014967	AS-703026	MEK inhibitor
3395	0	cp	BRD-K84639753	safinamide	Dopamine uptake inhibitor
3396	0	cp	BRD-K91696562	orantinib	FGFR inhibitor
3397	0	cp	BRD-K91900765	VX-745	p38 MAPK inhibitor
3398	0	cp	BRD-K31553034	zibotentan	Endothelin receptor antagonist
3399	0	cp	BRD-K56334280	amonafide	Topoisomerase inhibitor
3400	0	cp	BRD-K35687265	ON-01910	PLK inhibitor
3401	0	cp	BRD-K64785675	TG100-115	-666
3402	0	cp	BRD-K77008974	WYE-354	MTOR inhibitor
3403	0	cp	BRD-K73838513	cinacalcet	Calcium channel activator
3404	0	cp	BRD-K08206212	entecavir	Reverse transcriptase inhibitor
3405	0	cp	BRD-K11636097	JNJ-7706621	CDK inhibitor
3406	0	cp	BRD-K07265709	razoxane	Chelating agent
3407	0	cp	BRD-M16762496	PIK-75	DNA protein kinase inhibitor
3408	0	cp	BRD-K17823458	danoprevir	HCV inhibitor
3409	0	cp	BRD-K16621777	enobosarm	Androgen receptor modulator
3410	0	cp	BRD-K83837640	JNJ-26854165	HDAC inhibitor
3411	0	cp	BRD-K61192372	capecitabine	DNA synthesis inhibitor
3412	0	cp	BRD-K16485616	mocetinostat	HDAC inhibitor
3413	0	cp	BRD-K13514097	everolimus	MTOR inhibitor
3414	0	cp	BRD-K95901403	XL-147	PI3K inhibitor
3415	0	cp	BRD-K07881437	danusertib	Aurora kinase inhibitor
3416	0	cp	BRD-K67578145	GDC-0879	RAF inhibitor
3417	0	cp	BRD-K04833372	GSK-1904529A	IGF-1 inhibitor
3418	0	cp	BRD-K28428262	brivanib	FGFR inhibitor
3419	0	cp	BRD-K02965346	SU-11274	Hepatocyte growth factor receptor inhibitor
3420	0	cp	BRD-A13807286	HA-14-1	BCL inhibitor
3421	0	cp	BRD-K71035033	masitinib	KIT inhibitor
3422	0	cp	BRD-K15600710	obatoclax	BCL inhibitor
3423	0	cp	BRD-M64432851	sunitinib	FLT3 inhibitor
3424	0	cp	BRD-K05926469	lenalidomide	Antineoplastic
3425	0	cp	BRD-K29733039	deforolimus	MTOR inhibitor
3426	0	cp	BRD-K50168500	canertinib	EGFR inhibitor
3427	0	cp	BRD-K85402309	dovitinib	EGFR inhibitor
3428	0	cp	BRD-K86930074	cediranib	KIT inhibitor
3429	0	cp	BRD-K99964838	bosutinib	ABL inhibitor
3430	0	cp	BRD-K66175015	afatinib	EGFR inhibitor
3431	0	cp	BRD-K99749624	linifanib	PDGFR receptor inhibitor
3432	0	cp	BRD-K49810818	sorafenib	FLT3 inhibitor
3433	0	cp	BRD-K93331255	lypressin	Vasopressin receptor agonist
3434	0	cp	BRD-K77286328	reversine	Aurora kinase inhibitor
3435	0	cp	BRD-K60460488	nelfinavir	HIV protease inhibitor
3436	0	cp	BRD-K83794624	pirarubicin	Topoisomerase inhibitor
3437	0	cp	BRD-K09436313	prostaglandin	Prostanoid receptor antagonist
3438	0	cp	BRD-A00100033	nifurtimox	DNA inhibitor
3439	0	cp	BRD-A77050075	heraclenol	Vitamin K antagonist
3440	0	cp	BRD-A02710418	meptazinol	Opioid receptor agonist
3441	0	cp	BRD-K23192422	lestaurtinib	FLT3 inhibitor
3442	0	cp	BRD-A06390036	hydroquinidine	Antiarrhythmic
3443	0	cp	BRD-K13390322	AT-7519	CDK inhibitor
3444	0	cp	BRD-K70401845	erlotinib	EGFR inhibitor
3445	0	cp	BRD-K78431006	crizotinib	ALK inhibitor
3446	0	cp	BRD-K63068307	ZSTK-474	PI3K inhibitor
3447	0	cp	BRD-K05104363	PD-184352	MEK inhibitor
3448	0	cp	BRD-K82091397	SB-239063	p38 MAPK inhibitor
3449	0	cp	BRD-K79090631	CGP-60474	CDK inhibitor
3450	0	cp	BRD-K76908866	CP-724714	EGFR inhibitor
3451	0	cp	BRD-K00337317	NU-7441	DNA dependent protein kinase inhibitor
3452	0	cp	BRD-K05804044	AZ-628	RAF inhibitor
3453	0	cp	BRD-K64800655	PHA-793887	CDK inhibitor
3454	0	cp	BRD-K01253243	SB-590885	RAF inhibitor
3455	0	cp	BRD-K13566078	BMS-345541	IKK inhibitor
3456	0	cp	BRD-K99545815	PF-562271	Focal adhesion kinase inhibitor
3457	0	cp	BRD-K52751261	TAK-715	p38 MAPK inhibitor
3458	0	cp	BRD-K58772419	AZD-6482	PI3K inhibitor
3459	0	cp	BRD-K99616396	motesanib	KIT inhibitor
3460	0	cp	BRD-K81528515	nilotinib	ABL inhibitor
3461	0	cp	BRD-K72703948	ZM-447439	Aurora kinase inhibitor
3462	0	cp	BRD-K86465814	HO-013	PPAR receptor agonist
3463	0	cp	BRD-A80775386	hyperforin	Cyclooxygenase inhibitor
3464	0	cp	BRD-K47539947	tetradecylthioacetic-acid	Lipid peroxidase inhibitor
3465	0	cp	BRD-K26674531	GR-235	Estrogen receptor agonist
3466	0	cp	BRD-A36707673	hydroxycholesterol	LXR agonist
3467	0	cp	BRD-A96799240	4-hydroxyretinoic-acid	Retinoid receptor binder
3468	0	cp	BRD-K62012036	acitretin	Retinoid receptor agonist
3469	0	cp	BRD-K76723084	isotretinoin	Retinoid receptor agonist
3470	0	cp	BRD-K95402279	geranylgeraniol	Farnesyltransferase inhibitor
3471	0	cp	BRD-U01690642	acetyl-geranyl-cysteine	Isoprenylated protein methylation inhibitor
3472	0	cp	BRD-K75181824	acetyl-geranygeranyl-cysteine	Inhibitor of methyl esterification of geranylgeranylated proteins
3473	0	cp	BRD-K14791739	fluticasone	Glucocorticoid receptor agonist
3474	0	cp	BRD-K50720187	flupirtine	Glutamate receptor antagonist
3475	0	cp	BRD-K06080977	eicosatetraynoic-acid	Cyclooxygenase inhibitor
3476	0	cp	BRD-A64228451	terreic-acid	BTK inhibitor
3477	0	cp	BRD-A18497530	5-iodotubercidin	Adenosine kinase inhibitor
3478	0	cp	BRD-K99291625	SB-203580	p38 MAPK inhibitor
3479	0	cp	BRD-K56064827	EI-273	PKC inhibitor
3480	0	cp	BRD-K80725632	lavendustin-c	EGFR inhibitor
3481	0	cp	BRD-K43764301	dexketoprofen	Cyclooxygenase inhibitor
3482	0	cp	BRD-K47943470	tyrphostin-51	EGFR inhibitor
3483	0	cp	BRD-K62959606	sphingosine	Ceramidase inhibitor
3484	0	cp	BRD-A55756846	H-7	PKA inhibitor
3485	0	cp	BRD-K85985071	ellipticine	Topoisomerase inhibitor
3486	0	cp	BRD-K77625572	etomoxir	Carnitine palmitoyltransferase inhibitor
3487	0	cp	BRD-K77175907	calcifediol	Vitamin D receptor agonist
3488	0	cp	BRD-K07888107	depudecin	HDAC inhibitor
3489	0	cp	BRD-K13087974	4,5-dianilinophthalimide	EGFR inhibitor
3490	0	cp	BRD-K53972329	ruxolitinib	JAK inhibitor
3491	0	cp	BRD-K35128472	2-aminopurine	Serine/threonine kinase inhibitor
3492	0	cp	BRD-K25504083	cytochalasin-d	Actin polymerization inhibitor
3493	0	cp	BRD-A98283014	calmidazolium	Calcium channel blocker
3494	0	cp	BRD-A02333338	cyclopamine	Smoothened receptor antagonist
3495	0	cp	BRD-A37837077	cyclazosin	Adrenergic receptor antagonist
3496	0	cp	BRD-A47706533	L-BSO	Glutathione transferase inhibitor
3497	0	cp	BRD-A77118605	BML-ST330	Phospholipase inhibitor
3498	0	cp	BRD-K43880410	pregnenolone	glutamate receptor modulator
3499	0	cp	BRD-U66370498	androstanol	CAR antagonist
3500	0	cp	BRD-K24994810	androstenol	GABA receptor modulator
3501	0	cp	BRD-K20986251	lithocholic-acid	FXR antagonist
3502	0	cp	BRD-K30743633	TCPOBOP	CAR agonist
3503	0	cp	BRD-K81062487	taurocholic-acid	Bile acid
3504	0	cp	BRD-K18135438	chenodeoxycholic-acid	11-beta-HSD1 inhibitor
3505	0	cp	BRD-K43164539	cholic-acid	Bile acid
3506	0	cp	BRD-K65331431	retinyl	vitamin analog
3507	0	cp	BRD-K13927029	retinol	Retinoid receptor ligand
3508	0	cp	BRD-K55991774	BAS-09104376	HIV integrase inhibitor
3509	0	cp	BRD-A11007541	BCI-hydrochloride	Protein phosphatase inhibitor
3510	0	cp	BRD-K73982490	BI-78D3	JNK inhibitor
3511	0	cp	BRD-K57926513	tyrphostin-AG-1295	PDGFR receptor inhibitor
3512	0	cp	BRD-K79254416	decitabine	DNA methyltransferase inhibitor
3513	0	cp	BRD-K74733595	APHA-compound-8	HDAC inhibitor
3514	0	cp	BRD-A01317026	7,8-dihydro-L-biopterin	Dihydroneopterin aldolase inhibitor
3515	0	cp	BRD-K61341215	vecuronium	Acetylcholine receptor antagonist
3516	0	cp	BRD-A84327315	calcitriol	Vitamin D receptor agonist
3517	0	cp	BRD-A59808129	guggulsterone	Cholesterol inhibitor
3518	0	cp	BRD-K05977823	tenovins	SIRT inhibitor
3519	0	cp	BRD-K74133369	oligomycin-a	ATP synthase inhibitor
3520	0	cp	BRD-K14880289	GW-501516	PPAR receptor agonist
3521	0	cp	BRD-K39944607	ochratoxin-a	Phenylalanyl tRNA synthetase inhibitor
3522	0	cp	BRD-A80960055	celastrol	Anti-inflammatory
3523	0	cp	BRD-K04923131	GSK-3-inhibitor-IX	Glycogen synthase kinase inhibitor
3524	0	cp	BRD-K97764662	PD-173074	FGFR inhibitor
3525	0	cp	BRD-A11702965	chromomycin-a3	DNA binding agent
3526	0	cp	BRD-A45664787	iloprost	Platelet aggregation inhibitor
3527	0	cp	BRD-K63923597	barasertib	Aurora kinase inhibitor
3528	0	cp	BRD-A80574334	oxalomalic-acid	Isocitrate dehydrogenase inhibitor
3529	0	cp	BRD-K22631935	neurodazine	Neurogenesis of non-pluripotent C2C12 myoblast inducer
3530	0	cp	BRD-K88551539	CAY-10585	HIF modulator
3531	0	cp	BRD-K32836707	CAY-10577	Casein kinase inhibitor
3532	0	cp	BRD-K63915849	AS-604850	PI3K inhibitor
3533	0	cp	BRD-K14681867	somatostatin	Somatostatin receptor agonist
3534	0	cp	BRD-U86922168	QL-XII-47	BTK inhibitor
3535	0	cp	BRD-U82589721	HG-5-113-01	Protein kinase inhibitor
3536	0	cp	BRD-U51951544	ZG-10	JNK inhibitor
3537	0	cp	BRD-U44700465	HG-5-88-01	Protein kinase inhibitor
3538	0	cp	BRD-U37049823	HG-6-64-01	RAF inhibitor
3539	0	cp	BRD-U25771771	WZ-4-145	EGFR inhibitor
3540	0	cp	BRD-K98521173	desoxycortone	Mineralocorticoid receptor agonist
3541	0	cp	BRD-K97863768	prothionamide	Mycobacterium tuberculosis enoyl-[acyl-carrier-protein] reductase [NADH] (inhA) inhibitor
3542	0	cp	BRD-K97309399	thiothixene	Dopamine receptor antagonist
3543	0	cp	BRD-K96809896	SKF-86002	p38 MAPK inhibitor
3544	0	cp	BRD-K96720755	relcovaptan	Vasopressin receptor antagonist
3545	0	cp	BRD-K96670504	lonidamine	Glucokinase inhibitor
3546	0	cp	BRD-K96527333	dehydroisoandosterone	GABA receptor modulator
3547	0	cp	BRD-K96402602	farnesylthiotriazole	PPMTase inhibitor
3548	0	cp	BRD-K96271548	coumaric-acid	Antioxidant
3549	0	cp	BRD-K96144918	mead-acid	KPL-1 tumor suppressor
3550	0	cp	BRD-K95992530	Cyclo-[Arg-Gly-Asp-D-Phe-Val]	integrin antagonist
3551	0	cp	BRD-K95921201	reserpine	Vesicular monoamine transporter inhibitor
3552	0	cp	BRD-K95851186	CGP-13501	GABA receptor modulator
3553	0	cp	BRD-K95763993	trapidil	PDGFR receptor inhibitor
3554	0	cp	BRD-K95435023	PHA-665752	c-Met inhibitor
3555	0	cp	BRD-K95237249	probenecid	Uricosuric blocker
3556	0	cp	BRD-K94920105	DR-2313	PARP inhibitor
3557	0	cp	BRD-K94832621	Y-134	Estrogen receptor antagonist
3558	0	cp	BRD-K94379058	BML-190	Cannabinoid receptor inverse agonist
3559	0	cp	BRD-K94270326	ecopipam	Dopamine receptor antagonist
3560	0	cp	BRD-K93332168	isocarboxazid	Monoamine oxidase inhibitor
3561	0	cp	BRD-K93258693	GW-9662	PPAR receptor antagonist
3562	0	cp	BRD-K92678294	irilin-a	Isoflavone
3563	0	cp	BRD-K92428153	mycophenolate-mofetil	Dehydrogenase inhibitor
3564	0	cp	BRD-K92049597	triamterene	Sodium channel blocker
3565	0	cp	BRD-K92015269	GBR-12783	Dopamine uptake inhibitor
3566	0	cp	BRD-K91370081	anisomycin	DNA synthesis inhibitor
3567	0	cp	BRD-K90027355	spironolactone	Mineralocorticoid receptor antagonist
3568	0	cp	BRD-K89402695	L-655240	Thromboxane receptor antagonist
3569	0	cp	BRD-K89375097	pirenzepine	Acetylcholine receptor antagonist
3570	0	cp	BRD-K89274813	DMP-543	Acetylcholine release stimulant
3571	0	cp	BRD-K89055274	alverine	Muscle relaxant
3572	0	cp	BRD-K88429204	pyrimethamine	Dihydrofolate reductase inhibitor
3573	0	cp	BRD-K87990216	piretanide	Glucocorticoid receptor agonist
3574	0	cp	BRD-K87696786	LY-456236	Glutamate receptor antagonist
3575	0	cp	BRD-K87510569	RS-504393	CC chemokine receptor antagonist
3576	0	cp	BRD-K85383046	IAA-94	Chloride channel blocker
3577	0	cp	BRD-K85266041	DNQX	Glutamate receptor antagonist
3578	0	cp	BRD-K85242180	beta-CCP	Indoleamine 2,3-dioxygenase inhibitor
3579	0	cp	BRD-K85015012	NNC-05-2090	GAT inhibitor
3580	0	cp	BRD-K84266862	BRL-50481	Phosphodiesterase inhibitor
3581	0	cp	BRD-K84175871	pseudoephedrine	Adrenergic receptor agonist
3582	0	cp	BRD-K84085265	CG-930	JNK inhibitor
3583	0	cp	BRD-K83972459	JWE-035	Aurora kinase inhibitor
3584	0	cp	BRD-K83637872	SANT-1	Smoothened receptor antagonist
3585	0	cp	BRD-K83508485	FK-888	Tachykinin antagonist
3586	0	cp	BRD-K82731415	olomoucine	CDK inhibitor
3587	0	cp	BRD-K81876028	CP-93129	Serotonin receptor agonist
3588	0	cp	BRD-K81709173	halcinonide	Glucocorticoid receptor agonist
3589	0	cp	BRD-K81521265	dicyclohexylurea	Epoxide hydolase inhibitor
3590	0	cp	BRD-K77695569	tiabendazole	Angiogenesis inhibitor
3591	0	cp	BRD-K76805682	SB-415286	Glycogen synthase kinase inhibitor
3592	0	cp	BRD-K76775527	nimesulide	Cyclooxygenase inhibitor
3593	0	cp	BRD-K72783841	tyrphostin-AG-555	EGFR inhibitor
3594	0	cp	BRD-K72420232	WZ-4002	EGFR inhibitor
3595	0	cp	BRD-K71003802	hippeastrine	Plant alkaloid
3596	0	cp	BRD-K70577657	H-9	PKA inhibitor
3597	0	cp	BRD-K70505054	ranitidine	Histamine receptor antagonist
3598	0	cp	BRD-K70487031	flupentixol	Dopamine receptor antagonist
3599	0	cp	BRD-K69837166	trap-101	Nociceptin/orphanin FQ (NOP) receptor antagonist
3600	0	cp	BRD-K68873215	phosphodiesterase-V-inhibitor-II	Phosphodiesterase inhibitor
3601	0	cp	BRD-K68190965	GR-46611	Serotonin receptor agonist
3602	0	cp	BRD-K68174511	torin-2	MTOR inhibitor
3603	0	cp	BRD-K68103045	CGS-20625	Benzodiazepine receptor agonist
3604	0	cp	BRD-K67680372	CI-966	GAT inhibitor
3605	0	cp	BRD-K67537649	PQ-401	IGF-1 inhibitor
3606	0	cp	BRD-K64857848	XMD-885	Leucine rich repeat kinase inhibitor
3607	0	cp	BRD-K63792901	arecaidine	Acetylcholine receptor agonist
3608	0	cp	BRD-K63516691	T-0156	Phosphodiesterase inhibitor
3609	0	cp	BRD-K61401890	deguelin	NADH-ubiquinone oxidoreductase (Complex I) inhibitor
3610	0	cp	BRD-K61177364	NBI-27914	CRF receptor antagonist
3611	0	cp	BRD-K56957086	dacinostat	HDAC inhibitor
3612	0	cp	BRD-K56047318	RHC-80267	Triacylglycerol lipase inhibitor
3613	0	cp	BRD-K51805276	temefos	Cholinesterase inhibitor
3614	0	cp	BRD-K50387473	XMD-892	MAP kinase inhibitor
3615	0	cp	BRD-K46018455	bezafibrate	PPAR receptor agonist
3616	0	cp	BRD-K45988865	tetramethylsilane	Internal standard for NMR spectroscopy
3617	0	cp	BRD-K45401373	betulinic-acid	Apoptosis stimulant
3618	0	cp	BRD-K42221274	NNC-711	GAT inhibitor
3619	0	cp	BRD-K41337261	ZM-306416	ABL inhibitor
3620	0	cp	BRD-K38197229	bumetanide	Solute carrier family member inhibitor
3621	0	cp	BRD-K38003476	clocortolone	Glucocorticoid receptor agonist
3622	0	cp	BRD-K37792168	denbufylline	Phosphodiesterase inhibitor
3623	0	cp	BRD-K37691127	hinokitiol	Tyrosinase inhibitor
3624	0	cp	BRD-K37312348	kenpaullone	CDK inhibitor
3625	0	cp	BRD-K36198571	WAY-170523	Metalloproteinase inhibitor
3626	0	cp	BRD-K36009368	NNC-63-0532	Opioid receptor agonist
3627	0	cp	BRD-K35629949	SR-27897	CCK receptor antagonist
3628	0	cp	BRD-K33860217	CP-94253	Serotonin receptor agonist
3629	0	cp	BRD-K33396764	alpha-linolenic-acid	Omega 3 fatty acid stimulant
3630	0	cp	BRD-K31912990	CGP-71683	Neuropeptide receptor antagonist
3631	0	cp	BRD-K31633810	DAU-5884	Acetylcholine receptor antagonist
3632	0	cp	BRD-K31627533	rimexolone	Glucocorticoid receptor agonist
3633	0	cp	BRD-K31611373	fluprostenol	Prostanoid receptor agonist
3634	0	cp	BRD-K28863208	PNU-282987	Cholinergic receptor agonist
3635	0	cp	BRD-K28578425	cilostamide	Phosphodiesterase inhibitor
3636	0	cp	BRD-K28137194	loreclezole	GABA receptor agonist
3637	0	cp	BRD-K25875056	SC-9	Protein tyrosine kinase activator
3638	0	cp	BRD-K24859147	KIN001-242	Protein kinase inhibitor
3639	0	cp	BRD-K24675965	LY-288513	CCK receptor antagonist
3640	0	cp	BRD-K23335153	AMN-082	Glutamate receptor modulator
3641	0	cp	BRD-K22503835	scriptaid	HDAC inhibitor
3642	0	cp	BRD-K19360254	ergocornine	Dopamine receptor agonist
3643	0	cp	BRD-K19220233	JNK-9L	JNK inhibitor
3644	0	cp	BRD-K19111024	clofibric-acid	PPAR receptor agonist
3645	0	cp	BRD-K18799075	BAY-59-3074	Cannabinoid receptor partial agonist
3646	0	cp	BRD-K18742343	H-8	PKA inhibitor
3647	0	cp	BRD-K18574842	nafcillin	Bacterial cell wall synthesis inhibitor
3648	0	cp	BRD-K15868788	SDZ-205-557	Serotonin receptor antagonist
3649	0	cp	BRD-K12260308	xanthoxyline	Antifungal
3650	0	cp	BRD-K12079898	PD-160170	Neuropeptide receptor antagonist
3651	0	cp	BRD-K11663430	pyroxamide	HDAC inhibitor
3652	0	cp	BRD-K10065684	dantron	Laxative
3653	0	cp	BRD-K10042277	desmethylclozapine	Acetylcholine receptor agonist
3654	0	cp	BRD-K07996107	harpagoside	Acetylcholinesterase inhibitor
3655	0	cp	BRD-K07762753	aminopurvalanol-a	Tyrosine kinase inhibitor
3656	0	cp	BRD-K07507905	BRL-37344	Adrenergic receptor agonist
3657	0	cp	BRD-K05977355	fluconazole	Sterol demethylase inhibitor
3658	0	cp	BRD-K05528470	L-745870	Dopamine receptor antagonist
3659	0	cp	BRD-K04146668	GW-441756	Growth factor receptor inhibitor
3660	0	cp	BRD-K02715688	hydrastine	Tyrosine hydroxylase inhibitor
3661	0	cp	BRD-K01815685	indole	aryl hydrocarbon receptor agonist
3662	0	cp	BRD-K01567962	pyrazolanthrone	JNK inhibitor
3663	0	cp	BRD-A98702003	carbenoxolone	11-beta-HSD1 inhibitor
3664	0	cp	BRD-A95513702	androsta-1,4-dien-3,17-dione	Aromatase inhibitor
3665	0	cp	BRD-A95096829	PNU-96415E	Dopamine receptor antagonist
3666	0	cp	BRD-A90311807	cilastatin	Dehydropeptidase inhibitor
3667	0	cp	BRD-A89672324	CGP-55845	GABA receptor antagonist
3668	0	cp	BRD-A85587465	bemesetron	Serotonin receptor antagonist
3669	0	cp	BRD-A82656074	naltrindole	Opioid receptor antagonist
3670	0	cp	BRD-A81866333	CGS-21680	Adenosine receptor agonist
3671	0	cp	BRD-A78377521	monastrol	Kinesin-like spindle protein inhibitor
3672	0	cp	BRD-A77722753	hydralazine	Vasodilator
3673	0	cp	BRD-A75478957	PD-166793	Metalloproteinase inhibitor
3674	0	cp	BRD-A75455249	kavain	Calcium channel modulator
3675	0	cp	BRD-A75402480	desoxycorticosterone	Mineralocorticoid receptor agonist
3676	0	cp	BRD-A73909368	dactinomycin	RNA polymerase inhibitor
3677	0	cp	BRD-A72596465	GW-6471	PPAR receptor antagonist
3678	0	cp	BRD-A69960130	bromocriptine	Dopamine receptor agonist
3679	0	cp	BRD-A68929948	DAPT-GSI-IX	Gamma secretase inhibitor
3680	0	cp	BRD-A67799922	phenoxybenzamine	Adrenergic receptor antagonist
3681	0	cp	BRD-A66927094	nemonapride	Dopamine receptor antagonist
3682	0	cp	BRD-A65449987	flunisolide	Cytochrome P450 inhibitor
3683	0	cp	BRD-A63667919	methylergometrine	Dopamine receptor antagonist
3684	0	cp	BRD-A63043573	cabergoline	Dopamine receptor agonist
3685	0	cp	BRD-A60245366	AS-601245	JNK inhibitor
3686	0	cp	BRD-A58157837	butabindide	Tripeptidyl peptidase inhibitor
3687	0	cp	BRD-A49370193	RO-60-0175	Serotonin receptor agonist
3688	0	cp	BRD-A42167015	carteolol	Adrenergic receptor antagonist
3689	0	cp	BRD-A41941932	vitexin	Antioxidant
3690	0	cp	BRD-A41722204	sulmazole	Adenosine receptor antagonist
3691	0	cp	BRD-A41145729	methoprene-acid	Retinoid receptor agonist
3692	0	cp	BRD-A39969961	eplerenone	Cytochrome P450 inhibitor
3693	0	cp	BRD-A39290993	cyproterone	Androgen receptor antagonist
3694	0	cp	BRD-A35623999	CGP-37157	L-type calcium channel blocker
3695	0	cp	BRD-A33833419	TER-14687	Inhibitor of translocation of PKCq in T cells
3696	0	cp	BRD-A31575449	CGP-20712	Adrenergic receptor antagonist
3697	0	cp	BRD-A31227688	kynuramine	Aryl hydrocarbon receptor activator
3698	0	cp	BRD-A31195449	TCB2	Serotonin receptor agonist
3699	0	cp	BRD-A30815329	felodipine	Calcium channel blocker
3700	0	cp	BRD-A30437061	camptothecin	Topoisomerase inhibitor
3701	0	cp	BRD-A28422058	L-689560	Glutamate receptor antagonist
3702	0	cp	BRD-A25775766	securinine	GABA receptor antagonist
3703	0	cp	BRD-A25143711	hydrocortisone	Glucocorticoid receptor agonist
3704	0	cp	BRD-A22684332	procaterol	Adrenergic receptor agonist
3705	0	cp	BRD-A19053259	pseudopelletierine	Anthelmintic
3706	0	cp	BRD-A16665823	butoconazole	Bacterial cell wall synthesis inhibitor
3707	0	cp	BRD-A13650332	flucloxacillin	Bacterial cell wall synthesis inhibitor
3708	0	cp	BRD-A11605036	thiocolchicoside	GABA receptor antagonist
3709	0	cp	BRD-A24381660	zeranol	Estrogen receptor agonist
3710	0	cp	BRD-K15502390	nevirapine	Reverse transcriptase inhibitor
3711	0	cp	BRD-K82109576	vincristine	Tubulin inhibitor
3712	0	cp	BRD-K14765469	vesamicol	Acetylcholinesterase inhibitor
3713	0	cp	BRD-K13926615	vardenafil	Phosphodiesterase inhibitor
3714	0	cp	BRD-K32696739	noreleagnine	Monoamine oxidase inhibitor
3715	0	cp	BRD-A68589262	troxipide	Glucosamine synthetase stimulant
3716	0	cp	BRD-K50866992	tropisetron	Serotonin receptor antagonist
3717	0	cp	BRD-K57033106	tripelennamine	Histamine receptor antagonist
3718	0	cp	BRD-K68202742	trichostatin-a	HDAC inhibitor
3719	0	cp	BRD-A61856038	tremulacin	Lipoxygenase inhibitor
3720	0	cp	BRD-K04412738	tramadol	Norepinephrine reuptake inhibitor
3721	0	cp	BRD-K54316499	tolterodine	Acetylcholine receptor antagonist
3722	0	cp	BRD-K10467831	tibolone	Androgen receptor agonist
3723	0	cp	BRD-K73999723	telmisartan	Angiotensin receptor antagonist
3724	0	cp	BRD-K94649603	taxifolin	Opioid receptor antagonist
3725	0	cp	BRD-K44094599	tacrolimus	Calcineurin inhibitor
3726	0	cp	BRD-K10670311	sulfasalazine	Antirheumatic
3727	0	cp	BRD-K91733562	secoisolariciresinol	Antioxidant
3728	0	cp	BRD-K50938786	ropivacaine	Sodium channel blocker
3729	0	cp	BRD-A27489425	rolitetracycline	Bacterial 30S ribosomal subunit inhibitor
3730	0	cp	BRD-K70490179	rimcazole	Sigma receptor antagonist
3731	0	cp	BRD-K89708791	rifaximin	RNA synthesis inhibitor
3732	0	cp	BRD-K30563334	rifabutin	Protein synthesis inhibitor
3733	0	cp	BRD-A97674275	ranolazine	Sodium channel blocker
3734	0	cp	BRD-K89839824	raltitrexed	Thymidylate synthase inhibitor
3735	0	cp	BRD-K04111260	raclopride	Dopamine receptor antagonist
3736	0	cp	BRD-K60511616	pravastatin	HMGCR inhibitor
3737	0	cp	BRD-K44442813	pidotimod	Interferon receptor agonist
3738	0	cp	BRD-K22009844	phenprobamate	Muscle relaxant
3739	0	cp	BRD-K85503079	perospirone	Dopamine receptor antagonist
3740	0	cp	BRD-K57569181	pentoxifylline	Phosphodiesterase inhibitor
3741	0	cp	BRD-K55034111	pefloxacin	Bacterial DNA gyrase inhibitor
3742	0	cp	BRD-K66412701	pazufloxacin	Topoisomerase inhibitor
3743	0	cp	BRD-K13800121	parecoxib	Cyclooxygenase inhibitor
3744	0	cp	BRD-A22380646	pantoprazole	ATPase inhibitor
3745	0	cp	BRD-A84134924	pancuronium	Acetylcholine receptor antagonist
3746	0	cp	BRD-A14208071	oxyphenonium	Cholinergic receptor antagonist
3747	0	cp	BRD-A23637604	oxymetholone	Androgen receptor agonist
3748	0	cp	BRD-K83144676	olmesartan	Angiotensin antagonist
3749	0	cp	BRD-K05350981	oligomycin-c	ATPase inhibitor
3750	0	cp	BRD-A24543851	nornicotine	Acetylcholine receptor agonist
3751	0	cp	BRD-A12560204	nitrendipine	Calcium channel blocker
3752	0	cp	BRD-K96471533	nitazoxanide	Pyruvate ferredoxin oxidoreductase inhibitor
3753	0	cp	BRD-A96107863	nisoldipine	Calcium channel blocker
3754	0	cp	BRD-K70883034	nimetazepam	GABA receptor agonist
3755	0	cp	BRD-K32311154	nifekalant	Potassium channel blocker
3756	0	cp	BRD-K90789829	nefazodone	Adrenergic inhibitor
3757	0	cp	BRD-K44353683	nateglinide	Insulin secretagogue
3758	0	cp	BRD-A16934955	nalbuphine	Opioid receptor agonist
3759	0	cp	BRD-A71262238	nafadotride	Dopamine receptor antagonist
3760	0	cp	BRD-K04710043	hexamethylenebisacetamide	AKT inhibitor
3761	0	cp	BRD-A39052811	mosapride	Serotonin receptor agonist
3762	0	cp	BRD-K02227374	milnacipran	Serotonin reuptake inhibitor
3763	0	cp	BRD-K00532621	midazolam	Benzodiazepine receptor agonist
3764	0	cp	BRD-K94441233	mevastatin	HMGCR inhibitor
3765	0	cp	BRD-K88679075	methandriol	Androgenic steroid
3766	0	cp	BRD-K18523449	mestanolone	Androgenic steroid
3767	0	cp	BRD-K39339537	epirizole	Cyclooxygenase inhibitor
3768	0	cp	BRD-A43082555	loxoprofen	Cyclooxygenase inhibitor
3769	0	cp	BRD-K39983086	loteprednol	Glucocorticoid receptor agonist
3770	0	cp	BRD-K62858456	lomerizine	Calcium channel blocker
3771	0	cp	BRD-K51671335	sulpiride	Dopamine receptor antagonist
3772	0	cp	BRD-K09471561	levofloxacin	Bacterial DNA gyrase inhibitor
3773	0	cp	BRD-K27184429	levocetirizine	Histamine receptor antagonist
3774	0	cp	BRD-A52282606	lacidipine	Calcium channel blocker
3775	0	cp	BRD-K22227508	targinine	Nitric oxide synthase inhibitor
3776	0	cp	BRD-K59456551	methotrexate	Dihydrofolate reductase inhibitor
3777	0	cp	BRD-K96134740	kitasamycin	Protein synthesis inhibitor
3778	0	cp	BRD-K30097969	pitavastatin	HMGCR inhibitor
3779	0	cp	BRD-K08547377	irinotecan	Topoisomerase inhibitor
3780	0	cp	BRD-K93618743	ipriflavone	Bone resorption inhibitor
3781	0	cp	BRD-K01649396	indatraline	Norepinephrine transporter inhibitor
3782	0	cp	BRD-K37516142	idebenone	Calcium channel modulator
3783	0	cp	BRD-K69650333	idarubicin	Topoisomerase inhibitor
3784	0	cp	BRD-K84955386	hyperoside	Glucosidase inhibitor
3785	0	cp	BRD-K59570838	homoveratrylamine	Dopamine analog
3786	0	cp	BRD-K33312228	halometasone	Glucocorticoid receptor agonist
3787	0	cp	BRD-K10860596	granisetron	Serotonin receptor antagonist
3788	0	cp	BRD-A62434282	goserelin	Gonadotropin releasing factor hormone receptor agonist
3789	0	cp	BRD-A79903587	tegafur	Thymidylate synthase inhibitor
3790	0	cp	BRD-K15715913	fluperlapine	Serotonin receptor antagonist
3791	0	cp	BRD-K86003836	flubendazole	Tubulin inhibitor
3792	0	cp	BRD-A56892734	esomeprazole	ATPase inhibitor
3793	0	cp	BRD-K76534306	enrofloxacin	Bacterial DNA gyrase inhibitor
3794	0	cp	BRD-K99447003	enalaprilat	ACE inhibitor
3795	0	cp	BRD-K92093830	doxorubicin	Topoisomerase inhibitor
3796	0	cp	BRD-K28029915	dolasetron	Serotonin receptor antagonist
3797	0	cp	BRD-K86887724	dofetilide	Potassium channel blocker
3798	0	cp	BRD-K51730347	diphencyprone	Immunostimulant
3799	0	cp	BRD-K16508793	diazepam	Benzodiazepine receptor agonist
3800	0	cp	BRD-K22947005	dexbrompheniramine	Histamine receptor antagonist
3801	0	cp	BRD-K30697463	desoximetasone	Glucocorticoid receptor agonist
3802	0	cp	BRD-K90976994	dehydrocholic-acid	Bile acid
3803	0	cp	BRD-K73589401	corticosterone	mineralocorticoid receptor agonist
3804	0	cp	BRD-K15916496	clotrimazole	Cytochrome P450 inhibitor
3805	0	cp	BRD-K86595100	chlordiazepoxide	Benzodiazepine receptor agonist
3806	0	cp	BRD-K48932581	cetraxate	Mucus protecting agent
3807	0	cp	BRD-A87387433	cefpodoxime	Bacterial cell wall synthesis inhibitor
3808	0	cp	BRD-K04993501	cefixime	Bacterial cell wall synthesis inhibitor
3809	0	cp	BRD-K52735702	cefdinir	Bacterial cell wall synthesis inhibitor
3810	0	cp	BRD-K16336526	capsaicin	TRPV agonist
3811	0	cp	BRD-K59574735	ubenimex	Leukotriene inhibitor
3812	0	cp	BRD-A35519318	benidipine	Calcium channel blocker
3813	0	cp	BRD-K85030058	benactyzine	Acetylcholine receptor antagonist
3814	0	cp	BRD-A17448384	beclometasone	Glucocorticoid receptor agonist
3815	0	cp	BRD-A68888262	azelastine	Histamine receptor antagonist
3816	0	cp	BRD-K20141153	atomoxetine	Norepinephrine transporter inhibitor
3817	0	cp	BRD-K92000912	AM-251	Cannabinoid receptor antagonist
3818	0	cp	BRD-A36074203	remacemide	Glutamate receptor antagonist
3819	0	cp	BRD-A20697603	thiostrepton	FOXM1 inhibitor
3820	0	cp	BRD-K10573841	tunicamycin	GLCNAC phosphotransferase inhibitor
3821	0	cp	BRD-A59985574	topotecan	Topoisomerase inhibitor
3822	0	cp	BRD-K48935217	epothilone	Microtubule inhibitor
3823	0	cp	BRD-K02130563	panobinostat	HDAC inhibitor
3824	0	cp	BRD-M07438658	lapatinib	EGFR inhibitor
3825	0	cp	BRD-K35483542	alitretinoin	Retinoid receptor agonist
3826	0	cp	BRD-K18855837	varenicline	Acetylcholine receptor agonist
3827	0	cp	BRD-K47761761	PD-168077	Dopamine receptor agonist
3828	0	cp	BRD-K21971034	OM-137	Aurora kinase inhibitor
3829	0	cp	BRD-K29359156	ebselen	H+/K+-ATPase inhibitor
3830	0	cp	BRD-K56001384	antimycin-a	ATP synthase inhibitor
3831	0	cp	BRD-K00656370	6-aminochrysene	Transferase inhibitor
3832	0	cp	BRD-K82357231	desloratadine	Histamine receptor antagonist
3833	0	cp	BRD-K64310881	MW-STK33-3B	Potassium channel activator
3834	0	cp	BRD-A74771556	nikkomycin	Chitin inhibitor
3835	0	cp	BRD-A61858259	CAY-10415	Insulin sensitizer
3836	0	cp	BRD-A00520476	otenzepad	Acetylcholine receptor antagonist
3837	0	cp	BRD-K51066026	aminoindazole	Ionophore
3838	0	cp	BRD-K89626439	sirolimus	MTOR inhibitor
3839	0	cp	BRD-K82143716	flucytosine	Antifungal
3840	0	cp	BRD-K34437622	BRD-K34437622	Thymidylate synthase inhibitor
3841	0	cp	BRD-K28849549	mesalazine	Cyclooxygenase inhibitor
3842	0	cp	BRD-K92413528	thiazolidinecarboxylic-acid	Reducing agent
3843	0	cp	BRD-K06878038	deferiprone	Chelating agent
3844	0	cp	BRD-K51941867	LM-1685	Cyclooxygenase inhibitor
3845	0	cp	BRD-K93034159	cladribine	Adenosine deaminase inhibitor
3846	0	cp	BRD-K61993165	niacin	NAD precursor with lipid lowering effects
3847	0	cp	BRD-K99063460	didanosine	Nucleoside reverse transcriptase inhibitor
3848	0	cp	BRD-K66896231	BRD-K66896231	Acetylcholinesterase inhibitor
3849	0	cp	BRD-A67438293	treprostinil	Prostacyclin analog
3850	0	cp	BRD-K54987996	CAY-10578	Casein kinase inhibitor
3851	0	cp	BRD-K87573634	propylpyrazole	Estrogen receptor agonist
3852	0	cp	BRD-K07403598	CAY-10470	NFkB pathway inhibitor
3853	0	cp	BRD-K32795028	1-benzylimidazole	Thromboxane synthase inhibitor
3854	0	cp	BRD-K86434416	selegiline	Monoamine oxidase inhibitor
3855	0	cp	BRD-K74761218	WT-171	HDAC inhibitor
3856	0	cp	BRD-K72264770	QW-BI-011	Histone lysine methyltransferase inhibitor
3857	0	cp	BRD-K64835161	BRD-K64835161	-666
3858	0	cp	BRD-K52080565	rilmenidine	Imidazoline receptor agonist
3859	0	cp	BRD-K48115423	2-(4-methoxybenzylthio)-6-methylpyrimidin-4-ol	Matrix metalloprotease inhibitor
3860	0	cp	BRD-K34508425	KUC103898N	-666
3861	0	cp	BRD-K33106058	cytarabine	Ribonucleotide reductase inhibitor
3862	0	cp	BRD-K28143534	cyproheptadine	Histamine receptor antagonist
3863	0	cp	BRD-K26818574	BIX-01294	Histone lysine methyltransferase inhibitor
3864	0	cp	BRD-K13810148	givinostat	HDAC inhibitor
3865	0	cp	BRD-A71009679	KUC103420N	-666
3866	0	cp	BRD-K94144010	cotinine	Nicotine metabolite
3867	0	cp	BRD-K88304388	dextrorphan	Glutamate receptor antagonist
3868	0	cp	BRD-A22256192	terazosin	Adrenergic receptor antagonist
3869	0	cp	BRD-K22878149	SB-205607	Delta 1 opioid receptor agonist
3870	0	cp	BRD-A01320529	salmeterol	Adrenergic receptor agonist
3871	0	cp	BRD-K87024524	phenelzine	Monoamine oxidase inhibitor
3872	0	cp	BRD-A84702196	penicillin	Bacterial cell wall synthesis inhibitor
3873	0	cp	BRD-K35240538	methylprednisolone	Glucocorticoid receptor agonist
3874	0	cp	BRD-K02992638	lamivudine	Nucleoside reverse transcriptase inhibitor
3875	0	cp	BRD-A74500471	ethambutol	Bacterial cell wall synthesis inhibitor
3876	0	cp	BRD-A69512159	carbidopa	Aromatic L-amino acid decarboxylase inhibitor
3877	0	cp	BRD-K92817986	BJM-CSC-19	MEK inhibitor
3878	0	cp	BRD-K59633790	VU-0420363-1	SARS coronavirus 3C-like protease inhibitor
3879	0	cp	BRD-K83010055	VU-0415374-1	Glutamate receptor modulator
3880	0	cp	BRD-A34208323	VU-0404997-2	Glutamate receptor modulator
3881	0	cp	BRD-K30570479	VU-0400195-3	Glutamate receptor modulator
3882	0	cp	BRD-K84141129	VU-0400193-3	Glutamate receptor modulator
3883	0	cp	BRD-K39823328	VU-0366037-2	Glutamate receptor modulator
3884	0	cp	BRD-K40213712	SAL-1	Adenosine receptor antagonist
3885	0	cp	BRD-K55703048	latrepirdine	Glutamate receptor antagonist
3886	0	cp	BRD-A81402010	KU-C103443N	CDC inhibitor
3887	0	cp	BRD-K32501161	vanoxerine	Dopamine uptake inhibitor
3888	0	cp	BRD-K91442916	CAM-9-026	Membrane metalloendopeptidase inhibitor
3889	0	cp	BRD-K08219523	5-nonyloxytryptamine	Serotonin receptor agonist
3890	0	cp	BRD-K30649484	mafenide	Carbonic anhydrase inhibitor
3891	0	cp	BRD-K94919853	10H-phenothiazin-10-yl)(p-tolyl)methanone	Butyrylcholinesterase inhibitor
3892	0	cp	BRD-K68437527	EMF-bca1-60	caspase inhibitor
3893	0	cp	BRD-K64610608	EMF-bca1-57	caspase inhibitor
3894	0	cp	BRD-K51302260	KU-C103871	GSP agonist
3895	0	cp	BRD-K11717138	benzbromarone	Chloride channel blocker
3896	0	cp	BRD-A75517195	thiazolopyrimidine	CDC inhibitor
3897	0	cp	BRD-K01638814	rilmenidine	Adrenergic receptor agonist
3898	0	cp	BRD-A01145011	zebularine	DNA methyltransferase inhibitor
3899	0	cp	BRD-A15079084	phorbol-12-myristate-13-acetate	PKC activator
3900	0	cp	BRD-A43331270	niguldipine	Calcium channel blocker
3901	0	cp	BRD-A76279427	myriocin	Serine palmitoyltransferase inhibitor
3902	0	cp	BRD-K14888893	minoxidil	KATP activator
3903	0	cp	BRD-A25004090	erastin	Ion channel antagonist
3904	0	cp	BRD-K61314889	IWR-1-ENDO	PARP inhibitor
3905	0	cp	BRD-K35723520	darinaparsin	Apoptosis stimulant
3906	0	cp	BRD-A28105619	cucurbitacin-i	JAK inhibitor
3907	0	cp	BRD-A85860691	chaetocin	Histone lysine methyltransferase inhibitor
3908	0	cp	BRD-A79465854	auranofin	NFkB pathway inhibitor
3909	0	cp	BRD-U88459701	atorvastatin	HMGCR inhibitor
3910	0	cp	BRD-A47829399	artesunate	DNA synthesis inhibitor
3911	0	cp	BRD-A62182663	YK-4279	Apoptosis stimulant
3912	0	cp	BRD-K32330832	VER-155008	HSP inhibitor
3913	0	cp	BRD-K80527266	triacsin-c	Adrenergic receptor antagonist
3914	0	cp	BRD-K63195589	tipifarnib	Farnesyltransferase inhibitor
3915	0	cp	BRD-K32107296	temozolomide	DNA alkylating agent
3916	0	cp	BRD-K28360340	TW-37	BCL inhibitor
3917	0	cp	BRD-K12502280	TG-101348	FLT3 inhibitor
3918	0	cp	BRD-K50128260	sildenafil	Phosphodiesterase inhibitor
3919	0	cp	BRD-K60623809	SU-11652	Tyrosine kinase inhibitor
3920	0	cp	BRD-K08417745	SID-26681509	Cathepsin inhibitor
3921	0	cp	BRD-K03816923	rottlerin	MAP kinase inhibitor
3922	0	cp	BRD-A97437073	rosiglitazone	Insulin sensitizer
3923	0	cp	BRD-K21672174	RO-28-1675	Glucokinase activator
3924	0	cp	BRD-K23875128	RHO-kinase-inhibitor-III[rockout]	Rho associated kinase inhibitor
3925	0	cp	BRD-K20285085	fostamatinib	SYK inhibitor
3926	0	cp	BRD-U94846492	quinine	Hemozoin biocrystallization inhibitor
3927	0	cp	BRD-K73397362	purmorphamine	Smoothened receptor agonist
3928	0	cp	BRD-K01292756	pimozide	Dopamine receptor antagonist
3929	0	cp	BRD-A73680854	PT-630	Dipeptidyl peptidase inhibitor
3930	0	cp	BRD-K04010869	prostaglandin-a1	HSP inducer
3931	0	cp	BRD-K09907482	PRL-3-inhibitor-I	Tyrosine phosphatase inhibitor
3932	0	cp	BRD-K11853856	PJ-34	PARP inhibitor
3933	0	cp	BRD-K67868012	PI-103	MTOR inhibitor
3934	0	cp	BRD-K68997413	PF-3845	FAAH inhibitor
3935	0	cp	BRD-A19633847	perhexiline	Carnitine palmitoyltransferase inhibitor
3936	0	cp	BRD-K56700933	phenethyl-isothiocyanate	Antineoplastic
3937	0	cp	BRD-K92991072	PAC-1	Caspase activator
3938	0	cp	BRD-K36324071	NF-449	Purinergic receptor antagonist
3939	0	cp	BRD-K67844266	MLN-4924	Nedd activating enzyme inhibitor
3940	0	cp	BRD-K16406336	methylene-blue	Guanylyl cyclase inhibitor
3941	0	cp	BRD-A14395271	mesoridazine	Dopamine receptor antagonist
3942	0	cp	BRD-A04352665	maraviroc	CC chemokine receptor antagonist
3943	0	cp	BRD-K76205745	losartan	Angiotensin receptor antagonist
3944	0	cp	BRD-K61250553	loperamide	Opioid receptor agonist
3945	0	cp	BRD-K19796430	erismodegib	Smoothened receptor antagonist
3946	0	cp	BRD-A58955223	sulforaphane	Antineoplastic
3947	0	cp	BRD-K28470988	L-690330	Inositol monophosphatase inhibitor
3948	0	cp	BRD-K09499853	KU-0060648	DNA dependent protein kinase inhibitor
3949	0	cp	BRD-K45446451	JZL-184	Monoacylglucerol lipase inhibitor
3950	0	cp	BRD-A52650764	ingenol	PKC activator
3951	0	cp	BRD-A02481876	importazole	Importin-beta transport receptor inhibitor
3952	0	cp	BRD-K69840642	ISOX	HDAC inhibitor
3953	0	cp	BRD-K75532464	FTI-276	Farnesyltransferase inhibitor
3954	0	cp	BRD-K05653692	DL-PDMP	Glucosyltransferase inhibitor
3955	0	cp	BRD-K86191271	cytosporone-b	NUR77 receptor agonist
3956	0	cp	BRD-K74402642	NSC-632839	Ubiquitin specific protease inhibitor
3957	0	cp	BRD-K01779529	fluoropyruvate	Pyruvate dehydrogenase kinase inhibitor
3958	0	cp	BRD-K47983010	BX-795	IKK inhibitor
3959	0	cp	BRD-K13049116	BMS-754807	IGF-1 inhibitor
3960	0	cp	BRD-K48923948	BMS-641988	Androgen receptor antagonist
3961	0	cp	BRD-K34581968	BMS-536924	IGF-1 inhibitor
3962	0	cp	BRD-K07303502	arachidonyl-trifluoro-methane	Cytosolic phospholipase inhibitor
3963	0	cp	BRD-K08703257	3-amino-benzamide	PARP inhibitor
3964	0	cp	BRD-K28296557	AKT-inhibitor-IV	AKT inhibitor
3965	0	cp	BRD-K02113016	olaparib	PARP inhibitor
3966	0	cp	BRD-K06854232	AM-580	Retinoid receptor agonist
3967	0	cp	BRD-K00615600	AG-14361	PARP inhibitor
3968	0	cp	BRD-K88560311	rucaparib	PARP inhibitor
3969	0	cp	BRD-K41996876	tyrphostin-1	EGFR inhibitor
3970	0	cp	BRD-K01192156	tyrphostin-AG-112	Protein tyrosine kinase inhibitor
3971	0	cp	BRD-K87142802	veliparib	PARP inhibitor
3972	0	cp	BRD-K91623615	ABT-751	Tubulin inhibitor
3973	0	cp	BRD-A20131130	2',5'-dideoxyadenosine	Adenylyl cyclase inhibitor
3974	0	cp	BRD-A13122391	triptolide	RNA polymerase inhibitor
3975	0	cp	BRD-K96354014	nifedipine	Calcium channel blocker
3976	0	cp	BRD-K94325918	kinetin-riboside	Apoptosis stimulant
3977	0	cp	BRD-K93176058	AC-55649	Retinoid receptor agonist
3978	0	cp	BRD-K93095519	SJ-172550	MDM inhibitor
3979	0	cp	BRD-K90382497	GW-843682X	PLK inhibitor
3980	0	cp	BRD-K73319509	PF-04217903	c-Met inhibitor
3981	0	cp	BRD-K60219430	serdemetan	MDM inhibitor
3982	0	cp	BRD-K54256913	MK-1775	WEE1 kinase inhibitor
3983	0	cp	BRD-K41859756	NVP-AUY922	HSP inhibitor
3984	0	cp	BRD-K32536677	AGK-2	SIRT inhibitor
3985	0	cp	BRD-K28907958	CD-437	Retinoid receptor agonist
3986	0	cp	BRD-K20755323	SA-792728	Sphingosine kinase inhibitor
3987	0	cp	BRD-K17140735	SCH-79797	Proteasome inhibitor
3988	0	cp	BRD-K12762134	XAV-939	Tankyrase inhibitor
3989	0	cp	BRD-K12184916	dactolisib	MTOR inhibitor
3990	0	cp	BRD-K00317371	RITA	MDM inhibitor
3991	0	cp	BRD-A56359832	zileuton	Leukotriene inhibitor
3992	0	cp	BRD-A36630025	SN-38	Topoisomerase inhibitor
3993	0	cp	BRD-A34817987	itraconazole	Cytochrome P450 inhibitor
3994	0	cp	BRD-A18763547	BAX-channel-blocker	Cytochrome C release inhibitor
3995	0	cp	BRD-A78360835	cercosporin	Photoactivated toxin
3996	0	cp	BRD-A47513740	calyculin	Protein phosphatase inhibitor
3997	0	cp	BRD-K47207162	zimelidine	Serotonin reuptake inhibitor
3998	0	cp	BRD-K56403959	ZK-756326	CC chemokine receptor ligand
3999	0	cp	BRD-K44084986	Y-27632	Rho associated kinase inhibitor
4000	0	cp	BRD-A62021152	WAY-161503	Serotonin receptor agonist
4001	0	cp	BRD-A24514565	warfarin	Vitamin K antagonist
4002	0	cp	BRD-K41868777	W-5	Calmodulin antagonist
4003	0	cp	BRD-K95655893	MAZ-51	VEGFR inhibitor
4004	0	cp	BRD-K51018020	VAMA-37	DNA dependent protein kinase inhibitor
4005	0	cp	BRD-K20995441	U-54494A	Opioid receptor agonist
4006	0	cp	BRD-A60294240	tribenoside	Anti-inflammatory
4007	0	cp	BRD-K84663978	trequinsin	Phosphodiesterase inhibitor
4008	0	cp	BRD-A53077924	tianeptine	Selective serotonin reuptake enhancer (SSRE)
4009	0	cp	BRD-A52660433	tetrindole	Monoamine oxidase inhibitor
4010	0	cp	BRD-K95739795	tetrabenazine	Vesicular monoamine transporter inhibitor
4011	0	cp	BRD-K04210847	tamoxifen	Estrogen receptor antagonist
4012	0	cp	BRD-K11742128	triprolidine	Histamine receptor antagonist
4013	0	cp	BRD-A49225603	alimemazine	Histamine receptor agonist
4014	0	cp	BRD-A92439610	triamcinolone	Glucocorticoid receptor agonist
4015	0	cp	BRD-A43974575	tranylcypromine	Monoamine oxidase inhibitor
4016	0	cp	BRD-K46211610	tolazoline	Adrenergic receptor antagonist
4017	0	cp	BRD-K55454768	TAS-301	Calcium-calmodulin dependent protein kinase inhibitor
4018	0	cp	BRD-K50495309	SRC-kinase-inhibitor-I	SRC inhibitor
4019	0	cp	BRD-A33168282	sotalol	Adrenergic receptor antagonist
4020	0	cp	BRD-A81772229	simvastatin	HMGCR inhibitor
4021	0	cp	BRD-A36217750	sulfinpyrazone	Uricosuric blocker
4022	0	cp	BRD-K51476772	ST-638	Tyrosine kinase inhibitor
4023	0	cp	BRD-A54596827	solifenacin	Acetylcholine receptor antagonist
4024	0	cp	BRD-A52588987	SKF-83566	Dopamine receptor antagonist
4025	0	cp	BRD-K91904471	SD-169	p38 MAPK inhibitor
4026	0	cp	BRD-A92161634	scopoline	Acetylcholine receptor antagonist
4027	0	cp	BRD-K55748775	SCH-28080	ATPase inhibitor
4028	0	cp	BRD-K36395411	SB-206553	Serotonin receptor antagonist
4029	0	cp	BRD-K46766488	S-14506	Serotonin receptor agonist
4030	0	cp	BRD-K58299615	RO-90-7501	Beta amyloid inhibitor
4031	0	cp	BRD-K51541829	RO-25-6981	Ionotropic glutamate receptor antagonist
4032	0	cp	BRD-K46678324	RHO-kinase-inhibitor-II	Rho associated kinase inhibitor
4033	0	cp	BRD-K42142750	retrorsine	Antimitotic
4034	0	cp	BRD-A83431637	resmethrin	Cytochrome P450 inhibitor
4035	0	cp	BRD-A92585442	RU-28318	Cytochrome P450 inhibitor
4036	0	cp	BRD-K86600316	RS-79948	Adrenergic receptor antagonist
4037	0	cp	BRD-A54236247	racephedrine	Adrenergic receptor agonist
4038	0	cp	BRD-K54665485	R-59022	Diacylglycerol kinase inhibitor
4039	0	cp	BRD-K40782193	QX-222	Sodium channel blocker
4040	0	cp	BRD-K50836978	purvalanol-a	CDK inhibitor
4041	0	cp	BRD-A70407468	PSB-36	Adenosine receptor antagonist
4042	0	cp	BRD-A93477898	PETCM	Caspase activator
4043	0	cp	BRD-A45333398	periplocymarin	Apoptosis stimulant
4044	0	cp	BRD-A43150328	penicillic-acid	other antibiotic
4045	0	cp	BRD-K48735772	PD-158780	EGFR inhibitor
4046	0	cp	BRD-K21936341	oxotremorine	Acetylcholine receptor agonist
4047	0	cp	BRD-K02953697	naringin	Cytochrome P450 inhibitor
4048	0	cp	BRD-A83855350	naltrexone	Opioid receptor antagonist
4049	0	cp	BRD-K59637651	NSC-119889	Protein synthesis inhibitor
4050	0	cp	BRD-K79092138	nitrofural	Bacterial DNA inhibitor
4051	0	cp	BRD-K41143549	BRD-K41143549	Glutamate receptor antagonist
4052	0	cp	BRD-K62056274	quipazine	Serotonin receptor agonist
4053	0	cp	BRD-A61470182	n-formylmethionylalanine	macrophage activator
4054	0	cp	BRD-A42346008	metanephrine	Epinephrine metabolite
4055	0	cp	BRD-A66563878	medetomidine	Adrenergic receptor agonist
4056	0	cp	BRD-K68402494	ML-9	Myosin light chain kinase inhibitor
4057	0	cp	BRD-K64746805	MBCQ	Phosphodiesterase inhibitor
4058	0	cp	BRD-K36377456	marmesin	Angiogenesis inhibitor
4059	0	cp	BRD-K88789588	letrozole	Aromatase inhibitor
4060	0	cp	BRD-A24817035	laudanosine	Central nervous system agent
4061	0	cp	BRD-A68039575	liquiritigenin	Aromatase inhibitor
4062	0	cp	BRD-K08973992	linoleic-acid	Oxidative stress inducer
4063	0	cp	BRD-A32836748	leu-enkephalin	Opioid receptor agonist
4064	0	cp	BRD-K13211965	L-741742	Dopamine receptor antagonist
4065	0	cp	BRD-A85472596	L-670596	Prostanoid receptor antagonist
4066	0	cp	BRD-A43849199	karakoline	Phytotoxin
4067	0	cp	BRD-K53959060	indirubin	CDK inhibitor
4068	0	cp	BRD-A16700644	isoxsuprine	Adrenergic receptor agonist
4069	0	cp	BRD-K57222227	indometacin	Cyclooxygenase inhibitor
4070	0	cp	BRD-A37776212	ICI-204448	Opioid receptor agonist
4071	0	cp	BRD-A17655518	ibuprofen	Cyclooxygenase inhibitor
4072	0	cp	BRD-A48809242	IB-MECA	Adenosine receptor agonist
4073	0	cp	BRD-K35377380	I-OMe-AG-538	IGF-1 inhibitor
4074	0	cp	BRD-A98299281	velnacrine	cholinesterase inhibitor
4075	0	cp	BRD-A78295502	hydroquinine	Antiarrhythmic
4076	0	cp	BRD-K37447567	hydrocotarnine	Opioid receptor antagonist
4077	0	cp	BRD-A65767837	hydrocortisone	Glucocorticoid receptor agonist
4078	0	cp	BRD-K99946902	hexylresorcinol	Local anesthetic
4079	0	cp	BRD-K67783091	haloperidol	Dopamine receptor antagonist
4080	0	cp	BRD-K77793136	hydroxyfasudil	Rho associated kinase inhibitor
4081	0	cp	BRD-A17535965	gelsemine	Acetylcholine receptor antagonist
4082	0	cp	BRD-K39520573	GW-5074	Leucine rich repeat kinase inhibitor
4083	0	cp	BRD-A33084410	5'-guanidinonaltrindole	Opioid receptor antagonist
4084	0	cp	BRD-A31159102	fluoxetine	Selective serotonin reuptake inhibitor (SSRI)
4085	0	cp	BRD-A13133631	fluorometholone	Glucocorticoid receptor agonist
4086	0	cp	BRD-A38749782	fludrocortisone	Glucocorticoid receptor agonist
4087	0	cp	BRD-K66093087	FGIN-1-43	Benzodiazepine receptor agonist
4088	0	cp	BRD-K61951118	FG-7142	GABA benzodiazepine site receptor inverse agonist
4089	0	cp	BRD-K50417881	eticlopride	Dopamine receptor antagonist
4090	0	cp	BRD-A61392169	eliprodil	Glutamate receptor antagonist
4091	0	cp	BRD-K32977963	eugenol	Androgen receptor antagonist
4092	0	cp	BRD-A98431941	ephedrine	Adrenergic receptor agonist
4093	0	cp	BRD-K80325895	eicosadienoic-acid	-666
4094	0	cp	BRD-K50464341	berbamine	Calmodulin antagonist
4095	0	cp	BRD-A99571536	dubinidine	Anti-epileptic
4096	0	cp	BRD-K48722258	dilazep	Adenosine reuptake inhibitor
4097	0	cp	BRD-K18518344	digitoxigenin	ATPase inhibitor
4098	0	cp	BRD-K61269089	daphnetin	Protein kinase inhibitor
4099	0	cp	BRD-K42095107	daidzein	Estrogen receptor agonist
4100	0	cp	BRD-K99922388	DPO-1	Potassium channel blocker
4101	0	cp	BRD-K82577285	dipropyl-dopamine	Dopamine receptor agonist
4102	0	cp	BRD-A02713983	dihydrodeoxygedunin	Growth factor receptor activator
4103	0	cp	BRD-K20152659	gamma-homolinolenic-acid	Cholesterol inhibitor
4104	0	cp	BRD-K01555864	dibenzoylmethane	Antineoplastic
4105	0	cp	BRD-K55677650	CO-101244	Ionotropic glutamate receptor antagonist
4106	0	cp	BRD-K17294426	clebopride	Dopamine receptor antagonist
4107	0	cp	BRD-A47598013	citalopram	Serotonin reuptake inhibitor
4108	0	cp	BRD-A83695761	chromanol	Potassium channel blocker
4109	0	cp	BRD-A41555725	chlortetracycline	Protein synthesis inhibitor
4110	0	cp	BRD-K53545112	CNQX	Glutamate receptor antagonist
4111	0	cp	BRD-K54095730	CMPD-1	p38 MAPK inhibitor
4112	0	cp	BRD-K40901640	cinanserin	Serotonin receptor antagonist
4113	0	cp	BRD-A56020723	CA-074-Me	Cathepsin inhibitor
4114	0	cp	BRD-K49448285	bisindolylmaleimide	CDK inhibitor
4115	0	cp	BRD-A15034104	bergenin	Interleukin inhibitor
4116	0	cp	BRD-K43468059	byssochlamic-acid	Mycotoxin
4117	0	cp	BRD-A55946879	BW-B70C	Lipoxygenase inhibitor
4118	0	cp	BRD-A37347161	BRL-52537	Opioid receptor agonist
4119	0	cp	BRD-K84895041	BMY-45778	IP1 prostacyclin receptor agonist
4120	0	cp	BRD-A66199457	asiaticoside	Antineoplastic
4121	0	cp	BRD-A09062839	amylocaine	Local anesthetic
4122	0	cp	BRD-K50214219	CS-1657	PARP inhibitor
4123	0	cp	BRD-A65145453	ATPA	Glutamate receptor agonist
4124	0	cp	BRD-K93188295	ARC-239	Adrenergic receptor antagonist
4125	0	cp	BRD-A10969569	ambelline	Plant alkaloid
4126	0	cp	BRD-A56675431	altizide	Thiazide diuretic
4127	0	cp	BRD-K51223576	AG-99	Tyrosine kinase inhibitor
4128	0	cp	BRD-A07824748	flavanone	11-beta-HSD1 inhibitor
4129	0	cp	BRD-A85280935	quinpirole	Dopamine receptor agonist
4130	0	cp	BRD-K81418486	vorinostat	HDAC inhibitor
4131	0	cp	BRD-K41260949	valproic-acid	HDAC inhibitor
4132	0	cp	BRD-A84481105	thioridazine	Dopamine receptor antagonist
4133	0	cp	BRD-K46384212	o-3M3FBS	phospholipase activator
4134	0	cp	BRD-K21680192	mitoxantrone	Topoisomerase inhibitor
4135	0	cp	BRD-K43797669	genistein	Tyrosine kinase inhibitor
4136	0	cp	BRD-A60070924	alpha-estradiol	Estrogen receptor agonist
4137	0	cp	BRD-K66353228	zoxazolamine	Myorelaxant
4138	0	cp	BRD-K42679050	Y-27152	Potassium channel activator
4139	0	cp	BRD-K45117373	Y-26763	Potassium channel activator
4140	0	cp	BRD-M45964048	verteporfin	Photosensitizing agent
4141	0	cp	BRD-A56012032	thiorphan	Membrane metalloendopeptidase inhibitor
4142	0	cp	BRD-K69600043	thiethylperazine	Dopamine receptor antagonist
4143	0	cp	BRD-A10303790	talampicillin	Bacterial cell wall synthesis inhibitor
4144	0	cp	BRD-K63675182	triflupromazine	Dopamine receptor antagonist
4145	0	cp	BRD-K80431395	triciribine	AKT inhibitor
4146	0	cp	BRD-K64514229	toltrazuril	Antiprotozoal
4147	0	cp	BRD-K00603606	ticlopidine	Purinergic receptor antagonist
4148	0	cp	BRD-A22844106	tenoxicam	Cyclooxygenase inhibitor
4149	0	cp	BRD-A35588707	teniposide	Topoisomerase inhibitor
4150	0	cp	BRD-K93645900	tadalafil	Phosphodiesterase inhibitor
4151	0	cp	BRD-A09094913	strychnine	Acetylcholine receptor antagonist
4152	0	cp	BRD-A72703248	SKF-96365	Calcium channel blocker
4153	0	cp	BRD-K82036761	sertraline	Serotonin receptor antagonist
4154	0	cp	BRD-A06352508	SB-218078	CHK inhibitor
4155	0	cp	BRD-K06543683	bisindolylmaleimide-ix	CDK inhibitor
4156	0	cp	BRD-K82561139	ricinine	Casein kinase inhibitor
4157	0	cp	BRD-K92760278	riboflavin	Vitamin B
4158	0	cp	BRD-K00234327	RU-24969	Serotonin receptor agonist
4159	0	cp	BRD-K20742498	RS-39604	Serotonin receptor antagonist
4160	0	cp	BRD-A34255068	rolipram	Phosphodiesterase inhibitor
4161	0	cp	BRD-K21733600	rofecoxib	Cyclooxygenase inhibitor
4162	0	cp	BRD-K54411430	robustic-acid	cAMP inhibitor
4163	0	cp	BRD-K43290182	Ro-04-6790	Serotonin receptor antagonist
4164	0	cp	BRD-K75699339	rizatriptan	Serotonin receptor agonist
4165	0	cp	BRD-K77925998	quipazine	Serotonin receptor agonist
4166	0	cp	BRD-K68867920	quetiapine	Dopamine receptor antagonist
4167	0	cp	BRD-K02581333	protein-tyrosine-phosphatase-inhibitor-IV	Tyrosine phosphatase inhibitor
4168	0	cp	BRD-A34806832	proscillaridin	ATPase inhibitor
4169	0	cp	BRD-A41304429	practolol	Adrenergic receptor antagonist
4170	0	cp	BRD-K67100011	pivmecillinam	Bacterial cell wall synthesis inhibitor
4171	0	cp	BRD-K96799727	pifithrin-mu	HSP inhibitor
4172	0	cp	BRD-K79366068	PSB-069	NTPDase inhibitor
4173	0	cp	BRD-K71266197	PSB-06126	NTPDase inhibitor
4174	0	cp	BRD-A55913614	primaquine	Antimalarial
4175	0	cp	BRD-A01643550	prednisolone	Glucocorticoid receptor agonist
4176	0	cp	BRD-K75958195	pizotifen	Serotonin receptor antagonist
4177	0	cp	BRD-A57382968	piroxicam	Cyclooxygenase inhibitor
4178	0	cp	BRD-K24132293	piperlongumine	Glutathione transferase inhibitor
4179	0	cp	BRD-A97479839	piperidolate	Acetylcholine receptor antagonist
4180	0	cp	BRD-K38323065	phenacetin	Cyclooxygenase inhibitor
4181	0	cp	BRD-K60770992	pergolide	Dopamine receptor agonist
4182	0	cp	BRD-A28746609	paclitaxel	Tubulin inhibitor
4183	0	cp	BRD-K52075715	oxibendazole	Tubulin inhibitor
4184	0	cp	BRD-K66019333	oxantel	Anthelmintic
4185	0	cp	BRD-K78485176	olmesartan	Angiotensin receptor antagonist
4186	0	cp	BRD-A04756508	norgestimate	Progesterone receptor agonist
4187	0	cp	BRD-K35960502	niclosamide	DNA replication inhibitor
4188	0	cp	BRD-A85025557	NCS-382	GABA receptor antagonist
4189	0	cp	BRD-K34014345	naproxol	Anti-inflammatory
4190	0	cp	BRD-A64977602	mirtazapine	Adrenergic receptor antagonist
4191	0	cp	BRD-A31204924	mitotane	Antineoplastic
4192	0	cp	BRD-A48237631	mitomycin-c	DNA alkylating agent
4193	0	cp	BRD-A79981887	midodrine	Adrenergic receptor agonist
4194	0	cp	BRD-K35941380	methysergide	Serotonin receptor antagonist
4195	0	cp	BRD-K78126613	menadione	Mitochondrial DNA polymerase inhibitor
4196	0	cp	BRD-A84174393	meloxicam	Cyclooxygenase inhibitor
4197	0	cp	BRD-A09467419	mebeverine	Acetylcholine receptor antagonist
4198	0	cp	BRD-K96119599	leucodin	Melanin inhibitor
4199	0	cp	BRD-K62792802	LY-83583	Guanylyl cyclase inhibitor
4200	0	cp	BRD-K27305650	LY-294002	MTOR inhibitor
4201	0	cp	BRD-K39915878	loxapine	Dopamine receptor antagonist
4202	0	cp	BRD-K39733634	L-161982	Prostanoid receptor antagonist
4203	0	cp	BRD-A40639672	ketorolac	Cyclooxygenase inhibitor
4204	0	cp	BRD-K49519092	immethridine	Histamine receptor agonist
4205	0	cp	BRD-K33308633	INCA-6	Calcineurin inhibitor
4206	0	cp	BRD-K52219182	BRD-K52219182	Phosphodiesterase inhibitor
4207	0	cp	BRD-K65639003	icariin	Phosphodiesterase inhibitor
4208	0	cp	BRD-K67847053	guanabenz	Adrenergic receptor agonist
4209	0	cp	BRD-K62736196	guanabenz	-666
4210	0	cp	BRD-K32830106	guanfacine	Adrenergic receptor agonist
4211	0	cp	BRD-K49945136	GR-113808	Serotonin receptor antagonist
4212	0	cp	BRD-K51662849	ilomastat	Matrix metalloprotease inhibitor
4213	0	cp	BRD-K66296774	fluvastatin	HMGCR inhibitor
4214	0	cp	BRD-K28307902	flutamide	Androgen receptor antagonist
4215	0	cp	BRD-K29582677	flunarizine	Calcium channel blocker
4216	0	cp	BRD-A50675702	fipronil	GABA gated chloride channel blocker
4217	0	cp	BRD-A97104540	fenoterol	Adrenergic receptor agonist
4218	0	cp	BRD-K45033733	famciclovir	DNA polymerase inhibitor
4219	0	cp	BRD-A73741725	exemestane	Aromatase inhibitor
4220	0	cp	BRD-A54880345	etomidate	GABA receptor modulator
4221	0	cp	BRD-A74667430	etodolac	Cyclooxygenase inhibitor
4222	0	cp	BRD-K38055836	etamivan	Respiratory stimulant
4223	0	cp	BRD-A22143024	estropipate	Estrogen receptor agonist
4224	0	cp	BRD-A18917088	estradiol	Contraceptive agent
4225	0	cp	BRD-K14920963	erythrosine	Coloring agent
4226	0	cp	BRD-K51677086	erythromycin	NFkB pathway inhibitor
4227	0	cp	BRD-K39746403	erythromycin	NFkB pathway inhibitor
4228	0	cp	BRD-K04548931	pidorubicine	Topoisomerase inhibitor
4229	0	cp	BRD-K50660797	epicatechin	Bacterial DNA gyrase inhibitor
4230	0	cp	BRD-K47659338	EMD-386088	Serotonin receptor agonist
4231	0	cp	BRD-K41713976	E-4031	Potassium channel blocker
4232	0	cp	BRD-K36616567	doxepin	Histamine receptor antagonist
4233	0	cp	BRD-K54233340	dorsomorphin	AMPK inhibitor
4234	0	cp	BRD-K97158071	droperidol	Dopamine receptor antagonist
4235	0	cp	BRD-A49160188	donepezil	Acetylcholinesterase inhibitor
4236	0	cp	BRD-K38305202	domperidone	Dopamine receptor antagonist
4237	0	cp	BRD-A69636825	diltiazem	Calcium channel blocker
4238	0	cp	BRD-K63945320	dihydrosamidin	Phospholipase inhibitor
4239	0	cp	BRD-A94756469	digoxin	ATPase inhibitor
4240	0	cp	BRD-A93236127	digitoxin	ATPase inhibitor
4241	0	cp	BRD-K45330754	diethylstilbestrol	Estrogen receptor agonist
4242	0	cp	BRD-K45542189	diethylcarbamazine	Lipoxygenase inhibitor
4243	0	cp	BRD-K95309561	dienestrol	Estrogen receptor agonist
4244	0	cp	BRD-K08252256	diclofenac	Cyclooxygenase inhibitor
4245	0	cp	BRD-A17819071	gedunin	HSP inhibitor
4246	0	cp	BRD-K43389675	daunorubicin	RNA synthesis inhibitor
4247	0	cp	BRD-A62184259	cycloheximide	Protein synthesis inhibitor
4248	0	cp	BRD-K06895174	cisapride	Serotonin receptor agonist
4249	0	cp	BRD-A54487287	cortisone	Glucocorticoid receptor agonist
4250	0	cp	BRD-K98530306	clonidine	Adrenergic receptor agonist
4251	0	cp	BRD-K29950728	clomifene	Estrogen receptor antagonist
4252	0	cp	BRD-K45252063	clofibrate	PPAR receptor agonist
4253	0	cp	BRD-A26095496	clobetasol	Glucocorticoid receptor agonist
4254	0	cp	BRD-K30240666	clemastine	Histamine receptor antagonist
4255	0	cp	BRD-K14693417	cinchonine	P-glycoprotein inhibitor
4256	0	cp	BRD-K67017579	cilostazol	Phosphodiesterase inhibitor
4257	0	cp	BRD-K59058766	chlorprothixene	Dopamine receptor antagonist
4258	0	cp	BRD-K17075857	chloroxine	Opioid receptor antagonist
4259	0	cp	BRD-A91699651	chloroquine	Antimalarial
4260	0	cp	BRD-K42500029	CGP-57380	MAP kinase inhibitor
4261	0	cp	BRD-A10977446	carvedilol	Adrenergic receptor antagonist
4262	0	cp	BRD-A29426959	carbinoxamine	Histamine receptor antagonist
4263	0	cp	BRD-A65671304	candesartan	Angiotensin receptor antagonist
4264	0	cp	BRD-K02404261	caffeine	Adenosine receptor antagonist
4265	0	cp	BRD-A15131297	benazepril	ACE inhibitor
4266	0	cp	BRD-K08287586	butylparaben	DNA synthesis inhibitor
4267	0	cp	BRD-A05186015	bupropion	Dopamine uptake inhibitor
4268	0	cp	BRD-K47631482	bromhexine	Mucolytic agent
4269	0	cp	BRD-K39120595	bithionol	Autotaxin inhibitor
4270	0	cp	BRD-A89175223	bisoprolol	Adrenergic receptor antagonist
4271	0	cp	BRD-K39987650	bisacodyl	Laxative
4272	0	cp	BRD-A80017228	bendroflumethiazide	Sodium/potassium/chloride transporter inhibitor
4273	0	cp	BRD-A16694057	bisphenol-a	PPAR receptor antagonist
4274	0	cp	BRD-K04877770	FTase-inhibitor-B581	Farnesyltransferase inhibitor
4275	0	cp	BRD-K52397688	amperozide	Dopamine receptor antagonist
4276	0	cp	BRD-K91290917	amodiaquine	Histamine receptor agonist
4277	0	cp	BRD-K56558538	ambroxol	Sodium channel blocker
4278	0	cp	BRD-K45861246	azaperone	Dopamine receptor antagonist
4279	0	cp	BRD-K46937689	phenazone	Cyclooxygenase inhibitor
4280	0	cp	BRD-K62200014	anagrelide	Phosphodiesterase inhibitor
4281	0	cp	BRD-K02265150	amoxapine	Norepinephrine reuptake inhibitor
4282	0	cp	BRD-K17561142	amiodarone	Potassium channel blocker
4283	0	cp	BRD-K94512704	spiramide	Dopamine receptor antagonist
4284	0	cp	BRD-K43068349	AMG-9810	TRPV antagonist
4285	0	cp	BRD-K30020243	aliskiren	Antihypertensive
4286	0	cp	BRD-A14966924	alaproclate	Serotonin receptor antagonist
4287	0	cp	BRD-K03670461	tyrphostin-AG-82	EGFR inhibitor
4288	0	cp	BRD-K20482099	rutin	Antioxidant
6855	0	cp	BRD-K64052750	gefitinib	EGFR inhibitor
6856	0	cp	BRD-A45498368	WYE-125132	MTOR inhibitor
6857	0	cp	BRD-K16478699	PLX-4720	RAF inhibitor
6858	0	cp	BRD-K94294671	OSI-027	MTOR inhibitor
6859	0	cp	BRD-K50140147	NVP-TAE684	ALK inhibitor
6860	0	cp	BRD-K83963101	MLN-8054	Aurora kinase inhibitor
6861	0	cp	BRD-K79404599	enzastaurin	PKC inhibitor
6862	0	cp	BRD-K25311561	KU-55933	ATM kinase inhibitor
6863	0	cp	BRD-K09186807	KIN001-244	Phosphoinositide dependent kinase inhibitor
6864	0	cp	BRD-K53561341	KIN001-220	Aurora kinase inhibitor
6865	0	cp	BRD-A29901043	KIN001-127	ITK inhibitor
6866	0	cp	BRD-K04887706	AKT-inhibitor-1-2	AKT inhibitor
6867	0	cp	BRD-K68407802	KIN001-055	EGFR inhibitor
6868	0	cp	BRD-K85606544	neratinib	EGFR inhibitor
6869	0	cp	BRD-K92428232	GSK-461364	PLK inhibitor
6870	0	cp	BRD-A10523515	GSK-429286A	Rho associated kinase inhibitor
6871	0	cp	BRD-K36740062	GSK-1070916	Aurora kinase inhibitor
6872	0	cp	BRD-K97056771	HY-11007	BCR-ABL kinase inhibitor
6873	0	cp	BRD-K52911425	GDC-0941	PI3K inhibitor
6874	0	cp	BRD-K15592317	CP466722	ATM kinase inhibitor
6875	0	cp	BRD-K49669041	BX-912	Pyruvate dehydrogenase kinase inhibitor
6876	0	cp	BRD-K64890080	BI-2536	PLK inhibitor
6877	0	cp	BRD-K69932463	AZD-8055	MTOR inhibitor
6878	0	cp	BRD-K46056750	AZD-7762	CHK inhibitor
6879	0	cp	BRD-K19540840	saracatinib	SRC inhibitor
6880	0	cp	BRD-K41895714	AS-605240	PI3K inhibitor
6881	0	cp	BRD-K68191783	ALW-II-38-3	Ephrin inhibitor
6882	0	cp	BRD-K93918653	quizartinib	FLT3 inhibitor
6883	0	cp	BRD-K59369769	tozasertib	Aurora kinase inhibitor
6884	0	cp	BRD-K56343971	vemurafenib	RAF inhibitor
6885	0	cp	BRD-K92723993	imatinib	BCR-ABL kinase inhibitor
6886	0	cp	BRD-K87909389	alvocidib	CDK inhibitor
6887	0	cp	BRD-K57080016	selumetinib	MEK inhibitor
6888	0	cp	BRD-K07691486	roscovitine	CDK inhibitor
6889	0	cp	BRD-K09991945	GSK-3-inhibitor-II	PKC inhibitor
6890	0	cp	BRD-K00627859	tubastatin-a	HDAC inhibitor
6891	0	cp	BRD-K29313308	HDAC3-selective	HDAC inhibitor
6892	0	cp	BRD-K85133207	HDAC1-selective	HDAC inhibitor
6893	0	cp	BRD-K77908580	entinostat	HDAC inhibitor
6894	0	cp	BRD-A19195498	trimipramine	Norepinephrine reuptake inhibitor
6895	0	cp	BRD-A92670106	tocainide	Sodium channel blocker
6896	0	cp	BRD-K53857191	risperidone	Dopamine receptor antagonist
6897	0	cp	BRD-A59303141	quinethazone	Thiazide diuretic
6898	0	cp	BRD-K79116891	proxymetacaine	Sodium channel blocker
6899	0	cp	BRD-K32247306	primidone	GABA receptor antagonist
6900	0	cp	BRD-K06388322	pramipexole	Dopamine receptor agonist
6901	0	cp	BRD-A18043272	phensuximide	Succinimide antiepileptic
6902	0	cp	BRD-A33447119	oxfendazole	Anthelmintic
6903	0	cp	BRD-A19736161	ondansetron	Serotonin receptor antagonist
6904	0	cp	BRD-A58048407	nimodipine	Calcium channel blocker
6905	0	cp	BRD-K12102668	nialamide	Monoamine oxidase inhibitor
6906	0	cp	BRD-K66615216	moxifloxacin	Bacterial DNA gyrase inhibitor
6907	0	cp	BRD-K67080878	milrinone	Phosphodiesterase inhibitor
6908	0	cp	BRD-A42628519	iopanoic-acid	Radiopaque medium
6909	0	cp	BRD-K22662435	ganciclovir	DNA polymerase inhibitor
6910	0	cp	BRD-A73368467	fexofenadine	Histamine receptor antagonist
6911	0	cp	BRD-K22193694	dioxybenzone	Topical sunscreen agent
6912	0	cp	BRD-K87226815	cycloserine	Bacterial cell wall synthesis inhibitor
6913	0	cp	BRD-A77291778	cyclopentolate	Acetylcholine receptor antagonist
6914	0	cp	BRD-K21450440	benzthiazide	Carbonic anhydrase inhibitor
6915	0	cp	BRD-K74501079	azithromycin	Bacterial 50S ribosomal subunit inhibitor
6916	0	cp	BRD-K72093121	vidarabine	Antiviral
6917	0	cp	BRD-A51714012	venlafaxine	Adrenergic inhibitor
6918	0	cp	BRD-A46393198	tetramisole	Immunostimulant
6919	0	cp	BRD-K15933101	ropinirole	Dopamine receptor agonist
6920	0	cp	BRD-K93280214	gabazine	GABA receptor antagonist
6921	0	cp	BRD-K32164935	tolazamide	ATP channel blocker
6922	0	cp	BRD-A08187463	racecadotril	Enkephalinase inhibitor
6923	0	cp	BRD-K85090592	pilocarpine	Acetylcholine receptor agonist
6924	0	cp	BRD-K28912512	nicotinamide	Protein synthesis stimulant
6925	0	cp	BRD-K66876909	linezolid	Bacterial 50S ribosomal subunit inhibitor
6926	0	cp	BRD-A19500257	geldanamycin	HSP inhibitor
6927	0	cp	BRD-A09533288	verapamil	Calcium channel blocker
6928	0	cp	BRD-K75089421	procainamide	Sodium channel blocker
6929	0	cp	BRD-A53952395	prilocaine	Local anesthetic
6930	0	cp	BRD-K10995081	perphenazine	Dopamine receptor antagonist
6931	0	cp	BRD-A42759514	ornidazole	Antiprotozoal
6932	0	cp	BRD-K12539581	nocodazole	Tubulin inhibitor
6933	0	cp	BRD-A26711594	nicardipine	Calcium channel blocker
6934	0	cp	BRD-A97739905	ketoprofen	Cyclooxygenase inhibitor
6935	0	cp	BRD-A75552914	isoxicam	Cyclooxygenase inhibitor
6936	0	cp	BRD-K36927236	glibenclamide	Sulfonylurea
6937	0	cp	BRD-K47639036	flavoxate	Acetylcholine receptor antagonist
6938	0	cp	BRD-K12513978	fenbufen	Cyclooxygenase inhibitor
6939	0	cp	BRD-K63550407	erythromycin	NFkB pathway inhibitor
6940	0	cp	BRD-A44008656	doxylamine	Histamine receptor antagonist
6941	0	cp	BRD-K71799949	carbamazepine	Carboxamide antiepileptic
6942	0	cp	BRD-A91008255	bepridil	Calcium channel blocker
6943	0	cp	BRD-K79131256	albendazole	Anthelmintic
6944	0	cp	BRD-K89732114	trifluoperazine	Dopamine receptor antagonist
6945	0	cp	BRD-A45889380	mepacrine	Cytokine production inhibitor
6946	0	cp	BRD-A48430263	pioglitazone	Insulin sensitizer
6947	0	cp	BRD-A97701745	pindolol	Adrenergic receptor antagonist
6948	0	cp	BRD-K06926592	tretinoin	Retinoid receptor agonist
6949	0	cp	BRD-K55127134	fluphenazine	Dopamine receptor antagonist
6950	0	cp	BRD-K91699951	benzonatate	Local anesthetic
6951	0	cp	BRD-A93255169	thalidomide	TNF production inhibitor
6952	0	cp	BRD-K60762818	desipramine	Tricyclic antidepressant
6953	0	cp	BRD-K63430059	methoxsalen	DNA synthesis inhibitor
6954	0	cp	BRD-K50398167	meclofenamic-acid	Cyclooxygenase inhibitor
6955	0	cp	BRD-K73978287	hydrocortisone	Glucocorticoid receptor agonist
6956	0	cp	BRD-A09472452	flecainide	Sodium channel blocker
6957	0	cp	BRD-A09722536	cyclophosphamide	DNA alkylating agent
6958	0	cp	BRD-K67102207	phenylbutyrate	HDAC inhibitor
6959	0	cp	BRD-K11801786	trimidox	Ribonucleotide reductase inhibitor
6960	0	cp	BRD-K89348303	ramipril	ACE inhibitor
6961	0	cp	BRD-A65280694	molindone	Dopamine receptor antagonist
6962	0	cp	BRD-A07440155	labetalol	Adrenergic receptor antagonist
6963	0	cp	BRD-A05352148	ipratropium	Acetylcholine receptor antagonist
6964	0	cp	BRD-K63828191	raloxifene	Estrogen receptor antagonist
6965	0	cp	BRD-K44497846	enalapril	ACE inhibitor
6966	0	cp	BRD-K22031190	diflunisal	Prostanoid receptor antagonist
6967	0	cp	BRD-K93461745	buspirone	Serotonin receptor agonist
6968	0	cp	BRD-A16754160	ampicillin	Bacterial cell wall synthesis inhibitor
6969	0	cp	BRD-K90543092	levonorgestrel	Estrogen receptor agonist
6970	0	cp	BRD-K71926323	marbofloxacin	Bacterial DNA gyrase inhibitor
6971	0	cp	BRD-K71289571	zafirlukast	Leukotriene receptor antagonist
6972	0	cp	BRD-K49519144	LY-2140023	Glutamate receptor agonist
6973	0	cp	BRD-K37194137	III606050	Cytochrome P450 inhibitor
6974	0	cp	BRD-K35458079	edaravone	Nootropic agent
6975	0	cp	BRD-K34098590	tienilic-acid	Sodium/potassium/chloride transporter inhibitor
6976	0	cp	BRD-K12002134	megestrol	progesterone receptor agonist
6977	0	cp	BRD-A87848830	bimatoprost	Prostanoid receptor agonist
6992	-0.88	cp	BRD-K15025317	BAY-11-7821	NFkB pathway inhibitor
6995	-0.98	cp	BRD-A34751532	homosalate	HSP inducer
6997	-1.19	cp	BRD-K11399644	phenformin	AMPK activator
6999	-1.63	cp	BRD-K23383398	T-0901317	LXR agonist
7000	-1.68	cp	BRD-K13571841	pepstatin	Aspartic protease inhibitor
7001	-1.77	cp	BRD-K96740444	itopride	Dopamine receptor antagonist
7002	-1.82	cp	BRD-A70083328	secnidazole	Acetylcholinesterase inhibitor
7004	-2.11	cp	BRD-K01095011	finasteride	5-alpha reductase inhibitor
7005	-2.22	cp	BRD-K21565985	xylazine	Adrenergic receptor agonist
7007	-2.4	cp	BRD-K47869605	podophyllotoxin	Microtubule inhibitor
7008	-2.4	cp	BRD-K12994359	valdecoxib	Cyclooxygenase inhibitor
7009	-2.58	cp	BRD-A90515964	guaifenesin	Expectorant
7010	-2.58	cp	BRD-K32821942	azathioprine	Dehydrogenase inhibitor
7011	-3.01	cp	BRD-K93441486	diphemanil	Acetylcholine receptor antagonist
7012	-3.1	cp	BRD-K99107520	felbamate	Glutamate receptor antagonist
7013	-3.11	cp	BRD-K29673530	hypericin	Tyrosine kinase inhibitor
7015	-3.46	cp	BRD-A03216249	mepivacaine	Potassium channel blocker
7016	-3.47	cp	BRD-K37991163	paroxetine	Selective serotonin reuptake inhibitor (SSRI)
7017	-3.58	cp	BRD-A19248578	latrunculin-b	Actin polymerization inhibitor
7018	-3.62	cp	BRD-K54771420	glycocholic-acid	Cholesterol inhibitor
7019	-3.68	cp	BRD-K01493881	apigenin	Casein kinase inhibitor
7020	-3.71	cp	BRD-K79602928	metformin	Insulin sensitizer
7021	-3.74	cp	BRD-A75769826	SDM25N	Opioid receptor antagonist
7022	-3.75	cp	BRD-K40902647	vincamine	Adrenergic receptor antagonist
7023	-4.05	cp	BRD-K67261995	adipiodone	Contrast agent
7024	-4.05	cp	BRD-K97752965	nicorandil	Nitric oxide donor
7025	-4.09	cp	BRD-A41519720	ezetimibe	Niemann-Pick C1-like 1 protein antagonist
7026	-4.12	cp	BRD-K65146499	nabumetone	Cyclooxygenase inhibitor
7027	-4.19	cp	BRD-A64125466	dehydrocholic-acid	choleretic agent
7028	-4.29	cp	BRD-K30480208	torasemide	Electrolyte reabsorption inhibitor
7030	-4.38	cp	BRD-K78692225	leflunomide	Dihydroorotate dehydrogenase inhibitor
7031	-4.39	cp	BRD-K16444452	ibudilast	Leukotriene receptor antagonist
7033	-4.55	cp	BRD-K93460210	lamotrigine	Serotonin receptor antagonist
7034	-4.58	cp	BRD-K56301217	ABT-737	BCL inhibitor
7035	-4.6	cp	BRD-A95869247	indapamide	Thiazide diuretic
7036	-4.76	cp	BRD-A70514680	articaine	Local anesthetic
7037	-4.77	cp	BRD-K15108141	gemcitabine	Ribonucleotide reductase inhibitor
7038	-4.78	cp	BRD-K96263742	GW-7647	PPAR receptor agonist
7039	-4.88	cp	BRD-K47278471	diphenhydramine	Histamine receptor antagonist
7040	-4.95	cp	BRD-A36267905	buphenine	Adrenergic receptor agonist
7041	-5.03	cp	BRD-K49481516	galantamine	Acetylcholinesterase inhibitor
7043	-5.35	cp	BRD-A62525898	prednisone	Glucocorticoid receptor agonist
7044	-5.42	cp	BRD-A49172652	lansoprazole	ATPase inhibitor
7045	-5.46	cp	BRD-A31521121	methocarbamol	Muscle relaxant
7046	-5.51	cp	BRD-K77947974	fluspirilene	Dopamine receptor antagonist
7047	-5.67	cp	BRD-A55393291	testosterone	Androgen receptor agonist
7048	-5.69	cp	BRD-K04853698	LDN-193189	Serine/threonine kinase inhibitor
7049	-5.8	cp	BRD-K74514084	pazopanib	KIT inhibitor
7051	-5.91	cp	BRD-K29653726	topiramate	Carbonic anhydrase inhibitor
7052	-6.01	cp	BRD-A41692738	TGX-221	PI3K inhibitor
7053	-6.06	cp	BRD-A13946108	sulindac	Cyclooxygenase inhibitor
7054	-6.09	cp	BRD-K01436366	XMD-1150	Leucine rich repeat kinase inhibitor
7055	-6.2	cp	BRD-K92984783	melperone	Serotonin receptor antagonist
7056	-6.3	cp	BRD-K30867024	SB-216641	Serotonin receptor antagonist
7057	-6.35	cp	BRD-K63979671	etifenin	Compound used in hepatobiliary scans of the liver
7058	-6.35	cp	BRD-K53414658	tivozanib	VEGFR inhibitor
7060	-6.69	cp	BRD-A41301928	bongkrek-acid	Mitochondrial ADP, ATP translocase inhibitor
7061	-6.79	cp	BRD-K13032584	procarbazine	Monoamine oxidase inhibitor
7063	-7	cp	BRD-K11163873	phenanthridone	PARP inhibitor
7064	-7	cp	BRD-A83937277	mephenytoin	Hydantoin antiepileptic
7065	-7.08	cp	BRD-K25224017	pirenperone	Serotonin receptor antagonist
7066	-7.25	cp	BRD-A02759312	betaxolol	Adrenergic receptor antagonist
7067	-7.27	cp	BRD-K66874953	pifithrin-alpha	TP53 inhibitor
7068	-7.34	cp	BRD-K68756823	FR-180204	-666
7069	-7.37	cp	BRD-A02180903	betamethasone	Glucocorticoid receptor agonist
7070	-7.44	cp	BRD-K41731458	triclosan	Enoyl-[acyl-carrier-protein] reductase [NADH] inhibitor
7071	-7.45	cp	BRD-K70778732	trazodone	Adrenergic receptor antagonist
7072	-7.48	cp	BRD-A54490543	pirlindole	Monoamine oxidase inhibitor
7073	-7.51	cp	BRD-K99451608	lopinavir	HIV protease inhibitor
7074	-7.56	cp	BRD-A92537424	danazol	Estrogen receptor antagonist
7075	-7.71	cp	BRD-K51290057	SA-792709	Retinoid receptor agonist
7076	-7.76	cp	BRD-K62310379	fluticasone	Glucocorticoid receptor agonist
7077	-7.84	cp	BRD-K37618799	MRS-1220	Adenosine receptor antagonist
7078	-7.86	cp	BRD-K95609758	BMS-191011	Potassium channel activator
7079	-7.94	cp	BRD-K72676686	fluvoxamine	Selective serotonin reuptake inhibitor (SSRI)
7080	-7.96	cp	BRD-K03557653	sappanone-a	Tyrosinase inhibitor
7082	-8.01	cp	BRD-K51575138	TPCA-1	IKK inhibitor
7083	-8.25	cp	BRD-K70511574	sunitinib	PLK inhibitor
7084	-8.27	cp	BRD-K67506692	tyrphostin-AG-126	ERK1 and ERK2 phosphorylation inhibitor
7085	-8.29	cp	BRD-K59597909	phenothiazine	Dopamine receptor antagonist
7086	-8.31	cp	BRD-A49358627	ciprofibrate	PPAR receptor agonist
7087	-8.31	cp	BRD-K98769987	flumazenil	Benzodiazepine receptor antagonist
7090	-8.62	cp	BRD-K97799481	theophylline	Adenosine receptor antagonist
7091	-8.87	cp	BRD-K60060639	methyllidocaine	antiarrhythmic medication
7092	-8.89	cp	BRD-K32744045	disulfiram	Aldehyde dehydrogenase inhibitor
7093	-8.97	cp	BRD-A08709697	heliotrine	Pyrrolizidine alkaloid
7094	-9.04	cp	BRD-K01663662	diphenidol	Acetylcholine receptor agonist
7095	-9.15	cp	BRD-A72988804	tiaprofenic-acid	Cyclooxygenase inhibitor
7097	-9.23	cp	BRD-K71534238	GW-9508	Free fatty acid receptor agonist
7098	-9.27	cp	BRD-A82238138	budesonide	Glucocorticoid receptor agonist
7099	-9.52	cp	BRD-K23566484	nilutamide	Androgen receptor antagonist
7100	-9.59	cp	BRD-K84709232	caffeic-acid	Lipoxygenase inhibitor
7101	-9.74	cp	BRD-A41995253	brucine	Glycine receptor antagonist
7102	-9.89	cp	BRD-K90733503	cefalexin	Bacterial cell wall synthesis inhibitor
7103	-9.91	cp	BRD-A68930007	ouabain	ATPase inhibitor
7104	-9.95	cp	BRD-K15563106	phloretin	Sodium/glucose cotransporter inhibitor
7105	-10.09	cp	BRD-K78278890	NM-PP1	Mutant kinase inhibitor
7106	-10.09	cp	BRD-K02867583	minaprine	Serotonin reuptake inhibitor
7107	-10.12	cp	BRD-K59273480	propentofylline	Adenosine reuptake inhibitor
7108	-10.17	cp	BRD-K40965114	cyanopindolol	Adrenergic receptor antagonist
7109	-10.2	cp	BRD-K81225797	SCH-58261	Adenosine receptor antagonist
7110	-10.22	cp	BRD-A09056319	alfuzosin	Adrenergic receptor antagonist
7111	-10.28	cp	BRD-K27141178	SB-203186	Serotonin receptor antagonist
7112	-10.37	cp	BRD-K08619574	thioproperazine	Dopamine receptor antagonist
7113	-10.41	cp	BRD-A29082194	gitoxigenin	ATPase inhibitor
7114	-10.42	cp	BRD-K77998258	ganglioside	SRC activator
7115	-10.5	cp	BRD-A29260609	acebutolol	Adrenergic receptor antagonist
7116	-10.51	cp	BRD-K43330982	JTE-013	Lysophospholipid receptor antagonist
7117	-10.54	cp	BRD-A90799790	isradipine	Calcium channel blocker
7119	-10.55	cp	BRD-K82147103	lofepramine	Norepinephrine reuptake inhibitor
7120	-10.6	cp	BRD-K67439147	SIB-1893	Glutamate receptor antagonist
7121	-10.72	cp	BRD-K46137903	prednicarbate	Phospholipase activator
7122	-10.78	cp	BRD-A53576514	orphenadrine	Acetylcholine receptor antagonist
7123	-10.81	cp	BRD-K62929068	6-benzylaminopurine	Purinergic receptor activator
7124	-10.89	cp	BRD-K67174588	toremifene	Estrogen receptor antagonist
7125	-10.89	cp	BRD-K04430056	7-nitroindazole	nitric oxide synthase inhibitor
7126	-10.96	cp	BRD-K00959089	thenoyltrifluoroacetone	Chelating agent
7127	-11.09	cp	BRD-A64092382	mexiletine	Sodium channel blocker
7128	-11.12	cp	BRD-A87719232	naproxen	Cyclooxygenase inhibitor
7129	-11.15	cp	BRD-A24191444	ifenprodil	Adrenergic receptor antagonist
7130	-11.19	cp	BRD-K19352500	prochlorperazine	Dopamine receptor antagonist
7131	-11.25	cp	BRD-K51313569	palbociclib	CDK inhibitor
7132	-11.35	cp	BRD-K49111258	prazosin	Adrenergic receptor antagonist
7133	-11.4	cp	BRD-K88568253	iproniazid	Monoamine oxidase inhibitor
7135	-11.51	cp	BRD-K54314721	zolmitriptan	Serotonin receptor agonist
7136	-11.61	cp	BRD-K69690935	curcumin	Cyclooxygenase inhibitor
7137	-11.63	cp	BRD-K63089472	farnesylthioacetic-acid	Inhibitor of methyl esterification of farnesylated proteins
7138	-11.64	cp	BRD-K26669427	WR-216174	PFMRK inhibitor
7139	-11.65	cp	BRD-K05906022	limonin	HIV protease inhibitor
7140	-11.71	cp	BRD-A25687296	emetine	Protein synthesis inhibitor
7142	-11.78	cp	BRD-K04185004	oxybuprocaine	Local anesthetic
7143	-11.78	cp	BRD-K89997465	chlorpromazine	Dopamine receptor antagonist
7144	-11.84	cp	BRD-K29530284	amlexanox	Histamine receptor modulator
7145	-11.89	cp	BRD-K86301799	dipyridamole	Phosphodiesterase inhibitor
7146	-11.93	cp	BRD-A94413429	NTNCB	Neuropeptide receptor antagonist
7147	-11.95	cp	BRD-A44133049	azasetron	Serotonin receptor antagonist
7148	-11.97	cp	BRD-K54704028	BAY-36-7620	Glutamate receptor antagonist
7149	-11.99	cp	BRD-K78633253	EXO-1	ARF inhibitor
7150	-12	cp	BRD-K52850071	JAK3-Inhibitor-II	JAK inhibitor
7151	-12.12	cp	BRD-K33211335	dextromethorphan	Glutamate receptor antagonist
7152	-12.2	cp	BRD-K89046952	ciclacillin	Bacterial cell wall synthesis inhibitor
7153	-12.23	cp	BRD-A26002865	verrucarin-a	Protein synthesis inhibitor
7154	-12.25	cp	BRD-K90574421	ipsapirone	Serotonin receptor agonist
7155	-12.26	cp	BRD-K77677632	SB-200646	Serotonin receptor antagonist
7156	-12.26	cp	BRD-K42748308	XE-991	Potassium channel blocker
7157	-12.46	cp	BRD-K06980535	promazine	Dopamine receptor antagonist
7158	-12.53	cp	BRD-K49049886	CGS-15943	Adenosine receptor antagonist
7160	-12.6	cp	BRD-K26997899	SA-792574	Microtubule inhibitor
7161	-12.71	cp	BRD-K44067360	flufenamic-acid	Chloride channel blocker
7162	-12.79	cp	BRD-A39230911	chlorphensin	Muscle relaxant
7163	-13.03	cp	BRD-K37720887	SB-525334	TGF beta receptor inhibitor
7165	-13.12	cp	BRD-A04706586	bucladesine	Adenosine receptor agonist
7166	-13.19	cp	BRD-K76810206	nicergoline	Adrenergic receptor antagonist
7167	-13.25	cp	BRD-A16444946	acarbose	Glucosidase inhibitor
7168	-13.52	cp	BRD-A82590476	SDZ-NKT-343	Tachykinin antagonist
7170	-13.6	cp	BRD-K09255212	clioquinol	Chelating agent
7171	-13.62	cp	BRD-K12244279	MEK1-2-inhibitor	MEK inhibitor
7172	-13.65	cp	BRD-K33818169	GW-3965	LXR agonist
7173	-13.72	cp	BRD-A23072235	pheniramine	Histamine receptor antagonist
7174	-13.8	cp	BRD-A80213327	NSC-23766	Ras GTPase inhibitor
7175	-13.88	cp	BRD-K10961822	latanoprost	Prostanoid receptor agonist
7176	-13.89	cp	BRD-A60197193	amisulpride	Dopamine receptor antagonist
7177	-13.9	cp	BRD-K06792661	narciclasine	Coflilin signaling pathway activator
7178	-13.92	cp	BRD-K13169950	NSC-3852	HDAC inhibitor
7179	-14	cp	BRD-K14221570	benzopurpurin-4b	HIV entry inhibitor
7180	-14.04	cp	BRD-K82846253	repaglinide	Insulin secretagogue
7182	-14.16	cp	BRD-K04196797	oxcarbazepine	Sodium channel blocker
7183	-14.23	cp	BRD-K97330509	SRC-kinase-inhibitor-II	SRC inhibitor
7184	-14.24	cp	BRD-K25186396	tangeritin	Cell cycle inhibitor
7186	-14.32	cp	BRD-K05396879	15-delta-prostaglandin-j2	PPAR receptor agonist
7188	-14.5	cp	BRD-K73391359	quinisocaine	Local anesthetic
7191	-14.58	cp	BRD-K39621635	artemether	Antimalarial
7192	-14.62	cp	BRD-K68143200	SA-792541	CDC inhibitor
7193	-14.63	cp	BRD-K57718010	pentylenetetrazol	GABA receptor antagonist
7194	-14.66	cp	BRD-K90885812	propantheline	Acetylcholine receptor antagonist
7195	-14.9	cp	BRD-A63998256	helveticoside	ATPase inhibitor
7196	-14.9	cp	BRD-A30205217	ethotoin	Hydantoin antiepileptic
7197	-14.98	cp	BRD-A87479750	tenidap	Cyclooxygenase inhibitor
7198	-15.05	cp	BRD-K17674993	diflorasone	Corticosteroid agonist
7200	-15.54	cp	BRD-K56614220	clofazimine	GK0582 inhibitor
7201	-15.67	cp	BRD-K11540476	EMF-BCA1-64	Caspase inhibitor
7202	-15.78	cp	BRD-A65615053	zacopride	Serotonin receptor antagonist
7203	-15.82	cp	BRD-A07780951	orciprenaline	Adrenergic receptor agonist
7204	-15.9	cp	BRD-K77987382	mebendazole	Tubulin inhibitor
7205	-15.93	cp	BRD-K39569857	avrainvillamide-analog-3	nucleophosmin inhibitor
7206	-16.01	cp	BRD-A06352418	terfenadine	Histamine receptor antagonist
7207	-16.16	cp	BRD-K24576554	AT-9283	JAK inhibitor
7208	-16.21	cp	BRD-K85603128	resorcinol	Phosphodiesterase inhibitor
7209	-16.21	cp	BRD-A25234499	aminoglutethimide	Glucocorticoid receptor antagonist
7210	-16.45	cp	BRD-K59851896	calycanthine	GABA release inhibitor
7211	-16.51	cp	BRD-A76093993	cromakalim	Potassium channel activator
7212	-16.66	cp	BRD-K19295594	gossypol	BCL inhibitor
7213	-16.7	cp	BRD-K74141488	naftifine	Fungal squalene epoxidase inhibitor
7214	-16.73	cp	BRD-K31238592	devazepide	CCK receptor antagonist
[truncated: 399 more rows]
