# Supplementary material for: Comprehensive research into prognostic and immune signatures of transcription factor family in breast cancer
Source: BMC Med Genomics. 2023 Apr 25;16:87. doi: 10.1186/s12920-023-01521-y (PMC10127334; doi:10.1186/s12920-023-01521-y)
Supplement: Supplementary file 1 — Additional file 1. R code and data. [file 12920_2023_1521_MOESM1_ESM.zip › Supplementary R code and data/CMap/input genes.txt]

up-regulated genes	down-regulated genes
ONECUT1	PLIN4
PRDM9	CD1C
PCDH11X	CD79B
CST8	LCN6
CHAT	PLIN1
RIMBP2	FCRL1
ANK1	CA4
KCNH6	GLYAT
SLC8A2	FCRL2
NMBR	SLC22A12
PPP1R17	FABP4
ADAM20	VPREB1
GDAP1L1	LTB
GABRG2	TNFRSF13B
SCG3	MYBPC1
CRISP3	CLDN19
TAS2R7	CD1B
SNAP25	NPY2R
OR7C2	DNASE1L3
DSPP	HEPACAM
HHLA1	VPREB3
ZP2	ADH1B
PDX1	ADGRE3
A1CF	COL9A1
HTR2C	CCL19
TAS2R3	TCEAL5
SCRT1	FCER2
ACTL6B	FCRL3
CHRNB2	CCL21
SCG2	MS4A6E
HRH3	CLDN5
SLC18A3	SCARA5
PSG7	CNR2
UNC93A	RTP5
ATP12A	FCRLA
STXBP5L	ATOH8
TRPA1	LCN10
SCGN	CSF3
PCSK1	GZMM
CYP2A13	PI16
UNC13A	ZNF705B
MAGEA6	CPA1
DLK1	GPD1
SLIT1	PLAC9
TMPRSS15	LEP
PCDH9	BLK
GLRA1	AVPR2
PADI3	CD79A
KCNK3	GPIHBP1
AFM	GFAP
PBOV1	C7
GABRA5	DAZL
INA	EGR4
PSG6	CHIT1
ANGPTL3	ADIPOQ
TRPC7	PAX5
RIMS2	AQP7
TEX13B	VEGFD
MYT1	SLC7A3
ALB	CCR7
MAGEC2	CD300LG
CELF3	FOSB
PRB4	DHRS9
ABCC2	TCL1A
GLDC	GHRH
GPR52	PTGDS
LIN28A	RASGRP2
MC5R	ACKR1
ELAVL3	ADAM33
MAGEB2	SULT1B1
S100A8	CLEC17A
MAB21L2	CR2
ATP2B3	CIDEA
KCNC1	LCN8
APLP1	S1PR4
SCN1A	RNF186
SSX1	LCNL1
PSG2	CCL14
MORC1	CLEC10A
OR2F1	TREML2
CHGB	TMEM132C
GNG4	CXCR5
TAS2R13	SFRP5
MUC2	CIDEC
TCL1B	G0S2
RUNDC3A	MS4A1
CSHL1	CD19
NGB	MRAP
ASCL1	CD52
SLC5A7	SELP
MAGEA10
GRIA3
CPLX2
RAD21L1
PSG1
TRHR
HAND1
KRT24
GPR22
FSHB
ONECUT2
EPO
NTSR2
MAGEA3
CARTPT
MAGEC1
OR2B2
VGF
SYP
NAA11
