# Supplementary material for: Comprehensive research into prognostic and immune signatures of transcription factor family in breast cancer
Source: BMC Med Genomics. 2023 Apr 25;16:87. doi: 10.1186/s12920-023-01521-y (PMC10127334; doi:10.1186/s12920-023-01521-y)
Supplement: Supplementary file 1 — Additional file 1. R code and data. [file 12920_2023_1521_MOESM1_ESM.zip › Supplementary R code and data/Constructing and Validating the Risk Score Model/geo.expTime.txt]

id	futime	fustat	MEOX1	ZNF106	LEF1	NFKBIE	NR3C2	KLF15	OVOL1	CBX2	EGR3
GSM519117	2555	0	8.053530942	9.878938926	7.118848197	9.171226722	7.75700415	5.948159825	5.454528665	6.258884321	10.18332526
GSM519118	2701	0	8.33316761	10.59331696	5.988185841	7.608388065	9.579664063	7.13438103	6.533563705	5.772935582	8.95940977
GSM519119	2628	0	8.612483521	9.995326398	6.007580145	9.328146786	8.116582797	6.139793079	6.151547783	6.55868548	10.44837952
GSM519120	2300	0	7.549905413	9.823590291	6.145767162	8.927469036	7.164523513	6.082412333	7.008930998	6.606194436	9.455575427
GSM519121	2555	0	8.425573356	9.814525662	5.218185727	9.352895001	7.951525861	6.109847554	6.617692638	6.515645544	9.75238033
GSM519122	2665	0	5.162701306	10.06079165	6.682890511	9.17653097	6.575859114	6.821117766	6.464615593	6.968977549	8.459759165
GSM519123	2482	0	6.996822225	9.596592026	5.989281995	8.468845861	8.108959865	5.667612268	6.552609795	6.974885401	10.57944006
GSM519124	2592	0	7.485026428	9.805673213	5.707577097	9.388780972	9.151727257	6.383123505	6.948550029	6.597099444	9.738634132
GSM519125	2373	0	8.424972393	9.597758218	6.216794431	9.631804396	7.560540046	6.395455451	7.983317635	6.502001232	9.306751969
GSM519126	1972	1	7.623404504	10.06778564	5.934713617	9.58866221	7.590438952	6.50068884	7.120639264	5.291274345	12.44396425
GSM519127	2592	0	7.757165261	9.720740661	5.863491122	9.446138251	7.307126524	5.037046613	6.930510238	5.304017245	9.000393719
GSM519128	2519	0	5.612623289	9.640418631	7.027185275	8.586705541	7.308401387	6.51970996	7.04218427	6.049097223	12.09743415
GSM519129	2555	0	4.011453826	9.377026921	6.568881449	9.286639342	7.360059766	6.985663821	5.27633744	8.090051652	7.441780038
GSM519130	2336	0	8.131698111	9.72898827	5.87150621	9.812025172	6.648777243	5.136365905	7.001811082	6.648841463	8.661383433
GSM519131	2555	0	7.908041764	9.800978962	8.686405162	8.706361277	6.663633622	6.220877402	5.628222711	6.040852772	11.21447464
GSM519132	2920	0	8.4471743	10.30271053	8.16991474	8.4215482	8.566524926	6.100637194	7.540564416	3.672664948	11.05814655
GSM519133	657	1	6.129664089	10.12186395	6.566925138	8.395940022	8.051922694	6.302011342	6.611280605	4.666282086	10.47295795
GSM519134	2227	0	6.835952849	9.191233867	6.812086861	8.616314972	6.683544833	6.375314948	8.685492339	7.464667584	8.710815384
GSM519135	1278	1	7.024087368	9.886834985	5.784488411	8.632392822	7.039119587	6.759592215	5.729993827	6.653504681	8.952117194
GSM519136	2555	0	7.790023017	8.970824575	6.886601589	8.779946037	5.224626104	5.789310051	6.530080966	6.813959895	9.604652453
GSM519137	2628	0	3.928944227	9.356029763	4.427685591	9.484478544	6.980621587	6.308730405	7.661466087	6.965248545	9.113663056
GSM519138	1898	1	5.943257999	9.748983275	6.401670173	8.707854672	8.124671273	5.611320756	7.942064453	6.770009272	9.730445176
GSM519139	2592	0	6.761567371	9.537830741	6.386871179	8.908477923	6.046189706	5.773899468	5.861768345	6.101786749	9.201439215
GSM519140	2482	0	9.177949806	10.01066623	6.154917716	8.665414377	7.793237693	6.324663173	5.325254965	6.669061681	10.04669364
GSM519141	694	1	5.297678628	9.837037982	6.819570344	8.844531279	5.992789858	6.912047377	8.640769095	7.429345905	8.885084695
GSM519142	2519	0	8.612195597	9.670019009	6.539804064	9.152671753	6.752064451	6.316152049	6.368138983	5.732399198	8.900874706
GSM519143	1972	0	7.423893798	10.05243752	8.178742088	8.707699951	9.174184877	6.33126409	7.4381794	5.772507528	11.45712038
GSM519144	438	1	7.311038939	8.977402411	3.829919506	8.676800431	7.23736672	6.766559965	5.079710553	6.025185767	9.969435141
GSM519145	2117	1	6.321432271	9.729004438	7.462900951	8.421095053	6.080934386	6.02171199	7.955653208	4.713556414	9.313073677
GSM519146	2519	0	9.161000496	9.763042961	5.752388905	8.43440942	7.446384509	5.633168228	7.170758704	6.588362156	10.67910727
GSM519147	2373	0	7.398248275	10.03536351	5.598535976	8.825757674	7.317622455	6.44463979	7.036290558	6.239207071	8.750460875
GSM519148	2519	0	8.521871283	10.03825436	7.633923955	8.62729957	8.216182812	7.582782213	7.417603349	6.493061269	11.50744722
GSM519149	1460	1	7.307586602	10.22768655	6.019261455	8.290616012	7.130203689	5.127891633	7.012664622	6.803118336	9.819251537
GSM519150	2446	0	8.995205503	10.18627422	6.545578239	8.411183941	9.735984578	6.330613306	5.91618225	5.860077372	11.36923924
GSM519151	2190	0	8.530096314	9.569050881	6.634076112	8.952774436	6.276148553	6.052427546	8.005431382	6.169221256	10.38372939
GSM519152	2190	0	6.610237754	9.663354387	6.034348654	9.98475743	8.594052917	7.209812217	7.139023903	7.898376951	9.925919929
GSM519153	1351	1	8.253027562	10.05154775	5.044190869	9.007651454	7.26088369	6.600981417	7.552283887	6.348967933	10.29411022
GSM519154	292	1	7.676013015	9.900294778	7.017364383	9.534563794	6.389247435	6.780004513	6.841587735	7.526511298	8.507870588
GSM519155	2446	0	8.760829087	10.20506051	6.861849061	9.987964799	7.532353996	6.592759427	6.454043221	3.388565113	9.816631055
GSM519156	2117	0	5.617561079	10.45157376	7.940633237	8.341804299	7.542276574	7.933854262	5.64400554	6.33753082	10.96353828
GSM519157	2190	0	7.450340406	9.741396062	4.948367706	7.943255841	8.429828221	6.938466266	6.648518757	6.28458064	9.487487985
GSM519158	2300	0	8.214262032	10.23019492	6.740571898	8.919256973	7.326001957	5.466088161	7.918972898	6.950966561	10.44796413
GSM519159	2336	0	7.999564762	10.11011382	6.678847275	8.749692379	7.462900951	6.485501469	5.530937059	6.470380065	10.99962151
GSM519160	1862	0	8.255181463	9.765837312	6.698905871	9.320040466	6.971554359	6.433405618	7.929831581	4.357084011	9.390053279
GSM519161	2336	0	8.937353505	9.850016695	6.427703094	8.983681188	8.212152859	7.14782084	5.504096189	6.154313099	9.958694578
GSM519162	2154	0	8.275990819	10.26733003	7.812589119	8.950603957	7.572356756	6.375519904	7.772126749	7.167417334	11.21510926
GSM519163	1972	0	7.600479566	9.638309404	6.408815825	8.792005677	7.815238236	5.766809849	7.554413189	6.928398102	9.955947202
GSM519164	2154	0	9.490116449	10.77706269	6.540077114	8.405316026	9.390993763	7.753772262	6.34243554	6.03118234	11.31701804
GSM519165	2336	0	7.553989764	9.481954625	6.038355667	9.266345489	8.192630815	6.016565883	6.025181603	7.30099187	10.06014811
GSM519166	840	1	8.549183582	10.26547572	5.789376229	8.711889627	7.939730594	5.482679312	6.494939754	4.988130246	9.244587399
GSM519167	2555	0	7.771177836	9.680536575	5.428474343	8.920792909	6.658410982	5.680316822	7.630118349	6.456072613	8.275527873
GSM519168	2373	0	9.610183898	10.17240625	6.06998622	8.183238084	9.558986394	6.120414187	5.37866187	5.013659869	11.51170963
GSM519169	2190	0	6.436254401	9.938003915	8.243507805	8.834390245	8.036482025	6.664513039	8.523215356	5.069288411	8.859293561
GSM519170	2373	0	8.01525904	9.699819759	6.890774034	8.976823689	7.354408402	6.650361743	7.561866997	6.433850712	10.82872034
GSM519171	2519	0	7.981076679	9.726753456	6.772399119	8.633723509	6.998339094	6.548434478	7.324690151	6.931709779	9.18728837
GSM519172	657	1	6.358367085	9.640021821	5.032765047	9.306609118	6.708662359	6.970934955	7.737729446	6.605554761	10.17508371
GSM519173	2482	0	7.982268471	10.13745097	7.100342416	9.341195062	7.965031887	6.401182462	7.026337833	5.93066578	9.938101678
GSM519174	2482	0	8.649405477	10.19977185	6.728034091	9.337500521	8.219236764	6.299030272	8.06208432	5.767250439	9.609177451
GSM519175	1935	0	8.934419939	10.35285805	5.394466706	8.389448669	9.12132328	6.682159778	7.424298299	6.062853412	10.46884251
GSM519176	2081	0	9.089391236	10.4150189	3.341596511	8.058890316	10.42380852	6.582575263	5.677228373	5.430824871	12.00358192
GSM519177	2409	0	7.621520344	9.652839716	7.229645809	9.458806342	8.665975563	5.399258615	6.280937866	6.39764609	10.28665486
GSM519178	1898	0	6.359734218	9.983824748	5.460795839	8.452925064	3.7143838	6.992266181	8.409186758	5.150071847	8.651974414
GSM519179	1789	0	7.702130041	9.761731079	6.232967587	8.730616565	6.743588619	7.763811129	7.340611401	5.751905275	11.13501615
GSM519180	1862	0	8.669165004	10.09706173	6.238905822	8.520862841	8.518738973	6.537988195	7.60353061	5.131862091	10.8588786
GSM519181	2227	0	7.720416108	10.24238745	5.906881015	9.279707858	8.006074045	6.495210501	5.840155304	5.943020874	8.149297755
GSM519182	3358	0	7.308647024	9.607351085	5.082413443	8.481199027	7.331173799	5.700302717	6.542171497	7.107349421	11.54625967
GSM519183	2373	0	6.489249564	10.478825	6.492383827	8.549335867	8.843457768	7.425945356	5.522513924	5.646359784	8.915076783
GSM519184	1825	0	7.836062804	9.901197784	6.709192198	9.082581183	7.803969317	6.495164783	5.487590752	6.730684399	8.025945523
GSM519185	2227	0	8.604939874	10.24719861	7.050286791	8.825757674	7.003607606	5.483811134	7.613051391	6.090500628	11.47072327
GSM519186	2409	0	9.198028987	10.14440142	3.975349885	9.19194041	8.33047518	6.925107028	7.026434388	6.677165012	9.620583044
GSM519187	2373	0	6.84373921	10.09252944	7.293522985	8.953391247	7.42895793	5.513181258	7.970472465	5.318481276	8.620011911
GSM519188	2482	0	7.331486144	10.62973156	4.158108225	9.859073417	7.106015812	5.509372878	5.929756964	5.782023655	11.07892596
GSM519189	2336	0	5.690041368	10.04002028	7.104619971	8.806017481	7.414464252	6.171080995	7.259445771	4.997873062	8.975094372
GSM519190	329	1	7.309760706	9.952869891	3.405790285	8.511442711	7.462219702	8.904996501	7.744856455	6.792355471	8.356454014
GSM519191	2336	0	7.849519085	10.02495528	5.60145493	9.552224406	8.424634943	5.805170712	7.635777583	5.242251351	9.385742145
GSM519192	2373	0	7.45769713	10.05489075	6.666275135	8.792160616	7.329532194	7.258574267	7.375062825	4.979984626	11.27466183
GSM519193	1460	1	8.10467381	9.840903434	6.203762038	8.687022909	6.965328224	5.716885204	4.916673587	5.930340737	8.622253147
GSM519194	3869	0	6.673762425	9.678486338	6.981068209	9.646555709	6.147178108	4.916372099	5.079566537	5.357534911	10.15160644
GSM519195	5147	1	10.55707934	10.99455999	6.175037332	8.230372087	9.077823668	8.494312458	7.146740279	6.473847005	9.366012356
GSM519196	840	1	8.777171161	9.228632619	6.780869033	9.880622329	7.952093501	6.359546769	5.479315907	6.348054528	9.496365741
GSM519197	5037	0	7.522187062	10.32134304	6.306082239	8.687631206	8.844364292	6.40664	5.889884895	6.395890032	8.719343193
GSM519198	5037	0	8.451755663	10.36072461	6.274804224	9.517617489	8.134067323	6.024488359	5.667727386	6.508738698	9.978008434
GSM519199	5147	0	6.016036903	10.21803372	6.27147861	8.225920892	7.155639553	6.394477895	7.554895385	6.693802602	10.642245
GSM519200	1570	1	5.74656104	9.380934681	6.350858405	8.220260394	8.456654568	7.143160826	7.737316919	6.384025719	8.048499098
GSM519201	4818	0	8.010061754	9.659850897	5.848621379	9.239239696	7.815530307	7.125463693	5.875819136	6.30436701	9.572764369
GSM519202	1716	1	6.142470222	9.592107387	7.576727716	9.060078424	7.749232025	6.659164671	8.484603187	6.578192488	8.559710566
GSM519203	3285	1	7.551611012	9.835446282	6.173065944	8.568912085	7.938154778	5.038058892	8.150660003	6.053089677	10.05134396
GSM519204	1059	1	8.093876858	9.751373872	4.485099585	9.549266144	8.270539781	7.262101692	5.516323632	6.612673859	8.275243636
GSM519205	4234	0	8.05806986	10.19503128	6.01050253	8.7039658	6.712642629	7.400428279	5.802751626	6.190359868	10.77113635
GSM519206	4198	0	9.881683969	10.10671738	5.810732217	7.895012972	8.868370923	6.757021608	7.200408749	6.886168225	10.72923975
GSM519207	4745	0	7.784878191	9.953040732	7.387677084	9.226300867	7.615814337	6.179405391	6.221578029	5.549990607	9.581671089
GSM519208	4782	0	5.456202794	9.591362581	6.579315072	8.376013681	6.869002136	5.905637502	8.46633992	6.447498424	12.54152214
GSM519209	4526	0	7.244329513	9.672604937	4.998562173	8.674186928	7.65310412	5.323604573	5.859911021	6.626074943	8.738457802
GSM519210	292	1	8.787086077	9.806278517	5.913749219	8.631813457	7.706153719	6.41017087	7.662974815	5.774425599	10.21051891
GSM519211	4234	0	8.493097332	10.1958158	6.931919282	8.156950333	7.28159976	6.723217738	7.549386106	6.726130014	10.26263122
GSM519212	2300	1	8.311713951	10.35054608	6.782521248	8.623599843	7.694281936	6.636752771	7.926094241	6.664948201	10.70233082
GSM519213	1789	1	6.419934737	9.955768864	6.805226447	8.475163017	6.968846294	5.6240582	7.586097358	5.901592691	9.653887662
GSM519214	3030	1	6.446106753	10.05759607	8.0760272	8.566841346	7.61498232	6.522988798	7.166474327	5.202690956	9.32321159
GSM519215	4855	0	8.505357162	9.793236045	6.79441009	8.993553537	8.099975861	6.786622223	7.803847756	6.51796354	9.986460866
GSM519216	4453	0	8.834548002	9.969172578	7.151110254	9.536667138	8.324878863	6.226587354	7.279304641	7.165456644	10.95167084
GSM519217	475	1	7.054258817	9.852200951	5.589770132	8.986032139	8.461849069	6.777488988	7.874988688	6.703062888	9.681502454
GSM519218	4453	0	6.399612838	10.50848749	5.57691667	8.717253919	6.699736625	6.150866999	6.840724329	7.24763167	8.078968455
GSM519219	2957	0	9.610183898	10.36840995	6.257922917	8.87990956	7.867519247	7.048148458	8.042358563	5.6327753	10.79333182
GSM519220	4015	0	7.587302759	10.02427412	6.686135024	8.452637578	7.358161441	6.390441215	5.615212514	7.213562182	8.398587911
GSM519221	4453	0	7.462377428	10.2071086	5.920209716	8.498873751	7.684532378	5.963359135	5.814834201	6.119661224	10.69996196
GSM519222	1825	1	8.121278993	9.898777414	5.757170794	8.472980084	7.613101495	7.502627751	6.636261554	6.619959416	9.353208428
GSM519223	511	1	6.078814292	9.47682592	6.324422692	8.825008397	5.882152012	6.379496944	8.105503769	6.38302049	11.38624319
GSM519224	2373	1	9.709718485	9.687838707	4.08871088	8.800667848	8.729579276	6.08692908	5.295690887	6.777739359	10.66587493
GSM519225	2081	1	6.438058786	9.120663168	6.297928957	9.288893529	8.552176104	4.997286421	8.080177234	6.186080464	8.154757339
GSM519226	3578	0	8.038435467	9.850004145	6.562987572	8.622834669	7.85729168	6.580438481	7.490009764	5.842372939	11.81481146
GSM519227	4234	0	8.728570995	10.04413436	6.027165307	8.646554128	7.90509673	6.379954018	5.951958357	5.345976783	9.575058344
GSM519228	4417	0	7.409968922	10.0508203	8.338907751	8.44616963	7.891103603	7.199378291	7.85087611	6.959565787	13.02166945
GSM519229	3358	1	7.818681162	10.03709986	7.11725389	9.217631926	7.674023276	6.405213271	7.334668404	5.874175445	9.972736101
GSM519230	4709	0	7.700164497	9.365291378	6.570982	9.353513162	7.808045762	6.423563681	5.252767092	6.058467072	10.15789674
GSM519231	4636	0	8.478159778	10.4962192	5.829974604	8.779621188	8.17797368	6.638645083	6.055833542	6.690636303	9.243020246
GSM519232	4417	0	7.283325331	9.236258223	6.200722421	8.737565856	6.858924526	6.038878055	5.73121519	6.532565596	8.30535624
GSM519233	4672	0	6.680959136	9.894799562	6.867873411	8.535016757	7.568928182	6.978241758	6.166392861	5.718881243	11.83335991
GSM519234	3979	0	6.743450609	10.05881818	8.993379626	8.897395732	6.856663321	5.835431333	7.013180461	6.455814164	7.879932427
GSM519235	913	1	6.861092544	9.855106908	6.470255022	8.790518741	7.87880143	5.868234287	5.44302825	6.670286482	8.294886445
GSM519236	730	1	9.470506783	10.33431401	6.522531552	8.634463852	8.234687206	6.31818224	5.230626397	6.509253976	12.2618611
GSM519237	438	1	7.491212696	10.05297128	2.817426426	9.633321195	6.19188038	5.590837812	8.024448896	7.098365229	7.999311348
GSM519238	4161	1	6.60951429	10.28475251	6.697544012	9.016788638	7.099591264	6.22832337	8.180231882	6.870793498	11.43292531
GSM519239	1679	1	6.160622643	9.463784298	6.063674305	8.9187981	6.653143312	6.831807881	6.447668987	7.164468647	8.066866806
GSM519240	4490	0	9.409882982	10.52863705	7.18392812	9.00176165	9.307529002	6.483713634	6.659771778	5.803407782	11.17809289
GSM519241	4015	0	7.533071049	9.624817686	6.652746751	9.683703797	6.631104767	5.65836268	8.263663986	6.3032763	9.356572734
GSM519242	4052	0	7.828567013	10.10589929	6.167160375	9.026515581	8.22172979	7.528536059	5.941226954	6.059152935	9.902584629
GSM519243	3943	0	7.404139002	10.16989305	5.739737474	8.508462981	7.693164208	6.975315475	7.428798937	6.621749217	8.252718297
GSM519244	4015	0	6.925066055	10.1766168	3.567473154	7.868368223	7.903184825	6.971994267	5.471730845	7.074430685	7.722722114
GSM519245	2555	1	5.165852546	10.36926507	6.136329951	8.642229629	6.670997045	7.184085744	7.630902249	6.43113721	11.56654964
GSM519246	3249	1	8.128170638	9.583103161	6.15867837	8.065316043	8.673594986	6.306861483	6.648189749	5.934048711	11.17196777
GSM519247	4599	0	5.478367412	9.355365815	5.590702871	8.792756937	7.031350728	7.114685887	6.334358701	6.545871993	10.15347547
GSM519248	2154	1	7.296432021	9.349322226	6.427231549	8.422832619	7.778493271	5.812391614	7.895321484	6.513830777	10.89877687
GSM519249	4088	0	8.213991639	9.872673923	7.080977111	9.258119397	7.689954214	5.517056897	7.122984489	7.774796674	8.700076481
GSM519250	4015	0	8.463835367	10.00189007	5.2258725	8.885391849	7.77264296	7.524853053	5.983720721	4.803314469	11.72306698
GSM519251	4125	0	7.746658499	10.49704078	6.74147462	9.863512578	7.676013015	7.783082528	8.459607746	6.045658809	8.437931456
GSM519252	4234	0	9.316680439	10.03251182	7.039473624	8.706514775	8.991711845	7.631869855	5.635600408	5.584493909	10.53258007
GSM519253	876	1	7.302613875	10.19404637	6.273693081	8.94276068	7.630897286	5.953681557	5.544866693	6.564645357	10.88989367
GSM519254	4344	0	8.319198991	9.912042231	6.482699988	8.642089597	8.265183874	5.847988383	7.536234977	5.194620769	10.93135191
GSM519255	4636	0	7.544702573	9.855486632	8.040947773	9.025426812	7.720866708	7.420688998	8.326358554	5.308444385	10.6106107
GSM519256	4672	0	9.302385244	10.39773936	6.868879253	8.373056809	8.171546527	5.871142685	6.455077566	5.919265768	12.03244147
GSM519257	1679	1	7.261823861	9.891379265	6.70302839	9.076279055	7.172168427	6.728253421	7.231763085	6.626674016	8.402788017
GSM519258	3979	0	6.676010451	9.828963931	4.705913273	8.615173224	8.128170638	5.484384347	7.465688139	6.577688439	10.50442063
GSM519259	4161	1	7.490491693	10.12931043	6.7840265	8.484923226	7.246625053	7.240429389	6.059667175	5.161872336	11.83441754
GSM519260	4563	0	8.780407021	10.57926191	6.510827966	8.595689087	8.453801484	6.393903163	5.115722039	6.029047684	10.56278782
GSM519261	4563	0	9.239711551	10.20129718	7.557002738	8.342998709	8.26867724	6.695131599	7.354067652	6.047564263	10.38927793
GSM519262	3614	0	8.361205174	10.25218073	6.053133908	8.927334677	7.602667365	5.984275855	7.915314317	7.075932714	9.577869025
GSM519263	1059	1	8.342695519	10.48433412	5.554483989	8.786500953	8.339917135	7.097536017	5.629170344	6.428891334	9.775709985
GSM519264	4052	0	7.615970928	10.06370311	6.379384018	9.282165057	7.416641599	4.942169116	8.077117955	6.507204918	8.863535915
GSM519265	2081	1	6.18767108	9.894290317	4.505598914	9.095119212	6.744301062	7.026241053	5.961195009	6.811989672	10.2780907
GSM519266	365	1	6.305198913	9.817060863	6.166240891	8.634920186	6.917445414	6.114535122	8.426623872	7.012682308	7.674440305
GSM519267	4782	0	7.334958209	9.728432274	6.395411747	8.728876097	6.447277679	5.585491591	6.425865559	6.919265272	8.392561011
GSM519268	4052	0	9.485795813	10.02175568	6.070763545	9.283595173	7.697722164	5.747034531	5.819104812	6.004062997	9.868204225
GSM519269	2008	1	10.41350081	10.44458589	6.88536116	8.479662975	9.77120023	7.773367909	5.897116924	5.962680297	9.998044066
GSM519270	4417	0	8.804197168	10.13407379	6.144197964	8.630585901	7.600357365	6.312480644	7.769941802	6.398046681	8.766336234
GSM519271	3431	0	7.903625516	9.733398951	7.330644217	8.945649011	7.392455472	5.54187585	5.041498831	5.84816626	8.990006073
GSM519272	4052	0	7.326431925	9.899803215	4.600583999	8.704116118	8.450844423	6.276115489	7.317686227	6.083953164	8.608818504
GSM519273	4417	0	6.911556379	9.723410945	5.98587483	8.748512927	5.236366455	5.986366942	7.187176569	6.488877905	10.67135715
GSM519274	3943	0	6.213655696	10.19353378	4.014639766	9.393719706	8.154019806	7.308058789	7.805136893	6.787201474	8.138044815
GSM519275	3723	0	8.093307497	9.66364364	7.918161527	8.702661154	8.361358518	5.399788549	9.019800708	5.999829858	9.500591424
GSM519276	4526	0	7.959543506	9.35465932	6.554915906	8.25388785	7.701296917	6.259539673	7.376063341	6.437092146	9.541917289
GSM519277	2701	0	8.64418999	10.37840643	6.018713008	8.807928844	6.267407002	5.574095875	7.307858293	5.247073332	8.210513701
GSM519278	4234	0	8.798570983	9.881294823	7.073822432	8.711428065	8.5066881	7.591666871	7.88396338	5.872667422	11.93482841
GSM519279	2738	1	9.968527015	9.80933779	6.336258482	8.457115463	8.585984968	6.35509303	9.512741758	6.16450158	11.67349198
GSM519280	804	1	8.970649015	10.08273541	6.368958875	8.592883619	8.254318003	7.659706241	7.362379612	7.256750671	11.01755687
GSM519281	2592	0	6.910074123	10.30234866	7.001598063	8.405474374	7.980466149	5.212236696	7.618726035	7.539770917	9.312094006
GSM519282	3723	0	7.881424633	9.892646593	6.455764473	9.527761798	9.629599417	6.842969858	7.762804872	7.349922995	8.826814577
GSM519283	3760	0	8.612927966	10.21968664	8.381224494	8.531119809	7.071322688	6.390922571	7.123086926	6.256893021	10.55753824
GSM519284	4307	0	9.386393289	10.81077534	5.955212515	8.813472848	8.405474374	7.378354566	7.356060532	6.241375791	11.03475375
GSM519285	4198	1	7.975752839	10.07604334	6.686450473	8.93123995	5.461323795	6.253886213	7.193577082	6.232760531	10.49226124
GSM519286	3833	0	7.788594926	9.917934458	6.74918077	8.852569393	8.341058567	5.825036812	7.582377676	4.964434451	10.01938195
GSM519287	4271	0	9.209178931	10.12232764	7.290635612	7.976754703	7.777640178	6.829736439	5.76213347	6.62312002	11.08016363
GSM519288	4271	0	7.910805481	10.04068101	6.377921113	8.65691505	7.299850273	6.216729067	5.667694189	6.616064794	9.30028721
GSM519289	584	1	6.562002111	10.39431586	5.614235909	8.378963497	10.06459433	6.688933415	7.936227787	6.432733342	7.779768109
GSM519290	3650	0	8.295180506	10.12354383	7.188193658	8.496544521	8.346085922	7.294614493	8.144343283	4.754005613	12.64202752
GSM519291	4271	0	8.40801509	9.414485661	7.200803862	9.083049586	7.301828641	6.421529485	7.804764917	6.005542106	11.72506993
GSM519292	4563	0	6.907815222	9.773864381	5.713667437	8.302169018	6.387197299	5.01050513	7.374737551	6.53700388	10.90647656
GSM519293	475	1	7.51824761	10.29900948	5.352605097	8.837860934	7.940774924	6.049821753	6.595237104	7.551386682	8.623764068
GSM519294	3723	0	7.567401606	9.611617542	6.686710014	9.751150053	6.436977867	5.87585672	7.121915926	6.098990086	8.89859407
GSM519295	3796	0	7.77434575	9.929383476	5.813218534	8.202619325	6.685562003	5.144379844	5.025584692	5.691172554	8.25755642
GSM519296	4088	0	7.508676722	10.27502448	6.47933433	8.509520983	6.736994747	7.16752988	8.032999623	6.687586769	10.7649823
GSM519297	3578	0	8.946587514	9.328910815	7.426704425	9.115210657	8.240298598	6.915576327	8.122996166	7.121709688	9.726615793
GSM519298	438	1	6.993042069	9.125024906	6.594908118	8.625080399	7.185159622	5.848398083	6.255412676	7.344143284	8.019917529
GSM519299	3431	0	7.084675586	10.41054051	6.390529939	10.25986661	6.341835167	6.121372567	8.276887255	7.718393773	7.214322526
GSM519300	4125	0	8.228571059	9.868394112	6.354080501	9.131822167	7.116058163	7.060131984	8.006396771	7.021260331	8.999163005
GSM519301	3650	0	7.387243174	10.00181072	6.30374374	10.11605655	6.79835584	6.837152605	7.979687027	7.458693287	7.794400474
GSM519302	4198	0	6.868489526	9.571116642	6.47256867	9.094019444	6.545357294	6.908626401	6.899948556	6.119406738	9.441148721
GSM519303	2592	1	8.428642475	9.522326101	6.87474264	8.336233217	6.550519985	7.292157903	6.702495369	6.857894958	8.119852097
GSM519304	767	1	11.26889823	9.691490737	6.141094843	8.950458245	5.960933739	6.036833691	8.308479564	7.065175535	7.496522895
GSM519305	657	1	8.508462981	9.393170139	5.140454714	8.937353505	8.168423012	7.074635218	7.189968144	7.063371675	9.174802569
GSM519306	2117	1	7.03692721	9.877390899	5.247570346	8.899362759	8.308929921	7.093707506	7.49508084	6.038455808	10.09667034
GSM519307	4125	0	8.319523294	9.982039178	7.913894482	9.100839181	8.124067272	6.108266449	8.096207065	7.238874123	12.30518267
GSM519308	4052	0	8.296273562	9.875829853	6.911804362	8.733867024	8.093001361	5.69453908	5.607930253	5.746982159	10.27658358
GSM519309	584	1	9.969612632	9.760240031	6.119149086	8.550238083	9.776233281	6.488572313	5.514693438	5.934580351	12.49629065
GSM519310	1132	1	7.655798623	9.999077121	6.956679138	8.613082071	6.79141991	7.300005219	6.992505777	6.606940403	10.67161656
GSM519311	3468	0	7.749520051	9.914649226	7.067788523	8.577771965	7.37691794	5.784306828	4.901231728	6.887485817	10.26174273
GSM519312	4052	0	7.949345782	9.619557126	5.570099043	9.616822779	7.12627265	6.09971111	7.641636705	6.647051829	9.311152898
GSM519313	4161	0	8.998071835	10.14362744	6.176981513	8.632541575	8.40096452	7.670344755	7.846410665	6.869202751	11.2239708
GSM519314	3431	0	7.692388399	10.10018407	7.312672325	8.837110974	8.286760161	5.872086974	7.557797633	6.049574987	11.64634431
GSM519315	3796	0	7.06097586	9.498453947	4.208950779	9.400465778	7.145773502	7.182638627	5.625133392	7.049413334	9.490768401
GSM519316	4015	0	8.183700676	10.0969692	6.666275135	8.885531901	7.895304683	7.817092792	7.678151376	6.42201383	11.52281062
GSM519317	4052	0	6.914215702	9.228254687	5.884240655	8.449811776	6.189394982	7.281255896	7.53038746	6.812897742	11.95708738
GSM519318	2190	0	6.680804862	9.594610494	5.534940223	8.761557878	5.986850102	6.633594888	7.36895252	6.390417762	10.50747155
GSM519319	3541	0	5.022147908	9.793837084	8.390324504	8.067598728	7.460794162	7.077556857	6.424894721	5.817660534	11.29727929
GSM519320	4015	0	8.980192215	10.72147714	5.126630651	8.607342268	8.933175263	6.513149592	5.604026998	6.634912574	11.71904043
GSM519321	4088	0	7.750968888	9.94243437	7.113945254	9.155021071	7.119209311	5.95906843	7.580227248	6.874967673	9.767102964
GSM519322	1241	1	9.09927277	9.729519654	6.211368855	9.536822096	8.242479157	6.097380228	5.447105893	6.542975302	10.9079349
GSM519323	3760	1	6.730892831	9.94684355	8.233898572	8.695596777	6.733134806	7.240813383	7.069063772	6.605605893	9.982298581
GSM519324	1716	1	5.967634328	9.459030931	6.196932466	8.668284947	9.249032448	7.111847409	7.502740655	6.53736481	8.687631206
GSM519325	4015	0	7.214867524	9.871906224	7.003467695	9.457802126	7.425985139	7.132014905	7.681855251	5.945526831	9.210252704
GSM519326	4088	0	7.813884412	10.09969957	6.723922642	8.27853062	8.372747369	7.722681193	7.869050316	6.187855945	9.57425451
GSM519327	2263	1	6.412420814	9.616598633	6.670354559	8.452195839	4.657127034	4.894199786	6.036717885	6.907498503	9.928668576
GSM519328	2555	0	7.165749804	9.591797116	8.033295026	9.035987393	7.443610293	7.377963362	7.645220483	6.749120116	9.854082572
GSM519329	3322	0	8.55496129	9.142192965	5.863302855	8.550711402	7.204149836	6.694983587	8.479480156	5.780269272	10.47137172
GSM519330	3723	0	8.474425186	10.14289434	5.725634095	8.464281097	8.115110727	7.62837765	5.653890274	5.600925584	12.28913622
GSM519331	4052	0	7.68826548	9.65795622	6.503129605	8.332003142	7.557421193	5.857373736	6.420256508	6.05807593	10.96441947
GSM519332	4015	0	6.886367106	9.106343397	6.48958811	8.78368508	8.132262033	5.548523149	6.875637128	6.963351233	9.986835635
GSM519333	2738	1	7.280098541	9.96518959	7.953736117	8.225788709	6.661903741	5.488252256	8.086990092	6.647511315	10.87212703
GSM519334	3468	0	2.868388462	9.605374742	5.939142423	9.103657714	6.304267767	6.882243866	8.054020673	6.816866906	10.32608646
GSM519335	4015	0	7.482906092	9.649508395	6.734037803	8.95568928	7.081805177	6.446843733	6.065637861	7.101810778	9.928668576
GSM519336	4015	0	6.395204174	10.19546673	6.723808241	8.760244041	7.849519085	6.904829683	7.263428915	6.586501685	8.850719052
GSM519337	986	1	8.105285929	9.650060579	6.440847673	9.118201119	5.71934029	7.196879124	5.581588915	6.747598339	8.526986471
GSM519338	3650	0	9.249796795	10.73528929	7.134168426	8.665822009	8.761409852	6.873489359	5.620232092	5.061903199	10.41218913
GSM519339	4015	0	4.766314627	9.942511164	5.237271216	8.349334434	4.478943964	6.442478575	5.247689359	6.01246161	9.851052168
GSM519340	4015	0	7.329383801	10.39743507	7.577731696	8.434993989	6.483884247	7.044266815	9.144026998	6.285756136	13.65745595
GSM519341	3943	0	8.020802793	9.818440386	6.908797551	9.658489566	5.750797292	6.442267051	5.010213239	5.670323557	9.654544399
GSM519342	2008	1	8.246335359	9.910230711	6.670997045	8.927011134	7.27068654	6.304219577	5.431970169	6.713862094	9.89761309
GSM519343	3650	0	8.925519706	9.898507931	6.760393367	8.502237892	8.393141541	6.468057049	5.304988521	6.575555039	10.52619497
GSM519344	3614	0	7.711210854	9.499514401	6.332527791	9.071055924	7.527388188	5.545202531	7.513612066	6.079096878	10.49729036
GSM519345	3358	0	7.986039592	9.775514773	6.248431586	8.764402356	8.670822788	6.057017338	8.002429798	6.113463686	10.98219885
GSM519346	3869	0	6.762403784	10.08185924	4.46124205	9.457202123	6.889268362	5.98410645	8.372754973	5.448626254	7.940914753
GSM519347	3687	1	8.196201187	9.870765965	7.655553523	8.972946219	7.079571811	5.540044748	5.954901507	6.303624765	10.15929662
GSM519348	3833	0	9.172656859	9.564038891	7.114477884	9.724513955	7.982554439	7.02276548	7.087726879	6.851962045	10.89264098
GSM519349	694	1	7.991558451	9.88195416	5.556183782	8.772612783	8.44950216	6.326810702	5.956136542	6.285968988	12.15335457
GSM519350	3358	0	7.563785015	10.13159815	6.527482374	9.001913132	7.293229897	6.157022936	7.826983851	6.275037614	9.659490993
GSM519351	2884	0	7.724728631	10.21595627	7.385175512	8.198947589	8.051646808	6.616106898	7.791734366	5.463234559	9.709356695
GSM519352	2957	1	8.186428799	10.03263334	6.895301524	9.209499824	7.187696223	7.358864829	6.490592985	5.43932805	10.46631554
GSM519353	2738	0	6.374945488	9.611202619	5.982650246	8.667811248	5.983843292	7.451396219	7.236655872	6.238749733	8.273083196
GSM519354	3431	0	7.420140046	9.997517053	6.964647684	9.799382239	7.510603614	7.040994191	6.904357734	5.665870255	9.578537946
GSM519355	3869	0	7.449817839	10.29448626	7.214451934	9.017569238	6.283612156	5.214889428	8.3372098	6.026867131	9.725389947
GSM519356	3723	0	8.337410828	10.37434868	6.338800781	8.273918239	7.428398862	6.677795475	7.605229418	6.340164839	11.74959457
GSM519357	1935	1	7.325879843	9.836998657	5.587940771	8.634331263	7.216888052	5.674578773	6.492277468	6.486910391	10.54645215
GSM519358	3249	0	8.853171697	10.32050233	6.772261345	8.951993843	7.306074955	7.040531363	5.989821147	5.652919034	10.82872034
GSM519359	475	1	9.031788145	9.439101435	4.430368786	8.539746822	8.366806187	6.50731647	8.384270275	6.747463956	9.631133918
GSM519360	3285	0	6.714412803	9.502291935	6.657112703	8.40829903	6.33539666	7.208404641	8.121880041	4.901753122	10.90537709
GSM519361	3066	0	7.756728452	9.528946766	7.166705108	8.729877652	8.675276417	6.122253242	5.436093422	6.157738133	8.918196313
GSM519362	3322	0	7.166389233	9.726189058	5.75732233	9.643500758	6.086576786	7.585423272	7.732240256	7.164344377	8.049672681
GSM519363	3176	0	8.55391605	9.817169999	4.568572288	9.462976583	8.108362037	5.732879883	5.148702322	5.035389451	9.66361596
GSM519364	3760	0	7.941349445	10.42631729	7.272286445	8.481764848	8.244272716	6.295943151	6.763347867	6.542342703	9.642137124
GSM519365	3504	0	8.207958844	10.06093715	6.808143013	8.773229032	8.361205174	6.841468681	6.745265913	5.664559673	9.07983952
GSM519366	3687	0	7.697295753	9.907652622	6.682762115	8.648192123	7.568412407	7.105195801	5.528512124	5.406638553	8.84604406
GSM519367	1351	1	6.671360652	9.623709278	5.267112696	8.621488751	7.664319393	5.697575038	7.934894589	6.366201493	8.460370638
GSM519368	1241	1	7.328867094	10.0846968	6.629258758	8.353498167	7.062607989	6.654824897	6.240548898	4.982094366	12.41388542
GSM519369	3796	0	7.168027725	9.505178941	5.587149701	9.527433147	7.083494744	5.926071093	7.430989243	5.238846576	8.341472533
GSM519370	1825	1	8.606298197	10.32957557	5.45588621	8.564578011	9.791654234	6.451404589	5.784157925	5.740979947	11.32700609
GSM519371	2738	1	7.76857546	10.14669725	6.183610091	8.141404605	7.698595361	6.139602314	6.926612693	6.187290973	10.46814921
GSM519372	3687	0	8.40351971	9.602642886	7.351468855	8.802468979	8.215572833	7.432029126	7.264717909	6.415714768	9.730810815
GSM519373	2628	0	8.681618836	9.895775344	5.854282774	8.826962203	7.676591063	6.203266817	5.516366875	5.95988065	9.659661036
GSM519374	3687	0	5.865789418	9.837323746	5.944785367	8.860946499	6.628881594	5.427287943	7.49758477	6.588271108	11.8295356
GSM519375	3249	0	7.386834413	9.932304653	7.102200267	9.093398863	7.262341222	5.616166105	5.622056124	6.428583892	9.71522041
GSM519376	3431	0	8.282247487	10.47323107	4.603645512	8.869319535	7.402940547	6.350425683	9.037626196	6.953403822	8.123486228
GSM519377	3723	0	7.446257162	9.476029268	7.081921003	9.118044378	8.105285929	6.571027986	8.423526111	5.774361294	10.94337385
GSM519378	3431	0	6.52486388	9.146028502	8.080406714	8.354683604	7.085297759	7.638603151	6.086876219	5.540203276	9.095119212
GSM519379	3358	0	7.684235954	10.13494961	6.850505611	8.699618698	7.899073787	5.617598578	5.26617636	6.676635855	10.27680882
GSM519380	3358	0	8.505644903	9.811707392	5.485215612	9.748315437	8.080842303	5.682224794	6.854820694	6.708456944	8.499932393
GSM519381	3614	0	8.440958554	9.555965742	6.511638634	9.365343225	7.924594071	7.404089952	7.138402102	6.272677614	9.694615332
GSM519382	1132	1	8.791241821	9.955521759	4.677474442	8.65962886	8.175472567	6.557475541	6.273909797	6.414084505	11.64679088
GSM519383	3578	0	8.682222713	10.26306496	8.527418748	8.771697862	7.75599333	6.296949047	8.011474359	6.493735296	11.98577748
GSM519384	3030	0	8.925812415	10.26595214	6.501351485	9.516646607	7.382744394	6.248817122	6.224522349	6.505104133	9.362916514
GSM519385	3578	0	8.042775184	10.04098853	6.863518988	9.760117373	7.071545707	5.085220725	7.296560816	5.988852887	11.66419049
GSM519386	3796	0	7.90996815	10.10783641	6.105361082	8.921075942	7.238127052	6.808907663	7.017430586	5.897881614	10.03886564
GSM519387	3249	0	8.637296553	9.295962539	6.641741013	9.777790217	8.226538042	7.195251534	6.21735238	7.047067166	8.856759487
GSM519388	3468	0	7.905953303	9.736081838	7.062491801	8.98352198	7.407347119	6.728109688	6.19540929	6.388967451	10.85361579
GSM519389	3468	0	6.176981513	8.982415317	6.390629876	9.571087646	8.058193871	7.850231113	7.087716648	6.236594824	10.58906388
GSM519390	3504	0	7.007495056	9.925536112	5.499635687	8.473995931	7.418198808	7.796349832	5.84745152	5.946073896	11.62102076
GSM519391	3504	0	8.552314491	9.605636601	6.311033238	8.967726375	7.2261972	7.167940036	7.367904771	6.639656021	11.86053184
GSM519392	3030	0	10.00846444	10.23610266	5.950160227	8.645071222	9.401284091	7.550293246	6.652711271	6.003304542	10.72489045
GSM519393	3431	0	8.90329409	10.12316362	7.17427355	9.587674511	8.151945797	6.192697676	7.21384706	6.030743489	9.638984964
GSM519394	3431	0	7.840158349	9.630339803	7.576579064	10.43882265	9.189916445	7.31505692	8.272863806	7.062267751	8.918498236
GSM519395	3139	0	8.965581164	9.831332212	6.966618711	8.667516449	8.326057363	6.792180515	6.508183163	5.340275508	11.66462508
GSM519396	2409	1	8.441422532	9.841664542	6.553522377	8.462485332	7.547103847	6.023920434	5.378648531	6.839014806	10.22729312
GSM519397	3395	0	7.171759842	9.493985914	8.08346598	8.610596265	7.954859831	7.296052134	6.875183449	5.430833575	12.40232479
GSM519398	2555	1	6.038227881	9.738147496	6.311181996	9.093702734	6.130939347	6.646325161	7.50715226	6.992016811	9.080161216
GSM519399	3322	0	8.227838439	9.659713793	7.468155607	9.572919875	6.697293123	7.507563034	4.969844636	6.284051932	8.778371453
GSM519400	1205	1	6.705839496	9.941934411	5.613747695	8.607186105	7.472551718	5.861973382	5.974467814	5.313757247	9.724867459
GSM519401	3285	0	7.734795919	9.208977884	6.123362107	8.94180812	7.234796099	6.035997931	7.18405519	7.40885975	11.02886311
GSM519402	2957	0	8.810019109	9.630091203	6.103374237	9.061460538	7.521335089	6.741794305	6.057828457	6.68090664	11.08518434
GSM519403	146	1	7.730458132	9.861049299	7.39909806	8.965293906	7.874598665	5.906308054	7.607942707	6.538166154	11.93831183
GSM519404	3322	0	8.836492668	9.811260568	6.319512116	9.124593721	7.367259505	6.385006228	7.316348234	7.377376097	9.783936187
GSM519405	3249	0	7.295487293	9.835966339	6.573065366	8.874646117	6.061071994	4.973378707	6.414175771	8.258614702	9.053106418
GSM519406	3249	0	8.881880983	9.854081172	5.09447862	8.813916101	7.975461732	6.030963709	5.907804882	5.696950143	10.15949359
GSM519407	2993	0	8.480885497	10.04076183	5.95445459	8.556136422	8.52131101	7.40595451	7.679049725	5.951388043	12.41929895
GSM519408	2811	0	5.35490039	10.0056527	7.742220216	8.838007101	7.682939576	7.137794112	5.62237931	6.587645178	10.05628927
GSM519409	3176	0	7.400190581	9.460487432	6.3923952	8.796632885	8.259944118	6.12302915	5.301000832	5.070613646	10.90079538
GSM519410	2957	0	7.537071606	9.788510269	6.399017055	8.839668684	5.466429826	5.467470994	7.422144701	6.633402694	8.240298598
GSM519411	3139	0	9.141569572	9.94565737	6.676484183	9.203316792	8.244272716	6.512045794	7.239618079	6.513332159	9.928121845
GSM519412	3285	0	9.380209326	10.15686928	6.593418515	8.835570392	8.508462981	7.357992158	7.282669867	6.467471812	10.20217729
GSM519413	2847	0	9.819413305	9.85948618	5.585508365	8.54551082	8.285490233	7.555737744	5.357681461	6.055672245	10.75986975
GSM519414	3176	0	9.52925101	9.443192914	4.60912765	8.351754213	8.413137948	6.406648251	7.360598462	7.156700213	10.17052993
GSM519415	3066	0	9.666891686	10.08752756	7.622657328	8.897113239	7.827393488	7.014409245	7.81041542	6.248868318	10.52048231
GSM519416	3030	0	6.537706959	9.797156862	6.113201093	9.502723039	7.053229447	7.466227429	5.569757497	5.92861665	8.404702783
GSM519417	876	1	5.817263506	9.945708478	6.238768164	8.907691641	6.827224609	5.617270319	7.283718548	7.776562008	8.475772428
GSM519418	3103	0	7.42740833	9.636430165	6.598428929	9.601012579	5.864267776	5.566626391	7.902737197	4.795229049	10.17827978
GSM519419	1059	1	7.261289193	8.967918873	7.426554444	9.184587293	3.449661049	7.313576053	6.125128564	6.870672882	9.081377615
GSM519420	2957	0	7.628748369	10.2123495	6.180736301	8.876619727	9.060822644	6.117610575	5.696683027	5.316549771	8.50801369
GSM519421	2957	0	9.450024208	10.04012776	6.309368947	9.239086515	8.021380799	7.460810504	7.636077483	6.724404015	10.80498386
GSM519422	2920	0	8.721300813	9.957054188	6.33539666	9.808473663	7.57758157	6.585742391	5.128240416	6.510023402	8.849798313
GSM519423	2920	0	7.366708661	9.556410364	7.657400076	8.635522569	6.909570407	5.774330283	5.70974317	6.530182999	9.750452597
GSM519424	3066	0	9.139679535	9.480201739	6.314979322	9.62689658	7.717084347	4.400293847	5.275473002	6.385306127	11.00601126
GSM519425	1278	1	8.672219258	10.17969426	6.423189783	9.395503239	7.634907195	5.157674603	6.11214183	6.175254659	11.3704102
GSM519426	2957	0	7.888250651	9.532158073	7.20761704	7.681328928	7.66700096	7.886309908	8.304408299	6.006866448	9.743836387
GSM519427	3103	0	7.910125043	9.664392431	4.68269239	7.731145744	8.031547973	5.874057355	5.683662132	6.219318234	9.66812293
GSM519428	2957	0	7.857840898	9.635181839	6.435867471	8.500233142	7.005445195	6.152915203	7.736189325	5.59951576	11.4403074
GSM519429	2336	0	7.979281246	10.08086471	6.669105018	8.263611477	8.880666363	6.895449429	6.571401744	5.306476048	9.881324425
GSM519430	548	0	7.377735219	10.42316714	5.422639872	8.708878359	7.541834908	5.971055366	7.078551576	4.388614641	9.813951787
GSM519431	2482	1	7.904515427	10.03953222	4.29202411	8.725380972	8.942454456	6.217473715	8.237214562	6.236722838	9.579031919
GSM519432	2446	0	6.672130719	10.40806397	4.406611453	8.555393772	5.819452223	6.171507239	7.107794899	5.904081121	8.558064287
GSM519433	2373	0	9.766042605	10.21007412	6.88266513	8.639861518	8.711575281	6.230906519	6.09692999	5.035545738	11.18989135
GSM519434	1460	1	8.017429273	9.850215987	7.412501491	8.809717164	7.924894228	7.067573012	5.341577921	6.586117892	11.46790729
GSM519435	2117	0	9.319548642	10.32047234	7.047704732	8.462166246	8.666133532	5.638759469	9.922862886	6.413742109	9.550211247
GSM519436	1825	0	8.616314972	9.988571921	6.629881031	8.908165504	7.444749825	6.76653015	7.109625906	6.187848392	10.57457565
GSM519437	1935	0	7.302364717	9.946294906	6.958737095	8.36606996	7.721692818	5.7317589	5.988640266	6.020358123	9.730810815
GSM519438	1789	0	9.374282305	10.95325545	6.341061278	8.223980889	8.584486239	6.488772244	7.801069329	6.033164134	12.80281024
GSM519439	1716	0	8.855280232	10.32614055	6.545357294	8.555699	9.538962132	6.101497287	6.561103988	5.025273496	9.044938257
GSM519440	1497	0	10.19933828	10.18230841	7.132576133	8.583567609	9.056334396	7.109625559	6.725933037	5.67284122	11.37277695
GSM519441	1387	0	8.186725994	10.22458091	5.856233661	8.83004575	8.42257406	5.344490551	5.528025251	6.45956851	10.50442063
GSM519442	1387	0	8.758720443	10.08021461	6.386480394	8.394147026	8.817150268	6.069435823	6.22295575	6.051355447	8.650883686
GSM519443	2957	0	9.958694578	9.748795391	7.860754952	8.965428232	8.373204124	6.528261242	7.080798481	6.186376918	11.30156017
			MEOX1	ZNF106	LEF1	NFKBIE	NR3C2	KLF15	OVOL1	CBX2	EGR3
			8.053530942	9.878938926	7.118848197	9.171226722	7.75700415	5.948159825	5.454528665	6.258884321	10.18332526
			8.33316761	10.59331696	5.988185841	7.608388065	9.579664063	7.13438103	6.533563705	5.772935582	8.95940977
			8.612483521	9.995326398	6.007580145	9.328146786	8.116582797	6.139793079	6.151547783	6.55868548	10.44837952
			7.549905413	9.823590291	6.145767162	8.927469036	7.164523513	6.082412333	7.008930998	6.606194436	9.455575427
			8.425573356	9.814525662	5.218185727	9.352895001	7.951525861	6.109847554	6.617692638	6.515645544	9.75238033
			5.162701306	10.06079165	6.682890511	9.17653097	6.575859114	6.821117766	6.464615593	6.968977549	8.459759165
			6.996822225	9.596592026	5.989281995	8.468845861	8.108959865	5.667612268	6.552609795	6.974885401	10.57944006
			7.485026428	9.805673213	5.707577097	9.388780972	9.151727257	6.383123505	6.948550029	6.597099444	9.738634132
			8.424972393	9.597758218	6.216794431	9.631804396	7.560540046	6.395455451	7.983317635	6.502001232	9.306751969
			7.623404504	10.06778564	5.934713617	9.58866221	7.590438952	6.50068884	7.120639264	5.291274345	12.44396425
			7.757165261	9.720740661	5.863491122	9.446138251	7.307126524	5.037046613	6.930510238	5.304017245	9.000393719
			5.612623289	9.640418631	7.027185275	8.586705541	7.308401387	6.51970996	7.04218427	6.049097223	12.09743415
			4.011453826	9.377026921	6.568881449	9.286639342	7.360059766	6.985663821	5.27633744	8.090051652	7.441780038
			8.131698111	9.72898827	5.87150621	9.812025172	6.648777243	5.136365905	7.001811082	6.648841463	8.661383433
			7.908041764	9.800978962	8.686405162	8.706361277	6.663633622	6.220877402	5.628222711	6.040852772	11.21447464
			8.4471743	10.30271053	8.16991474	8.4215482	8.566524926	6.100637194	7.540564416	3.672664948	11.05814655
			6.129664089	10.12186395	6.566925138	8.395940022	8.051922694	6.302011342	6.611280605	4.666282086	10.47295795
			6.835952849	9.191233867	6.812086861	8.616314972	6.683544833	6.375314948	8.685492339	7.464667584	8.710815384
			7.024087368	9.886834985	5.784488411	8.632392822	7.039119587	6.759592215	5.729993827	6.653504681	8.952117194
			7.790023017	8.970824575	6.886601589	8.779946037	5.224626104	5.789310051	6.530080966	6.813959895	9.604652453
			3.928944227	9.356029763	4.427685591	9.484478544	6.980621587	6.308730405	7.661466087	6.965248545	9.113663056
			5.943257999	9.748983275	6.401670173	8.707854672	8.124671273	5.611320756	7.942064453	6.770009272	9.730445176
			6.761567371	9.537830741	6.386871179	8.908477923	6.046189706	5.773899468	5.861768345	6.101786749	9.201439215
			9.177949806	10.01066623	6.154917716	8.665414377	7.793237693	6.324663173	5.325254965	6.669061681	10.04669364
			5.297678628	9.837037982	6.819570344	8.844531279	5.992789858	6.912047377	8.640769095	7.429345905	8.885084695
			8.612195597	9.670019009	6.539804064	9.152671753	6.752064451	6.316152049	6.368138983	5.732399198	8.900874706
			7.423893798	10.05243752	8.178742088	8.707699951	9.174184877	6.33126409	7.4381794	5.772507528	11.45712038
			7.311038939	8.977402411	3.829919506	8.676800431	7.23736672	6.766559965	5.079710553	6.025185767	9.969435141
			6.321432271	9.729004438	7.462900951	8.421095053	6.080934386	6.02171199	7.955653208	4.713556414	9.313073677
			9.161000496	9.763042961	5.752388905	8.43440942	7.446384509	5.633168228	7.170758704	6.588362156	10.67910727
			7.398248275	10.03536351	5.598535976	8.825757674	7.317622455	6.44463979	7.036290558	6.239207071	8.750460875
			8.521871283	10.03825436	7.633923955	8.62729957	8.216182812	7.582782213	7.417603349	6.493061269	11.50744722
			7.307586602	10.22768655	6.019261455	8.290616012	7.130203689	5.127891633	7.012664622	6.803118336	9.819251537
			8.995205503	10.18627422	6.545578239	8.411183941	9.735984578	6.330613306	5.91618225	5.860077372	11.36923924
			8.530096314	9.569050881	6.634076112	8.952774436	6.276148553	6.052427546	8.005431382	6.169221256	10.38372939
			6.610237754	9.663354387	6.034348654	9.98475743	8.594052917	7.209812217	7.139023903	7.898376951	9.925919929
			8.253027562	10.05154775	5.044190869	9.007651454	7.26088369	6.600981417	7.552283887	6.348967933	10.29411022
			7.676013015	9.900294778	7.017364383	9.534563794	6.389247435	6.780004513	6.841587735	7.526511298	8.507870588
			8.760829087	10.20506051	6.861849061	9.987964799	7.532353996	6.592759427	6.454043221	3.388565113	9.816631055
			5.617561079	10.45157376	7.940633237	8.341804299	7.542276574	7.933854262	5.64400554	6.33753082	10.96353828
			7.450340406	9.741396062	4.948367706	7.943255841	8.429828221	6.938466266	6.648518757	6.28458064	9.487487985
			8.214262032	10.23019492	6.740571898	8.919256973	7.326001957	5.466088161	7.918972898	6.950966561	10.44796413
			7.999564762	10.11011382	6.678847275	8.749692379	7.462900951	6.485501469	5.530937059	6.470380065	10.99962151
			8.255181463	9.765837312	6.698905871	9.320040466	6.971554359	6.433405618	7.929831581	4.357084011	9.390053279
			8.937353505	9.850016695	6.427703094	8.983681188	8.212152859	7.14782084	5.504096189	6.154313099	9.958694578
			8.275990819	10.26733003	7.812589119	8.950603957	7.572356756	6.375519904	7.772126749	7.167417334	11.21510926
			7.600479566	9.638309404	6.408815825	8.792005677	7.815238236	5.766809849	7.554413189	6.928398102	9.955947202
			9.490116449	10.77706269	6.540077114	8.405316026	9.390993763	7.753772262	6.34243554	6.03118234	11.31701804
			7.553989764	9.481954625	6.038355667	9.266345489	8.192630815	6.016565883	6.025181603	7.30099187	10.06014811
			8.549183582	10.26547572	5.789376229	8.711889627	7.939730594	5.482679312	6.494939754	4.988130246	9.244587399
			7.771177836	9.680536575	5.428474343	8.920792909	6.658410982	5.680316822	7.630118349	6.456072613	8.275527873
			9.610183898	10.17240625	6.06998622	8.183238084	9.558986394	6.120414187	5.37866187	5.013659869	11.51170963
			6.436254401	9.938003915	8.243507805	8.834390245	8.036482025	6.664513039	8.523215356	5.069288411	8.859293561
			8.01525904	9.699819759	6.890774034	8.976823689	7.354408402	6.650361743	7.561866997	6.433850712	10.82872034
			7.981076679	9.726753456	6.772399119	8.633723509	6.998339094	6.548434478	7.324690151	6.931709779	9.18728837
			6.358367085	9.640021821	5.032765047	9.306609118	6.708662359	6.970934955	7.737729446	6.605554761	10.17508371
			7.982268471	10.13745097	7.100342416	9.341195062	7.965031887	6.401182462	7.026337833	5.93066578	9.938101678
			8.649405477	10.19977185	6.728034091	9.337500521	8.219236764	6.299030272	8.06208432	5.767250439	9.609177451
			8.934419939	10.35285805	5.394466706	8.389448669	9.12132328	6.682159778	7.424298299	6.062853412	10.46884251
			9.089391236	10.4150189	3.341596511	8.058890316	10.42380852	6.582575263	5.677228373	5.430824871	12.00358192
			7.621520344	9.652839716	7.229645809	9.458806342	8.665975563	5.399258615	6.280937866	6.39764609	10.28665486
			6.359734218	9.983824748	5.460795839	8.452925064	3.7143838	6.992266181	8.409186758	5.150071847	8.651974414
			7.702130041	9.761731079	6.232967587	8.730616565	6.743588619	7.763811129	7.340611401	5.751905275	11.13501615
			8.669165004	10.09706173	6.238905822	8.520862841	8.518738973	6.537988195	7.60353061	5.131862091	10.8588786
			7.720416108	10.24238745	5.906881015	9.279707858	8.006074045	6.495210501	5.840155304	5.943020874	8.149297755
			7.308647024	9.607351085	5.082413443	8.481199027	7.331173799	5.700302717	6.542171497	7.107349421	11.54625967
			6.489249564	10.478825	6.492383827	8.549335867	8.843457768	7.425945356	5.522513924	5.646359784	8.915076783
			7.836062804	9.901197784	6.709192198	9.082581183	7.803969317	6.495164783	5.487590752	6.730684399	8.025945523
			8.604939874	10.24719861	7.050286791	8.825757674	7.003607606	5.483811134	7.613051391	6.090500628	11.47072327
			9.198028987	10.14440142	3.975349885	9.19194041	8.33047518	6.925107028	7.026434388	6.677165012	9.620583044
			6.84373921	10.09252944	7.293522985	8.953391247	7.42895793	5.513181258	7.970472465	5.318481276	8.620011911
			7.331486144	10.62973156	4.158108225	9.859073417	7.106015812	5.509372878	5.929756964	5.782023655	11.07892596
			5.690041368	10.04002028	7.104619971	8.806017481	7.414464252	6.171080995	7.259445771	4.997873062	8.975094372
			7.309760706	9.952869891	3.405790285	8.511442711	7.462219702	8.904996501	7.744856455	6.792355471	8.356454014
			7.849519085	10.02495528	5.60145493	9.552224406	8.424634943	5.805170712	7.635777583	5.242251351	9.385742145
			7.45769713	10.05489075	6.666275135	8.792160616	7.329532194	7.258574267	7.375062825	4.979984626	11.27466183
			8.10467381	9.840903434	6.203762038	8.687022909	6.965328224	5.716885204	4.916673587	5.930340737	8.622253147
			6.673762425	9.678486338	6.981068209	9.646555709	6.147178108	4.916372099	5.079566537	5.357534911	10.15160644
			10.55707934	10.99455999	6.175037332	8.230372087	9.077823668	8.494312458	7.146740279	6.473847005	9.366012356
			8.777171161	9.228632619	6.780869033	9.880622329	7.952093501	6.359546769	5.479315907	6.348054528	9.496365741
			7.522187062	10.32134304	6.306082239	8.687631206	8.844364292	6.40664	5.889884895	6.395890032	8.719343193
			8.451755663	10.36072461	6.274804224	9.517617489	8.134067323	6.024488359	5.667727386	6.508738698	9.978008434
			6.016036903	10.21803372	6.27147861	8.225920892	7.155639553	6.394477895	7.554895385	6.693802602	10.642245
			5.74656104	9.380934681	6.350858405	8.220260394	8.456654568	7.143160826	7.737316919	6.384025719	8.048499098
			8.010061754	9.659850897	5.848621379	9.239239696	7.815530307	7.125463693	5.875819136	6.30436701	9.572764369
			6.142470222	9.592107387	7.576727716	9.060078424	7.749232025	6.659164671	8.484603187	6.578192488	8.559710566
			7.551611012	9.835446282	6.173065944	8.568912085	7.938154778	5.038058892	8.150660003	6.053089677	10.05134396
			8.093876858	9.751373872	4.485099585	9.549266144	8.270539781	7.262101692	5.516323632	6.612673859	8.275243636
			8.05806986	10.19503128	6.01050253	8.7039658	6.712642629	7.400428279	5.802751626	6.190359868	10.77113635
			9.881683969	10.10671738	5.810732217	7.895012972	8.868370923	6.757021608	7.200408749	6.886168225	10.72923975
			7.784878191	9.953040732	7.387677084	9.226300867	7.615814337	6.179405391	6.221578029	5.549990607	9.581671089
			5.456202794	9.591362581	6.579315072	8.376013681	6.869002136	5.905637502	8.46633992	6.447498424	12.54152214
			7.244329513	9.672604937	4.998562173	8.674186928	7.65310412	5.323604573	5.859911021	6.626074943	8.738457802
			8.787086077	9.806278517	5.913749219	8.631813457	7.706153719	6.41017087	7.662974815	5.774425599	10.21051891
			8.493097332	10.1958158	6.931919282	8.156950333	7.28159976	6.723217738	7.549386106	6.726130014	10.26263122
			8.311713951	10.35054608	6.782521248	8.623599843	7.694281936	6.636752771	7.926094241	6.664948201	10.70233082
			6.419934737	9.955768864	6.805226447	8.475163017	6.968846294	5.6240582	7.586097358	5.901592691	9.653887662
			6.446106753	10.05759607	8.0760272	8.566841346	7.61498232	6.522988798	7.166474327	5.202690956	9.32321159
			8.505357162	9.793236045	6.79441009	8.993553537	8.099975861	6.786622223	7.803847756	6.51796354	9.986460866
			8.834548002	9.969172578	7.151110254	9.536667138	8.324878863	6.226587354	7.279304641	7.165456644	10.95167084
			7.054258817	9.852200951	5.589770132	8.986032139	8.461849069	6.777488988	7.874988688	6.703062888	9.681502454
			6.399612838	10.50848749	5.57691667	8.717253919	6.699736625	6.150866999	6.840724329	7.24763167	8.078968455
			9.610183898	10.36840995	6.257922917	8.87990956	7.867519247	7.048148458	8.042358563	5.6327753	10.79333182
			7.587302759	10.02427412	6.686135024	8.452637578	7.358161441	6.390441215	5.615212514	7.213562182	8.398587911
			7.462377428	10.2071086	5.920209716	8.498873751	7.684532378	5.963359135	5.814834201	6.119661224	10.69996196
			8.121278993	9.898777414	5.757170794	8.472980084	7.613101495	7.502627751	6.636261554	6.619959416	9.353208428
			6.078814292	9.47682592	6.324422692	8.825008397	5.882152012	6.379496944	8.105503769	6.38302049	11.38624319
			9.709718485	9.687838707	4.08871088	8.800667848	8.729579276	6.08692908	5.295690887	6.777739359	10.66587493
			6.438058786	9.120663168	6.297928957	9.288893529	8.552176104	4.997286421	8.080177234	6.186080464	8.154757339
			8.038435467	9.850004145	6.562987572	8.622834669	7.85729168	6.580438481	7.490009764	5.842372939	11.81481146
			8.728570995	10.04413436	6.027165307	8.646554128	7.90509673	6.379954018	5.951958357	5.345976783	9.575058344
			7.409968922	10.0508203	8.338907751	8.44616963	7.891103603	7.199378291	7.85087611	6.959565787	13.02166945
			7.818681162	10.03709986	7.11725389	9.217631926	7.674023276	6.405213271	7.334668404	5.874175445	9.972736101
			7.700164497	9.365291378	6.570982	9.353513162	7.808045762	6.423563681	5.252767092	6.058467072	10.15789674
			8.478159778	10.4962192	5.829974604	8.779621188	8.17797368	6.638645083	6.055833542	6.690636303	9.243020246
			7.283325331	9.236258223	6.200722421	8.737565856	6.858924526	6.038878055	5.73121519	6.532565596	8.30535624
			6.680959136	9.894799562	6.867873411	8.535016757	7.568928182	6.978241758	6.166392861	5.718881243	11.83335991
			6.743450609	10.05881818	8.993379626	8.897395732	6.856663321	5.835431333	7.013180461	6.455814164	7.879932427
			6.861092544	9.855106908	6.470255022	8.790518741	7.87880143	5.868234287	5.44302825	6.670286482	8.294886445
			9.470506783	10.33431401	6.522531552	8.634463852	8.234687206	6.31818224	5.230626397	6.509253976	12.2618611
			7.491212696	10.05297128	2.817426426	9.633321195	6.19188038	5.590837812	8.024448896	7.098365229	7.999311348
			6.60951429	10.28475251	6.697544012	9.016788638	7.099591264	6.22832337	8.180231882	6.870793498	11.43292531
			6.160622643	9.463784298	6.063674305	8.9187981	6.653143312	6.831807881	6.447668987	7.164468647	8.066866806
			9.409882982	10.52863705	7.18392812	9.00176165	9.307529002	6.483713634	6.659771778	5.803407782	11.17809289
			7.533071049	9.624817686	6.652746751	9.683703797	6.631104767	5.65836268	8.263663986	6.3032763	9.356572734
			7.828567013	10.10589929	6.167160375	9.026515581	8.22172979	7.528536059	5.941226954	6.059152935	9.902584629
			7.404139002	10.16989305	5.739737474	8.508462981	7.693164208	6.975315475	7.428798937	6.621749217	8.252718297
			6.925066055	10.1766168	3.567473154	7.868368223	7.903184825	6.971994267	5.471730845	7.074430685	7.722722114
			5.165852546	10.36926507	6.136329951	8.642229629	6.670997045	7.184085744	7.630902249	6.43113721	11.56654964
			8.128170638	9.583103161	6.15867837	8.065316043	8.673594986	6.306861483	6.648189749	5.934048711	11.17196777
			5.478367412	9.355365815	5.590702871	8.792756937	7.031350728	7.114685887	6.334358701	6.545871993	10.15347547
			7.296432021	9.349322226	6.427231549	8.422832619	7.778493271	5.812391614	7.895321484	6.513830777	10.89877687
			8.213991639	9.872673923	7.080977111	9.258119397	7.689954214	5.517056897	7.122984489	7.774796674	8.700076481
			8.463835367	10.00189007	5.2258725	8.885391849	7.77264296	7.524853053	5.983720721	4.803314469	11.72306698
			7.746658499	10.49704078	6.74147462	9.863512578	7.676013015	7.783082528	8.459607746	6.045658809	8.437931456
			9.316680439	10.03251182	7.039473624	8.706514775	8.991711845	7.631869855	5.635600408	5.584493909	10.53258007
			7.302613875	10.19404637	6.273693081	8.94276068	7.630897286	5.953681557	5.544866693	6.564645357	10.88989367
			8.319198991	9.912042231	6.482699988	8.642089597	8.265183874	5.847988383	7.536234977	5.194620769	10.93135191
			7.544702573	9.855486632	8.040947773	9.025426812	7.720866708	7.420688998	8.326358554	5.308444385	10.6106107
			9.302385244	10.39773936	6.868879253	8.373056809	8.171546527	5.871142685	6.455077566	5.919265768	12.03244147
			7.261823861	9.891379265	6.70302839	9.076279055	7.172168427	6.728253421	7.231763085	6.626674016	8.402788017
			6.676010451	9.828963931	4.705913273	8.615173224	8.128170638	5.484384347	7.465688139	6.577688439	10.50442063
			7.490491693	10.12931043	6.7840265	8.484923226	7.246625053	7.240429389	6.059667175	5.161872336	11.83441754
			8.780407021	10.57926191	6.510827966	8.595689087	8.453801484	6.393903163	5.115722039	6.029047684	10.56278782
			9.239711551	10.20129718	7.557002738	8.342998709	8.26867724	6.695131599	7.354067652	6.047564263	10.38927793
			8.361205174	10.25218073	6.053133908	8.927334677	7.602667365	5.984275855	7.915314317	7.075932714	9.577869025
			8.342695519	10.48433412	5.554483989	8.786500953	8.339917135	7.097536017	5.629170344	6.428891334	9.775709985
			7.615970928	10.06370311	6.379384018	9.282165057	7.416641599	4.942169116	8.077117955	6.507204918	8.863535915
			6.18767108	9.894290317	4.505598914	9.095119212	6.744301062	7.026241053	5.961195009	6.811989672	10.2780907
			6.305198913	9.817060863	6.166240891	8.634920186	6.917445414	6.114535122	8.426623872	7.012682308	7.674440305
			7.334958209	9.728432274	6.395411747	8.728876097	6.447277679	5.585491591	6.425865559	6.919265272	8.392561011
			9.485795813	10.02175568	6.070763545	9.283595173	7.697722164	5.747034531	5.819104812	6.004062997	9.868204225
			10.41350081	10.44458589	6.88536116	8.479662975	9.77120023	7.773367909	5.897116924	5.962680297	9.998044066
			8.804197168	10.13407379	6.144197964	8.630585901	7.600357365	6.312480644	7.769941802	6.398046681	8.766336234
			7.903625516	9.733398951	7.330644217	8.945649011	7.392455472	5.54187585	5.041498831	5.84816626	8.990006073
			7.326431925	9.899803215	4.600583999	8.704116118	8.450844423	6.276115489	7.317686227	6.083953164	8.608818504
			6.911556379	9.723410945	5.98587483	8.748512927	5.236366455	5.986366942	7.187176569	6.488877905	10.67135715
			6.213655696	10.19353378	4.014639766	9.393719706	8.154019806	7.308058789	7.805136893	6.787201474	8.138044815
			8.093307497	9.66364364	7.918161527	8.702661154	8.361358518	5.399788549	9.019800708	5.999829858	9.500591424
			7.959543506	9.35465932	6.554915906	8.25388785	7.701296917	6.259539673	7.376063341	6.437092146	9.541917289
			8.64418999	10.37840643	6.018713008	8.807928844	6.267407002	5.574095875	7.307858293	5.247073332	8.210513701
			8.798570983	9.881294823	7.073822432	8.711428065	8.5066881	7.591666871	7.88396338	5.872667422	11.93482841
			9.968527015	9.80933779	6.336258482	8.457115463	8.585984968	6.35509303	9.512741758	6.16450158	11.67349198
			8.970649015	10.08273541	6.368958875	8.592883619	8.254318003	7.659706241	7.362379612	7.256750671	11.01755687
			6.910074123	10.30234866	7.001598063	8.405474374	7.980466149	5.212236696	7.618726035	7.539770917	9.312094006
			7.881424633	9.892646593	6.455764473	9.527761798	9.629599417	6.842969858	7.762804872	7.349922995	8.826814577
			8.612927966	10.21968664	8.381224494	8.531119809	7.071322688	6.390922571	7.123086926	6.256893021	10.55753824
			9.386393289	10.81077534	5.955212515	8.813472848	8.405474374	7.378354566	7.356060532	6.241375791	11.03475375
			7.975752839	10.07604334	6.686450473	8.93123995	5.461323795	6.253886213	7.193577082	6.232760531	10.49226124
			7.788594926	9.917934458	6.74918077	8.852569393	8.341058567	5.825036812	7.582377676	4.964434451	10.01938195
			9.209178931	10.12232764	7.290635612	7.976754703	7.777640178	6.829736439	5.76213347	6.62312002	11.08016363
			7.910805481	10.04068101	6.377921113	8.65691505	7.299850273	6.216729067	5.667694189	6.616064794	9.30028721
			6.562002111	10.39431586	5.614235909	8.378963497	10.06459433	6.688933415	7.936227787	6.432733342	7.779768109
			8.295180506	10.12354383	7.188193658	8.496544521	8.346085922	7.294614493	8.144343283	4.754005613	12.64202752
			8.40801509	9.414485661	7.200803862	9.083049586	7.301828641	6.421529485	7.804764917	6.005542106	11.72506993
			6.907815222	9.773864381	5.713667437	8.302169018	6.387197299	5.01050513	7.374737551	6.53700388	10.90647656
			7.51824761	10.29900948	5.352605097	8.837860934	7.940774924	6.049821753	6.595237104	7.551386682	8.623764068
			7.567401606	9.611617542	6.686710014	9.751150053	6.436977867	5.87585672	7.121915926	6.098990086	8.89859407
			7.77434575	9.929383476	5.813218534	8.202619325	6.685562003	5.144379844	5.025584692	5.691172554	8.25755642
			7.508676722	10.27502448	6.47933433	8.509520983	6.736994747	7.16752988	8.032999623	6.687586769	10.7649823
			8.946587514	9.328910815	7.426704425	9.115210657	8.240298598	6.915576327	8.122996166	7.121709688	9.726615793
			6.993042069	9.125024906	6.594908118	8.625080399	7.185159622	5.848398083	6.255412676	7.344143284	8.019917529
			7.084675586	10.41054051	6.390529939	10.25986661	6.341835167	6.121372567	8.276887255	7.718393773	7.214322526
			8.228571059	9.868394112	6.354080501	9.131822167	7.116058163	7.060131984	8.006396771	7.021260331	8.999163005
			7.387243174	10.00181072	6.30374374	10.11605655	6.79835584	6.837152605	7.979687027	7.458693287	7.794400474
			6.868489526	9.571116642	6.47256867	9.094019444	6.545357294	6.908626401	6.899948556	6.119406738	9.441148721
			8.428642475	9.522326101	6.87474264	8.336233217	6.550519985	7.292157903	6.702495369	6.857894958	8.119852097
			11.26889823	9.691490737	6.141094843	8.950458245	5.960933739	6.036833691	8.308479564	7.065175535	7.496522895
			8.508462981	9.393170139	5.140454714	8.937353505	8.168423012	7.074635218	7.189968144	7.063371675	9.174802569
			7.03692721	9.877390899	5.247570346	8.899362759	8.308929921	7.093707506	7.49508084	6.038455808	10.09667034
			8.319523294	9.982039178	7.913894482	9.100839181	8.124067272	6.108266449	8.096207065	7.238874123	12.30518267
			8.296273562	9.875829853	6.911804362	8.733867024	8.093001361	5.69453908	5.607930253	5.746982159	10.27658358
			9.969612632	9.760240031	6.119149086	8.550238083	9.776233281	6.488572313	5.514693438	5.934580351	12.49629065
			7.655798623	9.999077121	6.956679138	8.613082071	6.79141991	7.300005219	6.992505777	6.606940403	10.67161656
			7.749520051	9.914649226	7.067788523	8.577771965	7.37691794	5.784306828	4.901231728	6.887485817	10.26174273
			7.949345782	9.619557126	5.570099043	9.616822779	7.12627265	6.09971111	7.641636705	6.647051829	9.311152898
			8.998071835	10.14362744	6.176981513	8.632541575	8.40096452	7.670344755	7.846410665	6.869202751	11.2239708
			7.692388399	10.10018407	7.312672325	8.837110974	8.286760161	5.872086974	7.557797633	6.049574987	11.64634431
			7.06097586	9.498453947	4.208950779	9.400465778	7.145773502	7.182638627	5.625133392	7.049413334	9.490768401
			8.183700676	10.0969692	6.666275135	8.885531901	7.895304683	7.817092792	7.678151376	6.42201383	11.52281062
			6.914215702	9.228254687	5.884240655	8.449811776	6.189394982	7.281255896	7.53038746	6.812897742	11.95708738
			6.680804862	9.594610494	5.534940223	8.761557878	5.986850102	6.633594888	7.36895252	6.390417762	10.50747155
			5.022147908	9.793837084	8.390324504	8.067598728	7.460794162	7.077556857	6.424894721	5.817660534	11.29727929
			8.980192215	10.72147714	5.126630651	8.607342268	8.933175263	6.513149592	5.604026998	6.634912574	11.71904043
			7.750968888	9.94243437	7.113945254	9.155021071	7.119209311	5.95906843	7.580227248	6.874967673	9.767102964
			9.09927277	9.729519654	6.211368855	9.536822096	8.242479157	6.097380228	5.447105893	6.542975302	10.9079349
			6.730892831	9.94684355	8.233898572	8.695596777	6.733134806	7.240813383	7.069063772	6.605605893	9.982298581
			5.967634328	9.459030931	6.196932466	8.668284947	9.249032448	7.111847409	7.502740655	6.53736481	8.687631206
			7.214867524	9.871906224	7.003467695	9.457802126	7.425985139	7.132014905	7.681855251	5.945526831	9.210252704
			7.813884412	10.09969957	6.723922642	8.27853062	8.372747369	7.722681193	7.869050316	6.187855945	9.57425451
			6.412420814	9.616598633	6.670354559	8.452195839	4.657127034	4.894199786	6.036717885	6.907498503	9.928668576
			7.165749804	9.591797116	8.033295026	9.035987393	7.443610293	7.377963362	7.645220483	6.749120116	9.854082572
			8.55496129	9.142192965	5.863302855	8.550711402	7.204149836	6.694983587	8.479480156	5.780269272	10.47137172
			8.474425186	10.14289434	5.725634095	8.464281097	8.115110727	7.62837765	5.653890274	5.600925584	12.28913622
			7.68826548	9.65795622	6.503129605	8.332003142	7.557421193	5.857373736	6.420256508	6.05807593	10.96441947
			6.886367106	9.106343397	6.48958811	8.78368508	8.132262033	5.548523149	6.875637128	6.963351233	9.986835635
			7.280098541	9.96518959	7.953736117	8.225788709	6.661903741	5.488252256	8.086990092	6.647511315	10.87212703
			2.868388462	9.605374742	5.939142423	9.103657714	6.304267767	6.882243866	8.054020673	6.816866906	10.32608646
			7.482906092	9.649508395	6.734037803	8.95568928	7.081805177	6.446843733	6.065637861	7.101810778	9.928668576
			6.395204174	10.19546673	6.723808241	8.760244041	7.849519085	6.904829683	7.263428915	6.586501685	8.850719052
			8.105285929	9.650060579	6.440847673	9.118201119	5.71934029	7.196879124	5.581588915	6.747598339	8.526986471
			9.249796795	10.73528929	7.134168426	8.665822009	8.761409852	6.873489359	5.620232092	5.061903199	10.41218913
			4.766314627	9.942511164	5.237271216	8.349334434	4.478943964	6.442478575	5.247689359	6.01246161	9.851052168
			7.329383801	10.39743507	7.577731696	8.434993989	6.483884247	7.044266815	9.144026998	6.285756136	13.65745595
			8.020802793	9.818440386	6.908797551	9.658489566	5.750797292	6.442267051	5.010213239	5.670323557	9.654544399
			8.246335359	9.910230711	6.670997045	8.927011134	7.27068654	6.304219577	5.431970169	6.713862094	9.89761309
			8.925519706	9.898507931	6.760393367	8.502237892	8.393141541	6.468057049	5.304988521	6.575555039	10.52619497
			7.711210854	9.499514401	6.332527791	9.071055924	7.527388188	5.545202531	7.513612066	6.079096878	10.49729036
			7.986039592	9.775514773	6.248431586	8.764402356	8.670822788	6.057017338	8.002429798	6.113463686	10.98219885
			6.762403784	10.08185924	4.46124205	9.457202123	6.889268362	5.98410645	8.372754973	5.448626254	7.940914753
			8.196201187	9.870765965	7.655553523	8.972946219	7.079571811	5.540044748	5.954901507	6.303624765	10.15929662
			9.172656859	9.564038891	7.114477884	9.724513955	7.982554439	7.02276548	7.087726879	6.851962045	10.89264098
			7.991558451	9.88195416	5.556183782	8.772612783	8.44950216	6.326810702	5.956136542	6.285968988	12.15335457
			7.563785015	10.13159815	6.527482374	9.001913132	7.293229897	6.157022936	7.826983851	6.275037614	9.659490993
			7.724728631	10.21595627	7.385175512	8.198947589	8.051646808	6.616106898	7.791734366	5.463234559	9.709356695
			8.186428799	10.03263334	6.895301524	9.209499824	7.187696223	7.358864829	6.490592985	5.43932805	10.46631554
			6.374945488	9.611202619	5.982650246	8.667811248	5.983843292	7.451396219	7.236655872	6.238749733	8.273083196
			7.420140046	9.997517053	6.964647684	9.799382239	7.510603614	7.040994191	6.904357734	5.665870255	9.578537946
			7.449817839	10.29448626	7.214451934	9.017569238	6.283612156	5.214889428	8.3372098	6.026867131	9.725389947
			8.337410828	10.37434868	6.338800781	8.273918239	7.428398862	6.677795475	7.605229418	6.340164839	11.74959457
			7.325879843	9.836998657	5.587940771	8.634331263	7.216888052	5.674578773	6.492277468	6.486910391	10.54645215
			8.853171697	10.32050233	6.772261345	8.951993843	7.306074955	7.040531363	5.989821147	5.652919034	10.82872034
			9.031788145	9.439101435	4.430368786	8.539746822	8.366806187	6.50731647	8.384270275	6.747463956	9.631133918
			6.714412803	9.502291935	6.657112703	8.40829903	6.33539666	7.208404641	8.121880041	4.901753122	10.90537709
			7.756728452	9.528946766	7.166705108	8.729877652	8.675276417	6.122253242	5.436093422	6.157738133	8.918196313
			7.166389233	9.726189058	5.75732233	9.643500758	6.086576786	7.585423272	7.732240256	7.164344377	8.049672681
			8.55391605	9.817169999	4.568572288	9.462976583	8.108362037	5.732879883	5.148702322	5.035389451	9.66361596
			7.941349445	10.42631729	7.272286445	8.481764848	8.244272716	6.295943151	6.763347867	6.542342703	9.642137124
			8.207958844	10.06093715	6.808143013	8.773229032	8.361205174	6.841468681	6.745265913	5.664559673	9.07983952
			7.697295753	9.907652622	6.682762115	8.648192123	7.568412407	7.105195801	5.528512124	5.406638553	8.84604406
			6.671360652	9.623709278	5.267112696	8.621488751	7.664319393	5.697575038	7.934894589	6.366201493	8.460370638
			7.328867094	10.0846968	6.629258758	8.353498167	7.062607989	6.654824897	6.240548898	4.982094366	12.41388542
			7.168027725	9.505178941	5.587149701	9.527433147	7.083494744	5.926071093	7.430989243	5.238846576	8.341472533
			8.606298197	10.32957557	5.45588621	8.564578011	9.791654234	6.451404589	5.784157925	5.740979947	11.32700609
			7.76857546	10.14669725	6.183610091	8.141404605	7.698595361	6.139602314	6.926612693	6.187290973	10.46814921
			8.40351971	9.602642886	7.351468855	8.802468979	8.215572833	7.432029126	7.264717909	6.415714768	9.730810815
			8.681618836	9.895775344	5.854282774	8.826962203	7.676591063	6.203266817	5.516366875	5.95988065	9.659661036
			5.865789418	9.837323746	5.944785367	8.860946499	6.628881594	5.427287943	7.49758477	6.588271108	11.8295356
			7.386834413	9.932304653	7.102200267	9.093398863	7.262341222	5.616166105	5.622056124	6.428583892	9.71522041
			8.282247487	10.47323107	4.603645512	8.869319535	7.402940547	6.350425683	9.037626196	6.953403822	8.123486228
			7.446257162	9.476029268	7.081921003	9.118044378	8.105285929	6.571027986	8.423526111	5.774361294	10.94337385
			6.52486388	9.146028502	8.080406714	8.354683604	7.085297759	7.638603151	6.086876219	5.540203276	9.095119212
			7.684235954	10.13494961	6.850505611	8.699618698	7.899073787	5.617598578	5.26617636	6.676635855	10.27680882
			8.505644903	9.811707392	5.485215612	9.748315437	8.080842303	5.682224794	6.854820694	6.708456944	8.499932393
			8.440958554	9.555965742	6.511638634	9.365343225	7.924594071	7.404089952	7.138402102	6.272677614	9.694615332
			8.791241821	9.955521759	4.677474442	8.65962886	8.175472567	6.557475541	6.273909797	6.414084505	11.64679088
			8.682222713	10.26306496	8.527418748	8.771697862	7.75599333	6.296949047	8.011474359	6.493735296	11.98577748
			8.925812415	10.26595214	6.501351485	9.516646607	7.382744394	6.248817122	6.224522349	6.505104133	9.362916514
			8.042775184	10.04098853	6.863518988	9.760117373	7.071545707	5.085220725	7.296560816	5.988852887	11.66419049
			7.90996815	10.10783641	6.105361082	8.921075942	7.238127052	6.808907663	7.017430586	5.897881614	10.03886564
			8.637296553	9.295962539	6.641741013	9.777790217	8.226538042	7.195251534	6.21735238	7.047067166	8.856759487
			7.905953303	9.736081838	7.062491801	8.98352198	7.407347119	6.728109688	6.19540929	6.388967451	10.85361579
			6.176981513	8.982415317	6.390629876	9.571087646	8.058193871	7.850231113	7.087716648	6.236594824	10.58906388
			7.007495056	9.925536112	5.499635687	8.473995931	7.418198808	7.796349832	5.84745152	5.946073896	11.62102076
			8.552314491	9.605636601	6.311033238	8.967726375	7.2261972	7.167940036	7.367904771	6.639656021	11.86053184
			10.00846444	10.23610266	5.950160227	8.645071222	9.401284091	7.550293246	6.652711271	6.003304542	10.72489045
			8.90329409	10.12316362	7.17427355	9.587674511	8.151945797	6.192697676	7.21384706	6.030743489	9.638984964
			7.840158349	9.630339803	7.576579064	10.43882265	9.189916445	7.31505692	8.272863806	7.062267751	8.918498236
			8.965581164	9.831332212	6.966618711	8.667516449	8.326057363	6.792180515	6.508183163	5.340275508	11.66462508
			8.441422532	9.841664542	6.553522377	8.462485332	7.547103847	6.023920434	5.378648531	6.839014806	10.22729312
			7.171759842	9.493985914	8.08346598	8.610596265	7.954859831	7.296052134	6.875183449	5.430833575	12.40232479
			6.038227881	9.738147496	6.311181996	9.093702734	6.130939347	6.646325161	7.50715226	6.992016811	9.080161216
			8.227838439	9.659713793	7.468155607	9.572919875	6.697293123	7.507563034	4.969844636	6.284051932	8.778371453
			6.705839496	9.941934411	5.613747695	8.607186105	7.472551718	5.861973382	5.974467814	5.313757247	9.724867459
			7.734795919	9.208977884	6.123362107	8.94180812	7.234796099	6.035997931	7.18405519	7.40885975	11.02886311
			8.810019109	9.630091203	6.103374237	9.061460538	7.521335089	6.741794305	6.057828457	6.68090664	11.08518434
			7.730458132	9.861049299	7.39909806	8.965293906	7.874598665	5.906308054	7.607942707	6.538166154	11.93831183
			8.836492668	9.811260568	6.319512116	9.124593721	7.367259505	6.385006228	7.316348234	7.377376097	9.783936187
			7.295487293	9.835966339	6.573065366	8.874646117	6.061071994	4.973378707	6.414175771	8.258614702	9.053106418
			8.881880983	9.854081172	5.09447862	8.813916101	7.975461732	6.030963709	5.907804882	5.696950143	10.15949359
			8.480885497	10.04076183	5.95445459	8.556136422	8.52131101	7.40595451	7.679049725	5.951388043	12.41929895
			5.35490039	10.0056527	7.742220216	8.838007101	7.682939576	7.137794112	5.62237931	6.587645178	10.05628927
			7.400190581	9.460487432	6.3923952	8.796632885	8.259944118	6.12302915	5.301000832	5.070613646	10.90079538
			7.537071606	9.788510269	6.399017055	8.839668684	5.466429826	5.467470994	7.422144701	6.633402694	8.240298598
			9.141569572	9.94565737	6.676484183	9.203316792	8.244272716	6.512045794	7.239618079	6.513332159	9.928121845
			9.380209326	10.15686928	6.593418515	8.835570392	8.508462981	7.357992158	7.282669867	6.467471812	10.20217729
			9.819413305	9.85948618	5.585508365	8.54551082	8.285490233	7.555737744	5.357681461	6.055672245	10.75986975
			9.52925101	9.443192914	4.60912765	8.351754213	8.413137948	6.406648251	7.360598462	7.156700213	10.17052993
			9.666891686	10.08752756	7.622657328	8.897113239	7.827393488	7.014409245	7.81041542	6.248868318	10.52048231
			6.537706959	9.797156862	6.113201093	9.502723039	7.053229447	7.466227429	5.569757497	5.92861665	8.404702783
			5.817263506	9.945708478	6.238768164	8.907691641	6.827224609	5.617270319	7.283718548	7.776562008	8.475772428
			7.42740833	9.636430165	6.598428929	9.601012579	5.864267776	5.566626391	7.902737197	4.795229049	10.17827978
			7.261289193	8.967918873	7.426554444	9.184587293	3.449661049	7.313576053	6.125128564	6.870672882	9.081377615
			7.628748369	10.2123495	6.180736301	8.876619727	9.060822644	6.117610575	5.696683027	5.316549771	8.50801369
			9.450024208	10.04012776	6.309368947	9.239086515	8.021380799	7.460810504	7.636077483	6.724404015	10.80498386
			8.721300813	9.957054188	6.33539666	9.808473663	7.57758157	6.585742391	5.128240416	6.510023402	8.849798313
			7.366708661	9.556410364	7.657400076	8.635522569	6.909570407	5.774330283	5.70974317	6.530182999	9.750452597
			9.139679535	9.480201739	6.314979322	9.62689658	7.717084347	4.400293847	5.275473002	6.385306127	11.00601126
			8.672219258	10.17969426	6.423189783	9.395503239	7.634907195	5.157674603	6.11214183	6.175254659	11.3704102
			7.888250651	9.532158073	7.20761704	7.681328928	7.66700096	7.886309908	8.304408299	6.006866448	9.743836387
			7.910125043	9.664392431	4.68269239	7.731145744	8.031547973	5.874057355	5.683662132	6.219318234	9.66812293
			7.857840898	9.635181839	6.435867471	8.500233142	7.005445195	6.152915203	7.736189325	5.59951576	11.4403074
			7.979281246	10.08086471	6.669105018	8.263611477	8.880666363	6.895449429	6.571401744	5.306476048	9.881324425
			7.377735219	10.42316714	5.422639872	8.708878359	7.541834908	5.971055366	7.078551576	4.388614641	9.813951787
			7.904515427	10.03953222	4.29202411	8.725380972	8.942454456	6.217473715	8.237214562	6.236722838	9.579031919
			6.672130719	10.40806397	4.406611453	8.555393772	5.819452223	6.171507239	7.107794899	5.904081121	8.558064287
			9.766042605	10.21007412	6.88266513	8.639861518	8.711575281	6.230906519	6.09692999	5.035545738	11.18989135
			8.017429273	9.850215987	7.412501491	8.809717164	7.924894228	7.067573012	5.341577921	6.586117892	11.46790729
			9.319548642	10.32047234	7.047704732	8.462166246	8.666133532	5.638759469	9.922862886	6.413742109	9.550211247
			8.616314972	9.988571921	6.629881031	8.908165504	7.444749825	6.76653015	7.109625906	6.187848392	10.57457565
			7.302364717	9.946294906	6.958737095	8.36606996	7.721692818	5.7317589	5.988640266	6.020358123	9.730810815
			9.374282305	10.95325545	6.341061278	8.223980889	8.584486239	6.488772244	7.801069329	6.033164134	12.80281024
			8.855280232	10.32614055	6.545357294	8.555699	9.538962132	6.101497287	6.561103988	5.025273496	9.044938257
			10.19933828	10.18230841	7.132576133	8.583567609	9.056334396	7.109625559	6.725933037	5.67284122	11.37277695
			8.186725994	10.22458091	5.856233661	8.83004575	8.42257406	5.344490551	5.528025251	6.45956851	10.50442063
			8.758720443	10.08021461	6.386480394	8.394147026	8.817150268	6.069435823	6.22295575	6.051355447	8.650883686
			9.958694578	9.748795391	7.860754952	8.965428232	8.373204124	6.528261242	7.080798481	6.186376918	11.30156017
			MEOX1	ZNF106	LEF1	NFKBIE	NR3C2	KLF15	OVOL1	CBX2	EGR3
			8.053530942	9.878938926	7.118848197	9.171226722	7.75700415	5.948159825	5.454528665	6.258884321	10.18332526
			8.33316761	10.59331696	5.988185841	7.608388065	9.579664063	7.13438103	6.533563705	5.772935582	8.95940977
			8.612483521	9.995326398	6.007580145	9.328146786	8.116582797	6.139793079	6.151547783	6.55868548	10.44837952
			7.549905413	9.823590291	6.145767162	8.927469036	7.164523513	6.082412333	7.008930998	6.606194436	9.455575427
			8.425573356	9.814525662	5.218185727	9.352895001	7.951525861	6.109847554	6.617692638	6.515645544	9.75238033
			5.162701306	10.06079165	6.682890511	9.17653097	6.575859114	6.821117766	6.464615593	6.968977549	8.459759165
			6.996822225	9.596592026	5.989281995	8.468845861	8.108959865	5.667612268	6.552609795	6.974885401	10.57944006
			7.485026428	9.805673213	5.707577097	9.388780972	9.151727257	6.383123505	6.948550029	6.597099444	9.738634132
			8.424972393	9.597758218	6.216794431	9.631804396	7.560540046	6.395455451	7.983317635	6.502001232	9.306751969
			7.623404504	10.06778564	5.934713617	9.58866221	7.590438952	6.50068884	7.120639264	5.291274345	12.44396425
			7.757165261	9.720740661	5.863491122	9.446138251	7.307126524	5.037046613	6.930510238	5.304017245	9.000393719
			5.612623289	9.640418631	7.027185275	8.586705541	7.308401387	6.51970996	7.04218427	6.049097223	12.09743415
			4.011453826	9.377026921	6.568881449	9.286639342	7.360059766	6.985663821	5.27633744	8.090051652	7.441780038
			8.131698111	9.72898827	5.87150621	9.812025172	6.648777243	5.136365905	7.001811082	6.648841463	8.661383433
			7.908041764	9.800978962	8.686405162	8.706361277	6.663633622	6.220877402	5.628222711	6.040852772	11.21447464
			8.4471743	10.30271053	8.16991474	8.4215482	8.566524926	6.100637194	7.540564416	3.672664948	11.05814655
			6.129664089	10.12186395	6.566925138	8.395940022	8.051922694	6.302011342	6.611280605	4.666282086	10.47295795
			6.835952849	9.191233867	6.812086861	8.616314972	6.683544833	6.375314948	8.685492339	7.464667584	8.710815384
			7.024087368	9.886834985	5.784488411	8.632392822	7.039119587	6.759592215	5.729993827	6.653504681	8.952117194
			7.790023017	8.970824575	6.886601589	8.779946037	5.224626104	5.789310051	6.530080966	6.813959895	9.604652453
			3.928944227	9.356029763	4.427685591	9.484478544	6.980621587	6.308730405	7.661466087	6.965248545	9.113663056
			5.943257999	9.748983275	6.401670173	8.707854672	8.124671273	5.611320756	7.942064453	6.770009272	9.730445176
			6.761567371	9.537830741	6.386871179	8.908477923	6.046189706	5.773899468	5.861768345	6.101786749	9.201439215
			9.177949806	10.01066623	6.154917716	8.665414377	7.793237693	6.324663173	5.325254965	6.669061681	10.04669364
			5.297678628	9.837037982	6.819570344	8.844531279	5.992789858	6.912047377	8.640769095	7.429345905	8.885084695
			8.612195597	9.670019009	6.539804064	9.152671753	6.752064451	6.316152049	6.368138983	5.732399198	8.900874706
			7.423893798	10.05243752	8.178742088	8.707699951	9.174184877	6.33126409	7.4381794	5.772507528	11.45712038
			7.311038939	8.977402411	3.829919506	8.676800431	7.23736672	6.766559965	5.079710553	6.025185767	9.969435141
			6.321432271	9.729004438	7.462900951	8.421095053	6.080934386	6.02171199	7.955653208	4.713556414	9.313073677
			9.161000496	9.763042961	5.752388905	8.43440942	7.446384509	5.633168228	7.170758704	6.588362156	10.67910727
			7.398248275	10.03536351	5.598535976	8.825757674	7.317622455	6.44463979	7.036290558	6.239207071	8.750460875
			8.521871283	10.03825436	7.633923955	8.62729957	8.216182812	7.582782213	7.417603349	6.493061269	11.50744722
			7.307586602	10.22768655	6.019261455	8.290616012	7.130203689	5.127891633	7.012664622	6.803118336	9.819251537
			8.995205503	10.18627422	6.545578239	8.411183941	9.735984578	6.330613306	5.91618225	5.860077372	11.36923924
			8.530096314	9.569050881	6.634076112	8.952774436	6.276148553	6.052427546	8.005431382	6.169221256	10.38372939
			6.610237754	9.663354387	6.034348654	9.98475743	8.594052917	7.209812217	7.139023903	7.898376951	9.925919929
			8.253027562	10.05154775	5.044190869	9.007651454	7.26088369	6.600981417	7.552283887	6.348967933	10.29411022
			7.676013015	9.900294778	7.017364383	9.534563794	6.389247435	6.780004513	6.841587735	7.526511298	8.507870588
			8.760829087	10.20506051	6.861849061	9.987964799	7.532353996	6.592759427	6.454043221	3.388565113	9.816631055
			5.617561079	10.45157376	7.940633237	8.341804299	7.542276574	7.933854262	5.64400554	6.33753082	10.96353828
			7.450340406	9.741396062	4.948367706	7.943255841	8.429828221	6.938466266	6.648518757	6.28458064	9.487487985
			8.214262032	10.23019492	6.740571898	8.919256973	7.326001957	5.466088161	7.918972898	6.950966561	10.44796413
			7.999564762	10.11011382	6.678847275	8.749692379	7.462900951	6.485501469	5.530937059	6.470380065	10.99962151
			8.255181463	9.765837312	6.698905871	9.320040466	6.971554359	6.433405618	7.929831581	4.357084011	9.390053279
			8.937353505	9.850016695	6.427703094	8.983681188	8.212152859	7.14782084	5.504096189	6.154313099	9.958694578
			8.275990819	10.26733003	7.812589119	8.950603957	7.572356756	6.375519904	7.772126749	7.167417334	11.21510926
			7.600479566	9.638309404	6.408815825	8.792005677	7.815238236	5.766809849	7.554413189	6.928398102	9.955947202
			9.490116449	10.77706269	6.540077114	8.405316026	9.390993763	7.753772262	6.34243554	6.03118234	11.31701804
			7.553989764	9.481954625	6.038355667	9.266345489	8.192630815	6.016565883	6.025181603	7.30099187	10.06014811
			8.549183582	10.26547572	5.789376229	8.711889627	7.939730594	5.482679312	6.494939754	4.988130246	9.244587399
			7.771177836	9.680536575	5.428474343	8.920792909	6.658410982	5.680316822	7.630118349	6.456072613	8.275527873
			9.610183898	10.17240625	6.06998622	8.183238084	9.558986394	6.120414187	5.37866187	5.013659869	11.51170963
			6.436254401	9.938003915	8.243507805	8.834390245	8.036482025	6.664513039	8.523215356	5.069288411	8.859293561
			8.01525904	9.699819759	6.890774034	8.976823689	7.354408402	6.650361743	7.561866997	6.433850712	10.82872034
			7.981076679	9.726753456	6.772399119	8.633723509	6.998339094	6.548434478	7.324690151	6.931709779	9.18728837
			6.358367085	9.640021821	5.032765047	9.306609118	6.708662359	6.970934955	7.737729446	6.605554761	10.17508371
			7.982268471	10.13745097	7.100342416	9.341195062	7.965031887	6.401182462	7.026337833	5.93066578	9.938101678
			8.649405477	10.19977185	6.728034091	9.337500521	8.219236764	6.299030272	8.06208432	5.767250439	9.609177451
			8.934419939	10.35285805	5.394466706	8.389448669	9.12132328	6.682159778	7.424298299	6.062853412	10.46884251
			9.089391236	10.4150189	3.341596511	8.058890316	10.42380852	6.582575263	5.677228373	5.430824871	12.00358192
			7.621520344	9.652839716	7.229645809	9.458806342	8.665975563	5.399258615	6.280937866	6.39764609	10.28665486
			6.359734218	9.983824748	5.460795839	8.452925064	3.7143838	6.992266181	8.409186758	5.150071847	8.651974414
			7.702130041	9.761731079	6.232967587	8.730616565	6.743588619	7.763811129	7.340611401	5.751905275	11.13501615
			8.669165004	10.09706173	6.238905822	8.520862841	8.518738973	6.537988195	7.60353061	5.131862091	10.8588786
			7.720416108	10.24238745	5.906881015	9.279707858	8.006074045	6.495210501	5.840155304	5.943020874	8.149297755
			7.308647024	9.607351085	5.082413443	8.481199027	7.331173799	5.700302717	6.542171497	7.107349421	11.54625967
			6.489249564	10.478825	6.492383827	8.549335867	8.843457768	7.425945356	5.522513924	5.646359784	8.915076783
			7.836062804	9.901197784	6.709192198	9.082581183	7.803969317	6.495164783	5.487590752	6.730684399	8.025945523
			8.604939874	10.24719861	7.050286791	8.825757674	7.003607606	5.483811134	7.613051391	6.090500628	11.47072327
			9.198028987	10.14440142	3.975349885	9.19194041	8.33047518	6.925107028	7.026434388	6.677165012	9.620583044
			6.84373921	10.09252944	7.293522985	8.953391247	7.42895793	5.513181258	7.970472465	5.318481276	8.620011911
			7.331486144	10.62973156	4.158108225	9.859073417	7.106015812	5.509372878	5.929756964	5.782023655	11.07892596
			5.690041368	10.04002028	7.104619971	8.806017481	7.414464252	6.171080995	7.259445771	4.997873062	8.975094372
			7.309760706	9.952869891	3.405790285	8.511442711	7.462219702	8.904996501	7.744856455	6.792355471	8.356454014
			7.849519085	10.02495528	5.60145493	9.552224406	8.424634943	5.805170712	7.635777583	5.242251351	9.385742145
			7.45769713	10.05489075	6.666275135	8.792160616	7.329532194	7.258574267	7.375062825	4.979984626	11.27466183
			8.10467381	9.840903434	6.203762038	8.687022909	6.965328224	5.716885204	4.916673587	5.930340737	8.622253147
			6.673762425	9.678486338	6.981068209	9.646555709	6.147178108	4.916372099	5.079566537	5.357534911	10.15160644
			10.55707934	10.99455999	6.175037332	8.230372087	9.077823668	8.494312458	7.146740279	6.473847005	9.366012356
			8.777171161	9.228632619	6.780869033	9.880622329	7.952093501	6.359546769	5.479315907	6.348054528	9.496365741
			7.522187062	10.32134304	6.306082239	8.687631206	8.844364292	6.40664	5.889884895	6.395890032	8.719343193
			8.451755663	10.36072461	6.274804224	9.517617489	8.134067323	6.024488359	5.667727386	6.508738698	9.978008434
			6.016036903	10.21803372	6.27147861	8.225920892	7.155639553	6.394477895	7.554895385	6.693802602	10.642245
			5.74656104	9.380934681	6.350858405	8.220260394	8.456654568	7.143160826	7.737316919	6.384025719	8.048499098
			8.010061754	9.659850897	5.848621379	9.239239696	7.815530307	7.125463693	5.875819136	6.30436701	9.572764369
			6.142470222	9.592107387	7.576727716	9.060078424	7.749232025	6.659164671	8.484603187	6.578192488	8.559710566
			7.551611012	9.835446282	6.173065944	8.568912085	7.938154778	5.038058892	8.150660003	6.053089677	10.05134396
			8.093876858	9.751373872	4.485099585	9.549266144	8.270539781	7.262101692	5.516323632	6.612673859	8.275243636
			8.05806986	10.19503128	6.01050253	8.7039658	6.712642629	7.400428279	5.802751626	6.190359868	10.77113635
			9.881683969	10.10671738	5.810732217	7.895012972	8.868370923	6.757021608	7.200408749	6.886168225	10.72923975
			7.784878191	9.953040732	7.387677084	9.226300867	7.615814337	6.179405391	6.221578029	5.549990607	9.581671089
			5.456202794	9.591362581	6.579315072	8.376013681	6.869002136	5.905637502	8.46633992	6.447498424	12.54152214
			7.244329513	9.672604937	4.998562173	8.674186928	7.65310412	5.323604573	5.859911021	6.626074943	8.738457802
			8.787086077	9.806278517	5.913749219	8.631813457	7.706153719	6.41017087	7.662974815	5.774425599	10.21051891
			8.493097332	10.1958158	6.931919282	8.156950333	7.28159976	6.723217738	7.549386106	6.726130014	10.26263122
			8.311713951	10.35054608	6.782521248	8.623599843	7.694281936	6.636752771	7.926094241	6.664948201	10.70233082
			6.419934737	9.955768864	6.805226447	8.475163017	6.968846294	5.6240582	7.586097358	5.901592691	9.653887662
			6.446106753	10.05759607	8.0760272	8.566841346	7.61498232	6.522988798	7.166474327	5.202690956	9.32321159
			8.505357162	9.793236045	6.79441009	8.993553537	8.099975861	6.786622223	7.803847756	6.51796354	9.986460866
			8.834548002	9.969172578	7.151110254	9.536667138	8.324878863	6.226587354	7.279304641	7.165456644	10.95167084
			7.054258817	9.852200951	5.589770132	8.986032139	8.461849069	6.777488988	7.874988688	6.703062888	9.681502454
			6.399612838	10.50848749	5.57691667	8.717253919	6.699736625	6.150866999	6.840724329	7.24763167	8.078968455
			9.610183898	10.36840995	6.257922917	8.87990956	7.867519247	7.048148458	8.042358563	5.6327753	10.79333182
			7.587302759	10.02427412	6.686135024	8.452637578	7.358161441	6.390441215	5.615212514	7.213562182	8.398587911
			7.462377428	10.2071086	5.920209716	8.498873751	7.684532378	5.963359135	5.814834201	6.119661224	10.69996196
			8.121278993	9.898777414	5.757170794	8.472980084	7.613101495	7.502627751	6.636261554	6.619959416	9.353208428
			6.078814292	9.47682592	6.324422692	8.825008397	5.882152012	6.379496944	8.105503769	6.38302049	11.38624319
			9.709718485	9.687838707	4.08871088	8.800667848	8.729579276	6.08692908	5.295690887	6.777739359	10.66587493
			6.438058786	9.120663168	6.297928957	9.288893529	8.552176104	4.997286421	8.080177234	6.186080464	8.154757339
			8.038435467	9.850004145	6.562987572	8.622834669	7.85729168	6.580438481	7.490009764	5.842372939	11.81481146
			8.728570995	10.04413436	6.027165307	8.646554128	7.90509673	6.379954018	5.951958357	5.345976783	9.575058344
			7.409968922	10.0508203	8.338907751	8.44616963	7.891103603	7.199378291	7.85087611	6.959565787	13.02166945
			7.818681162	10.03709986	7.11725389	9.217631926	7.674023276	6.405213271	7.334668404	5.874175445	9.972736101
			7.700164497	9.365291378	6.570982	9.353513162	7.808045762	6.423563681	5.252767092	6.058467072	10.15789674
			8.478159778	10.4962192	5.829974604	8.779621188	8.17797368	6.638645083	6.055833542	6.690636303	9.243020246
			7.283325331	9.236258223	6.200722421	8.737565856	6.858924526	6.038878055	5.73121519	6.532565596	8.30535624
			6.680959136	9.894799562	6.867873411	8.535016757	7.568928182	6.978241758	6.166392861	5.718881243	11.83335991
			6.743450609	10.05881818	8.993379626	8.897395732	6.856663321	5.835431333	7.013180461	6.455814164	7.879932427
			6.861092544	9.855106908	6.470255022	8.790518741	7.87880143	5.868234287	5.44302825	6.670286482	8.294886445
			9.470506783	10.33431401	6.522531552	8.634463852	8.234687206	6.31818224	5.230626397	6.509253976	12.2618611
			7.491212696	10.05297128	2.817426426	9.633321195	6.19188038	5.590837812	8.024448896	7.098365229	7.999311348
			6.60951429	10.28475251	6.697544012	9.016788638	7.099591264	6.22832337	8.180231882	6.870793498	11.43292531
			6.160622643	9.463784298	6.063674305	8.9187981	6.653143312	6.831807881	6.447668987	7.164468647	8.066866806
			9.409882982	10.52863705	7.18392812	9.00176165	9.307529002	6.483713634	6.659771778	5.803407782	11.17809289
			7.533071049	9.624817686	6.652746751	9.683703797	6.631104767	5.65836268	8.263663986	6.3032763	9.356572734
			7.828567013	10.10589929	6.167160375	9.026515581	8.22172979	7.528536059	5.941226954	6.059152935	9.902584629
			7.404139002	10.16989305	5.739737474	8.508462981	7.693164208	6.975315475	7.428798937	6.621749217	8.252718297
			6.925066055	10.1766168	3.567473154	7.868368223	7.903184825	6.971994267	5.471730845	7.074430685	7.722722114
			5.165852546	10.36926507	6.136329951	8.642229629	6.670997045	7.184085744	7.630902249	6.43113721	11.56654964
			8.128170638	9.583103161	6.15867837	8.065316043	8.673594986	6.306861483	6.648189749	5.934048711	11.17196777
			5.478367412	9.355365815	5.590702871	8.792756937	7.031350728	7.114685887	6.334358701	6.545871993	10.15347547
			7.296432021	9.349322226	6.427231549	8.422832619	7.778493271	5.812391614	7.895321484	6.513830777	10.89877687
			8.213991639	9.872673923	7.080977111	9.258119397	7.689954214	5.517056897	7.122984489	7.774796674	8.700076481
			8.463835367	10.00189007	5.2258725	8.885391849	7.77264296	7.524853053	5.983720721	4.803314469	11.72306698
			7.746658499	10.49704078	6.74147462	9.863512578	7.676013015	7.783082528	8.459607746	6.045658809	8.437931456
			9.316680439	10.03251182	7.039473624	8.706514775	8.991711845	7.631869855	5.635600408	5.584493909	10.53258007
			7.302613875	10.19404637	6.273693081	8.94276068	7.630897286	5.953681557	5.544866693	6.564645357	10.88989367
			8.319198991	9.912042231	6.482699988	8.642089597	8.265183874	5.847988383	7.536234977	5.194620769	10.93135191
			7.544702573	9.855486632	8.040947773	9.025426812	7.720866708	7.420688998	8.326358554	5.308444385	10.6106107
			9.302385244	10.39773936	6.868879253	8.373056809	8.171546527	5.871142685	6.455077566	5.919265768	12.03244147
			7.261823861	9.891379265	6.70302839	9.076279055	7.172168427	6.728253421	7.231763085	6.626674016	8.402788017
			6.676010451	9.828963931	4.705913273	8.615173224	8.128170638	5.484384347	7.465688139	6.577688439	10.50442063
			7.490491693	10.12931043	6.7840265	8.484923226	7.246625053	7.240429389	6.059667175	5.161872336	11.83441754
			8.780407021	10.57926191	6.510827966	8.595689087	8.453801484	6.393903163	5.115722039	6.029047684	10.56278782
			9.239711551	10.20129718	7.557002738	8.342998709	8.26867724	6.695131599	7.354067652	6.047564263	10.38927793
			8.361205174	10.25218073	6.053133908	8.927334677	7.602667365	5.984275855	7.915314317	7.075932714	9.577869025
			8.342695519	10.48433412	5.554483989	8.786500953	8.339917135	7.097536017	5.629170344	6.428891334	9.775709985
			7.615970928	10.06370311	6.379384018	9.282165057	7.416641599	4.942169116	8.077117955	6.507204918	8.863535915
			6.18767108	9.894290317	4.505598914	9.095119212	6.744301062	7.026241053	5.961195009	6.811989672	10.2780907
			6.305198913	9.817060863	6.166240891	8.634920186	6.917445414	6.114535122	8.426623872	7.012682308	7.674440305
			7.334958209	9.728432274	6.395411747	8.728876097	6.447277679	5.585491591	6.425865559	6.919265272	8.392561011
			9.485795813	10.02175568	6.070763545	9.283595173	7.697722164	5.747034531	5.819104812	6.004062997	9.868204225
			10.41350081	10.44458589	6.88536116	8.479662975	9.77120023	7.773367909	5.897116924	5.962680297	9.998044066
			8.804197168	10.13407379	6.144197964	8.630585901	7.600357365	6.312480644	7.769941802	6.398046681	8.766336234
			7.903625516	9.733398951	7.330644217	8.945649011	7.392455472	5.54187585	5.041498831	5.84816626	8.990006073
			7.326431925	9.899803215	4.600583999	8.704116118	8.450844423	6.276115489	7.317686227	6.083953164	8.608818504
			6.911556379	9.723410945	5.98587483	8.748512927	5.236366455	5.986366942	7.187176569	6.488877905	10.67135715
			6.213655696	10.19353378	4.014639766	9.393719706	8.154019806	7.308058789	7.805136893	6.787201474	8.138044815
			8.093307497	9.66364364	7.918161527	8.702661154	8.361358518	5.399788549	9.019800708	5.999829858	9.500591424
			7.959543506	9.35465932	6.554915906	8.25388785	7.701296917	6.259539673	7.376063341	6.437092146	9.541917289
			8.64418999	10.37840643	6.018713008	8.807928844	6.267407002	5.574095875	7.307858293	5.247073332	8.210513701
			8.798570983	9.881294823	7.073822432	8.711428065	8.5066881	7.591666871	7.88396338	5.872667422	11.93482841
			9.968527015	9.80933779	6.336258482	8.457115463	8.585984968	6.35509303	9.512741758	6.16450158	11.67349198
			8.970649015	10.08273541	6.368958875	8.592883619	8.254318003	7.659706241	7.362379612	7.256750671	11.01755687
			6.910074123	10.30234866	7.001598063	8.405474374	7.980466149	5.212236696	7.618726035	7.539770917	9.312094006
			7.881424633	9.892646593	6.455764473	9.527761798	9.629599417	6.842969858	7.762804872	7.349922995	8.826814577
			8.612927966	10.21968664	8.381224494	8.531119809	7.071322688	6.390922571	7.123086926	6.256893021	10.55753824
			9.386393289	10.81077534	5.955212515	8.813472848	8.405474374	7.378354566	7.356060532	6.241375791	11.03475375
			7.975752839	10.07604334	6.686450473	8.93123995	5.461323795	6.253886213	7.193577082	6.232760531	10.49226124
			7.788594926	9.917934458	6.74918077	8.852569393	8.341058567	5.825036812	7.582377676	4.964434451	10.01938195
			9.209178931	10.12232764	7.290635612	7.976754703	7.777640178	6.829736439	5.76213347	6.62312002	11.08016363
			7.910805481	10.04068101	6.377921113	8.65691505	7.299850273	6.216729067	5.667694189	6.616064794	9.30028721
			6.562002111	10.39431586	5.614235909	8.378963497	10.06459433	6.688933415	7.936227787	6.432733342	7.779768109
			8.295180506	10.12354383	7.188193658	8.496544521	8.346085922	7.294614493	8.144343283	4.754005613	12.64202752
			8.40801509	9.414485661	7.200803862	9.083049586	7.301828641	6.421529485	7.804764917	6.005542106	11.72506993
			6.907815222	9.773864381	5.713667437	8.302169018	6.387197299	5.01050513	7.374737551	6.53700388	10.90647656
			7.51824761	10.29900948	5.352605097	8.837860934	7.940774924	6.049821753	6.595237104	7.551386682	8.623764068
			7.567401606	9.611617542	6.686710014	9.751150053	6.436977867	5.87585672	7.121915926	6.098990086	8.89859407
			7.77434575	9.929383476	5.813218534	8.202619325	6.685562003	5.144379844	5.025584692	5.691172554	8.25755642
			7.508676722	10.27502448	6.47933433	8.509520983	6.736994747	7.16752988	8.032999623	6.687586769	10.7649823
			8.946587514	9.328910815	7.426704425	9.115210657	8.240298598	6.915576327	8.122996166	7.121709688	9.726615793
			6.993042069	9.125024906	6.594908118	8.625080399	7.185159622	5.848398083	6.255412676	7.344143284	8.019917529
			7.084675586	10.41054051	6.390529939	10.25986661	6.341835167	6.121372567	8.276887255	7.718393773	7.214322526
			8.228571059	9.868394112	6.354080501	9.131822167	7.116058163	7.060131984	8.006396771	7.021260331	8.999163005
			7.387243174	10.00181072	6.30374374	10.11605655	6.79835584	6.837152605	7.979687027	7.458693287	7.794400474
			6.868489526	9.571116642	6.47256867	9.094019444	6.545357294	6.908626401	6.899948556	6.119406738	9.441148721
			8.428642475	9.522326101	6.87474264	8.336233217	6.550519985	7.292157903	6.702495369	6.857894958	8.119852097
			11.26889823	9.691490737	6.141094843	8.950458245	5.960933739	6.036833691	8.308479564	7.065175535	7.496522895
			8.508462981	9.393170139	5.140454714	8.937353505	8.168423012	7.074635218	7.189968144	7.063371675	9.174802569
			7.03692721	9.877390899	5.247570346	8.899362759	8.308929921	7.093707506	7.49508084	6.038455808	10.09667034
			8.319523294	9.982039178	7.913894482	9.100839181	8.124067272	6.108266449	8.096207065	7.238874123	12.30518267
			8.296273562	9.875829853	6.911804362	8.733867024	8.093001361	5.69453908	5.607930253	5.746982159	10.27658358
			9.969612632	9.760240031	6.119149086	8.550238083	9.776233281	6.488572313	5.514693438	5.934580351	12.49629065
			7.655798623	9.999077121	6.956679138	8.613082071	6.79141991	7.300005219	6.992505777	6.606940403	10.67161656
			7.749520051	9.914649226	7.067788523	8.577771965	7.37691794	5.784306828	4.901231728	6.887485817	10.26174273
			7.949345782	9.619557126	5.570099043	9.616822779	7.12627265	6.09971111	7.641636705	6.647051829	9.311152898
			8.998071835	10.14362744	6.176981513	8.632541575	8.40096452	7.670344755	7.846410665	6.869202751	11.2239708
			7.692388399	10.10018407	7.312672325	8.837110974	8.286760161	5.872086974	7.557797633	6.049574987	11.64634431
			7.06097586	9.498453947	4.208950779	9.400465778	7.145773502	7.182638627	5.625133392	7.049413334	9.490768401
			8.183700676	10.0969692	6.666275135	8.885531901	7.895304683	7.817092792	7.678151376	6.42201383	11.52281062
			6.914215702	9.228254687	5.884240655	8.449811776	6.189394982	7.281255896	7.53038746	6.812897742	11.95708738
			6.680804862	9.594610494	5.534940223	8.761557878	5.986850102	6.633594888	7.36895252	6.390417762	10.50747155
			5.022147908	9.793837084	8.390324504	8.067598728	7.460794162	7.077556857	6.424894721	5.817660534	11.29727929
			8.980192215	10.72147714	5.126630651	8.607342268	8.933175263	6.513149592	5.604026998	6.634912574	11.71904043
			7.750968888	9.94243437	7.113945254	9.155021071	7.119209311	5.95906843	7.580227248	6.874967673	9.767102964
			9.09927277	9.729519654	6.211368855	9.536822096	8.242479157	6.097380228	5.447105893	6.542975302	10.9079349
			6.730892831	9.94684355	8.233898572	8.695596777	6.733134806	7.240813383	7.069063772	6.605605893	9.982298581
			5.967634328	9.459030931	6.196932466	8.668284947	9.249032448	7.111847409	7.502740655	6.53736481	8.687631206
			7.214867524	9.871906224	7.003467695	9.457802126	7.425985139	7.132014905	7.681855251	5.945526831	9.210252704
			7.813884412	10.09969957	6.723922642	8.27853062	8.372747369	7.722681193	7.869050316	6.187855945	9.57425451
			6.412420814	9.616598633	6.670354559	8.452195839	4.657127034	4.894199786	6.036717885	6.907498503	9.928668576
			7.165749804	9.591797116	8.033295026	9.035987393	7.443610293	7.377963362	7.645220483	6.749120116	9.854082572
			8.55496129	9.142192965	5.863302855	8.550711402	7.204149836	6.694983587	8.479480156	5.780269272	10.47137172
			8.474425186	10.14289434	5.725634095	8.464281097	8.115110727	7.62837765	5.653890274	5.600925584	12.28913622
			7.68826548	9.65795622	6.503129605	8.332003142	7.557421193	5.857373736	6.420256508	6.05807593	10.96441947
			6.886367106	9.106343397	6.48958811	8.78368508	8.132262033	5.548523149	6.875637128	6.963351233	9.986835635
			7.280098541	9.96518959	7.953736117	8.225788709	6.661903741	5.488252256	8.086990092	6.647511315	10.87212703
			2.868388462	9.605374742	5.939142423	9.103657714	6.304267767	6.882243866	8.054020673	6.816866906	10.32608646
			7.482906092	9.649508395	6.734037803	8.95568928	7.081805177	6.446843733	6.065637861	7.101810778	9.928668576
			6.395204174	10.19546673	6.723808241	8.760244041	7.849519085	6.904829683	7.263428915	6.586501685	8.850719052
			8.105285929	9.650060579	6.440847673	9.118201119	5.71934029	7.196879124	5.581588915	6.747598339	8.526986471
			9.249796795	10.73528929	7.134168426	8.665822009	8.761409852	6.873489359	5.620232092	5.061903199	10.41218913
			4.766314627	9.942511164	5.237271216	8.349334434	4.478943964	6.442478575	5.247689359	6.01246161	9.851052168
			7.329383801	10.39743507	7.577731696	8.434993989	6.483884247	7.044266815	9.144026998	6.285756136	13.65745595
			8.020802793	9.818440386	6.908797551	9.658489566	5.750797292	6.442267051	5.010213239	5.670323557	9.654544399
			8.246335359	9.910230711	6.670997045	8.927011134	7.27068654	6.304219577	5.431970169	6.713862094	9.89761309
			8.925519706	9.898507931	6.760393367	8.502237892	8.393141541	6.468057049	5.304988521	6.575555039	10.52619497
			7.711210854	9.499514401	6.332527791	9.071055924	7.527388188	5.545202531	7.513612066	6.079096878	10.49729036
			7.986039592	9.775514773	6.248431586	8.764402356	8.670822788	6.057017338	8.002429798	6.113463686	10.98219885
			6.762403784	10.08185924	4.46124205	9.457202123	6.889268362	5.98410645	8.372754973	5.448626254	7.940914753
			8.196201187	9.870765965	7.655553523	8.972946219	7.079571811	5.540044748	5.954901507	6.303624765	10.15929662
			9.172656859	9.564038891	7.114477884	9.724513955	7.982554439	7.02276548	7.087726879	6.851962045	10.89264098
			7.991558451	9.88195416	5.556183782	8.772612783	8.44950216	6.326810702	5.956136542	6.285968988	12.15335457
			7.563785015	10.13159815	6.527482374	9.001913132	7.293229897	6.157022936	7.826983851	6.275037614	9.659490993
			7.724728631	10.21595627	7.385175512	8.198947589	8.051646808	6.616106898	7.791734366	5.463234559	9.709356695
			8.186428799	10.03263334	6.895301524	9.209499824	7.187696223	7.358864829	6.490592985	5.43932805	10.46631554
			6.374945488	9.611202619	5.982650246	8.667811248	5.983843292	7.451396219	7.236655872	6.238749733	8.273083196
			7.420140046	9.997517053	6.964647684	9.799382239	7.510603614	7.040994191	6.904357734	5.665870255	9.578537946
			7.449817839	10.29448626	7.214451934	9.017569238	6.283612156	5.214889428	8.3372098	6.026867131	9.725389947
			8.337410828	10.37434868	6.338800781	8.273918239	7.428398862	6.677795475	7.605229418	6.340164839	11.74959457
			7.325879843	9.836998657	5.587940771	8.634331263	7.216888052	5.674578773	6.492277468	6.486910391	10.54645215
			8.853171697	10.32050233	6.772261345	8.951993843	7.306074955	7.040531363	5.989821147	5.652919034	10.82872034
			9.031788145	9.439101435	4.430368786	8.539746822	8.366806187	6.50731647	8.384270275	6.747463956	9.631133918
			6.714412803	9.502291935	6.657112703	8.40829903	6.33539666	7.208404641	8.121880041	4.901753122	10.90537709
			7.756728452	9.528946766	7.166705108	8.729877652	8.675276417	6.122253242	5.436093422	6.157738133	8.918196313
			7.166389233	9.726189058	5.75732233	9.643500758	6.086576786	7.585423272	7.732240256	7.164344377	8.049672681
			8.55391605	9.817169999	4.568572288	9.462976583	8.108362037	5.732879883	5.148702322	5.035389451	9.66361596
			7.941349445	10.42631729	7.272286445	8.481764848	8.244272716	6.295943151	6.763347867	6.542342703	9.642137124
			8.207958844	10.06093715	6.808143013	8.773229032	8.361205174	6.841468681	6.745265913	5.664559673	9.07983952
			7.697295753	9.907652622	6.682762115	8.648192123	7.568412407	7.105195801	5.528512124	5.406638553	8.84604406
			6.671360652	9.623709278	5.267112696	8.621488751	7.664319393	5.697575038	7.934894589	6.366201493	8.460370638
			7.328867094	10.0846968	6.629258758	8.353498167	7.062607989	6.654824897	6.240548898	4.982094366	12.41388542
			7.168027725	9.505178941	5.587149701	9.527433147	7.083494744	5.926071093	7.430989243	5.238846576	8.341472533
			8.606298197	10.32957557	5.45588621	8.564578011	9.791654234	6.451404589	5.784157925	5.740979947	11.32700609
			7.76857546	10.14669725	6.183610091	8.141404605	7.698595361	6.139602314	6.926612693	6.187290973	10.46814921
			8.40351971	9.602642886	7.351468855	8.802468979	8.215572833	7.432029126	7.264717909	6.415714768	9.730810815
			8.681618836	9.895775344	5.854282774	8.826962203	7.676591063	6.203266817	5.516366875	5.95988065	9.659661036
			5.865789418	9.837323746	5.944785367	8.860946499	6.628881594	5.427287943	7.49758477	6.588271108	11.8295356
			7.386834413	9.932304653	7.102200267	9.093398863	7.262341222	5.616166105	5.622056124	6.428583892	9.71522041
			8.282247487	10.47323107	4.603645512	8.869319535	7.402940547	6.350425683	9.037626196	6.953403822	8.123486228
			7.446257162	9.476029268	7.081921003	9.118044378	8.105285929	6.571027986	8.423526111	5.774361294	10.94337385
			6.52486388	9.146028502	8.080406714	8.354683604	7.085297759	7.638603151	6.086876219	5.540203276	9.095119212
			7.684235954	10.13494961	6.850505611	8.699618698	7.899073787	5.617598578	5.26617636	6.676635855	10.27680882
			8.505644903	9.811707392	5.485215612	9.748315437	8.080842303	5.682224794	6.854820694	6.708456944	8.499932393
			8.440958554	9.555965742	6.511638634	9.365343225	7.924594071	7.404089952	7.138402102	6.272677614	9.694615332
			8.791241821	9.955521759	4.677474442	8.65962886	8.175472567	6.557475541	6.273909797	6.414084505	11.64679088
			8.682222713	10.26306496	8.527418748	8.771697862	7.75599333	6.296949047	8.011474359	6.493735296	11.98577748
			8.925812415	10.26595214	6.501351485	9.516646607	7.382744394	6.248817122	6.224522349	6.505104133	9.362916514
			8.042775184	10.04098853	6.863518988	9.760117373	7.071545707	5.085220725	7.296560816	5.988852887	11.66419049
			7.90996815	10.10783641	6.105361082	8.921075942	7.238127052	6.808907663	7.017430586	5.897881614	10.03886564
			8.637296553	9.295962539	6.641741013	9.777790217	8.226538042	7.195251534	6.21735238	7.047067166	8.856759487
			7.905953303	9.736081838	7.062491801	8.98352198	7.407347119	6.728109688	6.19540929	6.388967451	10.85361579
			6.176981513	8.982415317	6.390629876	9.571087646	8.058193871	7.850231113	7.087716648	6.236594824	10.58906388
			7.007495056	9.925536112	5.499635687	8.473995931	7.418198808	7.796349832	5.84745152	5.946073896	11.62102076
			8.552314491	9.605636601	6.311033238	8.967726375	7.2261972	7.167940036	7.367904771	6.639656021	11.86053184
			10.00846444	10.23610266	5.950160227	8.645071222	9.401284091	7.550293246	6.652711271	6.003304542	10.72489045
			8.90329409	10.12316362	7.17427355	9.587674511	8.151945797	6.192697676	7.21384706	6.030743489	9.638984964
			7.840158349	9.630339803	7.576579064	10.43882265	9.189916445	7.31505692	8.272863806	7.062267751	8.918498236
			8.965581164	9.831332212	6.966618711	8.667516449	8.326057363	6.792180515	6.508183163	5.340275508	11.66462508
			8.441422532	9.841664542	6.553522377	8.462485332	7.547103847	6.023920434	5.378648531	6.839014806	10.22729312
			7.171759842	9.493985914	8.08346598	8.610596265	7.954859831	7.296052134	6.875183449	5.430833575	12.40232479
			6.038227881	9.738147496	6.311181996	9.093702734	6.130939347	6.646325161	7.50715226	6.992016811	9.080161216
			8.227838439	9.659713793	7.468155607	9.572919875	6.697293123	7.507563034	4.969844636	6.284051932	8.778371453
			6.705839496	9.941934411	5.613747695	8.607186105	7.472551718	5.861973382	5.974467814	5.313757247	9.724867459
			7.734795919	9.208977884	6.123362107	8.94180812	7.234796099	6.035997931	7.18405519	7.40885975	11.02886311
			8.810019109	9.630091203	6.103374237	9.061460538	7.521335089	6.741794305	6.057828457	6.68090664	11.08518434
			7.730458132	9.861049299	7.39909806	8.965293906	7.874598665	5.906308054	7.607942707	6.538166154	11.93831183
			8.836492668	9.811260568	6.319512116	9.124593721	7.367259505	6.385006228	7.316348234	7.377376097	9.783936187
			7.295487293	9.835966339	6.573065366	8.874646117	6.061071994	4.973378707	6.414175771	8.258614702	9.053106418
			8.881880983	9.854081172	5.09447862	8.813916101	7.975461732	6.030963709	5.907804882	5.696950143	10.15949359
			8.480885497	10.04076183	5.95445459	8.556136422	8.52131101	7.40595451	7.679049725	5.951388043	12.41929895
			5.35490039	10.0056527	7.742220216	8.838007101	7.682939576	7.137794112	5.62237931	6.587645178	10.05628927
			7.400190581	9.460487432	6.3923952	8.796632885	8.259944118	6.12302915	5.301000832	5.070613646	10.90079538
			7.537071606	9.788510269	6.399017055	8.839668684	5.466429826	5.467470994	7.422144701	6.633402694	8.240298598
			9.141569572	9.94565737	6.676484183	9.203316792	8.244272716	6.512045794	7.239618079	6.513332159	9.928121845
			9.380209326	10.15686928	6.593418515	8.835570392	8.508462981	7.357992158	7.282669867	6.467471812	10.20217729
			9.819413305	9.85948618	5.585508365	8.54551082	8.285490233	7.555737744	5.357681461	6.055672245	10.75986975
			9.52925101	9.443192914	4.60912765	8.351754213	8.413137948	6.406648251	7.360598462	7.156700213	10.17052993
			9.666891686	10.08752756	7.622657328	8.897113239	7.827393488	7.014409245	7.81041542	6.248868318	10.52048231
			6.537706959	9.797156862	6.113201093	9.502723039	7.053229447	7.466227429	5.569757497	5.92861665	8.404702783
			5.817263506	9.945708478	6.238768164	8.907691641	6.827224609	5.617270319	7.283718548	7.776562008	8.475772428
			7.42740833	9.636430165	6.598428929	9.601012579	5.864267776	5.566626391	7.902737197	4.795229049	10.17827978
			7.261289193	8.967918873	7.426554444	9.184587293	3.449661049	7.313576053	6.125128564	6.870672882	9.081377615
			7.628748369	10.2123495	6.180736301	8.876619727	9.060822644	6.117610575	5.696683027	5.316549771	8.50801369
			9.450024208	10.04012776	6.309368947	9.239086515	8.021380799	7.460810504	7.636077483	6.724404015	10.80498386
			8.721300813	9.957054188	6.33539666	9.808473663	7.57758157	6.585742391	5.128240416	6.510023402	8.849798313
			7.366708661	9.556410364	7.657400076	8.635522569	6.909570407	5.774330283	5.70974317	6.530182999	9.750452597
			9.139679535	9.480201739	6.314979322	9.62689658	7.717084347	4.400293847	5.275473002	6.385306127	11.00601126
			8.672219258	10.17969426	6.423189783	9.395503239	7.634907195	5.157674603	6.11214183	6.175254659	11.3704102
			7.888250651	9.532158073	7.20761704	7.681328928	7.66700096	7.886309908	8.304408299	6.006866448	9.743836387
			7.910125043	9.664392431	4.68269239	7.731145744	8.031547973	5.874057355	5.683662132	6.219318234	9.66812293
			7.857840898	9.635181839	6.435867471	8.500233142	7.005445195	6.152915203	7.736189325	5.59951576	11.4403074
			7.979281246	10.08086471	6.669105018	8.263611477	8.880666363	6.895449429	6.571401744	5.306476048	9.881324425
			7.377735219	10.42316714	5.422639872	8.708878359	7.541834908	5.971055366	7.078551576	4.388614641	9.813951787
			7.904515427	10.03953222	4.29202411	8.725380972	8.942454456	6.217473715	8.237214562	6.236722838	9.579031919
			6.672130719	10.40806397	4.406611453	8.555393772	5.819452223	6.171507239	7.107794899	5.904081121	8.558064287
			9.766042605	10.21007412	6.88266513	8.639861518	8.711575281	6.230906519	6.09692999	5.035545738	11.18989135
			8.017429273	9.850215987	7.412501491	8.809717164	7.924894228	7.067573012	5.341577921	6.586117892	11.46790729
			9.319548642	10.32047234	7.047704732	8.462166246	8.666133532	5.638759469	9.922862886	6.413742109	9.550211247
			8.616314972	9.988571921	6.629881031	8.908165504	7.444749825	6.76653015	7.109625906	6.187848392	10.57457565
			7.302364717	9.946294906	6.958737095	8.36606996	7.721692818	5.7317589	5.988640266	6.020358123	9.730810815
			9.374282305	10.95325545	6.341061278	8.223980889	8.584486239	6.488772244	7.801069329	6.033164134	12.80281024
			8.855280232	10.32614055	6.545357294	8.555699	9.538962132	6.101497287	6.561103988	5.025273496	9.044938257
			10.19933828	10.18230841	7.132576133	8.583567609	9.056334396	7.109625559	6.725933037	5.67284122	11.37277695
			8.186725994	10.22458091	5.856233661	8.83004575	8.42257406	5.344490551	5.528025251	6.45956851	10.50442063
			8.758720443	10.08021461	6.386480394	8.394147026	8.817150268	6.069435823	6.22295575	6.051355447	8.650883686
			9.958694578	9.748795391	7.860754952	8.965428232	8.373204124	6.528261242	7.080798481	6.186376918	11.30156017
			MEOX1	ZNF106	LEF1	NFKBIE	NR3C2	KLF15	OVOL1	CBX2	EGR3
			8.053530942	9.878938926	7.118848197	9.171226722	7.75700415	5.948159825	5.454528665	6.258884321	10.18332526
			8.33316761	10.59331696	5.988185841	7.608388065	9.579664063	7.13438103	6.533563705	5.772935582	8.95940977
			8.612483521	9.995326398	6.007580145	9.328146786	8.116582797	6.139793079	6.151547783	6.55868548	10.44837952
			7.549905413	9.823590291	6.145767162	8.927469036	7.164523513	6.082412333	7.008930998	6.606194436	9.455575427
			8.425573356	9.814525662	5.218185727	9.352895001	7.951525861	6.109847554	6.617692638	6.515645544	9.75238033
			5.162701306	10.06079165	6.682890511	9.17653097	6.575859114	6.821117766	6.464615593	6.968977549	8.459759165
			6.996822225	9.596592026	5.989281995	8.468845861	8.108959865	5.667612268	6.552609795	6.974885401	10.57944006
			7.485026428	9.805673213	5.707577097	9.388780972	9.151727257	6.383123505	6.948550029	6.597099444	9.738634132
			8.424972393	9.597758218	6.216794431	9.631804396	7.560540046	6.395455451	7.983317635	6.502001232	9.306751969
			7.623404504	10.06778564	5.934713617	9.58866221	7.590438952	6.50068884	7.120639264	5.291274345	12.44396425
			7.757165261	9.720740661	5.863491122	9.446138251	7.307126524	5.037046613	6.930510238	5.304017245	9.000393719
			5.612623289	9.640418631	7.027185275	8.586705541	7.308401387	6.51970996	7.04218427	6.049097223	12.09743415
			4.011453826	9.377026921	6.568881449	9.286639342	7.360059766	6.985663821	5.27633744	8.090051652	7.441780038
			8.131698111	9.72898827	5.87150621	9.812025172	6.648777243	5.136365905	7.001811082	6.648841463	8.661383433
			7.908041764	9.800978962	8.686405162	8.706361277	6.663633622	6.220877402	5.628222711	6.040852772	11.21447464
			8.4471743	10.30271053	8.16991474	8.4215482	8.566524926	6.100637194	7.540564416	3.672664948	11.05814655
			6.129664089	10.12186395	6.566925138	8.395940022	8.051922694	6.302011342	6.611280605	4.666282086	10.47295795
			6.835952849	9.191233867	6.812086861	8.616314972	6.683544833	6.375314948	8.685492339	7.464667584	8.710815384
			7.024087368	9.886834985	5.784488411	8.632392822	7.039119587	6.759592215	5.729993827	6.653504681	8.952117194
			7.790023017	8.970824575	6.886601589	8.779946037	5.224626104	5.789310051	6.530080966	6.813959895	9.604652453
			3.928944227	9.356029763	4.427685591	9.484478544	6.980621587	6.308730405	7.661466087	6.965248545	9.113663056
			5.943257999	9.748983275	6.401670173	8.707854672	8.124671273	5.611320756	7.942064453	6.770009272	9.730445176
			6.761567371	9.537830741	6.386871179	8.908477923	6.046189706	5.773899468	5.861768345	6.101786749	9.201439215
			9.177949806	10.01066623	6.154917716	8.665414377	7.793237693	6.324663173	5.325254965	6.669061681	10.04669364
			5.297678628	9.837037982	6.819570344	8.844531279	5.992789858	6.912047377	8.640769095	7.429345905	8.885084695
			8.612195597	9.670019009	6.539804064	9.152671753	6.752064451	6.316152049	6.368138983	5.732399198	8.900874706
			7.423893798	10.05243752	8.178742088	8.707699951	9.174184877	6.33126409	7.4381794	5.772507528	11.45712038
			7.311038939	8.977402411	3.829919506	8.676800431	7.23736672	6.766559965	5.079710553	6.025185767	9.969435141
			6.321432271	9.729004438	7.462900951	8.421095053	6.080934386	6.02171199	7.955653208	4.713556414	9.313073677
			9.161000496	9.763042961	5.752388905	8.43440942	7.446384509	5.633168228	7.170758704	6.588362156	10.67910727
			7.398248275	10.03536351	5.598535976	8.825757674	7.317622455	6.44463979	7.036290558	6.239207071	8.750460875
			8.521871283	10.03825436	7.633923955	8.62729957	8.216182812	7.582782213	7.417603349	6.493061269	11.50744722
			7.307586602	10.22768655	6.019261455	8.290616012	7.130203689	5.127891633	7.012664622	6.803118336	9.819251537
			8.995205503	10.18627422	6.545578239	8.411183941	9.735984578	6.330613306	5.91618225	5.860077372	11.36923924
			8.530096314	9.569050881	6.634076112	8.952774436	6.276148553	6.052427546	8.005431382	6.169221256	10.38372939
			6.610237754	9.663354387	6.034348654	9.98475743	8.594052917	7.209812217	7.139023903	7.898376951	9.925919929
			8.253027562	10.05154775	5.044190869	9.007651454	7.26088369	6.600981417	7.552283887	6.348967933	10.29411022
			7.676013015	9.900294778	7.017364383	9.534563794	6.389247435	6.780004513	6.841587735	7.526511298	8.507870588
			8.760829087	10.20506051	6.861849061	9.987964799	7.532353996	6.592759427	6.454043221	3.388565113	9.816631055
			5.617561079	10.45157376	7.940633237	8.341804299	7.542276574	7.933854262	5.64400554	6.33753082	10.96353828
			7.450340406	9.741396062	4.948367706	7.943255841	8.429828221	6.938466266	6.648518757	6.28458064	9.487487985
			8.214262032	10.23019492	6.740571898	8.919256973	7.326001957	5.466088161	7.918972898	6.950966561	10.44796413
			7.999564762	10.11011382	6.678847275	8.749692379	7.462900951	6.485501469	5.530937059	6.470380065	10.99962151
			8.255181463	9.765837312	6.698905871	9.320040466	6.971554359	6.433405618	7.929831581	4.357084011	9.390053279
			8.937353505	9.850016695	6.427703094	8.983681188	8.212152859	7.14782084	5.504096189	6.154313099	9.958694578
			8.275990819	10.26733003	7.812589119	8.950603957	7.572356756	6.375519904	7.772126749	7.167417334	11.21510926
			7.600479566	9.638309404	6.408815825	8.792005677	7.815238236	5.766809849	7.554413189	6.928398102	9.955947202
			9.490116449	10.77706269	6.540077114	8.405316026	9.390993763	7.753772262	6.34243554	6.03118234	11.31701804
			7.553989764	9.481954625	6.038355667	9.266345489	8.192630815	6.016565883	6.025181603	7.30099187	10.06014811
			8.549183582	10.26547572	5.789376229	8.711889627	7.939730594	5.482679312	6.494939754	4.988130246	9.244587399
			7.771177836	9.680536575	5.428474343	8.920792909	6.658410982	5.680316822	7.630118349	6.456072613	8.275527873
			9.610183898	10.17240625	6.06998622	8.183238084	9.558986394	6.120414187	5.37866187	5.013659869	11.51170963
			6.436254401	9.938003915	8.243507805	8.834390245	8.036482025	6.664513039	8.523215356	5.069288411	8.859293561
			8.01525904	9.699819759	6.890774034	8.976823689	7.354408402	6.650361743	7.561866997	6.433850712	10.82872034
			7.981076679	9.726753456	6.772399119	8.633723509	6.998339094	6.548434478	7.324690151	6.931709779	9.18728837
			6.358367085	9.640021821	5.032765047	9.306609118	6.708662359	6.970934955	7.737729446	6.605554761	10.17508371
			7.982268471	10.13745097	7.100342416	9.341195062	7.965031887	6.401182462	7.026337833	5.93066578	9.938101678
			8.649405477	10.19977185	6.728034091	9.337500521	8.219236764	6.299030272	8.06208432	5.767250439	9.609177451
			8.934419939	10.35285805	5.394466706	8.389448669	9.12132328	6.682159778	7.424298299	6.062853412	10.46884251
			9.089391236	10.4150189	3.341596511	8.058890316	10.42380852	6.582575263	5.677228373	5.430824871	12.00358192
			7.621520344	9.652839716	7.229645809	9.458806342	8.665975563	5.399258615	6.280937866	6.39764609	10.28665486
			6.359734218	9.983824748	5.460795839	8.452925064	3.7143838	6.992266181	8.409186758	5.150071847	8.651974414
			7.702130041	9.761731079	6.232967587	8.730616565	6.743588619	7.763811129	7.340611401	5.751905275	11.13501615
			8.669165004	10.09706173	6.238905822	8.520862841	8.518738973	6.537988195	7.60353061	5.131862091	10.8588786
			7.720416108	10.24238745	5.906881015	9.279707858	8.006074045	6.495210501	5.840155304	5.943020874	8.149297755
			7.308647024	9.607351085	5.082413443	8.481199027	7.331173799	5.700302717	6.542171497	7.107349421	11.54625967
			6.489249564	10.478825	6.492383827	8.549335867	8.843457768	7.425945356	5.522513924	5.646359784	8.915076783
			7.836062804	9.901197784	6.709192198	9.082581183	7.803969317	6.495164783	5.487590752	6.730684399	8.025945523
			8.604939874	10.24719861	7.050286791	8.825757674	7.003607606	5.483811134	7.613051391	6.090500628	11.47072327
			9.198028987	10.14440142	3.975349885	9.19194041	8.33047518	6.925107028	7.026434388	6.677165012	9.620583044
			6.84373921	10.09252944	7.293522985	8.953391247	7.42895793	5.513181258	7.970472465	5.318481276	8.620011911
			7.331486144	10.62973156	4.158108225	9.859073417	7.106015812	5.509372878	5.929756964	5.782023655	11.07892596
			5.690041368	10.04002028	7.104619971	8.806017481	7.414464252	6.171080995	7.259445771	4.997873062	8.975094372
			7.309760706	9.952869891	3.405790285	8.511442711	7.462219702	8.904996501	7.744856455	6.792355471	8.356454014
			7.849519085	10.02495528	5.60145493	9.552224406	8.424634943	5.805170712	7.635777583	5.242251351	9.385742145
			7.45769713	10.05489075	6.666275135	8.792160616	7.329532194	7.258574267	7.375062825	4.979984626	11.27466183
			8.10467381	9.840903434	6.203762038	8.687022909	6.965328224	5.716885204	4.916673587	5.930340737	8.622253147
			6.673762425	9.678486338	6.981068209	9.646555709	6.147178108	4.916372099	5.079566537	5.357534911	10.15160644
			10.55707934	10.99455999	6.175037332	8.230372087	9.077823668	8.494312458	7.146740279	6.473847005	9.366012356
			8.777171161	9.228632619	6.780869033	9.880622329	7.952093501	6.359546769	5.479315907	6.348054528	9.496365741
			7.522187062	10.32134304	6.306082239	8.687631206	8.844364292	6.40664	5.889884895	6.395890032	8.719343193
			8.451755663	10.36072461	6.274804224	9.517617489	8.134067323	6.024488359	5.667727386	6.508738698	9.978008434
			6.016036903	10.21803372	6.27147861	8.225920892	7.155639553	6.394477895	7.554895385	6.693802602	10.642245
			5.74656104	9.380934681	6.350858405	8.220260394	8.456654568	7.143160826	7.737316919	6.384025719	8.048499098
			8.010061754	9.659850897	5.848621379	9.239239696	7.815530307	7.125463693	5.875819136	6.30436701	9.572764369
			6.142470222	9.592107387	7.576727716	9.060078424	7.749232025	6.659164671	8.484603187	6.578192488	8.559710566
			7.551611012	9.835446282	6.173065944	8.568912085	7.938154778	5.038058892	8.150660003	6.053089677	10.05134396
			8.093876858	9.751373872	4.485099585	9.549266144	8.270539781	7.262101692	5.516323632	6.612673859	8.275243636
			8.05806986	10.19503128	6.01050253	8.7039658	6.712642629	7.400428279	5.802751626	6.190359868	10.77113635
			9.881683969	10.10671738	5.810732217	7.895012972	8.868370923	6.757021608	7.200408749	6.886168225	10.72923975
			7.784878191	9.953040732	7.387677084	9.226300867	7.615814337	6.179405391	6.221578029	5.549990607	9.581671089
			5.456202794	9.591362581	6.579315072	8.376013681	6.869002136	5.905637502	8.46633992	6.447498424	12.54152214
			7.244329513	9.672604937	4.998562173	8.674186928	7.65310412	5.323604573	5.859911021	6.626074943	8.738457802
			8.787086077	9.806278517	5.913749219	8.631813457	7.706153719	6.41017087	7.662974815	5.774425599	10.21051891
			8.493097332	10.1958158	6.931919282	8.156950333	7.28159976	6.723217738	7.549386106	6.726130014	10.26263122
			8.311713951	10.35054608	6.782521248	8.623599843	7.694281936	6.636752771	7.926094241	6.664948201	10.70233082
			6.419934737	9.955768864	6.805226447	8.475163017	6.968846294	5.6240582	7.586097358	5.901592691	9.653887662
			6.446106753	10.05759607	8.0760272	8.566841346	7.61498232	6.522988798	7.166474327	5.202690956	9.32321159
			8.505357162	9.793236045	6.79441009	8.993553537	8.099975861	6.786622223	7.803847756	6.51796354	9.986460866
			8.834548002	9.969172578	7.151110254	9.536667138	8.324878863	6.226587354	7.279304641	7.165456644	10.95167084
			7.054258817	9.852200951	5.589770132	8.986032139	8.461849069	6.777488988	7.874988688	6.703062888	9.681502454
			6.399612838	10.50848749	5.57691667	8.717253919	6.699736625	6.150866999	6.840724329	7.24763167	8.078968455
			9.610183898	10.36840995	6.257922917	8.87990956	7.867519247	7.048148458	8.042358563	5.6327753	10.79333182
			7.587302759	10.02427412	6.686135024	8.452637578	7.358161441	6.390441215	5.615212514	7.213562182	8.398587911
			7.462377428	10.2071086	5.920209716	8.498873751	7.684532378	5.963359135	5.814834201	6.119661224	10.69996196
			8.121278993	9.898777414	5.757170794	8.472980084	7.613101495	7.502627751	6.636261554	6.619959416	9.353208428
			6.078814292	9.47682592	6.324422692	8.825008397	5.882152012	6.379496944	8.105503769	6.38302049	11.38624319
			9.709718485	9.687838707	4.08871088	8.800667848	8.729579276	6.08692908	5.295690887	6.777739359	10.66587493
			6.438058786	9.120663168	6.297928957	9.288893529	8.552176104	4.997286421	8.080177234	6.186080464	8.154757339
			8.038435467	9.850004145	6.562987572	8.622834669	7.85729168	6.580438481	7.490009764	5.842372939	11.81481146
			8.728570995	10.04413436	6.027165307	8.646554128	7.90509673	6.379954018	5.951958357	5.345976783	9.575058344
			7.409968922	10.0508203	8.338907751	8.44616963	7.891103603	7.199378291	7.85087611	6.959565787	13.02166945
			7.818681162	10.03709986	7.11725389	9.217631926	7.674023276	6.405213271	7.334668404	5.874175445	9.972736101
			7.700164497	9.365291378	6.570982	9.353513162	7.808045762	6.423563681	5.252767092	6.058467072	10.15789674
			8.478159778	10.4962192	5.829974604	8.779621188	8.17797368	6.638645083	6.055833542	6.690636303	9.243020246
			7.283325331	9.236258223	6.200722421	8.737565856	6.858924526	6.038878055	5.73121519	6.532565596	8.30535624
			6.680959136	9.894799562	6.867873411	8.535016757	7.568928182	6.978241758	6.166392861	5.718881243	11.83335991
			6.743450609	10.05881818	8.993379626	8.897395732	6.856663321	5.835431333	7.013180461	6.455814164	7.879932427
			6.861092544	9.855106908	6.470255022	8.790518741	7.87880143	5.868234287	5.44302825	6.670286482	8.294886445
			9.470506783	10.33431401	6.522531552	8.634463852	8.234687206	6.31818224	5.230626397	6.509253976	12.2618611
			7.491212696	10.05297128	2.817426426	9.633321195	6.19188038	5.590837812	8.024448896	7.098365229	7.999311348
			6.60951429	10.28475251	6.697544012	9.016788638	7.099591264	6.22832337	8.180231882	6.870793498	11.43292531
			6.160622643	9.463784298	6.063674305	8.9187981	6.653143312	6.831807881	6.447668987	7.164468647	8.066866806
			9.409882982	10.52863705	7.18392812	9.00176165	9.307529002	6.483713634	6.659771778	5.803407782	11.17809289
			7.533071049	9.624817686	6.652746751	9.683703797	6.631104767	5.65836268	8.263663986	6.3032763	9.356572734
			7.828567013	10.10589929	6.167160375	9.026515581	8.22172979	7.528536059	5.941226954	6.059152935	9.902584629
			7.404139002	10.16989305	5.739737474	8.508462981	7.693164208	6.975315475	7.428798937	6.621749217	8.252718297
			6.925066055	10.1766168	3.567473154	7.868368223	7.903184825	6.971994267	5.471730845	7.074430685	7.722722114
			5.165852546	10.36926507	6.136329951	8.642229629	6.670997045	7.184085744	7.630902249	6.43113721	11.56654964
			8.128170638	9.583103161	6.15867837	8.065316043	8.673594986	6.306861483	6.648189749	5.934048711	11.17196777
			5.478367412	9.355365815	5.590702871	8.792756937	7.031350728	7.114685887	6.334358701	6.545871993	10.15347547
			7.296432021	9.349322226	6.427231549	8.422832619	7.778493271	5.812391614	7.895321484	6.513830777	10.89877687
			8.213991639	9.872673923	7.080977111	9.258119397	7.689954214	5.517056897	7.122984489	7.774796674	8.700076481
			8.463835367	10.00189007	5.2258725	8.885391849	7.77264296	7.524853053	5.983720721	4.803314469	11.72306698
			7.746658499	10.49704078	6.74147462	9.863512578	7.676013015	7.783082528	8.459607746	6.045658809	8.437931456
			9.316680439	10.03251182	7.039473624	8.706514775	8.991711845	7.631869855	5.635600408	5.584493909	10.53258007
			7.302613875	10.19404637	6.273693081	8.94276068	7.630897286	5.953681557	5.544866693	6.564645357	10.88989367
			8.319198991	9.912042231	6.482699988	8.642089597	8.265183874	5.847988383	7.536234977	5.194620769	10.93135191
			7.544702573	9.855486632	8.040947773	9.025426812	7.720866708	7.420688998	8.326358554	5.308444385	10.6106107
			9.302385244	10.39773936	6.868879253	8.373056809	8.171546527	5.871142685	6.455077566	5.919265768	12.03244147
			7.261823861	9.891379265	6.70302839	9.076279055	7.172168427	6.728253421	7.231763085	6.626674016	8.402788017
			6.676010451	9.828963931	4.705913273	8.615173224	8.128170638	5.484384347	7.465688139	6.577688439	10.50442063
			7.490491693	10.12931043	6.7840265	8.484923226	7.246625053	7.240429389	6.059667175	5.161872336	11.83441754
			8.780407021	10.57926191	6.510827966	8.595689087	8.453801484	6.393903163	5.115722039	6.029047684	10.56278782
			9.239711551	10.20129718	7.557002738	8.342998709	8.26867724	6.695131599	7.354067652	6.047564263	10.38927793
			8.361205174	10.25218073	6.053133908	8.927334677	7.602667365	5.984275855	7.915314317	7.075932714	9.577869025
			8.342695519	10.48433412	5.554483989	8.786500953	8.339917135	7.097536017	5.629170344	6.428891334	9.775709985
			7.615970928	10.06370311	6.379384018	9.282165057	7.416641599	4.942169116	8.077117955	6.507204918	8.863535915
			6.18767108	9.894290317	4.505598914	9.095119212	6.744301062	7.026241053	5.961195009	6.811989672	10.2780907
			6.305198913	9.817060863	6.166240891	8.634920186	6.917445414	6.114535122	8.426623872	7.012682308	7.674440305
			7.334958209	9.728432274	6.395411747	8.728876097	6.447277679	5.585491591	6.425865559	6.919265272	8.392561011
			9.485795813	10.02175568	6.070763545	9.283595173	7.697722164	5.747034531	5.819104812	6.004062997	9.868204225
			10.41350081	10.44458589	6.88536116	8.479662975	9.77120023	7.773367909	5.897116924	5.962680297	9.998044066
			8.804197168	10.13407379	6.144197964	8.630585901	7.600357365	6.312480644	7.769941802	6.398046681	8.766336234
			7.903625516	9.733398951	7.330644217	8.945649011	7.392455472	5.54187585	5.041498831	5.84816626	8.990006073
			7.326431925	9.899803215	4.600583999	8.704116118	8.450844423	6.276115489	7.317686227	6.083953164	8.608818504
			6.911556379	9.723410945	5.98587483	8.748512927	5.236366455	5.986366942	7.187176569	6.488877905	10.67135715
			6.213655696	10.19353378	4.014639766	9.393719706	8.154019806	7.308058789	7.805136893	6.787201474	8.138044815
			8.093307497	9.66364364	7.918161527	8.702661154	8.361358518	5.399788549	9.019800708	5.999829858	9.500591424
			7.959543506	9.35465932	6.554915906	8.25388785	7.701296917	6.259539673	7.376063341	6.437092146	9.541917289
			8.64418999	10.37840643	6.018713008	8.807928844	6.267407002	5.574095875	7.307858293	5.247073332	8.210513701
			8.798570983	9.881294823	7.073822432	8.711428065	8.5066881	7.591666871	7.88396338	5.872667422	11.93482841
			9.968527015	9.80933779	6.336258482	8.457115463	8.585984968	6.35509303	9.512741758	6.16450158	11.67349198
			8.970649015	10.08273541	6.368958875	8.592883619	8.254318003	7.659706241	7.362379612	7.256750671	11.01755687
			6.910074123	10.30234866	7.001598063	8.405474374	7.980466149	5.212236696	7.618726035	7.539770917	9.312094006
			7.881424633	9.892646593	6.455764473	9.527761798	9.629599417	6.842969858	7.762804872	7.349922995	8.826814577
			8.612927966	10.21968664	8.381224494	8.531119809	7.071322688	6.390922571	7.123086926	6.256893021	10.55753824
			9.386393289	10.81077534	5.955212515	8.813472848	8.405474374	7.378354566	7.356060532	6.241375791	11.03475375
			7.975752839	10.07604334	6.686450473	8.93123995	5.461323795	6.253886213	7.193577082	6.232760531	10.49226124
			7.788594926	9.917934458	6.74918077	8.852569393	8.341058567	5.825036812	7.582377676	4.964434451	10.01938195
			9.209178931	10.12232764	7.290635612	7.976754703	7.777640178	6.829736439	5.76213347	6.62312002	11.08016363
			7.910805481	10.04068101	6.377921113	8.65691505	7.299850273	6.216729067	5.667694189	6.616064794	9.30028721
			6.562002111	10.39431586	5.614235909	8.378963497	10.06459433	6.688933415	7.936227787	6.432733342	7.779768109
			8.295180506	10.12354383	7.188193658	8.496544521	8.346085922	7.294614493	8.144343283	4.754005613	12.64202752
			8.40801509	9.414485661	7.200803862	9.083049586	7.301828641	6.421529485	7.804764917	6.005542106	11.72506993
			6.907815222	9.773864381	5.713667437	8.302169018	6.387197299	5.01050513	7.374737551	6.53700388	10.90647656
			7.51824761	10.29900948	5.352605097	8.837860934	7.940774924	6.049821753	6.595237104	7.551386682	8.623764068
			7.567401606	9.611617542	6.686710014	9.751150053	6.436977867	5.87585672	7.121915926	6.098990086	8.89859407
			7.77434575	9.929383476	5.813218534	8.202619325	6.685562003	5.144379844	5.025584692	5.691172554	8.25755642
			7.508676722	10.27502448	6.47933433	8.509520983	6.736994747	7.16752988	8.032999623	6.687586769	10.7649823
			8.946587514	9.328910815	7.426704425	9.115210657	8.240298598	6.915576327	8.122996166	7.121709688	9.726615793
			6.993042069	9.125024906	6.594908118	8.625080399	7.185159622	5.848398083	6.255412676	7.344143284	8.019917529
			7.084675586	10.41054051	6.390529939	10.25986661	6.341835167	6.121372567	8.276887255	7.718393773	7.214322526
			8.228571059	9.868394112	6.354080501	9.131822167	7.116058163	7.060131984	8.006396771	7.021260331	8.999163005
			7.387243174	10.00181072	6.30374374	10.11605655	6.79835584	6.837152605	7.979687027	7.458693287	7.794400474
			6.868489526	9.571116642	6.47256867	9.094019444	6.545357294	6.908626401	6.899948556	6.119406738	9.441148721
			8.428642475	9.522326101	6.87474264	8.336233217	6.550519985	7.292157903	6.702495369	6.857894958	8.119852097
			11.26889823	9.691490737	6.141094843	8.950458245	5.960933739	6.036833691	8.308479564	7.065175535	7.496522895
			8.508462981	9.393170139	5.140454714	8.937353505	8.168423012	7.074635218	7.189968144	7.063371675	9.174802569
			7.03692721	9.877390899	5.247570346	8.899362759	8.308929921	7.093707506	7.49508084	6.038455808	10.09667034
			8.319523294	9.982039178	7.913894482	9.100839181	8.124067272	6.108266449	8.096207065	7.238874123	12.30518267
			8.296273562	9.875829853	6.911804362	8.733867024	8.093001361	5.69453908	5.607930253	5.746982159	10.27658358
			9.969612632	9.760240031	6.119149086	8.550238083	9.776233281	6.488572313	5.514693438	5.934580351	12.49629065
			7.655798623	9.999077121	6.956679138	8.613082071	6.79141991	7.300005219	6.992505777	6.606940403	10.67161656
			7.749520051	9.914649226	7.067788523	8.577771965	7.37691794	5.784306828	4.901231728	6.887485817	10.26174273
			7.949345782	9.619557126	5.570099043	9.616822779	7.12627265	6.09971111	7.641636705	6.647051829	9.311152898
			8.998071835	10.14362744	6.176981513	8.632541575	8.40096452	7.670344755	7.846410665	6.869202751	11.2239708
			7.692388399	10.10018407	7.312672325	8.837110974	8.286760161	5.872086974	7.557797633	6.049574987	11.64634431
			7.06097586	9.498453947	4.208950779	9.400465778	7.145773502	7.182638627	5.625133392	7.049413334	9.490768401
			8.183700676	10.0969692	6.666275135	8.885531901	7.895304683	7.817092792	7.678151376	6.42201383	11.52281062
			6.914215702	9.228254687	5.884240655	8.449811776	6.189394982	7.281255896	7.53038746	6.812897742	11.95708738
			6.680804862	9.594610494	5.534940223	8.761557878	5.986850102	6.633594888	7.36895252	6.390417762	10.50747155
			5.022147908	9.793837084	8.390324504	8.067598728	7.460794162	7.077556857	6.424894721	5.817660534	11.29727929
			8.980192215	10.72147714	5.126630651	8.607342268	8.933175263	6.513149592	5.604026998	6.634912574	11.71904043
			7.750968888	9.94243437	7.113945254	9.155021071	7.119209311	5.95906843	7.580227248	6.874967673	9.767102964
			9.09927277	9.729519654	6.211368855	9.536822096	8.242479157	6.097380228	5.447105893	6.542975302	10.9079349
			6.730892831	9.94684355	8.233898572	8.695596777	6.733134806	7.240813383	7.069063772	6.605605893	9.982298581
			5.967634328	9.459030931	6.196932466	8.668284947	9.249032448	7.111847409	7.502740655	6.53736481	8.687631206
			7.214867524	9.871906224	7.003467695	9.457802126	7.425985139	7.132014905	7.681855251	5.945526831	9.210252704
			7.813884412	10.09969957	6.723922642	8.27853062	8.372747369	7.722681193	7.869050316	6.187855945	9.57425451
			6.412420814	9.616598633	6.670354559	8.452195839	4.657127034	4.894199786	6.036717885	6.907498503	9.928668576
			7.165749804	9.591797116	8.033295026	9.035987393	7.443610293	7.377963362	7.645220483	6.749120116	9.854082572
			8.55496129	9.142192965	5.863302855	8.550711402	7.204149836	6.694983587	8.479480156	5.780269272	10.47137172
			8.474425186	10.14289434	5.725634095	8.464281097	8.115110727	7.62837765	5.653890274	5.600925584	12.28913622
			7.68826548	9.65795622	6.503129605	8.332003142	7.557421193	5.857373736	6.420256508	6.05807593	10.96441947
			6.886367106	9.106343397	6.48958811	8.78368508	8.132262033	5.548523149	6.875637128	6.963351233	9.986835635
			7.280098541	9.96518959	7.953736117	8.225788709	6.661903741	5.488252256	8.086990092	6.647511315	10.87212703
			2.868388462	9.605374742	5.939142423	9.103657714	6.304267767	6.882243866	8.054020673	6.816866906	10.32608646
			7.482906092	9.649508395	6.734037803	8.95568928	7.081805177	6.446843733	6.065637861	7.101810778	9.928668576
			6.395204174	10.19546673	6.723808241	8.760244041	7.849519085	6.904829683	7.263428915	6.586501685	8.850719052
			8.105285929	9.650060579	6.440847673	9.118201119	5.71934029	7.196879124	5.581588915	6.747598339	8.526986471
			9.249796795	10.73528929	7.134168426	8.665822009	8.761409852	6.873489359	5.620232092	5.061903199	10.41218913
			4.766314627	9.942511164	5.237271216	8.349334434	4.478943964	6.442478575	5.247689359	6.01246161	9.851052168
			7.329383801	10.39743507	7.577731696	8.434993989	6.483884247	7.044266815	9.144026998	6.285756136	13.65745595
			8.020802793	9.818440386	6.908797551	9.658489566	5.750797292	6.442267051	5.010213239	5.670323557	9.654544399
			8.246335359	9.910230711	6.670997045	8.927011134	7.27068654	6.304219577	5.431970169	6.713862094	9.89761309
			8.925519706	9.898507931	6.760393367	8.502237892	8.393141541	6.468057049	5.304988521	6.575555039	10.52619497
			7.711210854	9.499514401	6.332527791	9.071055924	7.527388188	5.545202531	7.513612066	6.079096878	10.49729036
			7.986039592	9.775514773	6.248431586	8.764402356	8.670822788	6.057017338	8.002429798	6.113463686	10.98219885
			6.762403784	10.08185924	4.46124205	9.457202123	6.889268362	5.98410645	8.372754973	5.448626254	7.940914753
			8.196201187	9.870765965	7.655553523	8.972946219	7.079571811	5.540044748	5.954901507	6.303624765	10.15929662
			9.172656859	9.564038891	7.114477884	9.724513955	7.982554439	7.02276548	7.087726879	6.851962045	10.89264098
			7.991558451	9.88195416	5.556183782	8.772612783	8.44950216	6.326810702	5.956136542	6.285968988	12.15335457
			7.563785015	10.13159815	6.527482374	9.001913132	7.293229897	6.157022936	7.826983851	6.275037614	9.659490993
			7.724728631	10.21595627	7.385175512	8.198947589	8.051646808	6.616106898	7.791734366	5.463234559	9.709356695
			8.186428799	10.03263334	6.895301524	9.209499824	7.187696223	7.358864829	6.490592985	5.43932805	10.46631554
			6.374945488	9.611202619	5.982650246	8.667811248	5.983843292	7.451396219	7.236655872	6.238749733	8.273083196
			7.420140046	9.997517053	6.964647684	9.799382239	7.510603614	7.040994191	6.904357734	5.665870255	9.578537946
			7.449817839	10.29448626	7.214451934	9.017569238	6.283612156	5.214889428	8.3372098	6.026867131	9.725389947
			8.337410828	10.37434868	6.338800781	8.273918239	7.428398862	6.677795475	7.605229418	6.340164839	11.74959457
			7.325879843	9.836998657	5.587940771	8.634331263	7.216888052	5.674578773	6.492277468	6.486910391	10.54645215
			8.853171697	10.32050233	6.772261345	8.951993843	7.306074955	7.040531363	5.989821147	5.652919034	10.82872034
			9.031788145	9.439101435	4.430368786	8.539746822	8.366806187	6.50731647	8.384270275	6.747463956	9.631133918
			6.714412803	9.502291935	6.657112703	8.40829903	6.33539666	7.208404641	8.121880041	4.901753122	10.90537709
			7.756728452	9.528946766	7.166705108	8.729877652	8.675276417	6.122253242	5.436093422	6.157738133	8.918196313
			7.166389233	9.726189058	5.75732233	9.643500758	6.086576786	7.585423272	7.732240256	7.164344377	8.049672681
			8.55391605	9.817169999	4.568572288	9.462976583	8.108362037	5.732879883	5.148702322	5.035389451	9.66361596
			7.941349445	10.42631729	7.272286445	8.481764848	8.244272716	6.295943151	6.763347867	6.542342703	9.642137124
			8.207958844	10.06093715	6.808143013	8.773229032	8.361205174	6.841468681	6.745265913	5.664559673	9.07983952
			7.697295753	9.907652622	6.682762115	8.648192123	7.568412407	7.105195801	5.528512124	5.406638553	8.84604406
			6.671360652	9.623709278	5.267112696	8.621488751	7.664319393	5.697575038	7.934894589	6.366201493	8.460370638
			7.328867094	10.0846968	6.629258758	8.353498167	7.062607989	6.654824897	6.240548898	4.982094366	12.41388542
			7.168027725	9.505178941	5.587149701	9.527433147	7.083494744	5.926071093	7.430989243	5.238846576	8.341472533
			8.606298197	10.32957557	5.45588621	8.564578011	9.791654234	6.451404589	5.784157925	5.740979947	11.32700609
			7.76857546	10.14669725	6.183610091	8.141404605	7.698595361	6.139602314	6.926612693	6.187290973	10.46814921
			8.40351971	9.602642886	7.351468855	8.802468979	8.215572833	7.432029126	7.264717909	6.415714768	9.730810815
			8.681618836	9.895775344	5.854282774	8.826962203	7.676591063	6.203266817	5.516366875	5.95988065	9.659661036
			5.865789418	9.837323746	5.944785367	8.860946499	6.628881594	5.427287943	7.49758477	6.588271108	11.8295356
			7.386834413	9.932304653	7.102200267	9.093398863	7.262341222	5.616166105	5.622056124	6.428583892	9.71522041
			8.282247487	10.47323107	4.603645512	8.869319535	7.402940547	6.350425683	9.037626196	6.953403822	8.123486228
			7.446257162	9.476029268	7.081921003	9.118044378	8.105285929	6.571027986	8.423526111	5.774361294	10.94337385
			6.52486388	9.146028502	8.080406714	8.354683604	7.085297759	7.638603151	6.086876219	5.540203276	9.095119212
			7.684235954	10.13494961	6.850505611	8.699618698	7.899073787	5.617598578	5.26617636	6.676635855	10.27680882
			8.505644903	9.811707392	5.485215612	9.748315437	8.080842303	5.682224794	6.854820694	6.708456944	8.499932393
			8.440958554	9.555965742	6.511638634	9.365343225	7.924594071	7.404089952	7.138402102	6.272677614	9.694615332
			8.791241821	9.955521759	4.677474442	8.65962886	8.175472567	6.557475541	6.273909797	6.414084505	11.64679088
			8.682222713	10.26306496	8.527418748	8.771697862	7.75599333	6.296949047	8.011474359	6.493735296	11.98577748
			8.925812415	10.26595214	6.501351485	9.516646607	7.382744394	6.248817122	6.224522349	6.505104133	9.362916514
			8.042775184	10.04098853	6.863518988	9.760117373	7.071545707	5.085220725	7.296560816	5.988852887	11.66419049
			7.90996815	10.10783641	6.105361082	8.921075942	7.238127052	6.808907663	7.017430586	5.897881614	10.03886564
			8.637296553	9.295962539	6.641741013	9.777790217	8.226538042	7.195251534	6.21735238	7.047067166	8.856759487
			7.905953303	9.736081838	7.062491801	8.98352198	7.407347119	6.728109688	6.19540929	6.388967451	10.85361579
			6.176981513	8.982415317	6.390629876	9.571087646	8.058193871	7.850231113	7.087716648	6.236594824	10.58906388
			7.007495056	9.925536112	5.499635687	8.473995931	7.418198808	7.796349832	5.84745152	5.946073896	11.62102076
			8.552314491	9.605636601	6.311033238	8.967726375	7.2261972	7.167940036	7.367904771	6.639656021	11.86053184
			10.00846444	10.23610266	5.950160227	8.645071222	9.401284091	7.550293246	6.652711271	6.003304542	10.72489045
			8.90329409	10.12316362	7.17427355	9.587674511	8.151945797	6.192697676	7.21384706	6.030743489	9.638984964
			7.840158349	9.630339803	7.576579064	10.43882265	9.189916445	7.31505692	8.272863806	7.062267751	8.918498236
			8.965581164	9.831332212	6.966618711	8.667516449	8.326057363	6.792180515	6.508183163	5.340275508	11.66462508
			8.441422532	9.841664542	6.553522377	8.462485332	7.547103847	6.023920434	5.378648531	6.839014806	10.22729312
			7.171759842	9.493985914	8.08346598	8.610596265	7.954859831	7.296052134	6.875183449	5.430833575	12.40232479
			6.038227881	9.738147496	6.311181996	9.093702734	6.130939347	6.646325161	7.50715226	6.992016811	9.080161216
			8.227838439	9.659713793	7.468155607	9.572919875	6.697293123	7.507563034	4.969844636	6.284051932	8.778371453
			6.705839496	9.941934411	5.613747695	8.607186105	7.472551718	5.861973382	5.974467814	5.313757247	9.724867459
			7.734795919	9.208977884	6.123362107	8.94180812	7.234796099	6.035997931	7.18405519	7.40885975	11.02886311
			8.810019109	9.630091203	6.103374237	9.061460538	7.521335089	6.741794305	6.057828457	6.68090664	11.08518434
			7.730458132	9.861049299	7.39909806	8.965293906	7.874598665	5.906308054	7.607942707	6.538166154	11.93831183
			8.836492668	9.811260568	6.319512116	9.124593721	7.367259505	6.385006228	7.316348234	7.377376097	9.783936187
			7.295487293	9.835966339	6.573065366	8.874646117	6.061071994	4.973378707	6.414175771	8.258614702	9.053106418
			8.881880983	9.854081172	5.09447862	8.813916101	7.975461732	6.030963709	5.907804882	5.696950143	10.15949359
			8.480885497	10.04076183	5.95445459	8.556136422	8.52131101	7.40595451	7.679049725	5.951388043	12.41929895
			5.35490039	10.0056527	7.742220216	8.838007101	7.682939576	7.137794112	5.62237931	6.587645178	10.05628927
			7.400190581	9.460487432	6.3923952	8.796632885	8.259944118	6.12302915	5.301000832	5.070613646	10.90079538
			7.537071606	9.788510269	6.399017055	8.839668684	5.466429826	5.467470994	7.422144701	6.633402694	8.240298598
			9.141569572	9.94565737	6.676484183	9.203316792	8.244272716	6.512045794	7.239618079	6.513332159	9.928121845
			9.380209326	10.15686928	6.593418515	8.835570392	8.508462981	7.357992158	7.282669867	6.467471812	10.20217729
			9.819413305	9.85948618	5.585508365	8.54551082	8.285490233	7.555737744	5.357681461	6.055672245	10.75986975
			9.52925101	9.443192914	4.60912765	8.351754213	8.413137948	6.406648251	7.360598462	7.156700213	10.17052993
			9.666891686	10.08752756	7.622657328	8.897113239	7.827393488	7.014409245	7.81041542	6.248868318	10.52048231
			6.537706959	9.797156862	6.113201093	9.502723039	7.053229447	7.466227429	5.569757497	5.92861665	8.404702783
			5.817263506	9.945708478	6.238768164	8.907691641	6.827224609	5.617270319	7.283718548	7.776562008	8.475772428
			7.42740833	9.636430165	6.598428929	9.601012579	5.864267776	5.566626391	7.902737197	4.795229049	10.17827978
			7.261289193	8.967918873	7.426554444	9.184587293	3.449661049	7.313576053	6.125128564	6.870672882	9.081377615
			7.628748369	10.2123495	6.180736301	8.876619727	9.060822644	6.117610575	5.696683027	5.316549771	8.50801369
			9.450024208	10.04012776	6.309368947	9.239086515	8.021380799	7.460810504	7.636077483	6.724404015	10.80498386
			8.721300813	9.957054188	6.33539666	9.808473663	7.57758157	6.585742391	5.128240416	6.510023402	8.849798313
			7.366708661	9.556410364	7.657400076	8.635522569	6.909570407	5.774330283	5.70974317	6.530182999	9.750452597
			9.139679535	9.480201739	6.314979322	9.62689658	7.717084347	4.400293847	5.275473002	6.385306127	11.00601126
			8.672219258	10.17969426	6.423189783	9.395503239	7.634907195	5.157674603	6.11214183	6.175254659	11.3704102
			7.888250651	9.532158073	7.20761704	7.681328928	7.66700096	7.886309908	8.304408299	6.006866448	9.743836387
			7.910125043	9.664392431	4.68269239	7.731145744	8.031547973	5.874057355	5.683662132	6.219318234	9.66812293
			7.857840898	9.635181839	6.435867471	8.500233142	7.005445195	6.152915203	7.736189325	5.59951576	11.4403074
			7.979281246	10.08086471	6.669105018	8.263611477	8.880666363	6.895449429	6.571401744	5.306476048	9.881324425
			7.377735219	10.42316714	5.422639872	8.708878359	7.541834908	5.971055366	7.078551576	4.388614641	9.813951787
			7.904515427	10.03953222	4.29202411	8.725380972	8.942454456	6.217473715	8.237214562	6.236722838	9.579031919
			6.672130719	10.40806397	4.406611453	8.555393772	5.819452223	6.171507239	7.107794899	5.904081121	8.558064287
			9.766042605	10.21007412	6.88266513	8.639861518	8.711575281	6.230906519	6.09692999	5.035545738	11.18989135
			8.017429273	9.850215987	7.412501491	8.809717164	7.924894228	7.067573012	5.341577921	6.586117892	11.46790729
			9.319548642	10.32047234	7.047704732	8.462166246	8.666133532	5.638759469	9.922862886	6.413742109	9.550211247
			8.616314972	9.988571921	6.629881031	8.908165504	7.444749825	6.76653015	7.109625906	6.187848392	10.57457565
			7.302364717	9.946294906	6.958737095	8.36606996	7.721692818	5.7317589	5.988640266	6.020358123	9.730810815
			9.374282305	10.95325545	6.341061278	8.223980889	8.584486239	6.488772244	7.801069329	6.033164134	12.80281024
			8.855280232	10.32614055	6.545357294	8.555699	9.538962132	6.101497287	6.561103988	5.025273496	9.044938257
			10.19933828	10.18230841	7.132576133	8.583567609	9.056334396	7.109625559	6.725933037	5.67284122	11.37277695
			8.186725994	10.22458091	5.856233661	8.83004575	8.42257406	5.344490551	5.528025251	6.45956851	10.50442063
			8.758720443	10.08021461	6.386480394	8.394147026	8.817150268	6.069435823	6.22295575	6.051355447	8.650883686
			9.958694578	9.748795391	7.860754952	8.965428232	8.373204124	6.528261242	7.080798481	6.186376918	11.30156017
			MEOX1	ZNF106	LEF1	NFKBIE	NR3C2	KLF15	OVOL1	CBX2	EGR3
			8.053530942	9.878938926	7.118848197	9.171226722	7.75700415	5.948159825	5.454528665	6.258884321	10.18332526
			8.33316761	10.59331696	5.988185841	7.608388065	9.579664063	7.13438103	6.533563705	5.772935582	8.95940977
			8.612483521	9.995326398	6.007580145	9.328146786	8.116582797	6.139793079	6.151547783	6.55868548	10.44837952
			7.549905413	9.823590291	6.145767162	8.927469036	7.164523513	6.082412333	7.008930998	6.606194436	9.455575427
			8.425573356	9.814525662	5.218185727	9.352895001	7.951525861	6.109847554	6.617692638	6.515645544	9.75238033
			5.162701306	10.06079165	6.682890511	9.17653097	6.575859114	6.821117766	6.464615593	6.968977549	8.459759165
			6.996822225	9.596592026	5.989281995	8.468845861	8.108959865	5.667612268	6.552609795	6.974885401	10.57944006
			7.485026428	9.805673213	5.707577097	9.388780972	9.151727257	6.383123505	6.948550029	6.597099444	9.738634132
			8.424972393	9.597758218	6.216794431	9.631804396	7.560540046	6.395455451	7.983317635	6.502001232	9.306751969
			7.623404504	10.06778564	5.934713617	9.58866221	7.590438952	6.50068884	7.120639264	5.291274345	12.44396425
			7.757165261	9.720740661	5.863491122	9.446138251	7.307126524	5.037046613	6.930510238	5.304017245	9.000393719
			5.612623289	9.640418631	7.027185275	8.586705541	7.308401387	6.51970996	7.04218427	6.049097223	12.09743415
			4.011453826	9.377026921	6.568881449	9.286639342	7.360059766	6.985663821	5.27633744	8.090051652	7.441780038
			8.131698111	9.72898827	5.87150621	9.812025172	6.648777243	5.136365905	7.001811082	6.648841463	8.661383433
			7.908041764	9.800978962	8.686405162	8.706361277	6.663633622	6.220877402	5.628222711	6.040852772	11.21447464
			8.4471743	10.30271053	8.16991474	8.4215482	8.566524926	6.100637194	7.540564416	3.672664948	11.05814655
			6.129664089	10.12186395	6.566925138	8.395940022	8.051922694	6.302011342	6.611280605	4.666282086	10.47295795
			6.835952849	9.191233867	6.812086861	8.616314972	6.683544833	6.375314948	8.685492339	7.464667584	8.710815384
			7.024087368	9.886834985	5.784488411	8.632392822	7.039119587	6.759592215	5.729993827	6.653504681	8.952117194
			7.790023017	8.970824575	6.886601589	8.779946037	5.224626104	5.789310051	6.530080966	6.813959895	9.604652453
			3.928944227	9.356029763	4.427685591	9.484478544	6.980621587	6.308730405	7.661466087	6.965248545	9.113663056
			5.943257999	9.748983275	6.401670173	8.707854672	8.124671273	5.611320756	7.942064453	6.770009272	9.730445176
			6.761567371	9.537830741	6.386871179	8.908477923	6.046189706	5.773899468	5.861768345	6.101786749	9.201439215
			9.177949806	10.01066623	6.154917716	8.665414377	7.793237693	6.324663173	5.325254965	6.669061681	10.04669364
			5.297678628	9.837037982	6.819570344	8.844531279	5.992789858	6.912047377	8.640769095	7.429345905	8.885084695
			8.612195597	9.670019009	6.539804064	9.152671753	6.752064451	6.316152049	6.368138983	5.732399198	8.900874706
			7.423893798	10.05243752	8.178742088	8.707699951	9.174184877	6.33126409	7.4381794	5.772507528	11.45712038
			7.311038939	8.977402411	3.829919506	8.676800431	7.23736672	6.766559965	5.079710553	6.025185767	9.969435141
			6.321432271	9.729004438	7.462900951	8.421095053	6.080934386	6.02171199	7.955653208	4.713556414	9.313073677
			9.161000496	9.763042961	5.752388905	8.43440942	7.446384509	5.633168228	7.170758704	6.588362156	10.67910727
			7.398248275	10.03536351	5.598535976	8.825757674	7.317622455	6.44463979	7.036290558	6.239207071	8.750460875
			8.521871283	10.03825436	7.633923955	8.62729957	8.216182812	7.582782213	7.417603349	6.493061269	11.50744722
			7.307586602	10.22768655	6.019261455	8.290616012	7.130203689	5.127891633	7.012664622	6.803118336	9.819251537
			8.995205503	10.18627422	6.545578239	8.411183941	9.735984578	6.330613306	5.91618225	5.860077372	11.36923924
			8.530096314	9.569050881	6.634076112	8.952774436	6.276148553	6.052427546	8.005431382	6.169221256	10.38372939
			6.610237754	9.663354387	6.034348654	9.98475743	8.594052917	7.209812217	7.139023903	7.898376951	9.925919929
			8.253027562	10.05154775	5.044190869	9.007651454	7.26088369	6.600981417	7.552283887	6.348967933	10.29411022
			7.676013015	9.900294778	7.017364383	9.534563794	6.389247435	6.780004513	6.841587735	7.526511298	8.507870588
			8.760829087	10.20506051	6.861849061	9.987964799	7.532353996	6.592759427	6.454043221	3.388565113	9.816631055
			5.617561079	10.45157376	7.940633237	8.341804299	7.542276574	7.933854262	5.64400554	6.33753082	10.96353828
			7.450340406	9.741396062	4.948367706	7.943255841	8.429828221	6.938466266	6.648518757	6.28458064	9.487487985
			8.214262032	10.23019492	6.740571898	8.919256973	7.326001957	5.466088161	7.918972898	6.950966561	10.44796413
			7.999564762	10.11011382	6.678847275	8.749692379	7.462900951	6.485501469	5.530937059	6.470380065	10.99962151
			8.255181463	9.765837312	6.698905871	9.320040466	6.971554359	6.433405618	7.929831581	4.357084011	9.390053279
			8.937353505	9.850016695	6.427703094	8.983681188	8.212152859	7.14782084	5.504096189	6.154313099	9.958694578
			8.275990819	10.26733003	7.812589119	8.950603957	7.572356756	6.375519904	7.772126749	7.167417334	11.21510926
			7.600479566	9.638309404	6.408815825	8.792005677	7.815238236	5.766809849	7.554413189	6.928398102	9.955947202
			9.490116449	10.77706269	6.540077114	8.405316026	9.390993763	7.753772262	6.34243554	6.03118234	11.31701804
			7.553989764	9.481954625	6.038355667	9.266345489	8.192630815	6.016565883	6.025181603	7.30099187	10.06014811
			8.549183582	10.26547572	5.789376229	8.711889627	7.939730594	5.482679312	6.494939754	4.988130246	9.244587399
			7.771177836	9.680536575	5.428474343	8.920792909	6.658410982	5.680316822	7.630118349	6.456072613	8.275527873
			9.610183898	10.17240625	6.06998622	8.183238084	9.558986394	6.120414187	5.37866187	5.013659869	11.51170963
			6.436254401	9.938003915	8.243507805	8.834390245	8.036482025	6.664513039	8.523215356	5.069288411	8.859293561
			8.01525904	9.699819759	6.890774034	8.976823689	7.354408402	6.650361743	7.561866997	6.433850712	10.82872034
			7.981076679	9.726753456	6.772399119	8.633723509	6.998339094	6.548434478	7.324690151	6.931709779	9.18728837
			6.358367085	9.640021821	5.032765047	9.306609118	6.708662359	6.970934955	7.737729446	6.605554761	10.17508371
			7.982268471	10.13745097	7.100342416	9.341195062	7.965031887	6.401182462	7.026337833	5.93066578	9.938101678
			8.649405477	10.19977185	6.728034091	9.337500521	8.219236764	6.299030272	8.06208432	5.767250439	9.609177451
			8.934419939	10.35285805	5.394466706	8.389448669	9.12132328	6.682159778	7.424298299	6.062853412	10.46884251
			9.089391236	10.4150189	3.341596511	8.058890316	10.42380852	6.582575263	5.677228373	5.430824871	12.00358192
			7.621520344	9.652839716	7.229645809	9.458806342	8.665975563	5.399258615	6.280937866	6.39764609	10.28665486
			6.359734218	9.983824748	5.460795839	8.452925064	3.7143838	6.992266181	8.409186758	5.150071847	8.651974414
			7.702130041	9.761731079	6.232967587	8.730616565	6.743588619	7.763811129	7.340611401	5.751905275	11.13501615
			8.669165004	10.09706173	6.238905822	8.520862841	8.518738973	6.537988195	7.60353061	5.131862091	10.8588786
			7.720416108	10.24238745	5.906881015	9.279707858	8.006074045	6.495210501	5.840155304	5.943020874	8.149297755
			7.308647024	9.607351085	5.082413443	8.481199027	7.331173799	5.700302717	6.542171497	7.107349421	11.54625967
			6.489249564	10.478825	6.492383827	8.549335867	8.843457768	7.425945356	5.522513924	5.646359784	8.915076783
			7.836062804	9.901197784	6.709192198	9.082581183	7.803969317	6.495164783	5.487590752	6.730684399	8.025945523
			8.604939874	10.24719861	7.050286791	8.825757674	7.003607606	5.483811134	7.613051391	6.090500628	11.47072327
			9.198028987	10.14440142	3.975349885	9.19194041	8.33047518	6.925107028	7.026434388	6.677165012	9.620583044
			6.84373921	10.09252944	7.293522985	8.953391247	7.42895793	5.513181258	7.970472465	5.318481276	8.620011911
			7.331486144	10.62973156	4.158108225	9.859073417	7.106015812	5.509372878	5.929756964	5.782023655	11.07892596
			5.690041368	10.04002028	7.104619971	8.806017481	7.414464252	6.171080995	7.259445771	4.997873062	8.975094372
			7.309760706	9.952869891	3.405790285	8.511442711	7.462219702	8.904996501	7.744856455	6.792355471	8.356454014
			7.849519085	10.02495528	5.60145493	9.552224406	8.424634943	5.805170712	7.635777583	5.242251351	9.385742145
			7.45769713	10.05489075	6.666275135	8.792160616	7.329532194	7.258574267	7.375062825	4.979984626	11.27466183
			8.10467381	9.840903434	6.203762038	8.687022909	6.965328224	5.716885204	4.916673587	5.930340737	8.622253147
			6.673762425	9.678486338	6.981068209	9.646555709	6.147178108	4.916372099	5.079566537	5.357534911	10.15160644
			10.55707934	10.99455999	6.175037332	8.230372087	9.077823668	8.494312458	7.146740279	6.473847005	9.366012356
			8.777171161	9.228632619	6.780869033	9.880622329	7.952093501	6.359546769	5.479315907	6.348054528	9.496365741
			7.522187062	10.32134304	6.306082239	8.687631206	8.844364292	6.40664	5.889884895	6.395890032	8.719343193
			8.451755663	10.36072461	6.274804224	9.517617489	8.134067323	6.024488359	5.667727386	6.508738698	9.978008434
			6.016036903	10.21803372	6.27147861	8.225920892	7.155639553	6.394477895	7.554895385	6.693802602	10.642245
			5.74656104	9.380934681	6.350858405	8.220260394	8.456654568	7.143160826	7.737316919	6.384025719	8.048499098
			8.010061754	9.659850897	5.848621379	9.239239696	7.815530307	7.125463693	5.875819136	6.30436701	9.572764369
			6.142470222	9.592107387	7.576727716	9.060078424	7.749232025	6.659164671	8.484603187	6.578192488	8.559710566
			7.551611012	9.835446282	6.173065944	8.568912085	7.938154778	5.038058892	8.150660003	6.053089677	10.05134396
			8.093876858	9.751373872	4.485099585	9.549266144	8.270539781	7.262101692	5.516323632	6.612673859	8.275243636
			8.05806986	10.19503128	6.01050253	8.7039658	6.712642629	7.400428279	5.802751626	6.190359868	10.77113635
			9.881683969	10.10671738	5.810732217	7.895012972	8.868370923	6.757021608	7.200408749	6.886168225	10.72923975
			7.784878191	9.953040732	7.387677084	9.226300867	7.615814337	6.179405391	6.221578029	5.549990607	9.581671089
			5.456202794	9.591362581	6.579315072	8.376013681	6.869002136	5.905637502	8.46633992	6.447498424	12.54152214
			7.244329513	9.672604937	4.998562173	8.674186928	7.65310412	5.323604573	5.859911021	6.626074943	8.738457802
			8.787086077	9.806278517	5.913749219	8.631813457	7.706153719	6.41017087	7.662974815	5.774425599	10.21051891
			8.493097332	10.1958158	6.931919282	8.156950333	7.28159976	6.723217738	7.549386106	6.726130014	10.26263122
			8.311713951	10.35054608	6.782521248	8.623599843	7.694281936	6.636752771	7.926094241	6.664948201	10.70233082
			6.419934737	9.955768864	6.805226447	8.475163017	6.968846294	5.6240582	7.586097358	5.901592691	9.653887662
			6.446106753	10.05759607	8.0760272	8.566841346	7.61498232	6.522988798	7.166474327	5.202690956	9.32321159
			8.505357162	9.793236045	6.79441009	8.993553537	8.099975861	6.786622223	7.803847756	6.51796354	9.986460866
			8.834548002	9.969172578	7.151110254	9.536667138	8.324878863	6.226587354	7.279304641	7.165456644	10.95167084
			7.054258817	9.852200951	5.589770132	8.986032139	8.461849069	6.777488988	7.874988688	6.703062888	9.681502454
			6.399612838	10.50848749	5.57691667	8.717253919	6.699736625	6.150866999	6.840724329	7.24763167	8.078968455
			9.610183898	10.36840995	6.257922917	8.87990956	7.867519247	7.048148458	8.042358563	5.6327753	10.79333182
			7.587302759	10.02427412	6.686135024	8.452637578	7.358161441	6.390441215	5.615212514	7.213562182	8.398587911
			7.462377428	10.2071086	5.920209716	8.498873751	7.684532378	5.963359135	5.814834201	6.119661224	10.69996196
			8.121278993	9.898777414	5.757170794	8.472980084	7.613101495	7.502627751	6.636261554	6.619959416	9.353208428
			6.078814292	9.47682592	6.324422692	8.825008397	5.882152012	6.379496944	8.105503769	6.38302049	11.38624319
			9.709718485	9.687838707	4.08871088	8.800667848	8.729579276	6.08692908	5.295690887	6.777739359	10.66587493
			6.438058786	9.120663168	6.297928957	9.288893529	8.552176104	4.997286421	8.080177234	6.186080464	8.154757339
			8.038435467	9.850004145	6.562987572	8.622834669	7.85729168	6.580438481	7.490009764	5.842372939	11.81481146
			8.728570995	10.04413436	6.027165307	8.646554128	7.90509673	6.379954018	5.951958357	5.345976783	9.575058344
			7.409968922	10.0508203	8.338907751	8.44616963	7.891103603	7.199378291	7.85087611	6.959565787	13.02166945
			7.818681162	10.03709986	7.11725389	9.217631926	7.674023276	6.405213271	7.334668404	5.874175445	9.972736101
			7.700164497	9.365291378	6.570982	9.353513162	7.808045762	6.423563681	5.252767092	6.058467072	10.15789674
			8.478159778	10.4962192	5.829974604	8.779621188	8.17797368	6.638645083	6.055833542	6.690636303	9.243020246
			7.283325331	9.236258223	6.200722421	8.737565856	6.858924526	6.038878055	5.73121519	6.532565596	8.30535624
			6.680959136	9.894799562	6.867873411	8.535016757	7.568928182	6.978241758	6.166392861	5.718881243	11.83335991
			6.743450609	10.05881818	8.993379626	8.897395732	6.856663321	5.835431333	7.013180461	6.455814164	7.879932427
			6.861092544	9.855106908	6.470255022	8.790518741	7.87880143	5.868234287	5.44302825	6.670286482	8.294886445
			9.470506783	10.33431401	6.522531552	8.634463852	8.234687206	6.31818224	5.230626397	6.509253976	12.2618611
			7.491212696	10.05297128	2.817426426	9.633321195	6.19188038	5.590837812	8.024448896	7.098365229	7.999311348
			6.60951429	10.28475251	6.697544012	9.016788638	7.099591264	6.22832337	8.180231882	6.870793498	11.43292531
			6.160622643	9.463784298	6.063674305	8.9187981	6.653143312	6.831807881	6.447668987	7.164468647	8.066866806
			9.409882982	10.52863705	7.18392812	9.00176165	9.307529002	6.483713634	6.659771778	5.803407782	11.17809289
			7.533071049	9.624817686	6.652746751	9.683703797	6.631104767	5.65836268	8.263663986	6.3032763	9.356572734
			7.828567013	10.10589929	6.167160375	9.026515581	8.22172979	7.528536059	5.941226954	6.059152935	9.902584629
			7.404139002	10.16989305	5.739737474	8.508462981	7.693164208	6.975315475	7.428798937	6.621749217	8.252718297
			6.925066055	10.1766168	3.567473154	7.868368223	7.903184825	6.971994267	5.471730845	7.074430685	7.722722114
			5.165852546	10.36926507	6.136329951	8.642229629	6.670997045	7.184085744	7.630902249	6.43113721	11.56654964
			8.128170638	9.583103161	6.15867837	8.065316043	8.673594986	6.306861483	6.648189749	5.934048711	11.17196777
			5.478367412	9.355365815	5.590702871	8.792756937	7.031350728	7.114685887	6.334358701	6.545871993	10.15347547
			7.296432021	9.349322226	6.427231549	8.422832619	7.778493271	5.812391614	7.895321484	6.513830777	10.89877687
			8.213991639	9.872673923	7.080977111	9.258119397	7.689954214	5.517056897	7.122984489	7.774796674	8.700076481
			8.463835367	10.00189007	5.2258725	8.885391849	7.77264296	7.524853053	5.983720721	4.803314469	11.72306698
			7.746658499	10.49704078	6.74147462	9.863512578	7.676013015	7.783082528	8.459607746	6.045658809	8.437931456
			9.316680439	10.03251182	7.039473624	8.706514775	8.991711845	7.631869855	5.635600408	5.584493909	10.53258007
			7.302613875	10.19404637	6.273693081	8.94276068	7.630897286	5.953681557	5.544866693	6.564645357	10.88989367
			8.319198991	9.912042231	6.482699988	8.642089597	8.265183874	5.847988383	7.536234977	5.194620769	10.93135191
			7.544702573	9.855486632	8.040947773	9.025426812	7.720866708	7.420688998	8.326358554	5.308444385	10.6106107
			9.302385244	10.39773936	6.868879253	8.373056809	8.171546527	5.871142685	6.455077566	5.919265768	12.03244147
			7.261823861	9.891379265	6.70302839	9.076279055	7.172168427	6.728253421	7.231763085	6.626674016	8.402788017
			6.676010451	9.828963931	4.705913273	8.615173224	8.128170638	5.484384347	7.465688139	6.577688439	10.50442063
			7.490491693	10.12931043	6.7840265	8.484923226	7.246625053	7.240429389	6.059667175	5.161872336	11.83441754
			8.780407021	10.57926191	6.510827966	8.595689087	8.453801484	6.393903163	5.115722039	6.029047684	10.56278782
			9.239711551	10.20129718	7.557002738	8.342998709	8.26867724	6.695131599	7.354067652	6.047564263	10.38927793
			8.361205174	10.25218073	6.053133908	8.927334677	7.602667365	5.984275855	7.915314317	7.075932714	9.577869025
			8.342695519	10.48433412	5.554483989	8.786500953	8.339917135	7.097536017	5.629170344	6.428891334	9.775709985
			7.615970928	10.06370311	6.379384018	9.282165057	7.416641599	4.942169116	8.077117955	6.507204918	8.863535915
			6.18767108	9.894290317	4.505598914	9.095119212	6.744301062	7.026241053	5.961195009	6.811989672	10.2780907
			6.305198913	9.817060863	6.166240891	8.634920186	6.917445414	6.114535122	8.426623872	7.012682308	7.674440305
			7.334958209	9.728432274	6.395411747	8.728876097	6.447277679	5.585491591	6.425865559	6.919265272	8.392561011
			9.485795813	10.02175568	6.070763545	9.283595173	7.697722164	5.747034531	5.819104812	6.004062997	9.868204225
			10.41350081	10.44458589	6.88536116	8.479662975	9.77120023	7.773367909	5.897116924	5.962680297	9.998044066
			8.804197168	10.13407379	6.144197964	8.630585901	7.600357365	6.312480644	7.769941802	6.398046681	8.766336234
			7.903625516	9.733398951	7.330644217	8.945649011	7.392455472	5.54187585	5.041498831	5.84816626	8.990006073
			7.326431925	9.899803215	4.600583999	8.704116118	8.450844423	6.276115489	7.317686227	6.083953164	8.608818504
			6.911556379	9.723410945	5.98587483	8.748512927	5.236366455	5.986366942	7.187176569	6.488877905	10.67135715
			6.213655696	10.19353378	4.014639766	9.393719706	8.154019806	7.308058789	7.805136893	6.787201474	8.138044815
			8.093307497	9.66364364	7.918161527	8.702661154	8.361358518	5.399788549	9.019800708	5.999829858	9.500591424
			7.959543506	9.35465932	6.554915906	8.25388785	7.701296917	6.259539673	7.376063341	6.437092146	9.541917289
			8.64418999	10.37840643	6.018713008	8.807928844	6.267407002	5.574095875	7.307858293	5.247073332	8.210513701
			8.798570983	9.881294823	7.073822432	8.711428065	8.5066881	7.591666871	7.88396338	5.872667422	11.93482841
			9.968527015	9.80933779	6.336258482	8.457115463	8.585984968	6.35509303	9.512741758	6.16450158	11.67349198
			8.970649015	10.08273541	6.368958875	8.592883619	8.254318003	7.659706241	7.362379612	7.256750671	11.01755687
			6.910074123	10.30234866	7.001598063	8.405474374	7.980466149	5.212236696	7.618726035	7.539770917	9.312094006
			7.881424633	9.892646593	6.455764473	9.527761798	9.629599417	6.842969858	7.762804872	7.349922995	8.826814577
			8.612927966	10.21968664	8.381224494	8.531119809	7.071322688	6.390922571	7.123086926	6.256893021	10.55753824
			9.386393289	10.81077534	5.955212515	8.813472848	8.405474374	7.378354566	7.356060532	6.241375791	11.03475375
			7.975752839	10.07604334	6.686450473	8.93123995	5.461323795	6.253886213	7.193577082	6.232760531	10.49226124
			7.788594926	9.917934458	6.74918077	8.852569393	8.341058567	5.825036812	7.582377676	4.964434451	10.01938195
			9.209178931	10.12232764	7.290635612	7.976754703	7.777640178	6.829736439	5.76213347	6.62312002	11.08016363
			7.910805481	10.04068101	6.377921113	8.65691505	7.299850273	6.216729067	5.667694189	6.616064794	9.30028721
			6.562002111	10.39431586	5.614235909	8.378963497	10.06459433	6.688933415	7.936227787	6.432733342	7.779768109
			8.295180506	10.12354383	7.188193658	8.496544521	8.346085922	7.294614493	8.144343283	4.754005613	12.64202752
			8.40801509	9.414485661	7.200803862	9.083049586	7.301828641	6.421529485	7.804764917	6.005542106	11.72506993
			6.907815222	9.773864381	5.713667437	8.302169018	6.387197299	5.01050513	7.374737551	6.53700388	10.90647656
			7.51824761	10.29900948	5.352605097	8.837860934	7.940774924	6.049821753	6.595237104	7.551386682	8.623764068
			7.567401606	9.611617542	6.686710014	9.751150053	6.436977867	5.87585672	7.121915926	6.098990086	8.89859407
			7.77434575	9.929383476	5.813218534	8.202619325	6.685562003	5.144379844	5.025584692	5.691172554	8.25755642
			7.508676722	10.27502448	6.47933433	8.509520983	6.736994747	7.16752988	8.032999623	6.687586769	10.7649823
			8.946587514	9.328910815	7.426704425	9.115210657	8.240298598	6.915576327	8.122996166	7.121709688	9.726615793
			6.993042069	9.125024906	6.594908118	8.625080399	7.185159622	5.848398083	6.255412676	7.344143284	8.019917529
			7.084675586	10.41054051	6.390529939	10.25986661	6.341835167	6.121372567	8.276887255	7.718393773	7.214322526
			8.228571059	9.868394112	6.354080501	9.131822167	7.116058163	7.060131984	8.006396771	7.021260331	8.999163005
			7.387243174	10.00181072	6.30374374	10.11605655	6.79835584	6.837152605	7.979687027	7.458693287	7.794400474
			6.868489526	9.571116642	6.47256867	9.094019444	6.545357294	6.908626401	6.899948556	6.119406738	9.441148721
			8.428642475	9.522326101	6.87474264	8.336233217	6.550519985	7.292157903	6.702495369	6.857894958	8.119852097
			11.26889823	9.691490737	6.141094843	8.950458245	5.960933739	6.036833691	8.308479564	7.065175535	7.496522895
			8.508462981	9.393170139	5.140454714	8.937353505	8.168423012	7.074635218	7.189968144	7.063371675	9.174802569
			7.03692721	9.877390899	5.247570346	8.899362759	8.308929921	7.093707506	7.49508084	6.038455808	10.09667034
			8.319523294	9.982039178	7.913894482	9.100839181	8.124067272	6.108266449	8.096207065	7.238874123	12.30518267
			8.296273562	9.875829853	6.911804362	8.733867024	8.093001361	5.69453908	5.607930253	5.746982159	10.27658358
			9.969612632	9.760240031	6.119149086	8.550238083	9.776233281	6.488572313	5.514693438	5.934580351	12.49629065
			7.655798623	9.999077121	6.956679138	8.613082071	6.79141991	7.300005219	6.992505777	6.606940403	10.67161656
			7.749520051	9.914649226	7.067788523	8.577771965	7.37691794	5.784306828	4.901231728	6.887485817	10.26174273
			7.949345782	9.619557126	5.570099043	9.616822779	7.12627265	6.09971111	7.641636705	6.647051829	9.311152898
			8.998071835	10.14362744	6.176981513	8.632541575	8.40096452	7.670344755	7.846410665	6.869202751	11.2239708
			7.692388399	10.10018407	7.312672325	8.837110974	8.286760161	5.872086974	7.557797633	6.049574987	11.64634431
			7.06097586	9.498453947	4.208950779	9.400465778	7.145773502	7.182638627	5.625133392	7.049413334	9.490768401
			8.183700676	10.0969692	6.666275135	8.885531901	7.895304683	7.817092792	7.678151376	6.42201383	11.52281062
			6.914215702	9.228254687	5.884240655	8.449811776	6.189394982	7.281255896	7.53038746	6.812897742	11.95708738
			6.680804862	9.594610494	5.534940223	8.761557878	5.986850102	6.633594888	7.36895252	6.390417762	10.50747155
			5.022147908	9.793837084	8.390324504	8.067598728	7.460794162	7.077556857	6.424894721	5.817660534	11.29727929
			8.980192215	10.72147714	5.126630651	8.607342268	8.933175263	6.513149592	5.604026998	6.634912574	11.71904043
			7.750968888	9.94243437	7.113945254	9.155021071	7.119209311	5.95906843	7.580227248	6.874967673	9.767102964
			9.09927277	9.729519654	6.211368855	9.536822096	8.242479157	6.097380228	5.447105893	6.542975302	10.9079349
			6.730892831	9.94684355	8.233898572	8.695596777	6.733134806	7.240813383	7.069063772	6.605605893	9.982298581
			5.967634328	9.459030931	6.196932466	8.668284947	9.249032448	7.111847409	7.502740655	6.53736481	8.687631206
			7.214867524	9.871906224	7.003467695	9.457802126	7.425985139	7.132014905	7.681855251	5.945526831	9.210252704
			7.813884412	10.09969957	6.723922642	8.27853062	8.372747369	7.722681193	7.869050316	6.187855945	9.57425451
			6.412420814	9.616598633	6.670354559	8.452195839	4.657127034	4.894199786	6.036717885	6.907498503	9.928668576
			7.165749804	9.591797116	8.033295026	9.035987393	7.443610293	7.377963362	7.645220483	6.749120116	9.854082572
			8.55496129	9.142192965	5.863302855	8.550711402	7.204149836	6.694983587	8.479480156	5.780269272	10.47137172
			8.474425186	10.14289434	5.725634095	8.464281097	8.115110727	7.62837765	5.653890274	5.600925584	12.28913622
			7.68826548	9.65795622	6.503129605	8.332003142	7.557421193	5.857373736	6.420256508	6.05807593	10.96441947
			6.886367106	9.106343397	6.48958811	8.78368508	8.132262033	5.548523149	6.875637128	6.963351233	9.986835635
			7.280098541	9.96518959	7.953736117	8.225788709	6.661903741	5.488252256	8.086990092	6.647511315	10.87212703
			2.868388462	9.605374742	5.939142423	9.103657714	6.304267767	6.882243866	8.054020673	6.816866906	10.32608646
			7.482906092	9.649508395	6.734037803	8.95568928	7.081805177	6.446843733	6.065637861	7.101810778	9.928668576
			6.395204174	10.19546673	6.723808241	8.760244041	7.849519085	6.904829683	7.263428915	6.586501685	8.850719052
			8.105285929	9.650060579	6.440847673	9.118201119	5.71934029	7.196879124	5.581588915	6.747598339	8.526986471
			9.249796795	10.73528929	7.134168426	8.665822009	8.761409852	6.873489359	5.620232092	5.061903199	10.41218913
			4.766314627	9.942511164	5.237271216	8.349334434	4.478943964	6.442478575	5.247689359	6.01246161	9.851052168
			7.329383801	10.39743507	7.577731696	8.434993989	6.483884247	7.044266815	9.144026998	6.285756136	13.65745595
			8.020802793	9.818440386	6.908797551	9.658489566	5.750797292	6.442267051	5.010213239	5.670323557	9.654544399
			8.246335359	9.910230711	6.670997045	8.927011134	7.27068654	6.304219577	5.431970169	6.713862094	9.89761309
			8.925519706	9.898507931	6.760393367	8.502237892	8.393141541	6.468057049	5.304988521	6.575555039	10.52619497
			7.711210854	9.499514401	6.332527791	9.071055924	7.527388188	5.545202531	7.513612066	6.079096878	10.49729036
			7.986039592	9.775514773	6.248431586	8.764402356	8.670822788	6.057017338	8.002429798	6.113463686	10.98219885
			6.762403784	10.08185924	4.46124205	9.457202123	6.889268362	5.98410645	8.372754973	5.448626254	7.940914753
			8.196201187	9.870765965	7.655553523	8.972946219	7.079571811	5.540044748	5.954901507	6.303624765	10.15929662
			9.172656859	9.564038891	7.114477884	9.724513955	7.982554439	7.02276548	7.087726879	6.851962045	10.89264098
			7.991558451	9.88195416	5.556183782	8.772612783	8.44950216	6.326810702	5.956136542	6.285968988	12.15335457
			7.563785015	10.13159815	6.527482374	9.001913132	7.293229897	6.157022936	7.826983851	6.275037614	9.659490993
			7.724728631	10.21595627	7.385175512	8.198947589	8.051646808	6.616106898	7.791734366	5.463234559	9.709356695
			8.186428799	10.03263334	6.895301524	9.209499824	7.187696223	7.358864829	6.490592985	5.43932805	10.46631554
			6.374945488	9.611202619	5.982650246	8.667811248	5.983843292	7.451396219	7.236655872	6.238749733	8.273083196
			7.420140046	9.997517053	6.964647684	9.799382239	7.510603614	7.040994191	6.904357734	5.665870255	9.578537946
			7.449817839	10.29448626	7.214451934	9.017569238	6.283612156	5.214889428	8.3372098	6.026867131	9.725389947
			8.337410828	10.37434868	6.338800781	8.273918239	7.428398862	6.677795475	7.605229418	6.340164839	11.74959457
			7.325879843	9.836998657	5.587940771	8.634331263	7.216888052	5.674578773	6.492277468	6.486910391	10.54645215
			8.853171697	10.32050233	6.772261345	8.951993843	7.306074955	7.040531363	5.989821147	5.652919034	10.82872034
			9.031788145	9.439101435	4.430368786	8.539746822	8.366806187	6.50731647	8.384270275	6.747463956	9.631133918
			6.714412803	9.502291935	6.657112703	8.40829903	6.33539666	7.208404641	8.121880041	4.901753122	10.90537709
			7.756728452	9.528946766	7.166705108	8.729877652	8.675276417	6.122253242	5.436093422	6.157738133	8.918196313
			7.166389233	9.726189058	5.75732233	9.643500758	6.086576786	7.585423272	7.732240256	7.164344377	8.049672681
			8.55391605	9.817169999	4.568572288	9.462976583	8.108362037	5.732879883	5.148702322	5.035389451	9.66361596
			7.941349445	10.42631729	7.272286445	8.481764848	8.244272716	6.295943151	6.763347867	6.542342703	9.642137124
			8.207958844	10.06093715	6.808143013	8.773229032	8.361205174	6.841468681	6.745265913	5.664559673	9.07983952
			7.697295753	9.907652622	6.682762115	8.648192123	7.568412407	7.105195801	5.528512124	5.406638553	8.84604406
			6.671360652	9.623709278	5.267112696	8.621488751	7.664319393	5.697575038	7.934894589	6.366201493	8.460370638
			7.328867094	10.0846968	6.629258758	8.353498167	7.062607989	6.654824897	6.240548898	4.982094366	12.41388542
			7.168027725	9.505178941	5.587149701	9.527433147	7.083494744	5.926071093	7.430989243	5.238846576	8.341472533
			8.606298197	10.32957557	5.45588621	8.564578011	9.791654234	6.451404589	5.784157925	5.740979947	11.32700609
			7.76857546	10.14669725	6.183610091	8.141404605	7.698595361	6.139602314	6.926612693	6.187290973	10.46814921
			8.40351971	9.602642886	7.351468855	8.802468979	8.215572833	7.432029126	7.264717909	6.415714768	9.730810815
			8.681618836	9.895775344	5.854282774	8.826962203	7.676591063	6.203266817	5.516366875	5.95988065	9.659661036
			5.865789418	9.837323746	5.944785367	8.860946499	6.628881594	5.427287943	7.49758477	6.588271108	11.8295356
			7.386834413	9.932304653	7.102200267	9.093398863	7.262341222	5.616166105	5.622056124	6.428583892	9.71522041
			8.282247487	10.47323107	4.603645512	8.869319535	7.402940547	6.350425683	9.037626196	6.953403822	8.123486228
			7.446257162	9.476029268	7.081921003	9.118044378	8.105285929	6.571027986	8.423526111	5.774361294	10.94337385
			6.52486388	9.146028502	8.080406714	8.354683604	7.085297759	7.638603151	6.086876219	5.540203276	9.095119212
			7.684235954	10.13494961	6.850505611	8.699618698	7.899073787	5.617598578	5.26617636	6.676635855	10.27680882
			8.505644903	9.811707392	5.485215612	9.748315437	8.080842303	5.682224794	6.854820694	6.708456944	8.499932393
			8.440958554	9.555965742	6.511638634	9.365343225	7.924594071	7.404089952	7.138402102	6.272677614	9.694615332
			8.791241821	9.955521759	4.677474442	8.65962886	8.175472567	6.557475541	6.273909797	6.414084505	11.64679088
			8.682222713	10.26306496	8.527418748	8.771697862	7.75599333	6.296949047	8.011474359	6.493735296	11.98577748
			8.925812415	10.26595214	6.501351485	9.516646607	7.382744394	6.248817122	6.224522349	6.505104133	9.362916514
			8.042775184	10.04098853	6.863518988	9.760117373	7.071545707	5.085220725	7.296560816	5.988852887	11.66419049
			7.90996815	10.10783641	6.105361082	8.921075942	7.238127052	6.808907663	7.017430586	5.897881614	10.03886564
			8.637296553	9.295962539	6.641741013	9.777790217	8.226538042	7.195251534	6.21735238	7.047067166	8.856759487
			7.905953303	9.736081838	7.062491801	8.98352198	7.407347119	6.728109688	6.19540929	6.388967451	10.85361579
			6.176981513	8.982415317	6.390629876	9.571087646	8.058193871	7.850231113	7.087716648	6.236594824	10.58906388
			7.007495056	9.925536112	5.499635687	8.473995931	7.418198808	7.796349832	5.84745152	5.946073896	11.62102076
			8.552314491	9.605636601	6.311033238	8.967726375	7.2261972	7.167940036	7.367904771	6.639656021	11.86053184
			10.00846444	10.23610266	5.950160227	8.645071222	9.401284091	7.550293246	6.652711271	6.003304542	10.72489045
			8.90329409	10.12316362	7.17427355	9.587674511	8.151945797	6.192697676	7.21384706	6.030743489	9.638984964
			7.840158349	9.630339803	7.576579064	10.43882265	9.189916445	7.31505692	8.272863806	7.062267751	8.918498236
			8.965581164	9.831332212	6.966618711	8.667516449	8.326057363	6.792180515	6.508183163	5.340275508	11.66462508
			8.441422532	9.841664542	6.553522377	8.462485332	7.547103847	6.023920434	5.378648531	6.839014806	10.22729312
			7.171759842	9.493985914	8.08346598	8.610596265	7.954859831	7.296052134	6.875183449	5.430833575	12.40232479
			6.038227881	9.738147496	6.311181996	9.093702734	6.130939347	6.646325161	7.50715226	6.992016811	9.080161216
			8.227838439	9.659713793	7.468155607	9.572919875	6.697293123	7.507563034	4.969844636	6.284051932	8.778371453
			6.705839496	9.941934411	5.613747695	8.607186105	7.472551718	5.861973382	5.974467814	5.313757247	9.724867459
			7.734795919	9.208977884	6.123362107	8.94180812	7.234796099	6.035997931	7.18405519	7.40885975	11.02886311
			8.810019109	9.630091203	6.103374237	9.061460538	7.521335089	6.741794305	6.057828457	6.68090664	11.08518434
			7.730458132	9.861049299	7.39909806	8.965293906	7.874598665	5.906308054	7.607942707	6.538166154	11.93831183
			8.836492668	9.811260568	6.319512116	9.124593721	7.367259505	6.385006228	7.316348234	7.377376097	9.783936187
			7.295487293	9.835966339	6.573065366	8.874646117	6.061071994	4.973378707	6.414175771	8.258614702	9.053106418
			8.881880983	9.854081172	5.09447862	8.813916101	7.975461732	6.030963709	5.907804882	5.696950143	10.15949359
			8.480885497	10.04076183	5.95445459	8.556136422	8.52131101	7.40595451	7.679049725	5.951388043	12.41929895
			5.35490039	10.0056527	7.742220216	8.838007101	7.682939576	7.137794112	5.62237931	6.587645178	10.05628927
			7.400190581	9.460487432	6.3923952	8.796632885	8.259944118	6.12302915	5.301000832	5.070613646	10.90079538
			7.537071606	9.788510269	6.399017055	8.839668684	5.466429826	5.467470994	7.422144701	6.633402694	8.240298598
			9.141569572	9.94565737	6.676484183	9.203316792	8.244272716	6.512045794	7.239618079	6.513332159	9.928121845
			9.380209326	10.15686928	6.593418515	8.835570392	8.508462981	7.357992158	7.282669867	6.467471812	10.20217729
			9.819413305	9.85948618	5.585508365	8.54551082	8.285490233	7.555737744	5.357681461	6.055672245	10.75986975
			9.52925101	9.443192914	4.60912765	8.351754213	8.413137948	6.406648251	7.360598462	7.156700213	10.17052993
			9.666891686	10.08752756	7.622657328	8.897113239	7.827393488	7.014409245	7.81041542	6.248868318	10.52048231
			6.537706959	9.797156862	6.113201093	9.502723039	7.053229447	7.466227429	5.569757497	5.92861665	8.404702783
			5.817263506	9.945708478	6.238768164	8.907691641	6.827224609	5.617270319	7.283718548	7.776562008	8.475772428
			7.42740833	9.636430165	6.598428929	9.601012579	5.864267776	5.566626391	7.902737197	4.795229049	10.17827978
			7.261289193	8.967918873	7.426554444	9.184587293	3.449661049	7.313576053	6.125128564	6.870672882	9.081377615
			7.628748369	10.2123495	6.180736301	8.876619727	9.060822644	6.117610575	5.696683027	5.316549771	8.50801369
			9.450024208	10.04012776	6.309368947	9.239086515	8.021380799	7.460810504	7.636077483	6.724404015	10.80498386
			8.721300813	9.957054188	6.33539666	9.808473663	7.57758157	6.585742391	5.128240416	6.510023402	8.849798313
			7.366708661	9.556410364	7.657400076	8.635522569	6.909570407	5.774330283	5.70974317	6.530182999	9.750452597
			9.139679535	9.480201739	6.314979322	9.62689658	7.717084347	4.400293847	5.275473002	6.385306127	11.00601126
			8.672219258	10.17969426	6.423189783	9.395503239	7.634907195	5.157674603	6.11214183	6.175254659	11.3704102
			7.888250651	9.532158073	7.20761704	7.681328928	7.66700096	7.886309908	8.304408299	6.006866448	9.743836387
			7.910125043	9.664392431	4.68269239	7.731145744	8.031547973	5.874057355	5.683662132	6.219318234	9.66812293
			7.857840898	9.635181839	6.435867471	8.500233142	7.005445195	6.152915203	7.736189325	5.59951576	11.4403074
			7.979281246	10.08086471	6.669105018	8.263611477	8.880666363	6.895449429	6.571401744	5.306476048	9.881324425
			7.377735219	10.42316714	5.422639872	8.708878359	7.541834908	5.971055366	7.078551576	4.388614641	9.813951787
			7.904515427	10.03953222	4.29202411	8.725380972	8.942454456	6.217473715	8.237214562	6.236722838	9.579031919
			6.672130719	10.40806397	4.406611453	8.555393772	5.819452223	6.171507239	7.107794899	5.904081121	8.558064287
			9.766042605	10.21007412	6.88266513	8.639861518	8.711575281	6.230906519	6.09692999	5.035545738	11.18989135
			8.017429273	9.850215987	7.412501491	8.809717164	7.924894228	7.067573012	5.341577921	6.586117892	11.46790729
			9.319548642	10.32047234	7.047704732	8.462166246	8.666133532	5.638759469	9.922862886	6.413742109	9.550211247
			8.616314972	9.988571921	6.629881031	8.908165504	7.444749825	6.76653015	7.109625906	6.187848392	10.57457565
			7.302364717	9.946294906	6.958737095	8.36606996	7.721692818	5.7317589	5.988640266	6.020358123	9.730810815
			9.374282305	10.95325545	6.341061278	8.223980889	8.584486239	6.488772244	7.801069329	6.033164134	12.80281024
			8.855280232	10.32614055	6.545357294	8.555699	9.538962132	6.101497287	6.561103988	5.025273496	9.044938257
			10.19933828	10.18230841	7.132576133	8.583567609	9.056334396	7.109625559	6.725933037	5.67284122	11.37277695
			8.186725994	10.22458091	5.856233661	8.83004575	8.42257406	5.344490551	5.528025251	6.45956851	10.50442063
			8.758720443	10.08021461	6.386480394	8.394147026	8.817150268	6.069435823	6.22295575	6.051355447	8.650883686
			9.958694578	9.748795391	7.860754952	8.965428232	8.373204124	6.528261242	7.080798481	6.186376918	11.30156017
			MEOX1	ZNF106	LEF1	NFKBIE	NR3C2	KLF15	OVOL1	CBX2	EGR3
			8.053530942	9.878938926	7.118848197	9.171226722	7.75700415	5.948159825	5.454528665	6.258884321	10.18332526
			8.33316761	10.59331696	5.988185841	7.608388065	9.579664063	7.13438103	6.533563705	5.772935582	8.95940977
			8.612483521	9.995326398	6.007580145	9.328146786	8.116582797	6.139793079	6.151547783	6.55868548	10.44837952
			7.549905413	9.823590291	6.145767162	8.927469036	7.164523513	6.082412333	7.008930998	6.606194436	9.455575427
			8.425573356	9.814525662	5.218185727	9.352895001	7.951525861	6.109847554	6.617692638	6.515645544	9.75238033
			5.162701306	10.06079165	6.682890511	9.17653097	6.575859114	6.821117766	6.464615593	6.968977549	8.459759165
			6.996822225	9.596592026	5.989281995	8.468845861	8.108959865	5.667612268	6.552609795	6.974885401	10.57944006
			7.485026428	9.805673213	5.707577097	9.388780972	9.151727257	6.383123505	6.948550029	6.597099444	9.738634132
			8.424972393	9.597758218	6.216794431	9.631804396	7.560540046	6.395455451	7.983317635	6.502001232	9.306751969
			7.623404504	10.06778564	5.934713617	9.58866221	7.590438952	6.50068884	7.120639264	5.291274345	12.44396425
			7.757165261	9.720740661	5.863491122	9.446138251	7.307126524	5.037046613	6.930510238	5.304017245	9.000393719
			5.612623289	9.640418631	7.027185275	8.586705541	7.308401387	6.51970996	7.04218427	6.049097223	12.09743415
			4.011453826	9.377026921	6.568881449	9.286639342	7.360059766	6.985663821	5.27633744	8.090051652	7.441780038
			8.131698111	9.72898827	5.87150621	9.812025172	6.648777243	5.136365905	7.001811082	6.648841463	8.661383433
			7.908041764	9.800978962	8.686405162	8.706361277	6.663633622	6.220877402	5.628222711	6.040852772	11.21447464
			8.4471743	10.30271053	8.16991474	8.4215482	8.566524926	6.100637194	7.540564416	3.672664948	11.05814655
			6.129664089	10.12186395	6.566925138	8.395940022	8.051922694	6.302011342	6.611280605	4.666282086	10.47295795
			6.835952849	9.191233867	6.812086861	8.616314972	6.683544833	6.375314948	8.685492339	7.464667584	8.710815384
			7.024087368	9.886834985	5.784488411	8.632392822	7.039119587	6.759592215	5.729993827	6.653504681	8.952117194
			7.790023017	8.970824575	6.886601589	8.779946037	5.224626104	5.789310051	6.530080966	6.813959895	9.604652453
			3.928944227	9.356029763	4.427685591	9.484478544	6.980621587	6.308730405	7.661466087	6.965248545	9.113663056
			5.943257999	9.748983275	6.401670173	8.707854672	8.124671273	5.611320756	7.942064453	6.770009272	9.730445176
			6.761567371	9.537830741	6.386871179	8.908477923	6.046189706	5.773899468	5.861768345	6.101786749	9.201439215
			9.177949806	10.01066623	6.154917716	8.665414377	7.793237693	6.324663173	5.325254965	6.669061681	10.04669364
			5.297678628	9.837037982	6.819570344	8.844531279	5.992789858	6.912047377	8.640769095	7.429345905	8.885084695
			8.612195597	9.670019009	6.539804064	9.152671753	6.752064451	6.316152049	6.368138983	5.732399198	8.900874706
			7.423893798	10.05243752	8.178742088	8.707699951	9.174184877	6.33126409	7.4381794	5.772507528	11.45712038
			7.311038939	8.977402411	3.829919506	8.676800431	7.23736672	6.766559965	5.079710553	6.025185767	9.969435141
			6.321432271	9.729004438	7.462900951	8.421095053	6.080934386	6.02171199	7.955653208	4.713556414	9.313073677
			9.161000496	9.763042961	5.752388905	8.43440942	7.446384509	5.633168228	7.170758704	6.588362156	10.67910727
			7.398248275	10.03536351	5.598535976	8.825757674	7.317622455	6.44463979	7.036290558	6.239207071	8.750460875
			8.521871283	10.03825436	7.633923955	8.62729957	8.216182812	7.582782213	7.417603349	6.493061269	11.50744722
			7.307586602	10.22768655	6.019261455	8.290616012	7.130203689	5.127891633	7.012664622	6.803118336	9.819251537
			8.995205503	10.18627422	6.545578239	8.411183941	9.735984578	6.330613306	5.91618225	5.860077372	11.36923924
			8.530096314	9.569050881	6.634076112	8.952774436	6.276148553	6.052427546	8.005431382	6.169221256	10.38372939
			6.610237754	9.663354387	6.034348654	9.98475743	8.594052917	7.209812217	7.139023903	7.898376951	9.925919929
			8.253027562	10.05154775	5.044190869	9.007651454	7.26088369	6.600981417	7.552283887	6.348967933	10.29411022
			7.676013015	9.900294778	7.017364383	9.534563794	6.389247435	6.780004513	6.841587735	7.526511298	8.507870588
			8.760829087	10.20506051	6.861849061	9.987964799	7.532353996	6.592759427	6.454043221	3.388565113	9.816631055
			5.617561079	10.45157376	7.940633237	8.341804299	7.542276574	7.933854262	5.64400554	6.33753082	10.96353828
			7.450340406	9.741396062	4.948367706	7.943255841	8.429828221	6.938466266	6.648518757	6.28458064	9.487487985
			8.214262032	10.23019492	6.740571898	8.919256973	7.326001957	5.466088161	7.918972898	6.950966561	10.44796413
			7.999564762	10.11011382	6.678847275	8.749692379	7.462900951	6.485501469	5.530937059	6.470380065	10.99962151
			8.255181463	9.765837312	6.698905871	9.320040466	6.971554359	6.433405618	7.929831581	4.357084011	9.390053279
			8.937353505	9.850016695	6.427703094	8.983681188	8.212152859	7.14782084	5.504096189	6.154313099	9.958694578
			8.275990819	10.26733003	7.812589119	8.950603957	7.572356756	6.375519904	7.772126749	7.167417334	11.21510926
			7.600479566	9.638309404	6.408815825	8.792005677	7.815238236	5.766809849	7.554413189	6.928398102	9.955947202
			9.490116449	10.77706269	6.540077114	8.405316026	9.390993763	7.753772262	6.34243554	6.03118234	11.31701804
			7.553989764	9.481954625	6.038355667	9.266345489	8.192630815	6.016565883	6.025181603	7.30099187	10.06014811
			8.549183582	10.26547572	5.789376229	8.711889627	7.939730594	5.482679312	6.494939754	4.988130246	9.244587399
			7.771177836	9.680536575	5.428474343	8.920792909	6.658410982	5.680316822	7.630118349	6.456072613	8.275527873
			9.610183898	10.17240625	6.06998622	8.183238084	9.558986394	6.120414187	5.37866187	5.013659869	11.51170963
			6.436254401	9.938003915	8.243507805	8.834390245	8.036482025	6.664513039	8.523215356	5.069288411	8.859293561
			8.01525904	9.699819759	6.890774034	8.976823689	7.354408402	6.650361743	7.561866997	6.433850712	10.82872034
			7.981076679	9.726753456	6.772399119	8.633723509	6.998339094	6.548434478	7.324690151	6.931709779	9.18728837
			6.358367085	9.640021821	5.032765047	9.306609118	6.708662359	6.970934955	7.737729446	6.605554761	10.17508371
			7.982268471	10.13745097	7.100342416	9.341195062	7.965031887	6.401182462	7.026337833	5.93066578	9.938101678
			8.649405477	10.19977185	6.728034091	9.337500521	8.219236764	6.299030272	8.06208432	5.767250439	9.609177451
			8.934419939	10.35285805	5.394466706	8.389448669	9.12132328	6.682159778	7.424298299	6.062853412	10.46884251
			9.089391236	10.4150189	3.341596511	8.058890316	10.42380852	6.582575263	5.677228373	5.430824871	12.00358192
			7.621520344	9.652839716	7.229645809	9.458806342	8.665975563	5.399258615	6.280937866	6.39764609	10.28665486
			6.359734218	9.983824748	5.460795839	8.452925064	3.7143838	6.992266181	8.409186758	5.150071847	8.651974414
			7.702130041	9.761731079	6.232967587	8.730616565	6.743588619	7.763811129	7.340611401	5.751905275	11.13501615
			8.669165004	10.09706173	6.238905822	8.520862841	8.518738973	6.537988195	7.60353061	5.131862091	10.8588786
			7.720416108	10.24238745	5.906881015	9.279707858	8.006074045	6.495210501	5.840155304	5.943020874	8.149297755
			7.308647024	9.607351085	5.082413443	8.481199027	7.331173799	5.700302717	6.542171497	7.107349421	11.54625967
			6.489249564	10.478825	6.492383827	8.549335867	8.843457768	7.425945356	5.522513924	5.646359784	8.915076783
			7.836062804	9.901197784	6.709192198	9.082581183	7.803969317	6.495164783	5.487590752	6.730684399	8.025945523
			8.604939874	10.24719861	7.050286791	8.825757674	7.003607606	5.483811134	7.613051391	6.090500628	11.47072327
			9.198028987	10.14440142	3.975349885	9.19194041	8.33047518	6.925107028	7.026434388	6.677165012	9.620583044
			6.84373921	10.09252944	7.293522985	8.953391247	7.42895793	5.513181258	7.970472465	5.318481276	8.620011911
			7.331486144	10.62973156	4.158108225	9.859073417	7.106015812	5.509372878	5.929756964	5.782023655	11.07892596
			5.690041368	10.04002028	7.104619971	8.806017481	7.414464252	6.171080995	7.259445771	4.997873062	8.975094372
			7.309760706	9.952869891	3.405790285	8.511442711	7.462219702	8.904996501	7.744856455	6.792355471	8.356454014
			7.849519085	10.02495528	5.60145493	9.552224406	8.424634943	5.805170712	7.635777583	5.242251351	9.385742145
			7.45769713	10.05489075	6.666275135	8.792160616	7.329532194	7.258574267	7.375062825	4.979984626	11.27466183
			8.10467381	9.840903434	6.203762038	8.687022909	6.965328224	5.716885204	4.916673587	5.930340737	8.622253147
			6.673762425	9.678486338	6.981068209	9.646555709	6.147178108	4.916372099	5.079566537	5.357534911	10.15160644
			10.55707934	10.99455999	6.175037332	8.230372087	9.077823668	8.494312458	7.146740279	6.473847005	9.366012356
			8.777171161	9.228632619	6.780869033	9.880622329	7.952093501	6.359546769	5.479315907	6.348054528	9.496365741
			7.522187062	10.32134304	6.306082239	8.687631206	8.844364292	6.40664	5.889884895	6.395890032	8.719343193
			8.451755663	10.36072461	6.274804224	9.517617489	8.134067323	6.024488359	5.667727386	6.508738698	9.978008434
			6.016036903	10.21803372	6.27147861	8.225920892	7.155639553	6.394477895	7.554895385	6.693802602	10.642245
			5.74656104	9.380934681	6.350858405	8.220260394	8.456654568	7.143160826	7.737316919	6.384025719	8.048499098
			8.010061754	9.659850897	5.848621379	9.239239696	7.815530307	7.125463693	5.875819136	6.30436701	9.572764369
			6.142470222	9.592107387	7.576727716	9.060078424	7.749232025	6.659164671	8.484603187	6.578192488	8.559710566
			7.551611012	9.835446282	6.173065944	8.568912085	7.938154778	5.038058892	8.150660003	6.053089677	10.05134396
			8.093876858	9.751373872	4.485099585	9.549266144	8.270539781	7.262101692	5.516323632	6.612673859	8.275243636
			8.05806986	10.19503128	6.01050253	8.7039658	6.712642629	7.400428279	5.802751626	6.190359868	10.77113635
			9.881683969	10.10671738	5.810732217	7.895012972	8.868370923	6.757021608	7.200408749	6.886168225	10.72923975
			7.784878191	9.953040732	7.387677084	9.226300867	7.615814337	6.179405391	6.221578029	5.549990607	9.581671089
			5.456202794	9.591362581	6.579315072	8.376013681	6.869002136	5.905637502	8.46633992	6.447498424	12.54152214
			7.244329513	9.672604937	4.998562173	8.674186928	7.65310412	5.323604573	5.859911021	6.626074943	8.738457802
			8.787086077	9.806278517	5.913749219	8.631813457	7.706153719	6.41017087	7.662974815	5.774425599	10.21051891
			8.493097332	10.1958158	6.931919282	8.156950333	7.28159976	6.723217738	7.549386106	6.726130014	10.26263122
			8.311713951	10.35054608	6.782521248	8.623599843	7.694281936	6.636752771	7.926094241	6.664948201	10.70233082
			6.419934737	9.955768864	6.805226447	8.475163017	6.968846294	5.6240582	7.586097358	5.901592691	9.653887662
			6.446106753	10.05759607	8.0760272	8.566841346	7.61498232	6.522988798	7.166474327	5.202690956	9.32321159
			8.505357162	9.793236045	6.79441009	8.993553537	8.099975861	6.786622223	7.803847756	6.51796354	9.986460866
			8.834548002	9.969172578	7.151110254	9.536667138	8.324878863	6.226587354	7.279304641	7.165456644	10.95167084
			7.054258817	9.852200951	5.589770132	8.986032139	8.461849069	6.777488988	7.874988688	6.703062888	9.681502454
			6.399612838	10.50848749	5.57691667	8.717253919	6.699736625	6.150866999	6.840724329	7.24763167	8.078968455
			9.610183898	10.36840995	6.257922917	8.87990956	7.867519247	7.048148458	8.042358563	5.6327753	10.79333182
			7.587302759	10.02427412	6.686135024	8.452637578	7.358161441	6.390441215	5.615212514	7.213562182	8.398587911
			7.462377428	10.2071086	5.920209716	8.498873751	7.684532378	5.963359135	5.814834201	6.119661224	10.69996196
			8.121278993	9.898777414	5.757170794	8.472980084	7.613101495	7.502627751	6.636261554	6.619959416	9.353208428
			6.078814292	9.47682592	6.324422692	8.825008397	5.882152012	6.379496944	8.105503769	6.38302049	11.38624319
			9.709718485	9.687838707	4.08871088	8.800667848	8.729579276	6.08692908	5.295690887	6.777739359	10.66587493
			6.438058786	9.120663168	6.297928957	9.288893529	8.552176104	4.997286421	8.080177234	6.186080464	8.154757339
			8.038435467	9.850004145	6.562987572	8.622834669	7.85729168	6.580438481	7.490009764	5.842372939	11.81481146
			8.728570995	10.04413436	6.027165307	8.646554128	7.90509673	6.379954018	5.951958357	5.345976783	9.575058344
			7.409968922	10.0508203	8.338907751	8.44616963	7.891103603	7.199378291	7.85087611	6.959565787	13.02166945
			7.818681162	10.03709986	7.11725389	9.217631926	7.674023276	6.405213271	7.334668404	5.874175445	9.972736101
			7.700164497	9.365291378	6.570982	9.353513162	7.808045762	6.423563681	5.252767092	6.058467072	10.15789674
			8.478159778	10.4962192	5.829974604	8.779621188	8.17797368	6.638645083	6.055833542	6.690636303	9.243020246
			7.283325331	9.236258223	6.200722421	8.737565856	6.858924526	6.038878055	5.73121519	6.532565596	8.30535624
			6.680959136	9.894799562	6.867873411	8.535016757	7.568928182	6.978241758	6.166392861	5.718881243	11.83335991
			6.743450609	10.05881818	8.993379626	8.897395732	6.856663321	5.835431333	7.013180461	6.455814164	7.879932427
			6.861092544	9.855106908	6.470255022	8.790518741	7.87880143	5.868234287	5.44302825	6.670286482	8.294886445
			9.470506783	10.33431401	6.522531552	8.634463852	8.234687206	6.31818224	5.230626397	6.509253976	12.2618611
			7.491212696	10.05297128	2.817426426	9.633321195	6.19188038	5.590837812	8.024448896	7.098365229	7.999311348
			6.60951429	10.28475251	6.697544012	9.016788638	7.099591264	6.22832337	8.180231882	6.870793498	11.43292531
			6.160622643	9.463784298	6.063674305	8.9187981	6.653143312	6.831807881	6.447668987	7.164468647	8.066866806
			9.409882982	10.52863705	7.18392812	9.00176165	9.307529002	6.483713634	6.659771778	5.803407782	11.17809289
			7.533071049	9.624817686	6.652746751	9.683703797	6.631104767	5.65836268	8.263663986	6.3032763	9.356572734
			7.828567013	10.10589929	6.167160375	9.026515581	8.22172979	7.528536059	5.941226954	6.059152935	9.902584629
			7.404139002	10.16989305	5.739737474	8.508462981	7.693164208	6.975315475	7.428798937	6.621749217	8.252718297
			6.925066055	10.1766168	3.567473154	7.868368223	7.903184825	6.971994267	5.471730845	7.074430685	7.722722114
			5.165852546	10.36926507	6.136329951	8.642229629	6.670997045	7.184085744	7.630902249	6.43113721	11.56654964
			8.128170638	9.583103161	6.15867837	8.065316043	8.673594986	6.306861483	6.648189749	5.934048711	11.17196777
			5.478367412	9.355365815	5.590702871	8.792756937	7.031350728	7.114685887	6.334358701	6.545871993	10.15347547
			7.296432021	9.349322226	6.427231549	8.422832619	7.778493271	5.812391614	7.895321484	6.513830777	10.89877687
			8.213991639	9.872673923	7.080977111	9.258119397	7.689954214	5.517056897	7.122984489	7.774796674	8.700076481
			8.463835367	10.00189007	5.2258725	8.885391849	7.77264296	7.524853053	5.983720721	4.803314469	11.72306698
			7.746658499	10.49704078	6.74147462	9.863512578	7.676013015	7.783082528	8.459607746	6.045658809	8.437931456
			9.316680439	10.03251182	7.039473624	8.706514775	8.991711845	7.631869855	5.635600408	5.584493909	10.53258007
			7.302613875	10.19404637	6.273693081	8.94276068	7.630897286	5.953681557	5.544866693	6.564645357	10.88989367
			8.319198991	9.912042231	6.482699988	8.642089597	8.265183874	5.847988383	7.536234977	5.194620769	10.93135191
			7.544702573	9.855486632	8.040947773	9.025426812	7.720866708	7.420688998	8.326358554	5.308444385	10.6106107
			9.302385244	10.39773936	6.868879253	8.373056809	8.171546527	5.871142685	6.455077566	5.919265768	12.03244147
			7.261823861	9.891379265	6.70302839	9.076279055	7.172168427	6.728253421	7.231763085	6.626674016	8.402788017
			6.676010451	9.828963931	4.705913273	8.615173224	8.128170638	5.484384347	7.465688139	6.577688439	10.50442063
			7.490491693	10.12931043	6.7840265	8.484923226	7.246625053	7.240429389	6.059667175	5.161872336	11.83441754
			8.780407021	10.57926191	6.510827966	8.595689087	8.453801484	6.393903163	5.115722039	6.029047684	10.56278782
			9.239711551	10.20129718	7.557002738	8.342998709	8.26867724	6.695131599	7.354067652	6.047564263	10.38927793
			8.361205174	10.25218073	6.053133908	8.927334677	7.602667365	5.984275855	7.915314317	7.075932714	9.577869025
			8.342695519	10.48433412	5.554483989	8.786500953	8.339917135	7.097536017	5.629170344	6.428891334	9.775709985
			7.615970928	10.06370311	6.379384018	9.282165057	7.416641599	4.942169116	8.077117955	6.507204918	8.863535915
			6.18767108	9.894290317	4.505598914	9.095119212	6.744301062	7.026241053	5.961195009	6.811989672	10.2780907
			6.305198913	9.817060863	6.166240891	8.634920186	6.917445414	6.114535122	8.426623872	7.012682308	7.674440305
			7.334958209	9.728432274	6.395411747	8.728876097	6.447277679	5.585491591	6.425865559	6.919265272	8.392561011
			9.485795813	10.02175568	6.070763545	9.283595173	7.697722164	5.747034531	5.819104812	6.004062997	9.868204225
			10.41350081	10.44458589	6.88536116	8.479662975	9.77120023	7.773367909	5.897116924	5.962680297	9.998044066
			8.804197168	10.13407379	6.144197964	8.630585901	7.600357365	6.312480644	7.769941802	6.398046681	8.766336234
			7.903625516	9.733398951	7.330644217	8.945649011	7.392455472	5.54187585	5.041498831	5.84816626	8.990006073
			7.326431925	9.899803215	4.600583999	8.704116118	8.450844423	6.276115489	7.317686227	6.083953164	8.608818504
			6.911556379	9.723410945	5.98587483	8.748512927	5.236366455	5.986366942	7.187176569	6.488877905	10.67135715
			6.213655696	10.19353378	4.014639766	9.393719706	8.154019806	7.308058789	7.805136893	6.787201474	8.138044815
			8.093307497	9.66364364	7.918161527	8.702661154	8.361358518	5.399788549	9.019800708	5.999829858	9.500591424
			7.959543506	9.35465932	6.554915906	8.25388785	7.701296917	6.259539673	7.376063341	6.437092146	9.541917289
			8.64418999	10.37840643	6.018713008	8.807928844	6.267407002	5.574095875	7.307858293	5.247073332	8.210513701
			8.798570983	9.881294823	7.073822432	8.711428065	8.5066881	7.591666871	7.88396338	5.872667422	11.93482841
			9.968527015	9.80933779	6.336258482	8.457115463	8.585984968	6.35509303	9.512741758	6.16450158	11.67349198
			8.970649015	10.08273541	6.368958875	8.592883619	8.254318003	7.659706241	7.362379612	7.256750671	11.01755687
			6.910074123	10.30234866	7.001598063	8.405474374	7.980466149	5.212236696	7.618726035	7.539770917	9.312094006
			7.881424633	9.892646593	6.455764473	9.527761798	9.629599417	6.842969858	7.762804872	7.349922995	8.826814577
			8.612927966	10.21968664	8.381224494	8.531119809	7.071322688	6.390922571	7.123086926	6.256893021	10.55753824
			9.386393289	10.81077534	5.955212515	8.813472848	8.405474374	7.378354566	7.356060532	6.241375791	11.03475375
			7.975752839	10.07604334	6.686450473	8.93123995	5.461323795	6.253886213	7.193577082	6.232760531	10.49226124
			7.788594926	9.917934458	6.74918077	8.852569393	8.341058567	5.825036812	7.582377676	4.964434451	10.01938195
			9.209178931	10.12232764	7.290635612	7.976754703	7.777640178	6.829736439	5.76213347	6.62312002	11.08016363
			7.910805481	10.04068101	6.377921113	8.65691505	7.299850273	6.216729067	5.667694189	6.616064794	9.30028721
			6.562002111	10.39431586	5.614235909	8.378963497	10.06459433	6.688933415	7.936227787	6.432733342	7.779768109
			8.295180506	10.12354383	7.188193658	8.496544521	8.346085922	7.294614493	8.144343283	4.754005613	12.64202752
			8.40801509	9.414485661	7.200803862	9.083049586	7.301828641	6.421529485	7.804764917	6.005542106	11.72506993
			6.907815222	9.773864381	5.713667437	8.302169018	6.387197299	5.01050513	7.374737551	6.53700388	10.90647656
			7.51824761	10.29900948	5.352605097	8.837860934	7.940774924	6.049821753	6.595237104	7.551386682	8.623764068
			7.567401606	9.611617542	6.686710014	9.751150053	6.436977867	5.87585672	7.121915926	6.098990086	8.89859407
			7.77434575	9.929383476	5.813218534	8.202619325	6.685562003	5.144379844	5.025584692	5.691172554	8.25755642
			7.508676722	10.27502448	6.47933433	8.509520983	6.736994747	7.16752988	8.032999623	6.687586769	10.7649823
			8.946587514	9.328910815	7.426704425	9.115210657	8.240298598	6.915576327	8.122996166	7.121709688	9.726615793
			6.993042069	9.125024906	6.594908118	8.625080399	7.185159622	5.848398083	6.255412676	7.344143284	8.019917529
			7.084675586	10.41054051	6.390529939	10.25986661	6.341835167	6.121372567	8.276887255	7.718393773	7.214322526
			8.228571059	9.868394112	6.354080501	9.131822167	7.116058163	7.060131984	8.006396771	7.021260331	8.999163005
			7.387243174	10.00181072	6.30374374	10.11605655	6.79835584	6.837152605	7.979687027	7.458693287	7.794400474
			6.868489526	9.571116642	6.47256867	9.094019444	6.545357294	6.908626401	6.899948556	6.119406738	9.441148721
			8.428642475	9.522326101	6.87474264	8.336233217	6.550519985	7.292157903	6.702495369	6.857894958	8.119852097
			11.26889823	9.691490737	6.141094843	8.950458245	5.960933739	6.036833691	8.308479564	7.065175535	7.496522895
			8.508462981	9.393170139	5.140454714	8.937353505	8.168423012	7.074635218	7.189968144	7.063371675	9.174802569
			7.03692721	9.877390899	5.247570346	8.899362759	8.308929921	7.093707506	7.49508084	6.038455808	10.09667034
			8.319523294	9.982039178	7.913894482	9.100839181	8.124067272	6.108266449	8.096207065	7.238874123	12.30518267
			8.296273562	9.875829853	6.911804362	8.733867024	8.093001361	5.69453908	5.607930253	5.746982159	10.27658358
			9.969612632	9.760240031	6.119149086	8.550238083	9.776233281	6.488572313	5.514693438	5.934580351	12.49629065
			7.655798623	9.999077121	6.956679138	8.613082071	6.79141991	7.300005219	6.992505777	6.606940403	10.67161656
			7.749520051	9.914649226	7.067788523	8.577771965	7.37691794	5.784306828	4.901231728	6.887485817	10.26174273
			7.949345782	9.619557126	5.570099043	9.616822779	7.12627265	6.09971111	7.641636705	6.647051829	9.311152898
			8.998071835	10.14362744	6.176981513	8.632541575	8.40096452	7.670344755	7.846410665	6.869202751	11.2239708
			7.692388399	10.10018407	7.312672325	8.837110974	8.286760161	5.872086974	7.557797633	6.049574987	11.64634431
			7.06097586	9.498453947	4.208950779	9.400465778	7.145773502	7.182638627	5.625133392	7.049413334	9.490768401
			8.183700676	10.0969692	6.666275135	8.885531901	7.895304683	7.817092792	7.678151376	6.42201383	11.52281062
			6.914215702	9.228254687	5.884240655	8.449811776	6.189394982	7.281255896	7.53038746	6.812897742	11.95708738
			6.680804862	9.594610494	5.534940223	8.761557878	5.986850102	6.633594888	7.36895252	6.390417762	10.50747155
			5.022147908	9.793837084	8.390324504	8.067598728	7.460794162	7.077556857	6.424894721	5.817660534	11.29727929
			8.980192215	10.72147714	5.126630651	8.607342268	8.933175263	6.513149592	5.604026998	6.634912574	11.71904043
			7.750968888	9.94243437	7.113945254	9.155021071	7.119209311	5.95906843	7.580227248	6.874967673	9.767102964
			9.09927277	9.729519654	6.211368855	9.536822096	8.242479157	6.097380228	5.447105893	6.542975302	10.9079349
			6.730892831	9.94684355	8.233898572	8.695596777	6.733134806	7.240813383	7.069063772	6.605605893	9.982298581
			5.967634328	9.459030931	6.196932466	8.668284947	9.249032448	7.111847409	7.502740655	6.53736481	8.687631206
			7.214867524	9.871906224	7.003467695	9.457802126	7.425985139	7.132014905	7.681855251	5.945526831	9.210252704
			7.813884412	10.09969957	6.723922642	8.27853062	8.372747369	7.722681193	7.869050316	6.187855945	9.57425451
			6.412420814	9.616598633	6.670354559	8.452195839	4.657127034	4.894199786	6.036717885	6.907498503	9.928668576
			7.165749804	9.591797116	8.033295026	9.035987393	7.443610293	7.377963362	7.645220483	6.749120116	9.854082572
			8.55496129	9.142192965	5.863302855	8.550711402	7.204149836	6.694983587	8.479480156	5.780269272	10.47137172
			8.474425186	10.14289434	5.725634095	8.464281097	8.115110727	7.62837765	5.653890274	5.600925584	12.28913622
			7.68826548	9.65795622	6.503129605	8.332003142	7.557421193	5.857373736	6.420256508	6.05807593	10.96441947
			6.886367106	9.106343397	6.48958811	8.78368508	8.132262033	5.548523149	6.875637128	6.963351233	9.986835635
			7.280098541	9.96518959	7.953736117	8.225788709	6.661903741	5.488252256	8.086990092	6.647511315	10.87212703
			2.868388462	9.605374742	5.939142423	9.103657714	6.304267767	6.882243866	8.054020673	6.816866906	10.32608646
			7.482906092	9.649508395	6.734037803	8.95568928	7.081805177	6.446843733	6.065637861	7.101810778	9.928668576
			6.395204174	10.19546673	6.723808241	8.760244041	7.849519085	6.904829683	7.263428915	6.586501685	8.850719052
			8.105285929	9.650060579	6.440847673	9.118201119	5.71934029	7.196879124	5.581588915	6.747598339	8.526986471
			9.249796795	10.73528929	7.134168426	8.665822009	8.761409852	6.873489359	5.620232092	5.061903199	10.41218913
			4.766314627	9.942511164	5.237271216	8.349334434	4.478943964	6.442478575	5.247689359	6.01246161	9.851052168
			7.329383801	10.39743507	7.577731696	8.434993989	6.483884247	7.044266815	9.144026998	6.285756136	13.65745595
			8.020802793	9.818440386	6.908797551	9.658489566	5.750797292	6.442267051	5.010213239	5.670323557	9.654544399
			8.246335359	9.910230711	6.670997045	8.927011134	7.27068654	6.304219577	5.431970169	6.713862094	9.89761309
			8.925519706	9.898507931	6.760393367	8.502237892	8.393141541	6.468057049	5.304988521	6.575555039	10.52619497
			7.711210854	9.499514401	6.332527791	9.071055924	7.527388188	5.545202531	7.513612066	6.079096878	10.49729036
			7.986039592	9.775514773	6.248431586	8.764402356	8.670822788	6.057017338	8.002429798	6.113463686	10.98219885
			6.762403784	10.08185924	4.46124205	9.457202123	6.889268362	5.98410645	8.372754973	5.448626254	7.940914753
			8.196201187	9.870765965	7.655553523	8.972946219	7.079571811	5.540044748	5.954901507	6.303624765	10.15929662
			9.172656859	9.564038891	7.114477884	9.724513955	7.982554439	7.02276548	7.087726879	6.851962045	10.89264098
			7.991558451	9.88195416	5.556183782	8.772612783	8.44950216	6.326810702	5.956136542	6.285968988	12.15335457
			7.563785015	10.13159815	6.527482374	9.001913132	7.293229897	6.157022936	7.826983851	6.275037614	9.659490993
			7.724728631	10.21595627	7.385175512	8.198947589	8.051646808	6.616106898	7.791734366	5.463234559	9.709356695
			8.186428799	10.03263334	6.895301524	9.209499824	7.187696223	7.358864829	6.490592985	5.43932805	10.46631554
			6.374945488	9.611202619	5.982650246	8.667811248	5.983843292	7.451396219	7.236655872	6.238749733	8.273083196
			7.420140046	9.997517053	6.964647684	9.799382239	7.510603614	7.040994191	6.904357734	5.665870255	9.578537946
			7.449817839	10.29448626	7.214451934	9.017569238	6.283612156	5.214889428	8.3372098	6.026867131	9.725389947
			8.337410828	10.37434868	6.338800781	8.273918239	7.428398862	6.677795475	7.605229418	6.340164839	11.74959457
			7.325879843	9.836998657	5.587940771	8.634331263	7.216888052	5.674578773	6.492277468	6.486910391	10.54645215
			8.853171697	10.32050233	6.772261345	8.951993843	7.306074955	7.040531363	5.989821147	5.652919034	10.82872034
			9.031788145	9.439101435	4.430368786	8.539746822	8.366806187	6.50731647	8.384270275	6.747463956	9.631133918
			6.714412803	9.502291935	6.657112703	8.40829903	6.33539666	7.208404641	8.121880041	4.901753122	10.90537709
			7.756728452	9.528946766	7.166705108	8.729877652	8.675276417	6.122253242	5.436093422	6.157738133	8.918196313
			7.166389233	9.726189058	5.75732233	9.643500758	6.086576786	7.585423272	7.732240256	7.164344377	8.049672681
			8.55391605	9.817169999	4.568572288	9.462976583	8.108362037	5.732879883	5.148702322	5.035389451	9.66361596
			7.941349445	10.42631729	7.272286445	8.481764848	8.244272716	6.295943151	6.763347867	6.542342703	9.642137124
			8.207958844	10.06093715	6.808143013	8.773229032	8.361205174	6.841468681	6.745265913	5.664559673	9.07983952
			7.697295753	9.907652622	6.682762115	8.648192123	7.568412407	7.105195801	5.528512124	5.406638553	8.84604406
			6.671360652	9.623709278	5.267112696	8.621488751	7.664319393	5.697575038	7.934894589	6.366201493	8.460370638
			7.328867094	10.0846968	6.629258758	8.353498167	7.062607989	6.654824897	6.240548898	4.982094366	12.41388542
			7.168027725	9.505178941	5.587149701	9.527433147	7.083494744	5.926071093	7.430989243	5.238846576	8.341472533
			8.606298197	10.32957557	5.45588621	8.564578011	9.791654234	6.451404589	5.784157925	5.740979947	11.32700609
			7.76857546	10.14669725	6.183610091	8.141404605	7.698595361	6.139602314	6.926612693	6.187290973	10.46814921
			8.40351971	9.602642886	7.351468855	8.802468979	8.215572833	7.432029126	7.264717909	6.415714768	9.730810815
			8.681618836	9.895775344	5.854282774	8.826962203	7.676591063	6.203266817	5.516366875	5.95988065	9.659661036
			5.865789418	9.837323746	5.944785367	8.860946499	6.628881594	5.427287943	7.49758477	6.588271108	11.8295356
			7.386834413	9.932304653	7.102200267	9.093398863	7.262341222	5.616166105	5.622056124	6.428583892	9.71522041
			8.282247487	10.47323107	4.603645512	8.869319535	7.402940547	6.350425683	9.037626196	6.953403822	8.123486228
			7.446257162	9.476029268	7.081921003	9.118044378	8.105285929	6.571027986	8.423526111	5.774361294	10.94337385
			6.52486388	9.146028502	8.080406714	8.354683604	7.085297759	7.638603151	6.086876219	5.540203276	9.095119212
			7.684235954	10.13494961	6.850505611	8.699618698	7.899073787	5.617598578	5.26617636	6.676635855	10.27680882
			8.505644903	9.811707392	5.485215612	9.748315437	8.080842303	5.682224794	6.854820694	6.708456944	8.499932393
			8.440958554	9.555965742	6.511638634	9.365343225	7.924594071	7.404089952	7.138402102	6.272677614	9.694615332
			8.791241821	9.955521759	4.677474442	8.65962886	8.175472567	6.557475541	6.273909797	6.414084505	11.64679088
			8.682222713	10.26306496	8.527418748	8.771697862	7.75599333	6.296949047	8.011474359	6.493735296	11.98577748
			8.925812415	10.26595214	6.501351485	9.516646607	7.382744394	6.248817122	6.224522349	6.505104133	9.362916514
			8.042775184	10.04098853	6.863518988	9.760117373	7.071545707	5.085220725	7.296560816	5.988852887	11.66419049
			7.90996815	10.10783641	6.105361082	8.921075942	7.238127052	6.808907663	7.017430586	5.897881614	10.03886564
			8.637296553	9.295962539	6.641741013	9.777790217	8.226538042	7.195251534	6.21735238	7.047067166	8.856759487
			7.905953303	9.736081838	7.062491801	8.98352198	7.407347119	6.728109688	6.19540929	6.388967451	10.85361579
			6.176981513	8.982415317	6.390629876	9.571087646	8.058193871	7.850231113	7.087716648	6.236594824	10.58906388
			7.007495056	9.925536112	5.499635687	8.473995931	7.418198808	7.796349832	5.84745152	5.946073896	11.62102076
			8.552314491	9.605636601	6.311033238	8.967726375	7.2261972	7.167940036	7.367904771	6.639656021	11.86053184
			10.00846444	10.23610266	5.950160227	8.645071222	9.401284091	7.550293246	6.652711271	6.003304542	10.72489045
			8.90329409	10.12316362	7.17427355	9.587674511	8.151945797	6.192697676	7.21384706	6.030743489	9.638984964
			7.840158349	9.630339803	7.576579064	10.43882265	9.189916445	7.31505692	8.272863806	7.062267751	8.918498236
			8.965581164	9.831332212	6.966618711	8.667516449	8.326057363	6.792180515	6.508183163	5.340275508	11.66462508
			8.441422532	9.841664542	6.553522377	8.462485332	7.547103847	6.023920434	5.378648531	6.839014806	10.22729312
			7.171759842	9.493985914	8.08346598	8.610596265	7.954859831	7.296052134	6.875183449	5.430833575	12.40232479
			6.038227881	9.738147496	6.311181996	9.093702734	6.130939347	6.646325161	7.50715226	6.992016811	9.080161216
			8.227838439	9.659713793	7.468155607	9.572919875	6.697293123	7.507563034	4.969844636	6.284051932	8.778371453
			6.705839496	9.941934411	5.613747695	8.607186105	7.472551718	5.861973382	5.974467814	5.313757247	9.724867459
			7.734795919	9.208977884	6.123362107	8.94180812	7.234796099	6.035997931	7.18405519	7.40885975	11.02886311
			8.810019109	9.630091203	6.103374237	9.061460538	7.521335089	6.741794305	6.057828457	6.68090664	11.08518434
			7.730458132	9.861049299	7.39909806	8.965293906	7.874598665	5.906308054	7.607942707	6.538166154	11.93831183
			8.836492668	9.811260568	6.319512116	9.124593721	7.367259505	6.385006228	7.316348234	7.377376097	9.783936187
			7.295487293	9.835966339	6.573065366	8.874646117	6.061071994	4.973378707	6.414175771	8.258614702	9.053106418
			8.881880983	9.854081172	5.09447862	8.813916101	7.975461732	6.030963709	5.907804882	5.696950143	10.15949359
			8.480885497	10.04076183	5.95445459	8.556136422	8.52131101	7.40595451	7.679049725	5.951388043	12.41929895
			5.35490039	10.0056527	7.742220216	8.838007101	7.682939576	7.137794112	5.62237931	6.587645178	10.05628927
			7.400190581	9.460487432	6.3923952	8.796632885	8.259944118	6.12302915	5.301000832	5.070613646	10.90079538
			7.537071606	9.788510269	6.399017055	8.839668684	5.466429826	5.467470994	7.422144701	6.633402694	8.240298598
			9.141569572	9.94565737	6.676484183	9.203316792	8.244272716	6.512045794	7.239618079	6.513332159	9.928121845
			9.380209326	10.15686928	6.593418515	8.835570392	8.508462981	7.357992158	7.282669867	6.467471812	10.20217729
			9.819413305	9.85948618	5.585508365	8.54551082	8.285490233	7.555737744	5.357681461	6.055672245	10.75986975
			9.52925101	9.443192914	4.60912765	8.351754213	8.413137948	6.406648251	7.360598462	7.156700213	10.17052993
			9.666891686	10.08752756	7.622657328	8.897113239	7.827393488	7.014409245	7.81041542	6.248868318	10.52048231
			6.537706959	9.797156862	6.113201093	9.502723039	7.053229447	7.466227429	5.569757497	5.92861665	8.404702783
			5.817263506	9.945708478	6.238768164	8.907691641	6.827224609	5.617270319	7.283718548	7.776562008	8.475772428
			7.42740833	9.636430165	6.598428929	9.601012579	5.864267776	5.566626391	7.902737197	4.795229049	10.17827978
			7.261289193	8.967918873	7.426554444	9.184587293	3.449661049	7.313576053	6.125128564	6.870672882	9.081377615
			7.628748369	10.2123495	6.180736301	8.876619727	9.060822644	6.117610575	5.696683027	5.316549771	8.50801369
			9.450024208	10.04012776	6.309368947	9.239086515	8.021380799	7.460810504	7.636077483	6.724404015	10.80498386
			8.721300813	9.957054188	6.33539666	9.808473663	7.57758157	6.585742391	5.128240416	6.510023402	8.849798313
			7.366708661	9.556410364	7.657400076	8.635522569	6.909570407	5.774330283	5.70974317	6.530182999	9.750452597
			9.139679535	9.480201739	6.314979322	9.62689658	7.717084347	4.400293847	5.275473002	6.385306127	11.00601126
			8.672219258	10.17969426	6.423189783	9.395503239	7.634907195	5.157674603	6.11214183	6.175254659	11.3704102
			7.888250651	9.532158073	7.20761704	7.681328928	7.66700096	7.886309908	8.304408299	6.006866448	9.743836387
			7.910125043	9.664392431	4.68269239	7.731145744	8.031547973	5.874057355	5.683662132	6.219318234	9.66812293
			7.857840898	9.635181839	6.435867471	8.500233142	7.005445195	6.152915203	7.736189325	5.59951576	11.4403074
			7.979281246	10.08086471	6.669105018	8.263611477	8.880666363	6.895449429	6.571401744	5.306476048	9.881324425
			7.377735219	10.42316714	5.422639872	8.708878359	7.541834908	5.971055366	7.078551576	4.388614641	9.813951787
			7.904515427	10.03953222	4.29202411	8.725380972	8.942454456	6.217473715	8.237214562	6.236722838	9.579031919
			6.672130719	10.40806397	4.406611453	8.555393772	5.819452223	6.171507239	7.107794899	5.904081121	8.558064287
			9.766042605	10.21007412	6.88266513	8.639861518	8.711575281	6.230906519	6.09692999	5.035545738	11.18989135
			8.017429273	9.850215987	7.412501491	8.809717164	7.924894228	7.067573012	5.341577921	6.586117892	11.46790729
			9.319548642	10.32047234	7.047704732	8.462166246	8.666133532	5.638759469	9.922862886	6.413742109	9.550211247
			8.616314972	9.988571921	6.629881031	8.908165504	7.444749825	6.76653015	7.109625906	6.187848392	10.57457565
			7.302364717	9.946294906	6.958737095	8.36606996	7.721692818	5.7317589	5.988640266	6.020358123	9.730810815
			9.374282305	10.95325545	6.341061278	8.223980889	8.584486239	6.488772244	7.801069329	6.033164134	12.80281024
			8.855280232	10.32614055	6.545357294	8.555699	9.538962132	6.101497287	6.561103988	5.025273496	9.044938257
			10.19933828	10.18230841	7.132576133	8.583567609	9.056334396	7.109625559	6.725933037	5.67284122	11.37277695
			8.186725994	10.22458091	5.856233661	8.83004575	8.42257406	5.344490551	5.528025251	6.45956851	10.50442063
			8.758720443	10.08021461	6.386480394	8.394147026	8.817150268	6.069435823	6.22295575	6.051355447	8.650883686
			9.958694578	9.748795391	7.860754952	8.965428232	8.373204124	6.528261242	7.080798481	6.186376918	11.30156017
			MEOX1	ZNF106	LEF1	NFKBIE	NR3C2	KLF15	OVOL1	CBX2	EGR3
			8.053530942	9.878938926	7.118848197	9.171226722	7.75700415	5.948159825	5.454528665	6.258884321	10.18332526
			8.33316761	10.59331696	5.988185841	7.608388065	9.579664063	7.13438103	6.533563705	5.772935582	8.95940977
			8.612483521	9.995326398	6.007580145	9.328146786	8.116582797	6.139793079	6.151547783	6.55868548	10.44837952
			7.549905413	9.823590291	6.145767162	8.927469036	7.164523513	6.082412333	7.008930998	6.606194436	9.455575427
			8.425573356	9.814525662	5.218185727	9.352895001	7.951525861	6.109847554	6.617692638	6.515645544	9.75238033
			5.162701306	10.06079165	6.682890511	9.17653097	6.575859114	6.821117766	6.464615593	6.968977549	8.459759165
			6.996822225	9.596592026	5.989281995	8.468845861	8.108959865	5.667612268	6.552609795	6.974885401	10.57944006
			7.485026428	9.805673213	5.707577097	9.388780972	9.151727257	6.383123505	6.948550029	6.597099444	9.738634132
			8.424972393	9.597758218	6.216794431	9.631804396	7.560540046	6.395455451	7.983317635	6.502001232	9.306751969
			7.623404504	10.06778564	5.934713617	9.58866221	7.590438952	6.50068884	7.120639264	5.291274345	12.44396425
			7.757165261	9.720740661	5.863491122	9.446138251	7.307126524	5.037046613	6.930510238	5.304017245	9.000393719
			5.612623289	9.640418631	7.027185275	8.586705541	7.308401387	6.51970996	7.04218427	6.049097223	12.09743415
			4.011453826	9.377026921	6.568881449	9.286639342	7.360059766	6.985663821	5.27633744	8.090051652	7.441780038
			8.131698111	9.72898827	5.87150621	9.812025172	6.648777243	5.136365905	7.001811082	6.648841463	8.661383433
			7.908041764	9.800978962	8.686405162	8.706361277	6.663633622	6.220877402	5.628222711	6.040852772	11.21447464
			8.4471743	10.30271053	8.16991474	8.4215482	8.566524926	6.100637194	7.540564416	3.672664948	11.05814655
			6.129664089	10.12186395	6.566925138	8.395940022	8.051922694	6.302011342	6.611280605	4.666282086	10.47295795
			6.835952849	9.191233867	6.812086861	8.616314972	6.683544833	6.375314948	8.685492339	7.464667584	8.710815384
			7.024087368	9.886834985	5.784488411	8.632392822	7.039119587	6.759592215	5.729993827	6.653504681	8.952117194
			7.790023017	8.970824575	6.886601589	8.779946037	5.224626104	5.789310051	6.530080966	6.813959895	9.604652453
			3.928944227	9.356029763	4.427685591	9.484478544	6.980621587	6.308730405	7.661466087	6.965248545	9.113663056
			5.943257999	9.748983275	6.401670173	8.707854672	8.124671273	5.611320756	7.942064453	6.770009272	9.730445176
			6.761567371	9.537830741	6.386871179	8.908477923	6.046189706	5.773899468	5.861768345	6.101786749	9.201439215
			9.177949806	10.01066623	6.154917716	8.665414377	7.793237693	6.324663173	5.325254965	6.669061681	10.04669364
			5.297678628	9.837037982	6.819570344	8.844531279	5.992789858	6.912047377	8.640769095	7.429345905	8.885084695
			8.612195597	9.670019009	6.539804064	9.152671753	6.752064451	6.316152049	6.368138983	5.732399198	8.900874706
			7.423893798	10.05243752	8.178742088	8.707699951	9.174184877	6.33126409	7.4381794	5.772507528	11.45712038
			7.311038939	8.977402411	3.829919506	8.676800431	7.23736672	6.766559965	5.079710553	6.025185767	9.969435141
			6.321432271	9.729004438	7.462900951	8.421095053	6.080934386	6.02171199	7.955653208	4.713556414	9.313073677
			9.161000496	9.763042961	5.752388905	8.43440942	7.446384509	5.633168228	7.170758704	6.588362156	10.67910727
			7.398248275	10.03536351	5.598535976	8.825757674	7.317622455	6.44463979	7.036290558	6.239207071	8.750460875
[truncated: 18,992 more rows]
