# Supplementary material for: Comprehensive research into prognostic and immune signatures of transcription factor family in breast cancer
Source: BMC Med Genomics. 2023 Apr 25;16:87. doi: 10.1186/s12920-023-01521-y (PMC10127334; doi:10.1186/s12920-023-01521-y)
Supplement: Supplementary file 1 — Additional file 1. R code and data. [file 12920_2023_1521_MOESM1_ESM.zip › Supplementary R code and data/Constructing and Validating the Risk Score Model/multiCox.txt]

id	coef
ZNF106	0.217265052
OVOL1	0.103312127
CBX2	0.047950148
NFKBIE	-0.220823697
LEF1	-0.168986183
KLF15	-0.107873813
EGR3	-0.055144222
NR3C2	-0.048998359
MEOX1	-0.034221199
