# Supplementary material for: Comprehensive research into prognostic and immune signatures of transcription factor family in breast cancer
Source: BMC Med Genomics. 2023 Apr 25;16:87. doi: 10.1186/s12920-023-01521-y (PMC10127334; doi:10.1186/s12920-023-01521-y)
Supplement: Supplementary file 1 — Additional file 1. R code and data. [file 12920_2023_1521_MOESM1_ESM.zip › Supplementary R code and data/Constructing and Validating the Risk Score Model/tcga.uniSigExp.txt]

id	futime	fustat	PPARA	KLF4	RASSF7	TEF	NFKBIE	SATB1	FOXO1	RHOXF1	FOXN3	ASCL2	EGR3	RUNX2	ARID5B	ZNF239	MSX1	EGR2	PPARGC1A	ZEB2	ZBTB16	EMX2	SOX5	LMO3	MID1	MBNL2	ERMP1	ARNT2	ZIC1	TRPS1	HOXA7	PPARG	MYBL2	MEOX2	SPDEF	CERS6	HES4	STAT5A	FOXA1	ZFPM2	KLF2	UHRF1	TRIP13	MITF	ZNF106	EZH2	HMG20B	MYB	SOX11
TCGA-E9-A22B-01A-11R-A157-07	0	1167	1.266045125	8.188732185	14.66960289	8.522050044	16.67378696	1.573073423	15.35573248	0.200581886	9.660563929	0.791226223	5.051564932	6.227703947	14.29774289	5.917225586	7.366771862	12.32432687	0.266066243	5.862499461	1.210353657	0.969366382	0.594594918	0.191532455	1.356614382	57.66994858	18.5602616	14.58586076	0.045326909	127.2694873	0.911665885	7.8438994	18.91295051	5.121016007	164.0994833	34.83402506	8.243547708	19.24742501	192.460712	2.891520098	56.02745073	7.83978881	12.21847937	3.838495363	11.00504149	6.063133085	27.70415735	53.28319215	0.946466298
TCGA-A2-A0EW-01A-21R-A115-07	1	1884	6.172355205	99.93295049	25.43998015	27.88685294	16.1675638	9.311951943	44.84495779	0.668885126	41.68525841	5.97138889	110.5689329	15.34421621	90.02624166	25.24198245	5.489472391	111.9482111	1.401866615	14.21006294	17.81979991	2.641245274	2.605151353	0.976847186	8.411473326	85.36196677	46.46925202	35.831993	0.179493839	224.67219	3.066821655	25.04483795	9.515986853	24.22695236	526.1973205	57.05977634	11.32954096	53.30112956	288.349667	6.425523442	193.1765019	6.460900536	5.923954811	13.02378993	50.0605356	7.692271394	86.03439547	59.41552044	0.634190402
TCGA-AR-A1AY-01A-21R-A12P-07	0	1026	17.64966637	11.23686983	31.03266508	19.62043268	46.1065466	17.04973421	37.95362485	0.089708823	17.21369457	0.856738638	17.37795717	7.309560773	29.46527176	37.58628071	1.366705459	10.52837243	0.691764791	5.581581441	0.281487478	0.148038809	0.784197478	1.195902137	22.39171799	89.36705969	161.9397622	41.29718619	9.477224442	267.0095457	0.286130589	2.506414856	619.5581426	0.938210757	5.550604547	15.4149269	4.319343431	15.93369953	2.356129475	2.599732853	11.89651021	55.53748579	85.01178518	10.10862417	28.3731269	73.30343627	96.15483365	12.79752789	14.66122441
TCGA-A8-A09I-01A-22R-A034-07	0	1371	1.12392578	12.83484582	27.94183442	24.1873095	22.4325249	2.432369571	8.663264484	0	10.17183634	1.56657333	11.87297383	8.153506137	47.17525507	30.14146397	2.797225006	10.22413107	0.325569531	4.52766235	0.030021045	1.143542273	0.222476722	0.186301224	0.737461555	34.54570799	33.76754974	32.08004399	0.023422237	168.9056157	0.290921481	4.546741395	156.7367072	1.147764583	401.6942837	119.2164751	21.70167084	10.43905918	316.9339337	2.263544301	53.40056563	24.997745	31.98981813	10.02168668	23.83080271	28.75192866	77.34590215	52.96892807	0.515587944
TCGA-D8-A1JN-01A-11R-A13Q-07	0	620	8.10451225	57.33712611	71.7263986	20.45305598	12.99075091	1.899184959	6.058438223	0.103811778	13.14723055	37.19998658	8.599742043	1.325323609	37.81326217	60.13594121	1.958125182	2.120754466	0.264390549	1.726533136	0.100227567	0.220257914	0.161729053	0.031099048	2.851423072	30.43282042	28.49369328	56.78218618	9.829355525	165.5892935	0.231778848	2.782058155	8.537948667	2.363005219	1402.218936	15.11512966	9.211298931	8.463167712	664.1110579	0.462045863	16.5754692	1.955051202	9.373445391	1.686966652	32.2254617	9.656722202	150.6589895	91.45787417	0.091560107
TCGA-B6-A0RE-01A-11R-A056-07	0	7777	7.035482996	18.50196222	64.4622408	5.508472846	48.21727469	8.332931283	10.32074563	0	7.784417377	0.689704957	52.30609286	5.910281401	16.56233259	19.20036812	4.418449492	21.45130295	0.749825644	2.351262209	0.009545733	1.417146245	0.492901454	1.516488566	17.07299527	65.77026149	63.32253014	24.79847429	11.45726915	92.21048439	0.327967778	1.277844718	211.8047177	0.316292125	1.8431942	15.75026117	60.66219193	32.24148352	3.238319091	1.384707051	14.92000855	19.94411356	100.1739805	5.691019043	11.55921919	25.59724736	120.3261259	6.167804949	45.1499076
TCGA-EW-A1J5-01A-11R-A13Q-07	0	477	7.317635267	25.09937005	35.74431329	23.62916169	34.86283673	4.858855434	17.57415768	0.058917613	17.013466	3.009093007	16.60191539	7.571553352	44.74712592	22.03081947	2.137153033	14.30832356	0.175061735	7.857615862	0.092435558	0.486133523	14.66570456	0.167675349	2.393335487	46.04615522	57.41883293	27.68442805	0.006657015	314.7350837	0.845642469	13.75130677	50.26750166	3.316519563	335.9488443	100.3638468	10.09087964	57.38653314	289.9029305	2.226047605	51.86355716	12.31980455	14.03773362	5.946116534	37.87760631	18.91659276	71.20947363	57.56454572	0.976928218
TCGA-AC-A6IW-01A-12R-A33J-07	0	413	4.154456473	7.944498172	35.1893955	6.464572563	65.67889603	4.464028115	5.465439426	0.40152738	10.49492052	13.57617219	11.29341685	1.195381403	10.45493742	21.88830615	3.329105713	37.62976898	0.304351316	6.547407972	0.07614833	0.148748362	0.322700315	2.130783283	14.00436043	12.3578127	12.73046353	7.299540569	8.574550526	139.9294061	0.091477915	1.831584112	103.0731049	1.587983425	0.576157925	6.524306988	116.3921463	35.62429507	0.465255482	0.232609219	51.38956382	27.2380053	44.46997903	3.83277585	11.8298059	15.3343527	158.0298085	2.095918411	15.40508446
TCGA-A2-A0YE-01A-11R-A109-07	0	554	15.95592972	7.538013354	66.15415228	36.6006539	34.42403068	9.211168021	17.39041892	0	34.47172388	6.125041596	7.626153407	6.775960862	26.20936553	4.957205107	6.545833889	4.682700676	0.333729658	2.469693392	0.027109986	1.270961334	0.239788356	1.514124904	46.15201608	48.33664026	16.56529753	44.94355813	17.27617488	77.14645887	1.265792324	1.024685089	394.3210171	1.381958624	5.565620545	38.14652395	21.37421097	16.59198962	1.518349819	1.614506859	6.791091684	21.756783	123.2505233	1.881228721	23.94202563	32.02515423	28.41011214	2.25378591	52.6747237
TCGA-E9-A1RA-01A-11R-A14D-07	0	1369	1.842316376	31.86465293	52.46720849	15.3985389	23.88415336	3.320261672	16.63281213	0.593796656	9.312214842	0.945147719	35.31708041	24.5910365	22.2982621	31.51575553	4.882203572	4.187937767	0.119023362	4.556663185	9.42353988	1.166537983	0.428277648	0.303886099	1.48197889	43.5572068	76.72282433	22.52375831	0.022364072	276.2790715	0.789142866	6.282513422	31.05037623	3.713920976	278.4550058	26.76968336	23.6211212	54.38712291	292.0923576	2.261124204	19.3090824	13.66782561	12.97631949	10.00907429	36.84306879	24.31924712	108.6226819	64.86861822	0.724476414
TCGA-A7-A13G-01B-04R-A22O-07	0	718	3.68310735	10.84958392	11.98288828	14.0856959	7.332626593	3.895324639	15.94048029	0.519483803	13.7047342	1.536888063	6.130069376	12.7398615	51.0669393	27.36594192	1.884353984	5.346835274	0.372103572	10.47681253	3.824304099	0.719485864	1.180239721	1.317928334	1.504239544	56.02977604	25.83207417	49.15483787	0.102717503	417.960759	0.20711481	5.294680738	1.88808605	2.017389375	73.54641475	64.6932475	2.009921401	17.68653208	103.1813941	3.731505609	29.6939825	4.202530571	2.286367144	9.129017858	39.22267073	5.455125609	22.86385328	81.81657112	0.807533967
TCGA-LL-A7SZ-01A-32R-A352-07	0	594	0.889191714	19.54218924	49.30513084	4.907981125	17.07801037	0.881157819	7.911919187	0.398048916	4.805261812	38.04758732	9.659003346	3.078931689	7.048839772	5.904831183	2.772222942	2.091003073	0.157696215	1.563737967	3.670120951	1.050985808	0.075792814	0.697578012	0.987949273	7.409257221	6.93038041	2.736351048	0.053969959	27.54675378	0.304703061	2.572265685	70.06010668	0.416295478	363.2254174	6.307148568	62.31509187	22.48135174	81.2217114	0.283462024	44.80764455	8.49582609	12.65670324	2.340536481	4.327719021	10.30260098	98.71057894	5.438798939	0.028085754
TCGA-B6-A0RO-01A-22R-A084-07	0	4929	2.929409486	24.98806929	49.51601121	53.2861331	27.94290414	1.061952999	28.28627324	0	6.885007591	20.27308694	18.34709198	2.294737491	14.54344612	24.06966436	11.25918477	19.38356494	0.150791661	1.583561751	0.377814813	0.094215896	0.841690285	0.309287751	1.394209436	17.19925137	112.848562	57.71329971	0.030104051	170.6167739	1.423424652	2.873802176	17.48595467	4.589494991	759.3654392	95.46215454	28.35996797	15.32032235	370.2599864	1.007970736	34.01265446	3.136043407	6.345202433	2.641926553	16.41807434	6.773724304	148.5930598	50.38279531	0.246739968
TCGA-AN-A0XN-01A-21R-A109-07	0	10	6.961557977	15.84723593	7.975968017	22.7869692	30.28832166	5.05964949	32.57487202	0.203517323	30.68958404	1.816875625	15.24753459	40.922037	24.92114988	13.72302139	7.751418033	36.86708855	0.755888051	17.56875822	0.79824336	1.391367203	0.757423446	0.144798968	2.668748162	48.59685158	54.75750792	28.74949694	4.369073764	284.0819766	1.135974439	4.873852565	22.20486121	2.691882925	211.1261486	54.53137191	10.63896817	20.41308105	127.1454286	15.41899589	39.16498252	9.703603105	20.13460903	34.71478414	22.76165712	6.593137649	63.70561819	42.32439686	3.446372942
TCGA-D8-A1JD-01A-11R-A13Q-07	0	552	2.823259751	15.44310673	46.98161602	31.02180141	24.19401207	7.637770426	14.27553363	0.118803993	29.61983947	12.65329885	9.154844857	15.81964651	36.38632052	36.95921679	2.628762511	8.890847721	0.437050054	9.613148749	4.27265548	0.58815625	0.853449914	1.975261018	1.513661293	30.48134547	79.59035852	23.65736506	0	423.5561835	0.738915505	3.827376647	166.2052893	0.347169029	448.5913405	148.4714801	9.356664593	29.50076178	247.8221913	6.286526677	31.53242253	30.55996621	22.35247077	12.04080867	39.85786391	13.2231971	72.87266615	61.13969702	1.02163395
TCGA-A2-A0YI-01A-31R-A10J-07	0	1505	4.427330588	40.96059181	12.14678843	41.42707103	28.59635772	7.38793269	20.43876113	0.255600939	22.22469043	3.051305213	28.06657564	11.29507631	48.03178077	29.49531941	4.241739777	18.66200378	0.411377601	10.47982469	0.7788869	0.918913583	0.923608311	0.837492606	3.224847885	37.35506427	62.93712072	132.5256115	0.108299913	129.1104415	0.876395297	11.42858698	5.060797341	6.899154979	233.8865439	76.16215229	5.845728357	29.81321309	403.541841	3.602493874	75.70566055	3.447867882	3.85108406	7.398559816	38.89924693	8.182635603	73.89365485	75.77987346	0.253614821
TCGA-BH-A0HO-01A-11R-A034-07	0	76	5.011981827	24.45961973	12.34370043	17.57436493	31.51184229	2.165996872	7.505106526	0.180998426	9.957904631	1.302693494	3.698295538	13.5529126	21.20891843	17.17888354	2.166602383	5.42061419	0.994503371	6.783104796	3.385767006	1.038290275	0.297644119	14.86585597	0.963358198	76.07873739	69.80000409	33.60573291	0.006816916	114.4184306	0.327138452	4.04789007	10.90980993	3.136364855	319.4386432	51.52825128	10.16726548	32.50295326	447.1113537	1.18749711	30.23322483	7.980640988	7.376431537	12.84224889	32.28484795	8.710779392	75.57833212	42.10517206	0.65451306
TCGA-EW-A1OY-01A-11R-A144-07	0	908	2.52303576	10.49734545	47.56336735	16.04385071	19.08498753	1.02224696	11.78166345	0.095320052	15.20767373	2.295607438	5.691971644	6.594595413	12.76753956	35.75949429	3.319296011	7.63015185	0.087664633	2.362937355	1.702537005	0.202240982	2.582245429	0.228441356	6.474472267	15.03957378	43.51131142	46.20025393	3.651054917	249.1721697	0.273625086	2.66318949	165.6863996	2.199033607	507.5164292	44.31878255	7.539918451	14.77742431	261.6897854	1.103052228	26.47993888	11.55436512	22.2374185	3.454619736	12.15881131	13.03275115	79.4776471	61.49127291	0.479202185
TCGA-AQ-A04J-01A-02R-A034-07	0	819	9.911452141	12.92077855	10.23023388	15.96698604	29.33870538	9.050979085	25.46470798	0.622569225	16.73887649	2.218855318	17.28155353	5.634769533	47.99383536	14.02492883	2.615843043	10.87982896	0.579909583	6.624862123	0.976745848	1.785671805	1.279735361	4.938470148	8.241088481	81.22329688	37.15832902	10.64794973	8.957032538	114.0893248	0.695000029	9.160571692	55.94390913	6.351492737	41.52217964	17.0031786	5.781039721	29.08672668	8.035369551	2.14490779	52.78649693	11.92624423	16.6309342	3.871489669	21.89264322	16.68375153	32.90385424	10.0085776	10.1262228
TCGA-E2-A107-01A-11R-A10J-07	0	1047	1.594632583	19.03050676	105.7682121	9.964305524	18.47584468	1.139626009	6.714153345	0.352332982	5.771037328	32.50743565	39.13202411	2.16305441	19.30858108	15.67998325	2.530515307	9.415838681	0.029911028	2.089783923	0.16157995	0.348855017	6.147700971	3.023976396	1.195127121	15.22542229	92.16580677	41.39238458	0.015923836	103.3218952	0.74169673	3.281329484	54.85226946	8.366752669	727.3588219	37.22347107	24.04083279	32.84855378	280.4155382	0.857263531	62.29833761	36.16800438	19.60539064	1.725182551	13.72031617	22.86427565	204.4057648	59.07202075	0.180235757
TCGA-AC-A6IV-01A-12R-A33J-07	0	568	4.337893497	33.68802416	39.6912016	50.03218625	32.18921755	6.431152305	39.46224515	2.591157986	24.20591098	2.779455329	13.57813929	14.28343858	28.25128698	11.53768718	7.336487658	10.2477797	0.361531828	14.64458085	7.982840951	1.968302141	1.426578855	0.776237044	3.066730181	45.32430824	39.18082308	14.97260413	0.065060257	47.97634402	2.341643049	37.41529593	59.83462044	14.25816352	154.1934549	29.76563363	21.1399426	59.05348171	187.2059226	5.730773117	110.4806021	9.983442695	10.44809246	9.880358338	28.60445905	15.05539955	104.2996887	29.33258506	0.742740176
TCGA-AR-A24P-01A-11R-A169-07	0	84	5.204614911	21.2927797	18.97280536	16.96811099	16.73623568	21.35128188	26.24710739	0.136174408	19.6281221	0.791605655	36.73222606	28.83199689	48.74831127	17.15390479	5.087719957	15.44230334	0.592471421	9.36422104	0.12325579	2.006401738	1.732533885	0.428336679	3.289692404	82.90184461	82.67726531	22.47631515	0.315416023	427.1245155	0.955536553	10.1586411	28.39493842	4.775146249	118.0951207	107.4730983	5.619934857	61.44955344	283.7277226	7.299964086	39.64551204	17.70743712	18.01681129	26.53256955	41.15212797	19.04702638	47.53990854	104.3368411	1.177012927
TCGA-A2-A0ST-01A-12R-A084-07	0	3017	7.39698272	15.85946186	18.16076024	10.70774164	70.15944006	6.232834943	21.17565718	0.429571199	21.23323623	3.983584752	15.75154857	4.422279577	29.82800372	7.811952285	3.298208491	28.38651664	0.303900876	7.96659018	0.535705577	0.523224393	0.743590888	1.415560098	10.36570631	43.9174846	13.46898954	15.10663341	4.497727008	88.31847927	0.93626091	4.000660491	86.69895102	15.39385574	54.36634241	15.4502461	19.79677717	59.0276044	19.74409341	1.69241844	54.48376967	10.12315771	20.15137398	3.964879061	19.20761158	20.44232947	59.09638938	11.14565083	15.79273178
TCGA-C8-A12O-01A-11R-A115-07	0	385	3.231995481	29.10228463	19.79286948	19.77225136	19.33867642	5.660448105	22.40145263	0.07663109	25.77656487	1.304590511	7.78036795	19.5375977	27.05377832	23.22881051	3.947151759	11.03826289	0.336119328	10.3031709	2.681967876	1.210381249	0.829056105	0.459129785	13.7512285	53.02196901	81.33472191	17.75263482	0	223.1723999	0.92879042	4.937477853	100.415371	2.286457148	361.6732395	89.34207191	14.28429558	30.84724983	219.4088196	6.533384367	23.56588281	16.2184451	47.673148	12.20696077	33.01257676	15.88563167	68.31032819	26.50906972	2.487210153
TCGA-BH-A0EE-01A-11R-A034-07	0	943	3.611670797	28.13241915	25.66051858	6.087126109	20.20851759	9.105576168	3.202238983	0.153800424	13.24978174	4.087171519	0.422256872	1.881695866	27.90694622	5.483872926	1.022797	1.15419109	0.050776307	1.292419351	0.018561288	0.096687125	0.146426312	0.180457366	10.09462476	24.00151502	72.30181165	0.061114856	1.378629697	25.93264709	0.08175897	0.52617535	62.67833412	0.157696701	211.971885	13.94900388	26.41208165	5.63202504	193.3982521	0.13183647	50.46216291	16.73516012	23.57698572	1.951203448	12.47183527	45.50955218	97.16520876	12.68923027	4.67085366
TCGA-A2-A0CX-01A-21R-A00Z-07	0	1728	1.439534621	7.693535602	26.75797015	6.192807633	19.19366434	2.603705917	13.42351175	0.47718391	9.62156019	13.38857174	1.965152442	7.806996393	34.87954869	19.11765079	4.178928449	6.252563527	0.221841289	4.795151873	0.246808197	1.317783263	0.442504736	1.102762484	1.421232854	31.09222079	41.3000398	2.045144352	0.00770233	30.24021891	0.478343153	3.796258992	112.6026626	1.132316518	279.6938804	41.49024054	3.704242237	22.53948192	229.5012029	4.369066951	45.40820747	8.793049303	45.56007214	9.401426209	10.28860241	10.73481391	59.13621662	47.03002307	55.06751427
TCGA-E2-A153-01A-12R-A12D-07	0	707	2.198638088	39.8540342	41.46410793	20.14088369	28.77363815	4.139642967	22.11425157	0.219734153	13.17130286	3.603960448	48.16934699	27.70192645	24.19554551	15.52366175	6.296730897	16.99374735	0.209859255	7.070461352	1.180071024	2.978569862	3.309144402	0.065826086	1.590679052	52.1765416	72.49020604	12.96621685	0.980683919	203.8023548	6.377758715	4.385178979	11.6220139	4.258184195	318.0430861	36.62576255	7.179194326	47.55925005	248.0316845	7.356685296	51.91518793	5.583254764	5.600875413	12.18042953	14.10436591	7.921897262	73.64478141	94.1162818	2.28685818
TCGA-BH-A0B1-01A-12R-A056-07	0	1148	1.884925496	24.55731173	35.69951565	18.14921583	10.55252141	2.32387982	19.64848735	0.309323147	14.81698667	4.688032803	11.93022106	10.24273268	32.42151962	10.38131138	4.76861026	17.10351989	0.350129899	6.195025908	0.466630375	0.747444014	0.816546961	0.428572823	5.726014054	43.0011642	122.1868721	5.400537996	0.078637434	376.5855309	0.863275871	3.248217963	37.92463851	7.326380601	314.145574	93.40180306	8.138200694	18.29288387	265.3033443	3.220034068	65.68522244	11.23465277	16.57068427	5.001774208	25.48601786	13.29533749	47.10210802	55.9056116	0.327380892
TCGA-AR-A24T-01A-11R-A169-07	0	3202	7.716564199	16.84893118	5.571055027	30.866791	17.70950806	10.18244875	33.24495551	0.30598993	42.28709144	1.874064407	15.48513881	25.74380277	77.93583014	24.92333106	7.381068891	19.19956172	0.71436122	11.76638419	0.757027347	4.760948167	1.569149768	1.61561074	6.385799158	60.57649856	114.9947586	52.61789559	0.276586843	210.6481924	2.147132991	11.77694437	9.89269191	14.5889879	261.1235572	63.48979401	4.156796568	37.30589718	455.5291572	7.619080392	53.40449228	6.585831082	6.77496946	10.95893172	33.90911956	6.517494165	71.36362287	48.4170574	2.611065524
TCGA-AR-A1AR-01A-31R-A137-07	1	524	9.23583651	14.52834029	14.49946116	3.804104989	33.70618144	21.46032679	23.0303683	0.112677579	32.49045167	1.848076563	11.565106	10.15418649	40.52785746	16.1970539	4.434633397	28.25665949	3.475527996	18.83254923	0.197176921	1.009400431	0.980104709	0.493666722	8.636939463	51.73697325	105.6300864	2.742413025	14.9592482	126.9840694	0.305481955	9.883475112	82.18711522	7.954383531	0.339533927	35.86943124	13.95065336	26.36064932	2.176018535	1.983734063	25.26906377	13.2120867	29.94990617	10.31163544	33.25640249	36.98201727	31.05841918	7.58751082	22.99643542
TCGA-AO-A03M-01B-11R-A10J-07	0	1866	3.088817816	19.6216876	79.52050276	31.82743197	28.10714646	2.729705501	13.69677871	0.687331216	13.63352792	42.80974932	32.78763381	4.054082332	28.98845081	10.8316761	3.448922131	16.7995096	0.129667637	5.216267475	1.845638565	0.270058096	1.150116184	0.733535966	15.57145973	18.49628888	79.38216655	4.364248371	2.873440359	161.1284676	0.584606891	3.581633814	240.3760658	3.981801377	241.8183718	56.21841262	39.12178004	22.23757579	380.5009311	1.512592789	33.43865229	14.1171308	33.92568415	3.882311332	19.11518895	56.05649403	64.05410438	56.4834103	0.762818877
TCGA-AO-A03N-01B-11R-A10J-07	0	2031	0.537873441	6.691098618	16.41638276	2.139407211	13.54332191	1.428807102	4.158923001	0	4.488884757	3.990470803	0.663714427	6.97770935	15.47053708	4.215886849	8.128528007	2.022337397	0.2771096	2.439958467	0.252851031	0.987839835	0.224698456	0.167144806	0.908134789	17.49840953	23.38780089	4.425113882	2.52166157	47.26779241	0.058109273	1.826582285	32.18751545	2.171572604	229.5497248	13.16172035	19.64302647	3.968810863	218.3411916	2.531736964	23.95193415	9.605595612	9.199077496	3.213782931	5.29626663	4.624091697	47.02134763	11.41369062	1.261379112
TCGA-A8-A08C-01A-11R-A00Z-07	0	881	9.246698818	3.654835445	22.66923459	11.17280816	25.56774215	2.348824725	16.45345166	0.406312449	11.84907712	0.506135432	0.514857711	4.859213184	14.48220198	20.97142272	3.124542732	3.438775682	0.097731787	3.778530026	2.667531774	0.862074941	0.260232034	0.200837379	0.921059396	67.68569341	113.7050201	2.77701253	1.019172034	481.8771846	0.285109664	5.560234224	11.70156443	3.149539074	318.1679093	128.0885602	10.50830114	51.89108507	478.8193033	1.912903332	45.675922	8.550740849	6.600157681	4.21354991	38.97488264	12.43736603	104.2108315	241.6131023	0.92456936
TCGA-A8-A09Q-01A-11R-A00Z-07	0	761	1.872309439	8.62002958	19.11065759	6.727335952	24.07717836	2.438827901	14.79947546	0.290475915	18.26204414	1.664464638	2.438501933	5.677109231	40.27553173	18.8031115	6.216595641	6.430612352	0.057539351	9.104684077	26.77567055	0.629999695	0.23129533	0.348073204	0.893984553	16.75774969	56.39832852	6.025178195	0	300.5891786	0.389124476	5.86320538	44.70737095	5.200192791	663.3589679	67.37989411	13.22673507	16.36692957	265.9082912	2.028340079	17.0908083	21.78621307	15.79945829	7.807134869	27.5267712	8.634701708	83.51261646	57.71257771	0.163964476
TCGA-EW-A1PH-01A-11R-A14M-07	0	607	7.495239052	28.798253	45.49855111	7.523012594	13.07813462	14.09152899	19.20737226	0.270534566	12.77039993	12.18815191	16.35832808	8.805938108	31.5540016	14.32407207	5.863421988	20.45727901	0.019139014	3.249013838	0	0.653715844	0.351222985	2.041306871	18.06790349	34.4933639	87.38490276	3.339246139	4.906052537	337.1272654	0.064716222	18.53653234	137.5266169	2.829358707	19.34760318	40.85546441	16.79401395	20.49135956	0.039184031	1.49843094	13.14432006	13.1617827	26.28271808	4.591480839	8.627195074	45.55786839	48.38290123	3.844196207	10.41517743
TCGA-AQ-A7U7-01A-22R-A352-07	1	584	3.72890485	46.77521486	37.88154764	41.56793878	46.42832532	6.29904457	26.1228104	0.935136274	22.95485515	9.354346438	43.19700968	21.6744647	26.52937375	7.921026763	7.49340095	27.76955368	0.174412261	14.18338206	1.169600762	3.086351051	1.008025906	0.420210242	4.184813712	38.17510062	43.93352468	25.96063757	0.182503087	86.1642404	2.521705099	5.170501379	23.87100115	13.28410385	327.0092579	24.37663615	38.82708927	54.09247865	167.7212873	5.583110714	150.5428276	13.01137327	7.308725188	10.49736945	22.95712618	14.86178982	73.88321554	25.93320479	0.464872194
TCGA-C8-A27A-01A-11R-A169-07	0	747	5.50160128	6.016666614	16.94883024	22.76561118	18.57062694	10.28218928	10.06923557	0.291528172	17.94619208	1.258923169	11.45168296	9.233407527	14.55391195	25.87645421	3.10898294	8.459358873	2.648148584	7.69229795	0.197023999	1.099620671	1.190944261	54.27342049	2.059753958	52.12716169	45.65437462	16.81461135	5.191240362	43.22934664	0.167371753	1.340899896	403.194233	0.520109581	205.280522	76.39819246	11.51004332	3.451999577	423.8349459	1.689678538	24.0626891	18.84985464	46.71363903	3.291248903	26.21247572	33.67239355	43.29092829	73.91213047	1.064487419
TCGA-AO-A0JL-01A-11R-A056-07	0	1683	1.63763486	1.79912153	18.03432458	8.815619671	8.24025865	0.490937854	4.197350871	0	4.123096074	25.17790599	1.868734216	0.685109531	12.77226913	10.88182986	3.045466887	2.550906378	0.054349656	2.357497349	0.158940211	0.918486345	0.180478086	0.653445808	3.500284105	17.05828734	18.40372068	2.32226001	0.018600629	98.82299289	0.227533032	5.162708834	61.92272291	1.806101199	10.80320105	4.592254854	39.33002544	7.047771937	3.846836085	0.830403833	20.78564638	4.798094518	13.84494251	1.384523255	4.552391107	8.249355487	70.78690981	0.72213196	11.55271483
TCGA-A2-A0YD-01A-11R-A109-07	0	769	4.476436891	148.6308776	38.6928199	21.92975877	35.71750995	6.953970965	31.77128551	0.485995641	34.29166978	11.0316462	230.1657338	19.03173445	56.19998271	14.4487337	10.69480785	89.69265393	0.441233669	13.66698533	0.899330917	2.787894676	4.654983122	0.727952178	5.09967766	67.42837995	88.84308781	10.9594183	5.061050258	193.3968341	1.730952123	31.00566506	20.72543024	15.8212641	201.1845059	60.54219722	30.47565063	39.43635589	347.4981728	10.54296962	260.4508761	7.203425188	7.576094128	18.72203672	29.95029084	12.58992379	71.68742314	78.60613059	1.407365861
TCGA-E9-A1RB-01A-11R-A157-07	1	976	3.72677593	19.08468983	56.49188555	9.670696215	18.03716391	1.9469658	13.84837634	0	14.56961305	0.731730821	7.208065017	5.682851569	23.23411435	47.65780183	4.813018357	5.74799512	0.058668347	3.658577674	2.014157919	0.452096538	5.127459184	2.492083454	10.70736388	12.1408768	47.96613691	38.10202573	5.627880362	328.4957298	0.247974751	6.718493632	297.1035762	0.414521206	68.84530519	24.15908307	15.43687923	17.6222218	282.548019	3.926827155	13.21351523	24.84431314	73.63618117	4.981533384	25.05478544	52.10954499	30.98099797	56.44527408	0.639992334
TCGA-C8-A131-01A-11R-A115-07	0	411	2.607626287	16.82044475	35.91948502	15.69454111	30.73889362	10.50246064	13.49026561	0	7.377338687	37.22485084	5.542534318	10.48554005	20.0078793	27.14486529	3.776407875	14.82991653	2.368120026	5.16911673	0.017450444	1.891869978	0.350415137	2.068377317	5.263632278	37.41590749	44.35505205	1.2281497	2.801911661	30.36450145	0.207537969	2.047446929	209.2950126	1.067464626	442.8016904	10.77237311	21.23431888	14.40655194	115.1455086	1.279985049	44.71462793	30.65675761	52.52053396	6.005694298	9.641144695	15.70046817	129.0250933	10.45545617	46.60618424
TCGA-E2-A15C-01A-31R-A12D-07	0	694	3.790910232	39.57117848	56.86608496	32.04436413	22.83737425	3.405339886	25.02272823	0.534141022	15.74192617	39.88517339	25.21211633	9.535132291	54.79912424	26.71240881	4.940678472	28.5972983	0.396772923	4.934240065	0.311568291	0.923420989	5.393511759	0.233352902	2.401039076	38.70699492	152.3340246	5.553842996	0.241407256	379.468055	0.851834188	2.351905912	8.085911543	3.778940899	496.8826853	93.01206636	8.450225624	22.90297496	400.0437466	4.763518865	47.42605838	6.014286018	6.615146501	11.63033348	34.93050242	10.12806738	91.97690505	191.0448114	0.887243421
TCGA-D8-A27M-01A-11R-A16F-07	0	410	15.73974409	71.25884342	26.66901066	35.83796105	59.12967733	8.707440041	35.3358508	0.262683446	26.12699125	3.381269262	4.503993092	18.27205144	26.66080926	7.105147493	2.310654045	20.63021009	26.97871967	11.69225691	0.245688586	1.904233532	1.403907761	0.531174171	22.45510369	122.5788779	54.09041674	19.25831736	6.767089917	140.1226444	0.754057292	5.654202746	49.82803223	4.262275329	0.211080011	37.79372139	6.911123932	32.24544302	2.257448234	8.326963886	22.59777302	10.35538224	25.60508736	12.06882167	29.54848257	24.85957248	45.774208	1.94906048	1.152618146
TCGA-C8-A278-01A-11R-A169-07	0	297	1.953933768	9.730326762	13.08987602	7.176424432	21.30750888	2.710797917	9.963769962	0.102090705	10.13278701	6.697745598	2.676216888	7.661980943	40.59054655	15.17587079	2.37004535	9.012749541	0.357510003	6.602186328	3.203392274	1.251503101	0.667117084	4.361966559	0.962870764	20.18679366	90.26948346	6.693594685	0.017302619	59.57215319	0.227936236	5.277832081	76.68429163	2.355232566	224.9407069	25.02902168	4.072852977	19.65422611	195.4807542	2.367854391	21.47486582	9.361420015	25.58117768	6.052071263	15.61087553	21.11132832	35.31525799	31.47885021	66.10444578
TCGA-A2-A0EU-01A-22R-A056-07	0	1043	1.613250683	27.52665952	43.45299262	18.30559587	21.52162812	1.826801146	27.42477015	1.217939629	14.87540678	3.306638306	6.188075017	4.370943516	11.89585455	10.27995266	18.24934048	15.50674326	0.119303095	5.205878338	1.074129359	1.63439307	9.162832774	0.399942673	1.705226354	57.27847679	137.8118984	34.9572504	0.190541381	458.5632736	0.448231938	3.507915287	64.18485505	2.853014213	362.2993492	85.448066	15.91709832	47.90533234	542.1890737	2.186856846	52.12432489	25.80766456	20.52091428	2.714363332	21.71761087	14.29126375	78.00448975	150.6889406	1.041148354
TCGA-B6-A0RQ-01A-11R-A115-07	1	4267	8.910579246	14.69371219	34.25610174	63.7600391	20.69166225	7.843142868	42.82654653	2.535069747	15.14921459	4.404420727	48.7129406	3.143738613	40.7259929	11.1232294	3.17006444	29.73251875	0.424761965	2.022827673	19.07312914	0.59762987	0.617815787	0.64452016	9.261369641	61.09597744	49.93438674	12.84367658	0.113065985	86.36329171	9.468811183	12.02029468	4.230505445	8.454537663	325.4743118	29.54405909	16.70291365	57.89062004	227.0832838	0.607043881	35.00623744	2.472856742	2.665964648	2.610379685	27.44528967	5.161946445	87.094692	81.82325217	0.111794279
TCGA-BH-A18J-01A-11R-A12D-07	1	612	2.650133467	32.35941924	51.87230583	12.89006253	28.66129028	8.275202126	9.645737892	0.211885652	11.4307633	11.96536126	1.018025819	9.60030991	25.49348093	20.673278	12.14364647	8.156573314	0.189871896	4.063053458	0.119332545	1.714983329	0.25674293	0.338532796	6.339966727	81.86841974	62.84141761	71.72786893	0.151624119	144.6720991	1.802185168	6.107903302	84.45267162	0.521408213	311.2944148	56.78862237	10.00764869	8.542507254	424.5771297	3.283251073	23.03876725	9.437539325	11.83909098	7.913304126	12.9554793	17.70408802	53.60926742	72.86275565	9.157085974
TCGA-C8-A135-01A-11R-A115-07	0	393	1.858433602	42.43990678	17.78341916	9.62886588	11.75785285	3.605824981	16.80681668	0.078299529	13.43084955	6.795020831	4.117506924	7.357489018	37.79128103	11.80728184	5.936027631	15.53866779	1.085705445	4.394680933	3.978247673	0.313798204	0.528594523	5.40667855	12.70321616	33.44311992	47.84335105	0.816728518	5.732823219	56.23697472	1.39854455	7.232623856	67.95299472	4.527967795	755.3282278	48.25468798	26.98245187	12.63056858	265.4514285	3.322327057	28.73363786	11.39879823	23.05320682	4.11014289	11.89647432	16.93721662	67.23737061	22.482342	46.041479
TCGA-A8-A07B-01A-11R-A00Z-07	0	1308	2.425143655	36.39825011	27.21826801	20.96999805	10.5467481	13.08637676	15.81475226	0	19.47291468	3.219037969	17.49238105	7.675613115	43.49734987	37.34526557	0.477526921	1.799014105	0.341488126	4.763021029	5.931365985	2.379339125	0.367140063	0.974979218	3.594167123	33.8735795	96.54542279	102.9954059	0.644560777	388.5741141	0.886436443	2.19630386	30.86528586	0.674904715	372.3612222	80.59212961	12.17404152	25.70674605	273.5550503	2.96581922	6.633107129	22.34378422	20.98018403	6.130095194	23.44954812	20.74563366	72.00500138	36.18413229	1.522322063
TCGA-B6-A0X5-01A-21R-A109-07	1	2097	10.29760999	42.438908	34.98586662	42.17950247	13.58083808	0.83628274	1.891400141	0.096570891	18.24771446	27.10680245	35.38009345	2.3025886	22.0587716	14.62173352	33.38332702	1.972831518	7.931863883	1.65682636	0.02330917	0.478088079	10.21377651	1.121033047	5.97619529	27.2660866	157.7861547	70.79018055	0.010911404	126.827976	0.184810489	2.055723599	56.93408676	1.396144682	423.3069455	79.34994435	23.11585798	3.278207475	535.0778913	1.05066645	30.54425295	24.82650841	27.09765631	28.41259798	34.30892895	14.04132637	112.6364111	75.08770896	0.272556082
TCGA-AR-A24X-01A-11R-A169-07	0	3004	3.33616233	66.91772225	42.41767799	17.6073999	19.54928743	28.46239198	19.36839721	0.127157768	17.83214526	0.739190349	122.5979766	15.13556177	47.91000655	27.51523806	4.243470637	44.47874617	0.449789896	6.687249178	10.08228193	0.719443213	0.748377489	0.438067674	1.472813908	69.01485251	97.79930258	19.13748222	16.06272018	464.3430608	1.054497058	5.945364199	25.98661528	4.106941581	367.07438	81.06605347	7.784261878	209.2319411	403.6365955	5.558928737	75.63990524	11.19435694	12.47024798	6.253411476	44.81514492	21.06190424	96.79557859	156.7077005	0.785055928
TCGA-S3-AA10-01A-21R-A41B-07	0	586	4.055194124	28.73056978	29.80603643	6.381748058	55.94000415	2.446726165	9.409783499	0.328812297	9.499599748	5.939127725	19.10096368	10.85721788	10.127894	17.05699046	2.832710182	43.67929092	0.901397924	6.412655718	0.069444311	0.775158358	0.768388263	1.354413332	5.719538674	42.2973339	25.1191087	11.70209238	5.972187407	147.3531756	0.314628772	1.984231052	160.2320853	0.632141641	1.08989938	11.54983277	93.35114926	59.94029877	1.20649836	0.585391616	43.85521788	38.2725211	31.03886483	4.051401311	22.27615775	38.16334982	95.53418779	5.489378529	12.69503398
TCGA-A2-A0CM-01A-31R-A034-07	1	754	3.866593141	31.26682323	41.65097621	3.946286639	54.1986934	4.748037945	12.57647571	0.680209475	16.5801621	1.936739598	3.986405808	7.634955171	10.41622238	25.73262305	3.736293474	17.46101911	0.460591836	7.753961506	0.070363342	0.755963732	0.361644613	0.167383619	3.907129916	23.29473926	40.37348984	7.510234654	9.255643252	138.6532029	0.185962346	2.899644466	225.7921393	2.421118171	0.976043227	16.47044437	23.59412516	48.12896634	2.664759786	2.421983165	30.43838688	22.12001929	36.60727988	4.674911896	21.63181707	48.6825324	51.67070104	15.07304995	42.26952498
TCGA-GM-A3XN-01A-12R-A22U-07	0	2019	2.419160083	46.22495804	88.2019164	16.8248914	19.97354874	6.797096814	20.50714796	2.570943789	13.35896927	7.766242308	81.74952556	11.07749756	30.96717382	13.35635527	9.372363457	29.87824868	0.39104599	7.669496514	4.762681439	3.757739362	1.279467721	1.08306766	3.461708738	31.45041352	30.0434946	18.75278649	0.108932694	66.18904886	1.94753524	23.23504747	17.9764704	12.75200974	178.3636916	18.49820863	40.05394748	43.61960905	223.3372962	3.865112253	133.0446849	7.253047178	7.774938437	5.126107352	14.84249358	14.86508101	113.9100906	23.7549028	1.660962673
TCGA-AC-A2FG-01A-11R-A17B-07	0	1853	5.341817919	62.22880581	16.43135739	39.28701671	18.23931062	5.352239323	28.75136543	0.404261385	19.83661845	2.829642591	39.91958948	3.794885311	71.7843661	16.67403851	4.860071772	48.14301754	1.025497808	6.139042847	4.460615259	1.102786957	0.869725843	0.964516279	6.55534082	81.60114182	44.22051231	28.13480782	0.117454895	85.88586944	2.136738315	14.88416137	5.613345782	13.3410646	463.2990859	52.86264533	8.341958981	35.95948073	340.3653738	2.690364157	79.95300567	7.302566874	7.984000121	10.82336774	34.87253051	7.297075077	95.67306316	161.0454619	0.448235814
TCGA-AO-A124-01A-11R-A10J-07	0	3506	5.534865381	6.461881126	48.70621521	17.82410712	23.19356378	4.728672089	9.700045177	0.063134402	28.9814774	3.198241549	1.900013905	2.459521174	37.57240873	28.15494898	1.396967771	7.146338557	2.617342062	1.861284851	0.015238655	0.22325424	0.377037087	5.35718276	38.6522463	73.09261929	25.78493902	21.75703173	11.96281896	223.3351424	0.06041106	0.779973578	56.20791946	1.048687675	22.67712521	43.367449	16.15450105	43.52150378	2.511645705	0.374665121	13.3766093	34.48066051	17.18355273	2.01140079	21.71403506	55.11034362	77.98015328	15.60894365	14.57234544
TCGA-B6-A0RH-01A-21R-A115-07	1	6456	1.720463326	7.511447324	57.53626636	8.935045146	19.28152678	3.742652664	7.394244665	0.436524258	7.256538231	2.673534301	0.872924886	4.446051787	25.00486902	19.58398055	7.402535124	4.117604698	0.277937846	2.013694968	0.908757598	1.813760299	0.264469339	0.25745387	9.371793065	24.59688119	47.86164504	25.73702701	0.203454233	139.5222474	0.174039379	2.644594178	71.92432726	2.618359803	391.2842431	20.2821613	72.28683577	11.32521182	267.0238727	1.716214069	18.0485908	11.36899643	12.48218737	2.893452463	8.960685731	17.18522252	92.03763693	43.40466072	8.166950063
TCGA-E2-A15J-01A-11R-A12P-07	0	1640	1.179918816	20.81764695	39.35183522	3.885427959	38.14870079	0.896721341	8.6672261	0.073755039	4.806578377	0.888126955	3.049083437	3.371763098	34.93094289	26.74250705	1.97976615	4.966059319	0.109574068	2.711537863	5.376246925	0.295585415	0.204272819	1.778639969	0.762743745	38.69001793	74.72859855	29.46883957	0.016666948	466.5321756	0.188196184	1.359765104	19.52540488	0.703298548	400.8460352	66.64967129	15.62524906	52.33122529	258.7332133	1.984205011	8.150699309	7.47415931	8.698826733	7.916654435	25.78496215	12.26666013	92.95102584	94.84946329	1.170910939
TCGA-EW-A2FW-01A-11R-A17B-07	0	672	5.824370252	19.46249345	76.92781578	46.41773297	17.31080073	4.346930723	4.619650738	0.242421529	7.243085665	55.16163143	4.850943842	2.328759841	7.543049013	29.91868796	3.957074063	10.37643878	0.200085111	3.879020408	0.048760765	1.200142634	5.301369129	0.381268531	0.641797632	8.964064543	82.75910043	24.46775744	0.009130285	113.1127206	0.463929048	4.223602971	68.22724201	3.827868267	805.6540922	25.37634373	13.39527119	14.71981221	511.5451422	1.76631496	36.95186439	31.05224248	26.23525283	2.660828769	22.65631869	31.83990381	206.3516526	94.33669261	0.741212838
TCGA-C8-A12U-01A-11R-A115-07	0	385	2.072079771	6.663629287	35.79154935	6.713257682	28.99612469	5.389600231	3.591840099	0	3.863126513	31.54267829	1.781613474	0.89519893	26.60258744	13.26531283	2.631344935	4.978317622	0.103792649	1.772244246	0.029509994	0.019214969	0.289234478	0.219755765	0.748509335	11.60868336	12.90454687	5.416923306	0	17.88328037	0.23397472	2.060389837	229.5003194	0.877509187	419.7936361	79.55873243	56.624347	14.09574567	243.4447351	0.306342206	18.82240434	21.66057664	20.9517643	1.69921443	11.76775801	33.37717387	73.64849878	36.97081698	25.58497205
TCGA-AR-A1AJ-01A-21R-A12P-07	0	3072	12.72704127	36.67450713	19.29282358	11.63530535	62.16913876	10.76636171	21.12449594	0.605309143	26.24220599	5.673115667	8.067362912	5.88509661	34.51942	23.77372942	5.489183149	48.76005063	0.177408322	15.65021846	0.333948691	1.386214667	0.748424682	0.777142965	7.611982261	42.42130722	25.13011855	8.710566912	14.38207002	200.897984	0.441294288	8.0862052	189.2437895	8.485085211	1.91084865	18.51388296	24.02951998	55.46083783	0.73477937	2.360555512	51.80085326	8.207178515	36.87250847	6.841119759	33.44486014	52.49805237	49.27403405	4.890770678	23.34544656
TCGA-E2-A15D-01A-11R-A115-07	0	526	8.467470324	25.82800127	47.89905326	16.61231356	29.52474169	40.59153224	27.87185807	0.487348003	18.25788139	2.091052745	28.89580502	10.11038889	50.93189574	18.02404178	14.84940171	17.82928784	0.367760186	7.107041887	0.892030915	2.680762622	1.152924044	2.433259411	2.876130949	63.00900953	98.64902563	14.07225491	8.388195262	448.2839196	1.65804779	20.84117357	7.80490957	13.0919868	351.6003658	34.56488175	8.883203297	76.10696265	349.0612124	6.667944482	67.01175921	4.758991931	5.263632227	8.006360504	36.53153926	12.59733158	92.93961442	101.7718612	0.157605106
TCGA-AN-A0AR-01A-11R-A00Z-07	0	10	4.650371435	1.55918894	26.35420139	5.834184139	17.58048293	12.68152254	7.90744385	0.17253069	15.07181905	1.050710661	0.865377931	1.711357582	21.49513178	35.55303509	1.27252235	9.458881672	0.142399985	1.232341872	0.055524629	0.244039425	0.169236069	1.778834878	4.51531718	35.61998276	45.57353602	13.67152861	4.516107846	22.53608382	2.916562977	10.81040234	72.55699374	0.849127045	7.0243007	10.58452712	53.08626331	26.56288982	15.89314416	0.392482356	6.289732558	8.922435539	66.54923891	1.715400718	8.505992914	28.40125287	51.68990252	9.250855011	24.54992268
TCGA-AO-A03U-01B-21R-A10J-07	1	1793	9.794561968	6.217877293	27.95014377	19.51679025	32.96142469	18.70174884	14.38488787	0.330563716	22.5295616	2.173266041	8.106936116	8.776516419	55.49673773	4.153983018	2.418130753	6.213250749	0.155905242	8.057551401	4.29523591	1.129966497	0.853543914	0.078396741	6.244554266	98.42530145	33.92365402	1.182189111	0.024899941	31.51523369	0.615036804	2.104749669	8.19273065	1.593008584	35.50526034	6.553144525	7.882278988	59.22137439	2.787599042	2.185114736	21.45655553	4.981960347	3.082336415	6.308261404	33.08032625	4.525294458	44.82777948	1.018109766	0.432467624
TCGA-EW-A1J6-01A-11R-A13Q-07	0	875	0.488975979	4.977100946	14.84175686	3.839645772	8.760091744	1.430140599	5.363204254	0.383650201	3.007081272	1.535090441	1.800932561	6.351566812	3.689315909	12.539102	9.754108936	3.300777742	0.022206599	1.878165066	0.042091395	0.106887884	0.664101304	0.133215083	0.608838554	21.16469564	10.72743299	12.9858864	10.19073856	119.4598719	0.100118511	2.386413553	33.61030462	1.877444573	86.44540658	5.767122143	3.598475415	3.22556146	145.7488094	0.441548747	14.51344665	3.669918033	16.39373753	0.883705118	3.194397596	9.626248002	24.14344072	30.88792066	0.024608911
TCGA-C8-A273-01A-11R-A16F-07	0	513	4.866714196	44.66570471	100.1440595	14.20063962	31.91000178	5.068050912	10.76726632	0	8.454690766	1.287512688	25.70614683	13.02262503	12.9446185	14.31254319	4.88142216	46.7328365	0.140392184	4.349224073	0.366726935	0.701745726	2.297253026	0.431936181	1.862429004	39.18737415	36.81907606	2.057651849	0.049048823	189.1469819	0.553838722	3.111720234	123.5083428	3.738854444	342.0984443	21.79318548	47.00697306	8.619577467	252.1601682	2.85830135	83.77560504	33.63752895	18.03090633	5.131607082	17.00460867	27.90498396	97.30778546	55.12114413	0.530551506
TCGA-BH-A0E0-01A-11R-A056-07	0	134	7.887319247	7.564341232	65.07670166	6.425858384	21.39538562	0.596193005	10.82084755	0.17471893	11.36807696	9.46751126	16.507736	0.81186077	10.72204745	6.479641974	0.823898652	30.59404716	2.55862773	1.550788612	0.126514931	0.41189104	0.211707822	0.713143525	3.266821055	76.29546349	65.81073003	4.556155535	8.399896225	68.35045726	0.05572744	56.40348958	67.32457677	3.117125485	25.30635736	6.169634027	1.321956555	6.012757336	6.613344047	0.276494111	14.48119496	6.541670303	13.83216886	1.456970785	11.34698408	37.03633689	39.6248898	12.47460716	51.70789598
TCGA-S3-AA12-01A-11R-A41B-07	0	574	0.782518845	6.425076777	70.4971931	20.16188473	11.3940593	0.879813726	9.974401727	0.889347901	6.919359226	10.61683068	1.021284632	2.316706772	32.97446074	7.768590386	1.733966218	3.035782672	0.007864634	1.471323514	0.8854748	0.655185216	1.366277604	0.799269812	0.662202994	15.78089684	49.51474753	1.126447983	0	262.3646592	0.141830887	5.176643331	27.39820837	0.341954268	780.0273429	70.21136694	42.82074913	44.69058213	498.8479013	0.83564387	15.50486399	17.94512194	13.87988532	4.860951468	10.86814024	15.01059757	158.6314944	78.15830758	0.57848669
TCGA-BH-A0BZ-01A-31R-A12P-07	0	2255	2.194846794	16.37831533	46.45047254	13.02841217	45.29450602	3.682100022	21.63298419	0.065050177	12.8538807	23.09404205	10.46837553	13.01883361	14.85266683	8.214315406	4.789994302	17.07229453	0.174875461	7.368132773	0.078505314	1.932241512	0.456039443	0.384871765	1.124790687	18.29509709	43.39515417	4.342571976	0.036749622	67.48123895	1.037403273	6.169493159	213.7486025	2.681264199	569.0770938	30.80447026	26.93577697	25.55080269	233.4099006	4.683880446	67.07820773	23.86936893	38.1359584	8.839146054	10.98568427	27.23530921	138.0739161	10.04478703	0.717163462
TCGA-BH-A0E2-01A-11R-A056-07	0	435	2.387479812	24.604317	47.43799616	39.71793312	32.05892944	3.51538781	28.36238733	0.175386481	11.79658084	1.420090696	15.2373643	10.94025626	18.03197087	14.86335763	7.984179976	19.70618534	0.291582041	6.346602122	0.423327695	1.61251255	1.540746051	0.558245876	1.799263394	237.4553201	177.3606666	3.205850079	0.049541656	127.7521889	0.92301591	8.100332543	69.13596752	7.013354586	552.6307505	26.30017283	20.99084385	15.36474269	324.5806948	4.197951545	36.02384427	21.50877416	22.65549936	8.822100901	21.12349715	16.38926932	173.442087	105.0274624	0.812110413
TCGA-A2-A0ER-01A-21R-A034-07	0	2263	4.869186004	20.93202417	25.44853404	30.87939961	21.12989869	1.894029107	14.25353117	0.194652584	12.57687162	0.808249658	30.102003	11.59081841	11.37999151	5.329658594	1.45922105	10.04952224	0.160658518	4.08927296	0.375863997	0.382403016	7.154466478	0.986450813	1.524523781	46.92740113	84.34463226	69.15561298	0	363.8005685	0.165560997	4.402583433	21.95637216	3.392924299	256.9615128	127.2859973	7.988706849	20.70759785	490.5265146	2.733848593	19.78035503	10.0567727	19.28562391	3.308823306	46.96545794	15.11663986	59.48186615	92.41604774	0.148789378
TCGA-AR-A0U3-01A-11R-A109-07	0	4080	3.720641291	25.15516962	52.32165069	16.05129117	26.91153152	13.43656898	15.58030611	0.130525085	11.84507159	0.758765153	105.9972034	11.57876365	47.23617126	18.84258876	2.982806031	9.359876347	2.280802777	3.811489372	0.173275532	0.184623771	1.11840239	5.650180246	2.28932152	73.72606232	60.07359046	62.654199	0.191721903	117.4079622	0.333052809	3.101019224	127.5545934	3.171811772	544.9761903	58.8159083	8.259739448	25.45105318	589.0343371	1.213522352	9.500195212	33.26284011	21.03338414	5.163117252	59.32150202	32.29629916	61.39014031	173.8679436	0.633164178
TCGA-OL-A66I-01A-21R-A29R-07	0	714	5.330136359	25.86967419	34.81687452	9.276284104	99.74588248	6.706986804	22.59124752	0	11.7344439	9.432608821	4.251189763	8.806309934	14.76450534	43.52921381	4.150611546	7.594309343	0.23213686	5.217181457	0.37569464	1.170245817	1.085020338	1.625709293	9.174344807	40.3654385	25.07548939	18.32114132	3.602934008	115.8967819	0.456205749	5.421043125	209.9918955	2.769190362	1.115529472	8.622591433	20.19726975	53.7935686	1.836057298	2.454882221	42.22538864	18.0960779	45.85390163	8.24837349	9.158160701	38.07354881	80.80459351	2.249742489	16.43675551
TCGA-A2-A04Q-01A-21R-A034-07	0	2385	3.464949424	7.632301393	12.45562895	11.56290748	49.56899743	7.146759398	16.72852154	0.11565434	12.43425667	4.177981798	2.308179525	5.558636703	23.92310867	17.06804988	2.328334619	16.65933516	0.139093761	5.112437345	0.690903997	0.981537321	0.435431755	0.220872982	7.353307897	26.05809154	48.60401088	8.375654115	0.019601422	60.26943813	1.918202297	2.549883767	72.78070959	2.57920743	24.95287699	11.15258583	2.545636844	36.43157931	11.18986233	1.252569968	19.94277985	8.82467339	14.25259433	5.712420758	7.773349099	18.13379227	40.38766787	3.375862378	3.830288945
TCGA-AR-A1AM-01A-41R-A22K-07	0	2991	3.543839407	48.45241551	118.8562275	24.89867183	34.40545318	25.51234611	15.9613394	1.875657466	17.35910973	2.64122655	35.63809655	9.898300063	31.03347458	6.948581704	6.596613451	33.2685754	0.536544118	6.830013272	0.610194033	2.326234259	0.931683776	1.765078466	4.56763412	50.84185866	83.01104733	33.86345361	0.313284571	213.0583545	1.820760669	5.905424631	11.06553036	12.09091209	676.2039581	44.89711958	36.29230157	57.36084578	360.8392561	3.089231184	33.78005996	3.254452342	5.513741147	6.434255988	28.29446228	9.33332825	195.4045152	67.01631382	0.963807174
TCGA-E2-A10A-01A-21R-A115-07	0	1229	3.491182994	53.96532187	40.78424028	11.89222915	36.57060042	9.297983661	15.13103105	1.188374976	17.18125154	0.845905915	10.25857661	30.05616337	17.01454853	23.12878941	4.526195162	13.7664748	0.288246137	5.614254536	0.08195322	1.540843642	0.308562867	0.489504476	0.821652668	104.3640444	121.1620923	31.80727171	0.019181822	220.3704729	0.406112027	3.565481583	34.64761987	2.088823672	403.5568592	95.15960624	15.88103865	25.44551343	683.8215679	4.382499826	38.62201846	24.02959205	27.65050998	15.62697398	57.38896746	22.40334986	142.4490281	51.81180144	1.751866395
TCGA-BH-A0C0-01A-21R-A056-07	0	1270	3.523787857	16.98697628	19.37710058	10.6787057	38.21690509	3.007140539	14.22074372	0.462392437	18.06743649	7.334313036	12.68515315	4.49683418	28.19725037	18.84898814	2.113351545	17.04161176	0.091593689	8.137066856	0.122767659	0.370622705	0.304153782	0.221631342	8.569109368	15.18531432	18.69408422	11.9797452	0.020898018	173.4543364	0.235971652	5.079711198	132.7310061	3.328226777	306.1998954	80.44618173	46.94416466	42.18261391	230.4392743	1.097609622	44.33294034	39.96039475	23.09270956	7.0987428	17.84306812	21.51407095	93.51831286	86.87203166	4.09453037
TCGA-BH-A0DT-01A-21R-A12D-07	0	2403	5.203314867	38.42435178	29.72880516	33.10419598	31.82479835	23.31676698	29.77521009	0.089533772	17.48588968	10.92998509	47.69258413	15.26297251	61.49741846	16.73949666	4.741657888	20.47440048	0.399047162	7.285471834	4.765144158	1.583035041	1.681572216	1.106397805	3.259241216	68.17810668	64.43223567	15.69859783	0.03034887	245.2771458	1.313632373	18.19135496	18.81824496	7.188093541	267.4559481	35.11510583	9.299259459	68.9591633	334.1250175	2.789480806	61.10653321	5.54023496	9.612129476	6.030366542	26.90215557	16.6875745	84.47113283	156.1535813	0.521183285
TCGA-A8-A09R-01A-11R-A00Z-07	0	273	4.453874784	11.0117731	29.85136083	27.97346408	25.38120432	6.087383059	17.36741722	0.213858856	19.15912767	2.545597837	6.232785312	11.15521591	23.94476986	14.72622934	5.197476339	9.213303096	0.186596934	8.708465432	0.154856366	1.075544396	0.536777304	3.593035669	1.114665949	111.0791526	62.60367475	124.9205356	0.144981599	223.8564292	0.773061475	5.663471609	58.41191033	2.324332105	319.1196486	154.6761668	10.39504519	83.35293244	432.9088645	4.667560073	35.77642471	19.16805773	15.69121273	8.436647134	39.32717445	14.32911087	59.09723617	9.371051349	1.634703508
TCGA-AR-A254-01A-21R-A169-07	0	2605	6.395020928	44.89611773	31.23870362	15.29714785	17.51038306	5.116381644	24.21056745	0.057225141	25.25576313	1.164309137	66.44880775	16.14775831	25.24261651	18.31104142	2.594701243	11.09398313	0.214565322	13.5947554	1.305266659	2.050561689	0.599295678	0.308574365	7.996380718	26.49513514	87.64824484	62.70348119	1.487130562	219.6332112	0.474558051	6.786907326	51.70760253	2.657970438	259.2545228	67.02715671	7.872295721	34.13266805	219.0692054	3.090334233	16.96569452	12.46198948	34.66101044	12.27252926	49.48166684	24.40676288	52.02695536	17.88124687	3.270555595
TCGA-E2-A1L7-01A-11R-A144-07	0	1836	7.850541515	17.32496296	23.63042594	11.02197262	21.31947982	3.065723735	15.39438766	0.836897276	12.1038345	2.910330611	74.39874568	7.67936511	20.59452582	22.02746818	2.049115346	17.42395059	0.13321449	5.955762715	1.388754326	1.035795072	1.22231979	8.571167235	6.707502068	37.94503416	23.75939571	58.66450164	0.011819975	195.8273864	0.667330988	6.66081598	107.1850836	3.217870025	114.449583	44.80620705	7.771242457	21.43289341	229.9661884	1.562374192	35.20043647	95.28522804	50.91194639	3.892043544	30.45747717	36.84325974	97.46633799	79.72912987	7.52890796
TCGA-BH-A1ET-01A-11R-A137-07	1	2520	2.551108584	96.62272658	25.64942614	25.46348271	21.26700398	7.468498908	19.35528667	0.54261542	16.76814123	1.065094512	27.17478578	10.46975224	52.23557391	26.9573047	3.292363268	19.00286563	0.579301069	7.779156452	1.315655823	1.011721739	1.075892535	0.144080276	2.836358982	76.98047208	72.30540134	78.72931647	0.100324348	495.0984868	0.393340426	5.2409705	2.731995009	6.737034125	365.4443204	123.8124933	6.34491179	26.75931423	559.6609543	3.937303771	52.72753752	3.384177176	3.090108905	7.963292584	37.70070423	7.289789774	67.67491278	77.60777178	0.652604955
TCGA-LL-A442-01A-11R-A24H-07	0	889	2.842354722	9.954329196	85.81087772	34.04036959	12.32937015	2.923598491	12.22244649	0	13.27457263	2.303084331	3.839911219	2.661841975	7.866157151	116.0396572	3.910849095	4.715837005	0.00440891	7.067732479	5.467886108	0.925587347	4.212640687	1.969642502	0.938388788	205.2039217	136.4918692	472.8841684	0.00704156	478.932581	0.31804135	13.90602592	10.25112151	1.322726024	703.1232393	192.9635652	20.53310018	11.07752145	466.1179674	0.715020359	43.22261538	20.78140984	9.100337816	3.571211288	45.65187991	14.43468682	106.6101281	49.69597297	0.351782404
TCGA-A1-A0SG-01A-11R-A144-07	0	434	1.719190427	21.9888751	61.53260911	10.9225873	14.74618537	2.637921211	26.95546278	0.158885148	18.93150452	30.90852323	13.03617459	7.919800103	35.51439206	21.18352542	2.622316927	6.789766645	0.196706245	4.597913948	7.554923956	1.273516579	4.139221871	0.880553003	1.67598618	14.50110236	243.7477062	10.30684527	0.116689305	309.2638704	1.089559351	5.360213912	19.20516359	4.129774544	764.4077781	64.37327988	28.14135938	34.5058834	269.3112436	3.79512758	32.87670693	11.26835395	7.241726188	6.981382036	23.1144247	7.011588932	97.55290624	86.32641115	0.560535285
TCGA-BH-A0BA-01A-11R-A056-07	0	1132	4.103797162	143.4664792	39.6907069	25.57726152	20.06698983	5.340429805	22.342625	0.456101419	28.65362534	21.46369278	15.44805956	6.23674521	43.20547886	4.426795429	4.604867341	23.45252315	0.758273855	7.774570544	8.008939071	0.483856211	1.289540993	2.584678356	3.735713519	42.65169354	226.1984963	43.55012412	0.626999838	189.9482874	2.861022743	13.95686125	39.42742468	19.33757513	564.3513165	58.43277941	14.6403932	22.84841672	404.00216	3.157805711	103.2701685	16.57701865	17.71772513	11.99534685	31.16301989	22.45462329	97.84764917	35.20403264	0.596705227
TCGA-A2-A4RW-01A-21R-A266-07	0	222	3.415847889	13.23913983	42.00057567	30.40366624	16.34830135	8.884501453	16.67252199	0.855115582	27.44651298	11.53967396	8.329847323	10.36839821	37.1320639	32.01866518	6.565499453	13.99304276	0.473879829	9.511108679	2.356376644	2.486266466	1.110158496	1.622398878	3.843864902	52.29765866	167.5858433	17.00379457	0.161030434	151.4584986	1.22734445	7.28662318	38.5978296	5.567543536	550.6205687	36.809925	14.50841004	55.67482585	265.7088062	3.312587617	68.97353241	11.39641649	14.50009403	7.526911298	19.58890387	16.9170555	237.7213187	76.53655477	0.653636921
TCGA-GM-A4E0-01A-12R-A266-07	0	2191	2.512725359	97.61369775	34.74474083	13.88665643	16.66530728	7.377900186	26.15381608	2.382369205	18.85041101	8.214856005	31.61549972	10.03453666	31.09471909	6.41295627	10.55791179	7.859597373	0.622869337	10.43411864	12.66313534	2.100013395	1.613699422	2.366037097	5.253136076	42.27764074	21.54855357	14.37496874	0.175552446	28.0141494	2.147453243	62.17185388	5.449859318	28.35682274	222.3570026	4.202158078	10.9720174	36.96144778	89.59574337	4.630688925	171.9389537	2.693837781	2.573092582	8.272144494	15.41143018	4.579840574	87.17125201	29.78505529	0.255799048
TCGA-A2-A0YF-01A-21R-A109-07	0	1535	1.414669036	21.18645716	15.44873345	13.46677927	18.13211172	6.229556637	18.82437486	0	12.69059168	1.210665757	11.32941424	6.982269745	27.16004635	16.3898126	4.658025566	10.44888836	0.223824702	7.04188182	0.089840645	0.321740778	1.755729895	1.175444273	1.842520964	114.2868559	112.1529576	25.08831063	0	94.13109591	0.554023523	6.17835405	19.73838121	6.945903708	437.3990384	110.2079326	5.03509405	22.07016484	580.9466131	1.785500494	131.9817399	8.558225102	21.96323654	4.304294914	30.50362194	21.17308777	53.86490569	155.9261677	1.181828495
TCGA-A7-A0CJ-01A-21R-A00Z-07	0	931	0.626769843	4.115504355	42.90622943	19.27806372	26.73522035	0.847905762	3.569680712	0.157285897	11.35748733	1.077603729	17.07789537	2.29591906	12.85975968	12.94373916	1.882756704	6.819786885	0.100144958	2.409364568	0.113891577	0.092698387	7.739076872	0.376946957	6.15499735	24.06488647	54.56589425	107.5075724	0.035543008	221.1060137	0.100334181	3.019337208	234.827986	1.112766265	457.3016377	56.91014731	9.304065761	5.065978107	472.2385824	0.995624786	25.50319116	36.80305041	58.18307978	6.91111127	18.67596097	59.88797924	177.133057	207.7315189	0.651999562
TCGA-EW-A3U0-01A-11R-A22K-07	0	532	3.976984935	20.65570605	20.50890236	23.28068672	36.88151466	21.89965882	18.69835101	0.152257911	29.36974791	3.666850625	41.44446232	9.611884699	35.35967122	14.06995999	3.175690656	134.1462157	1.470311367	10.13969889	1.433260206	1.3280792	0.579831028	3.751597566	19.49969281	49.38237793	52.48976038	49.07461696	12.97136286	33.67606845	0.582760682	17.6671297	75.70346138	8.242877896	0.672909964	17.71413874	42.62445245	41.02294905	17.8775718	2.198662988	78.8505092	13.30164472	14.30689752	7.121544699	17.48430426	25.51715655	76.028707	41.45875098	11.93155265
TCGA-D8-A1JL-01A-11R-A13Q-07	0	611	10.78657875	18.86060829	18.81826454	22.09088477	69.15781322	5.405542282	25.56882921	0.123695628	29.07198166	4.340066808	11.43226583	19.33906092	51.64478056	21.45835659	3.27542521	26.86827297	19.68070264	11.53130988	0.082104623	0.743595772	0.519236238	3.182156756	22.02796888	164.602815	80.51413393	21.06174927	4.346594563	212.1643615	3.511344856	7.652543424	52.21944324	2.872682516	34.16736265	33.7872702	8.5082234	135.3677418	4.777596063	3.376675856	20.55161784	10.13154943	49.88557795	7.022069911	53.76321834	33.42520099	35.35320134	4.909351777	3.856589626
TCGA-AO-A1KT-01A-11R-A13Q-07	0	541	2.280778018	40.19158161	28.86049023	15.14463591	37.32250557	3.080321045	17.6613321	0.060690786	11.56522257	13.20503047	14.2464964	15.76976586	18.87657405	19.21537053	6.978667462	23.2913272	0.10304592	4.164985683	0.058595373	1.301986673	0.262640487	84.07000241	1.004221938	28.57518333	39.93648968	25.22572817	0.075430996	253.5597517	0.638801361	2.480057126	112.6193046	1.736169182	559.103594	27.38654754	6.345281409	30.08403456	229.8516296	3.283492524	51.08855946	7.58350542	22.92920064	6.747958176	14.57710855	17.99969001	71.64642507	7.154043814	1.664726199
TCGA-C8-A27B-01A-11R-A169-07	0	439	14.68656997	24.21027067	16.58134599	6.920518885	41.0563021	1.20755798	5.072070744	0.053306596	15.51579951	4.714611471	1.832220707	11.44915313	20.10473533	23.42910925	0.947474448	9.412002688	0.497796312	7.07943288	0.038599597	0.150801123	0.373710133	0.339344139	3.761897208	54.99111881	25.84026608	12.31212957	5.818251218	244.083227	0.187026334	1.752780416	81.1884214	0.229559523	3.769450302	17.7705167	2.603297688	48.75817376	11.9004632	0.358521993	8.958281699	18.5563005	37.72256213	6.194792605	28.51831692	59.70331638	65.67133483	7.417952923	11.13325888
TCGA-E2-A1LH-01A-11R-A14D-07	0	3247	2.499582524	6.20942765	21.34103361	6.994495075	40.11295687	1.727261953	6.4117652	0.081842792	5.944028452	4.791648025	1.153738941	1.982150111	7.431574171	3.963357102	5.699964444	9.042197593	0.098429699	2.613424484	0.009877135	0.810349022	0.318758563	0.36163706	2.769368147	20.19681014	8.214218061	0.788644803	0.638063534	52.27326948	0.313249809	4.013290585	59.49222431	2.567833982	1.118005043	3.937371862	21.27927245	30.96540686	1.169599685	0.590920751	25.85473837	8.868688603	26.11182799	1.889950674	5.052290732	13.40301513	88.31102547	1.798857794	1.082757898
TCGA-BH-A18M-01A-11R-A12D-07	1	2207	4.657849451	19.04026628	46.30344251	20.79302877	20.27093616	5.692878786	35.75638691	0.619308686	23.74119538	1.359240206	41.00346499	15.08208455	45.17642724	22.20847364	5.231030041	53.7791997	0.538275208	10.02116226	6.523804137	1.355703979	2.427377381	0.821620555	10.8915329	71.4039877	113.7989332	21.35721781	0.039985591	234.1177649	1.46737665	11.85492223	28.51757361	8.327543088	301.5031163	79.71454711	16.97844337	24.97235655	295.7373608	8.032999764	67.630911	17.75931066	13.66442982	10.26254675	35.70079476	10.39639951	81.05342059	96.56009894	0.397959585
TCGA-C8-A12V-01A-11R-A115-07	0	385	14.59371781	13.20569651	19.70657442	12.46247541	92.35992058	4.087916475	26.63789846	0.552563704	16.0987204	6.293190819	9.364902011	5.275950401	21.93459773	8.492139295	3.121054059	21.72080567	0.362989838	7.849415752	0.276269464	0.260528196	0.321107966	0.449302036	30.30255447	46.34360278	25.82298174	35.95447293	0	86.02160087	2.41704467	3.55576558	54.56062736	51.30623458	5.708752644	22.30781227	25.24769897	51.96790437	2.042745191	1.077430692	37.75141356	13.94577813	35.96145342	6.945450636	16.46859167	18.72640034	64.22847492	2.873256534	6.154549109
TCGA-AR-A0TV-01A-21R-A084-07	0	2288	2.298630408	6.075987068	10.01199421	9.637857986	30.20070555	1.289100187	7.445916036	0.141370762	7.222645416	3.287251882	2.743044116	5.659981737	5.446358814	24.22127969	2.461451678	24.06209692	0.010001299	4.390539576	0.127959176	0.633221398	0.134592603	0.010587662	0.520471022	46.11711269	34.60599458	22.32283775	0	248.9270469	0.338181613	2.539170525	67.13889398	0.760998811	297.600632	40.31175265	21.10104037	14.63313915	218.165369	2.453932775	19.4748032	23.86639335	40.1723088	2.796067207	22.12930683	11.58783808	92.40840774	85.73630978	0.031171613
TCGA-E2-A570-01A-11R-A29R-07	0	931	1.381444298	18.06094411	122.7736037	24.11116701	32.62170623	3.901422098	13.87097479	0.681261513	8.682774178	1.495212421	58.20829869	22.65707758	26.0533295	30.63458044	17.1217453	13.12616261	0.268520358	3.973278831	0.281888676	3.648004137	0.715984545	0.131198479	1.223872985	42.57483901	50.77707608	11.3697891	0.05498196	143.1464276	1.055416456	2.12722837	44.30656568	3.891755055	516.8126212	22.94545011	41.97279516	43.00066245	260.065558	5.814049105	63.38157914	10.1825093	7.400052827	9.728451209	14.59064836	24.79267628	152.9427681	109.4077535	1.545069366
TCGA-D8-A27H-01A-11R-A16F-07	0	397	20.70609318	13.18913007	31.30389152	33.67986984	42.14704543	23.75341769	20.08777661	0.073830073	27.34560694	4.62908974	3.391317093	12.57207532	49.49411977	6.109740124	9.239380852	14.71325874	3.504714225	6.374719003	0.098011391	2.036392741	1.488874611	1.597981025	25.26334024	132.637711	32.83193244	17.72716219	0.959324489	221.5735033	3.555816756	1.69792744	111.3630536	3.111287855	0.474610874	18.73170189	9.902673107	20.33610471	3.607272082	7.645500467	11.61952902	12.02820314	20.65282217	7.064356542	21.08611789	13.81089306	84.16938372	2.046516387	6.062372788
TCGA-AN-A0XR-01A-11R-A109-07	0	10	0.688423833	30.60119685	67.80654079	23.70124553	23.07330387	4.750684058	6.589908057	0.284013773	4.605812892	4.677894959	8.022487228	3.243750241	33.74369355	36.8508531	4.292582381	6.907229334	0.39515452	1.448552573	0.022850658	1.249823128	6.710748395	0.914636096	0.454279444	35.7780969	85.8503851	74.8430287	0.117664439	170.1633003	0.120783405	1.277547207	34.99853556	2.737362614	584.3954846	53.67917839	64.72753488	8.224092487	520.4388109	1.413907624	32.68522827	36.53552442	15.46024187	16.16364645	19.22626833	43.30780858	188.8289294	107.4869505	1.227425506
TCGA-GM-A3XG-01A-31R-A24H-07	0	1330	2.912734059	22.52656344	50.91170261	41.39973993	19.50348806	6.660849957	46.164449	3.351645642	10.17393954	2.783386068	25.23298386	2.151013911	42.42044127	10.54522084	3.324736973	26.19321796	0.924255788	1.647726522	15.21380774	0.935260069	0.473610051	1.849309913	7.68490904	51.72150091	18.44395282	11.17782203	0.108199299	53.05163765	4.996048292	5.330234721	5.947605084	7.805886938	438.3359691	15.63263094	29.17012174	70.35315158	173.6655847	0.629174201	38.96802421	2.177622424	3.930248352	1.659984957	13.21901789	7.467802535	140.1947761	72.71924303	0.229247852
TCGA-AR-A2LE-01A-11R-A180-07	0	5062	3.514327111	20.46694734	33.20235155	23.66687345	11.70753485	1.716739208	10.26691128	0.77350551	12.37310856	0.385416244	10.37728938	2.505064446	7.591969847	10.17059551	2.749666144	12.8510738	0.191526226	3.916213706	0.252044804	0.419405026	0.408377828	0.208548174	1.171093168	88.65424345	172.8712299	57.86891394	0.061178081	135.6516426	0.394741261	75.52199241	8.460791006	5.448603754	186.2792826	95.14254509	10.21525417	18.53532407	256.244116	2.057982294	65.23039429	3.375881736	7.435321717	2.79509383	25.58510769	8.589588821	57.73989009	109.6523833	1.071082014
TCGA-A2-A1G4-01A-11R-A13Q-07	0	595	1.400440057	10.49952414	37.72068348	37.12813737	10.89813642	1.152730974	9.464473368	0.350582975	13.72467894	0.533761948	45.12740637	4.525118077	32.06515883	14.97171417	8.689882555	8.599277363	0.343095056	4.05897071	0.535924654	0.440790202	2.594333742	0.840197297	1.198859248	53.98740898	146.6105992	146.0541837	0	436.5551111	0.447280477	4.408902954	31.47093435	3.684510203	342.233031	76.53077216	4.501343239	7.988618603	468.7390631	1.282975869	21.01922715	10.84681237	27.62877787	2.598658324	58.87157232	37.96753403	68.10438623	194.7916894	0.319514758
TCGA-BH-A8G0-01A-11R-A352-07	0	662	4.539518212	42.50191906	40.57785594	47.25261864	22.66784867	7.517620246	24.55799577	0.616866946	19.07572366	5.208173432	28.40035939	15.66372918	46.80372173	13.36077913	5.370234133	32.27623777	0.341849464	11.89724463	5.372528385	3.029651299	2.011025588	0.215595038	5.205573915	55.2047109	51.2424008	12.05178927	0.650523023	119.7423224	2.361032012	8.773786296	6.263446765	18.18420947	317.1145702	33.17078975	34.65140639	61.43295442	214.7295716	5.470770135	165.6457914	4.748316834	3.797630458	11.06842941	27.86720516	7.080942287	104.5821112	92.17397434	0.580336499
TCGA-AN-A04C-01A-21R-A034-07	0	54	0.753346263	28.82609602	32.74691907	2.449033268	15.77883116	0.673317106	4.481036848	0.100777545	5.619355165	7.260200426	1.955406109	1.409569318	23.07186717	0.911195294	1.553614201	6.627974389	0.092683819	2.048333537	0.072973571	0.451398132	0.261670001	18.68765869	2.989027283	19.0981558	146.6382437	0.705800827	0	63.84550091	0.176789144	13.0152854	106.3119812	2.588430926	475.8186766	30.80759523	11.50684857	8.060916277	158.0903317	0.488411404	34.15976732	21.40419072	34.2209969	1.51914478	13.27710719	21.46531617	67.69264523	78.40792948	40.17555365
TCGA-HN-A2NL-01A-11R-A18M-07	0	79	2.379218502	14.73512171	61.82486466	15.39065094	40.28111761	8.435249828	4.009778871	3.600691965	9.555732494	1.382265719	1.033043094	11.97683548	32.09256142	17.30361335	1.380030249	6.21716373	19.63836185	1.926769651	0.016397992	2.818805764	0.834963233	12.59798886	13.75374649	79.77109884	19.23936604	44.13170532	48.73599331	24.07886052	4.55049377	2.001438545	151.3702709	1.546422468	1.473968716	10.043316	1.775735319	12.72959527	7.517783352	1.390933566	16.20651409	45.24767234	19.53279973	3.123164324	18.66285173	100.8833764	175.5192589	119.1634998	26.02912558
TCGA-A2-A3XX-01A-21R-A239-07	1	1439	2.889055671	15.68327264	43.62097944	6.496692453	101.3423644	5.180758025	8.583083759	0.969969799	7.504364369	9.585627029	8.419297899	3.126155513	12.08459124	27.25180859	3.049304428	9.826801109	2.387999613	2.486016299	0.991108605	0.685996421	0.201482978	0.799082054	7.987368233	29.60526485	36.92208069	2.890738053	2.279585797	214.3448992	0.391876918	1.86814681	164.2588609	0.795633894	26.81211398	7.348158632	9.384992823	53.94450345	2.222859636	1.106468357	46.20334338	19.04031549	65.2877953	2.136199024	10.10998589	36.98193257	93.98773475	6.400340923	11.65755591
TCGA-LL-A440-01A-11R-A24H-07	0	759	6.490464148	97.05899391	32.30948469	24.76622137	24.5787681	10.61699195	32.45930871	2.200726216	25.26296656	2.436801239	124.5066265	10.39819855	66.35960824	8.339459785	12.55480333	97.2567074	1.188911187	18.94618435	5.641838729	4.795062802	1.212105103	0.889022104	8.540828065	61.64897703	27.22869515	11.56712926	0.188376395	70.26481718	7.423464458	22.11810777	17.17455471	18.64671322	194.2024337	24.98667373	26.60508232	53.09286477	85.50270016	7.077465177	108.3105348	6.050367143	8.283164068	18.20200257	35.21545974	9.662454319	89.33742267	38.86648169	0.276445546
TCGA-D8-A73U-01A-11R-A33J-07	0	492	4.998139759	36.49261301	47.16231467	24.6192687	47.04901495	5.528554335	20.17098042	0.655232088	18.71314752	8.60421094	24.41529044	16.45338802	25.95281681	12.32572123	4.575266228	25.5248999	0.173829396	10.71101074	0.217459519	2.432865493	0.630905168	0.190154822	1.788899913	41.78412887	30.84565527	17.67234835	0.092542146	34.69477428	1.541296923	8.203822342	5.828928844	4.887572712	219.0625474	19.90164535	20.73182457	49.62987352	210.1476329	3.224142174	75.28139388	3.452194365	2.282292076	11.82978356	18.2431255	11.25413999	74.85597652	35.25875972	0.21671356
TCGA-OL-A5S0-01A-11R-A28M-07	0	620	4.027112756	26.56579835	89.2252092	18.2923769	104.836772	1.738267849	12.51408908	0.669307245	8.823648375	9.091767602	4.740333854	4.65834061	17.60749573	17.31971118	8.809508557	17.99835946	0.656139248	2.989603707	0.126931889	1.465153834	0.364123803	1.467985707	5.553177356	20.92886507	15.36342521	8.444200167	7.195088008	80.68708518	0.823418044	2.96220801	129.7135621	6.529302531	4.417837456	9.210062252	31.7657529	38.15696045	0.055395416	1.645518149	51.63004629	9.560807294	37.90005993	3.802653076	4.848475281	40.97545727	121.2633559	0.816533603	17.02642491
TCGA-B6-A0IH-01A-11R-A115-07	1	3418	6.407166016	29.67615068	54.90254596	50.20474593	19.3862783	4.023047621	40.25737397	1.581472556	25.02977086	30.34752392	12.66788136	9.978370923	93.70978993	18.7308104	10.57167514	13.79904163	0.463509258	9.239344081	4.457916705	3.089114433	1.016800781	0.372243206	9.196141992	72.03603811	100.6673765	11.52479848	5.845659264	214.8791147	3.098569237	12.10913691	2.502499914	18.55501084	281.7083864	62.21483146	12.19881971	47.79704162	338.0697725	4.983040593	81.18587776	0.877966466	5.319446675	7.354737831	31.08122112	5.340405099	76.16999523	51.72862197	5.370096025
TCGA-AR-A1AX-01A-11R-A12P-07	0	2629	6.44448319	14.9956185	41.56701439	31.06368123	30.15554926	14.32419304	29.69126586	0.82486779	20.55959603	3.390821259	16.20104902	11.69223912	44.55181255	18.93615682	3.201537564	27.58077045	0.355968014	11.6478896	1.523092743	0.602821068	1.235092135	5.362219038	41.45792612	48.81498002	182.8732396	37.03019158	0.046600303	747.6559183	1.710120966	3.699958131	44.86175805	5.734282907	308.7106491	71.92969019	10.83682971	45.56236227	223.3671959	3.165497778	51.80202421	10.65219354	17.7467988	10.4059715	48.18217762	17.89908381	46.50936942	29.49320564	0.101852582
TCGA-PL-A8LX-01A-11R-A41B-07	0	5	1.285189019	3.431076115	31.83115429	11.22014367	31.4353175	10.15911741	9.18992451	0.16244276	3.934484974	0.978033476	0.836220533	3.430988598	2.907216034	31.61547887	6.393233664	1.743914843	0.022984081	3.173724597	0.058812845	0.612720945	0.203862465	0.121658047	1.048266987	21.13789728	54.13516964	38.14846828	0.009177085	141.0974118	0.518118966	4.84730642	6.769978984	2.098630508	1013.118916	25.0578782	28.93907603	23.08842654	622.8983906	0.369533775	29.49636124	3.55695971	7.298607975	3.690418123	26.9370827	3.480700755	420.6646906	2.76307949	1.117518253
TCGA-E2-A15I-01A-21R-A137-07	0	1692	6.237126642	26.8001538	51.88127374	15.62741884	27.69932411	5.163110772	18.74890818	0.979541913	18.90570856	2.218538378	43.68261702	11.26825396	77.34490385	27.64811085	4.102272805	53.86980839	3.319997442	8.106592906	1.278874336	0.440851189	1.23315943	4.434988145	3.956230343	247.3639253	55.76497405	101.7142766	2.193417109	208.9496602	0.795275309	3.723518195	3.181050096	9.230953646	431.3024838	117.428851	12.61775513	32.73990469	567.1090351	2.809615973	37.39530765	1.597175151	4.84738172	8.434907795	50.84310371	15.85523932	96.21132376	84.19923297	0.431969108
TCGA-BH-A0EI-01A-11R-A115-07	0	1926	6.891131892	15.04714299	44.90905009	67.62738866	17.2584287	4.709532264	24.56757029	1.439120079	38.12906779	0.597561199	12.45161225	25.91256083	49.63909919	11.55092466	4.763436549	8.212376376	0.712675564	7.989731694	5.481747166	1.123816237	0.591642754	24.75568074	2.358920246	79.07498248	148.3905885	55.30021311	0.060976528	447.2474508	1.40573112	3.863544782	36.7881548	1.106683341	233.3416383	35.23818226	10.95052277	27.5637046	392.5988333	7.383819717	40.13646531	13.22857638	10.95803027	10.04869396	37.50739124	8.580956354	69.72363282	32.14730758	3.284256387
TCGA-E9-A245-01A-22R-A16F-07	0	26	2.687948258	13.82336372	33.38652402	31.21446717	15.64745631	1.440771494	5.797183147	0.631221941	4.971566481	1.362921327	2.519531153	2.062043042	4.566323229	13.00100837	2.976568746	5.026470449	2.241726362	2.515121829	1.91969927	0.476183615	0.535398401	3.857560311	1.190676765	100.0687666	45.31382573	36.60795334	0.313811719	113.8643426	45.25926767	2.519427366	5.593485602	5.048260593	430.4270094	34.41642395	14.93568223	36.91610578	475.0480898	1.423452158	38.34207224	4.358780732	5.317690232	2.861305451	26.77546473	10.62705829	92.92883125	57.3336602	0.378573893
TCGA-A2-A0CK-01A-11R-A22K-07	0	4159	5.101340586	25.82042395	86.90476941	41.73274418	24.73475015	2.250736879	14.83470911	0.593511438	9.912745141	2.24878183	52.67990104	4.464096064	11.94275471	15.78062701	5.866594605	31.19339817	0.314910508	3.932780061	1.038598445	0.909462576	0.577897111	3.378182945	1.687907899	23.49239018	42.61367575	35.18445214	0.150884979	122.4603402	1.159482813	13.3956309	29.43986109	11.75256512	338.0750768	12.95295067	14.95172369	37.75656949	318.0802668	1.474895007	147.4625931	10.81146838	11.58653946	3.275709929	15.11335699	15.80832875	143.9224844	54.73516883	0.444946383
TCGA-A1-A0SJ-01A-11R-A084-07	0	416	4.672199907	35.31939747	25.97647247	15.57051588	15.41866785	4.245338524	29.79971314	0.378841736	23.45315689	6.134904164	25.86260066	5.626012511	39.25308974	7.082936231	3.215615805	7.249669096	1.811762682	5.364183716	12.29874143	0.535860138	1.403364528	2.649995731	3.892748624	54.95368	59.32799709	30.31841883	0.008560955	59.21836269	6.210836073	15.06329425	167.8316912	9.042861322	205.9701161	44.11178556	16.05177512	26.29760791	268.8101698	2.907672451	39.4117431	12.71769868	23.60094627	8.489172844	23.04288724	10.21778554	44.24700573	35.9481151	0.467784165
TCGA-A8-A09X-01A-11R-A00Z-07	1	426	4.102525095	14.5463038	24.31976415	5.276627403	22.8529658	2.551720754	11.6415983	0.21810872	14.78664968	7.124413784	1.151566123	5.569014257	44.64328044	3.654443917	4.193140147	7.229160025	0.10286759	7.476363345	12.152122	0.514180275	0.320915622	0.615277024	6.375798537	12.017829	171.6994969	1.393921626	0.008214595	85.74628231	0.718857152	7.309840625	116.2663995	2.817790179	462.8665884	30.42116131	26.40403098	18.91795589	172.0781036	1.625122698	39.03623698	7.910867578	25.6927988	5.378660701	25.86594097	25.92662505	67.82370667	5.343524672	1.051611399
TCGA-A2-A0D4-01A-11R-A00Z-07	0	767	1.989455459	18.06246292	50.86404193	14.64132677	9.981970376	0.920768633	5.775479214	0	6.752469102	6.687263136	2.944603016	1.082536195	12.33735349	6.292073325	3.335648288	12.32019507	0.140661366	2.43309964	0.791849321	0.328109239	1.286347009	1.142870177	0.826591715	43.40391194	46.48098614	39.04936517	0.07301226	31.15770909	0.206105949	10.55289652	81.28088186	5.167982999	400.8403772	111.4751479	14.49667617	9.30042003	326.1772917	1.071767246	25.15482485	47.12525541	55.1574211	0.929977354	12.5432711	28.60514681	57.7285535	40.51417379	0.569929398
TCGA-E9-A2JS-01A-11R-A180-07	1	904	2.244847657	2.694498179	20.58070019	8.364088089	14.45165155	5.755350435	6.485673948	0.063156481	7.100435965	1.206316075	0.80028563	4.819975913	11.74920198	21.44783031	11.27128699	4.291935738	0.049148176	3.078164602	0.106707891	0.312665241	0.284243261	64.35124477	1.003219813	56.0087839	24.23158814	30.36634768	0.021407876	159.0852157	0.684898118	6.710118586	79.50561797	0.524527209	384.4787081	90.8633719	19.07071529	48.21282808	279.8903025	2.25502349	22.43050319	27.17693976	14.3519201	4.057968557	19.25109191	24.62735454	61.7133795	24.36766302	0.557028721
TCGA-BH-A18K-01A-11R-A12D-07	1	2763	1.650309226	23.74939154	41.00536735	11.4406544	21.4219129	4.424772336	13.22428225	0.539070395	11.51148965	26.63653937	5.667442481	11.29726576	21.35181635	30.5456483	7.308313382	13.56907696	0.195450213	5.405243485	1.951719085	2.779943225	1.096433387	0.883149084	2.78184537	25.40229196	55.58861005	15.3225328	2.862712501	138.4983984	0.623279183	4.802719511	48.32876738	3.399270096	440.7520099	31.61615109	13.39485058	15.86784249	366.6829726	3.592280178	50.04636184	10.16219728	11.00407728	8.133279854	12.88662174	16.31778722	78.91619507	41.16773537	2.347535953
TCGA-E2-A572-01A-13R-A31O-07	0	1208	0.785377073	3.889414566	96.59246525	21.95702416	37.67076283	0.204436429	3.362410638	0.379228077	1.897831496	1.637642802	0.564631942	0.541103656	1.54314798	10.577123	4.759562802	2.245104233	0.048291399	0.531123055	0.796343253	0.429125285	0.682704439	3.646749966	0.250996356	22.65036275	16.77030443	4.648843391	0	56.26556152	3.822228937	0.994672318	4.599652841	0.746563562	634.874006	16.2063886	49.97819014	23.47607655	135.5601332	0.090019722	54.22112093	1.496391979	2.064321646	6.349046696	5.178948365	3.495389299	135.159797	22.45730266	0.060205013
TCGA-AO-A125-01A-11R-A10J-07	0	3456	2.54344572	27.41597975	91.29115872	19.75830944	21.1877071	0.541032575	2.806845628	0.195185125	1.868337802	7.051009961	53.88665315	17.81551121	19.43936104	29.69243672	15.52894086	3.39065152	0.156495256	1.482999929	1.436901922	0.260745468	8.080649548	0.102325821	0.823557336	34.90446656	32.29729786	14.72341168	0.007351227	183.6360963	0.29052441	8.445913485	12.30542527	0.800519261	446.1096431	22.58059095	36.60692954	14.9906066	383.1968299	0.797945244	19.56174731	6.019453628	3.555677196	12.76373596	11.70484011	22.26123332	135.1018944	142.4827371	0.981253539
TCGA-OL-A66K-01A-11R-A29R-07	1	1275	2.52443602	12.69422133	81.13051685	19.63853158	22.59715255	21.50117572	10.99380554	0.195471595	8.440296221	1.86679595	35.57466268	13.62437255	32.53445603	19.47119903	7.657691935	18.19377436	0.290402096	4.575301797	0.188722733	1.405483913	0.625971108	0.168353433	2.061915138	37.67129533	67.24919053	28.21490181	0.28711865	176.6490415	1.340451935	2.879292728	13.61357242	6.132960385	339.0786217	45.24476348	38.38612785	59.87627193	219.0213569	4.089026926	145.066222	4.397047095	10.91491972	8.285965634	20.18108118	14.17746141	134.5142316	145.1729779	0.913732744
TCGA-C8-A1HL-01A-11R-A137-07	0	317	2.168573979	20.2174261	40.69791531	6.007790114	18.87085359	2.862282208	10.46242972	0.088335252	9.980442357	6.382174287	8.101206892	6.700108122	13.41289224	8.66382579	5.767625299	12.07968413	0.099988679	7.593119396	0.095946058	1.291124514	0.542826837	0.119082252	1.600497922	50.15844094	34.12099326	14.64602136	0	13.4669374	0.478974183	6.866854156	153.1784172	4.809430483	635.9280664	43.59478288	18.16727452	7.248679662	311.1942685	2.909405328	64.73192412	16.53024703	32.87726434	4.211969255	13.83858414	26.24355959	143.7322198	69.10463738	1.293307525
TCGA-D8-A142-01A-11R-A115-07	0	425	5.350910588	19.73190888	24.17274765	19.60487135	71.44466583	13.53329461	21.06652833	0.360509358	15.45341187	1.154775655	9.095581617	28.95404277	28.29172066	25.52432117	7.192331741	24.40257311	5.538075677	7.313935514	0.087015598	1.092706169	0.704278608	1.265123217	16.06763585	46.12458888	91.55513672	3.832036106	21.21047674	60.92701643	0.459944747	3.073608947	219.7003076	3.057469564	543.4759293	4.54514056	37.19566586	14.76394032	96.00766174	4.915545923	54.73589131	12.04685838	25.99881517	8.969244565	16.16557693	17.3937622	119.0600214	8.089619597	28.17603938
TCGA-A2-A0T5-01A-21R-A084-07	0	531	3.602838024	25.64296576	29.74173648	21.56719108	27.61254063	9.537993394	13.93093498	0.222244989	9.61958418	5.044753246	53.87101041	9.276901571	43.88495541	12.1702974	4.756357263	13.80593824	1.12155685	3.439449405	1.564585656	1.274899545	0.487296422	0.07212645	3.328032036	55.55270402	43.25893626	14.79231181	4.863190146	257.9803654	2.52827104	2.520369499	40.10587028	2.278751954	304.3098221	35.00264965	17.22312523	84.87895596	255.6013461	2.366678075	11.43328223	14.53839318	14.25820218	4.688659658	22.4645968	11.66587964	86.93760696	87.11776996	0.640319106
TCGA-AR-A24N-01A-11R-A169-07	0	3035	2.914239249	17.70007425	24.8607584	15.91183581	17.92617391	3.516691512	16.78990286	0	13.16632141	1.384953311	21.60981393	22.62163668	20.94104423	27.13008764	3.047952583	16.45970963	0.344871114	5.019478953	0.642502907	0.740943163	0.788322067	1.393108396	2.366781883	35.64752696	85.25448084	13.19003809	0.028989506	866.0767082	0.450088837	2.279756695	26.43016188	2.604394048	330.7704554	289.4143554	11.77991697	20.1708798	334.539852	8.970606023	29.45361846	18.87700578	10.77959317	6.164848426	35.83462846	31.46936873	85.76037708	88.66583239	1.312484185
TCGA-E9-A1N9-01A-11R-A14D-07	0	1101	3.869497452	16.59169411	14.6229293	18.40293224	26.09643176	19.1067545	18.54291689	0.582622841	26.61907282	8.144660448	6.029196368	8.923913342	47.34279214	19.91076986	3.064403769	15.48514855	0.432786397	6.0824882	1.417986837	0.846994058	0.77320204	0.501794419	4.322106636	45.78046819	51.08591414	24.12566096	0.087772939	162.8274994	0.836236558	3.506633025	152.8682118	7.945188843	424.1603868	121.9247119	18.10047965	15.20968957	369.5011031	2.958100432	28.60361528	18.56298277	31.54717206	5.335997959	20.19126831	33.5053443	98.81517019	102.2146349	82.81755266
TCGA-A7-A26H-01A-11R-A169-07	0	724	6.887141685	41.02439039	51.28944729	19.81764806	16.42681774	6.231212417	14.76302837	0.107577447	26.35223791	2.456797041	15.89790812	21.30282302	63.22580481	19.78327383	3.863197461	20.96768719	0.293007515	9.256556114	0.227200799	1.306083207	3.081897105	2.094763805	5.308949902	82.74391229	151.0896651	16.31884971	0.072930112	423.1692183	0.703403012	5.41835641	14.8503557	4.235625305	234.5013826	88.23381566	12.65324392	26.94308382	362.2269206	5.713752986	40.56413411	11.23930275	11.07287712	12.1451094	39.77783609	14.7361	67.6487262	108.8870599	1.437452586
TCGA-LD-A9QF-01A-32R-A41B-07	0	323	4.326605305	40.05090263	40.73956918	18.45593208	41.14268935	5.135288433	17.79637574	0.819996982	12.65384739	3.438895552	39.22439942	10.08370069	27.91410747	2.739456639	8.447361367	66.01493625	0.1334249	10.66036026	0.395842862	1.817115324	0.468408856	1.001014431	4.260384967	24.23124498	28.83385988	5.824351387	0.037060105	20.79903979	0.706163308	8.275747598	30.70007284	4.565382399	237.4714688	19.2369299	60.80167607	39.03576111	106.1150435	2.619634604	115.2725996	8.530263653	8.573022384	10.05522867	14.56609646	18.88107426	85.07975743	7.989842798	8.750991997
TCGA-AR-A1AO-01A-11R-A12P-07	0	2618	10.13196276	41.75358258	15.29335202	12.62266387	45.10708079	9.680462743	23.505803	0.308587864	28.66662387	3.792764794	49.46482313	10.86291813	38.27559972	7.33949607	4.656532645	85.16958129	0.633101928	21.52732432	0.864007277	1.076670815	0.694418205	0.45297621	9.885329203	48.79528625	37.30414125	7.970424693	0.13249419	46.25200304	1.92914132	20.59841535	87.52136332	14.56097758	90.60700759	22.68497107	9.806304042	52.99543391	54.42141498	3.357356582	66.91080992	5.359520436	13.09171878	14.85253596	27.33428733	13.5812235	51.6691615	13.85029748	30.60267158
TCGA-E2-A1IG-01A-11R-A144-07	0	2140	1.794859567	8.128019421	72.26917499	25.72106813	31.08603349	2.868542061	20.1306139	1.117253286	14.84370491	0.820770015	9.651429202	12.56933028	14.11816044	11.32667456	6.453110664	18.88280829	0.486401686	5.816675295	0.674174339	1.073807768	0.423986523	6.243390548	1.457602469	61.56534195	45.91258802	15.75193574	0.048552622	34.08353719	1.206118821	3.005568102	78.48910915	2.352797913	475.1285514	46.53030636	14.66035563	31.87335341	285.7198409	5.822705194	70.87135283	14.51535603	9.616441414	6.826740298	17.44819126	7.731428473	133.3619754	77.72443027	1.682755137
TCGA-AO-A0J9-01A-11R-A034-07	0	1613	1.729670397	7.963267918	12.25708036	7.199365373	22.09016469	2.398156877	9.705581143	0.762379146	11.64515317	8.832030684	2.209831723	3.356450505	16.35508245	5.467799039	6.070102322	5.014043029	0.315517658	5.860560156	0.699254345	1.824229329	1.085439991	2.694967219	1.655683276	22.8391892	16.52475486	13.06818411	0.081833101	20.27480274	0.620069427	19.30806212	24.73225761	11.38535493	107.8962664	6.975158529	4.247570184	16.96452596	128.4507486	1.881340915	60.86396114	7.355432524	8.645829239	5.379367608	8.454518077	7.18251522	48.45805986	21.9277411	0.171463171
TCGA-B6-A0X7-01A-11R-A10J-07	1	1781	3.659002038	18.81663263	17.09127413	32.46822043	15.40314837	4.327803273	21.68108421	3.141471439	27.07970565	8.11010869	4.889346593	8.66097987	56.85290033	18.14763601	8.075759239	7.004192465	0.115953356	4.997539649	1.788486188	2.35055557	0.679738755	0.828573002	3.356129225	61.63388635	80.50546778	4.620103112	0.833361503	215.9646827	1.219810705	17.67880286	10.28785048	13.31836378	382.9859874	35.50949414	9.066029529	33.27732671	488.9428496	4.471561575	63.16118046	3.664465973	9.987120606	4.760353006	26.12524575	7.943779259	113.285757	83.89559335	1.09624174
TCGA-E2-A109-01A-11R-A10J-07	0	1417	1.589292341	17.57260316	44.59301286	15.05574058	22.12743702	3.702531331	14.90860188	0.647045716	17.98451111	1.373205853	1.628416895	6.242672984	18.77870631	13.39743672	9.466502643	10.52076338	0.055947661	4.299470774	0.208235261	0.474561903	0.8462531	3.036770979	1.15985584	36.23809033	42.23553685	12.28429326	0.016246389	68.21426603	1.559302944	2.88320401	195.3640795	1.127843819	547.9830017	132.5851965	55.83042512	13.55738573	598.6404746	2.851430373	78.49143351	31.14094578	28.48184573	5.549398771	17.86575127	26.50620279	125.6666865	36.63621348	1.052592344
TCGA-AO-A126-01A-11R-A10J-07	0	3307	1.627900461	7.149133708	60.96218675	29.65547174	28.76072246	4.7666508	11.00763665	1.412005214	13.32204925	10.84659405	10.21684458	10.14593564	30.91702429	11.62590525	8.614018946	21.04553773	0.154379394	3.622541216	2.323728835	3.631342767	0.666597643	9.305922951	2.086810993	34.63367269	35.14951686	16.19483802	0.188547754	120.8981293	1.576280396	5.928575437	21.6832267	4.955342445	607.3830901	11.87379544	18.85063702	17.6357207	183.2691669	4.615024093	96.68199691	5.49679072	7.888641644	5.235455073	10.22455153	6.592442342	233.6892093	39.69685235	1.166112638
TCGA-C8-A12W-01A-11R-A115-07	0	385	3.226711123	14.26131837	41.90961776	22.13453401	27.65888505	3.425254457	22.81482337	0.096800528	17.15761067	6.752620862	9.153541686	11.52214607	27.92852936	13.79610079	7.9004299	11.01762672	0.109570717	7.819158195	0.31542206	2.350484192	0.770787143	0.260988101	1.521627237	28.25610968	170.0092047	4.933150493	0	279.8073997	0.833624789	4.433995326	194.77068	2.679825822	529.7890884	111.510345	30.09544006	23.64887037	243.4522831	4.43286658	40.4290428	35.67892494	12.35781102	10.94913156	36.74418961	16.44519384	82.17885483	27.42868431	0.520795501
TCGA-AN-A03X-01A-21R-A00Z-07	0	10	1.981051553	9.638114488	17.79462333	32.71357277	13.1901498	3.905961739	21.96188547	0	13.84578411	0.989809089	39.23183638	21.64178633	46.59693543	20.94444975	6.464529426	40.72352285	0.321220736	5.468898933	0.205489018	4.442191293	0.56982787	0.7226137	2.131815366	23.83270677	45.33072632	19.95948467	0.538679528	164.2081155	1.303402098	6.472446979	4.557904777	1.082417513	332.201148	61.16810703	2.654668146	21.76983657	194.3348142	8.633742014	93.43416623	9.7047371	5.713195011	21.54077986	9.981918575	4.999681412	64.523914	21.43756607	1.391621878
TCGA-AN-A0AT-01A-11R-A034-07	0	10	5.444386859	16.83246242	31.89209172	22.31369406	50.18507315	4.951424813	6.605835932	0.390415744	10.41052371	0.717920467	5.627374538	4.324597838	5.684337921	25.48781495	1.416177866	9.649949937	0.516889101	3.069845391	0.026924016	0.355005785	1.216462518	0.77693146	7.798174221	17.79216686	33.60633215	24.19589814	2.987046752	119.7525441	0.587046297	3.222577187	474.2761386	2.384681677	6.431252878	24.7708611	15.26851822	17.97144408	4.771534779	1.682499969	18.97955039	39.34705593	41.61289766	2.408945241	17.84739415	19.36782279	85.7687964	11.97764353	3.945148123
TCGA-B6-A0RS-01A-11R-A084-07	1	3063	4.149450141	98.83865848	23.39603406	5.681640963	19.97853362	1.639325818	7.876661877	0.320577323	13.91301127	1.686089009	15.27551494	4.107729582	21.92263547	16.81812863	3.507927438	32.74511821	3.371655529	4.096946952	0.025792421	1.032851259	0.314455625	0.04401642	7.054908417	31.63590227	80.52562199	4.055124371	0.072443127	96.88103716	0.085208061	7.900627862	126.1027321	3.286986152	387.9467982	24.94972744	33.03891492	17.03046136	232.6252599	1.130892342	48.31527588	11.30799901	23.40592667	4.284094978	16.20876199	7.287049132	57.75874681	8.549574849	48.50934088
TCGA-E9-A229-01A-31R-A157-07	0	1148	4.747122496	18.06960066	39.64393204	20.01224034	26.70297661	11.24534457	26.15062595	1.458368681	26.65495226	30.63551392	11.79129515	23.76461063	41.54806369	21.84131544	6.035438776	8.622772394	0.928552865	10.04074278	1.672020151	3.64118674	0.763071436	1.568816726	2.325345292	57.55122661	77.95642481	51.67465352	0.082389474	181.8620184	1.099454146	5.203495238	52.55529237	4.689848521	285.0322502	80.05883974	18.42088748	37.35095693	312.2477652	9.297085423	29.90897493	16.33827737	14.47678571	11.38168256	37.98609607	24.37227781	111.6674656	73.58339255	3.022698661
TCGA-E2-A1L8-01A-11R-A13Q-07	0	2240	2.017401421	32.56866092	7.306630465	12.68728641	15.62344894	2.802276514	23.13091362	0.89349673	11.36550031	5.634619786	12.25067064	21.0996507	37.95182494	24.42432873	6.54283527	11.03567766	0.161977107	4.874498506	0.18870421	2.066878846	0.96665586	1.597632283	1.552348434	85.5636331	76.82893931	16.43188215	0.126193613	218.6590748	0.712462656	9.701070082	9.37121861	4.981467646	175.3646053	31.75258915	3.341771676	23.37497852	370.3488552	4.048581643	33.02705729	5.650704728	2.955394162	18.89569972	10.48968491	9.088259194	53.81043229	66.66317415	1.556394651
TCGA-E2-A1LB-01A-11R-A144-07	0	2306	2.561603279	6.958062413	60.18362738	10.93337251	24.67278708	4.522936865	16.03565958	0	11.1370885	41.71873757	1.639558791	4.912416394	36.57096368	4.230135741	2.830958009	3.647679156	0.610246698	2.94834219	15.83342365	2.478972427	0.191978244	0.590651153	3.214825688	37.5214565	41.40056974	1.754636162	0.00928226	3.235211406	0.419245544	3.778636983	25.06983052	6.039536018	777.2447138	54.40680742	13.67474529	10.25469392	332.6289226	2.299491037	48.93093329	10.80545294	6.140048253	8.58084756	18.8003771	7.795596003	80.29145931	20.47180267	1.007149186
TCGA-BH-A0DE-01A-11R-A115-07	0	2372	4.585914076	30.13644717	17.82923089	27.27711778	21.69518335	3.59027111	24.08557488	0.489634826	15.40614795	1.045591679	20.78472102	6.099951334	39.07079941	19.03763098	7.028206414	35.40304581	0.183093438	9.367859699	0.227923233	0.906941621	0.89599355	8.366034592	3.483755738	56.03660797	61.4200043	43.06109096	0.165969372	87.22394869	1.427852556	17.12342297	8.309636233	7.745743156	211.8714358	43.67224448	10.0074201	48.92878828	251.186056	4.635269663	84.14998053	4.652380553	5.605631068	4.337290721	22.83250113	6.804027663	80.21763214	34.81213074	0.456526132
TCGA-B6-A2IU-01A-32R-A18M-07	0	5176	1.548351744	72.52520935	59.58237559	11.96902596	13.29327902	1.314655627	15.88056151	0.153849393	9.736757581	13.03200723	9.576910817	3.422792167	37.92476109	17.2584803	10.04520424	7.504630762	0.174145624	2.267840784	1.299703834	0.471499811	16.7378616	2.730766793	1.93471198	18.07918448	100.8028859	12.31856449	0.052149655	217.1406461	0.53978101	7.631971781	15.20948341	6.483398042	581.7226408	87.74004751	21.90537382	9.519919159	364.4678598	1.415157176	126.6939078	14.90087439	11.33252036	5.246899549	17.16311718	11.61647973	105.8258056	59.66124296	0.257815516
TCGA-AN-A0FX-01A-11R-A034-07	0	10	9.681184766	15.88205821	48.09668145	25.18245481	26.30254932	7.998482801	16.07604568	1.18076339	24.31699232	4.383720973	4.290576704	13.68556692	36.6963392	15.17851088	13.42862808	8.658303924	5.247857168	4.871128488	0.293381399	1.850268624	4.472556144	31.35650724	1.39061295	218.9812287	23.67874489	42.0687323	6.992396663	194.7190392	2.680578053	5.069272571	108.1514886	3.888406648	23.49689389	15.74113941	7.930609795	30.26133199	8.530925662	2.370058113	22.63003629	44.3180939	34.43285149	11.52449634	27.34924085	37.95075892	80.88683921	6.349563632	25.33081329
TCGA-A2-A04U-01A-11R-A115-07	0	2654	4.134656129	4.232268969	18.19280391	11.63652913	22.96813618	4.79722056	2.640806835	0	4.845898526	7.26446511	2.814419123	3.250401793	19.08006556	22.45426188	7.569078639	14.39805892	0.663974005	1.257036697	0	1.138505961	0.070978771	0.150134401	4.4855011	38.86216244	12.34414716	22.6753531	1.328131758	13.56249184	2.819148284	1.454778264	88.99650995	0.252258551	7.614910397	9.822247895	8.586618337	27.03500865	1.953282769	0.910257722	29.02876178	24.33787013	29.2687629	4.773417442	8.368669163	31.11548297	89.38380943	58.50161391	9.989594208
TCGA-AO-A129-01A-21R-A10J-07	0	3286	10.15347983	5.885092592	75.65133528	14.04473054	74.60193815	6.474283837	8.364703796	0.067966069	7.423246323	2.511698567	4.349212469	11.20986317	22.22773518	23.14365204	4.610247481	18.43262276	0.312537624	3.210249461	0.098429204	0.43261174	0.54118891	3.003202696	10.26762202	58.95355799	42.72225508	24.58340891	9.998561748	53.18641412	0.606986895	15.2689823	147.0860876	2.571482637	20.53498551	9.600007825	12.94960314	32.92733991	1.71944597	2.299027689	27.66104507	17.90958105	26.07422789	2.361520904	8.472659771	33.02160483	123.4082493	8.068721894	12.34863734
TCGA-C8-A12Q-01A-11R-A115-07	1	385	4.24829539	24.65320634	19.74450941	18.72443253	20.8332871	4.172615991	12.4240246	0.40495891	15.94748227	9.780712488	4.575521315	9.928076179	41.08185124	7.21956139	4.553686533	16.82707275	0.467931821	8.627922182	2.028194628	1.782050939	0.560789468	1.182812881	1.870602287	69.91150496	62.33356487	18.82051024	0	82.86450356	0.667345185	6.888655325	64.74228924	6.186746246	333.6765854	84.7595515	5.849446721	17.34584554	208.8993214	3.304386577	45.36944503	7.142231563	17.9325133	11.91305265	31.21446585	31.79327446	79.51524459	39.16525729	21.882396
TCGA-A2-A0SW-01A-11R-A084-07	1	1365	1.460166261	41.02929295	39.36391344	10.21454898	18.02781561	1.860192812	9.475444515	0.606281381	10.47148451	28.29605556	1.574907983	5.366885375	12.96924543	6.912622638	2.836967888	8.101211023	0.463227978	4.740210546	0.270723856	1.472156018	0.965519305	0.567576916	2.693552608	22.57056615	18.51208868	0.63240137	0.020550854	33.93139826	0.348077431	5.369830891	114.1651637	2.909277582	270.2138779	23.65599257	7.214477283	12.12166581	168.8709391	1.601074108	22.08702898	12.23345025	17.64079562	11.3235712	7.428064321	34.73529756	92.50871431	26.51563285	0.33687939
TCGA-D8-A1XO-01A-11R-A14M-07	0	1682	5.49327139	13.32813385	33.20394003	14.23026523	24.8332487	7.993260516	25.61034135	0	21.49849975	14.98922367	71.38451111	20.42364805	61.86181305	28.51484185	3.412622661	17.66506674	0.517666567	8.445012574	1.34565763	2.447894376	0.772045508	0.328810027	2.398470048	59.18138101	89.05532514	50.46854958	5.228372208	230.1375078	0.822422298	7.563113059	6.580651047	1.693469758	366.6798929	98.5150311	7.333984539	32.08556797	340.5345041	8.291929337	67.69226351	6.718382071	11.72675421	14.35694436	32.40119647	10.64231579	91.88386322	142.8015221	0.645376257
TCGA-E2-A1IU-01A-11R-A14D-07	0	337	3.480778669	25.75304186	41.5059642	52.01967789	33.06164735	4.401340492	14.108717	0.296697954	10.25720298	1.231969367	7.691515059	4.632657986	38.9397288	19.27862657	2.618825952	7.772349687	0.475772138	3.203094177	3.580676817	0.209835126	1.189808329	0.333308424	2.651033727	60.10835772	65.57989843	31.65542185	0.279362238	191.8099751	1.167143217	3.157933934	16.07614291	4.046050221	580.097257	91.08363589	11.36041782	35.7665929	332.1757375	1.34010802	67.91305412	7.184069531	9.57078704	13.41748748	36.97394914	8.510196649	99.04514135	84.55473987	0.863551323
TCGA-A8-A07J-01A-11R-A00Z-07	0	365	3.66038803	15.20873179	21.6106054	17.40954093	45.87229237	5.123735903	20.34644533	0.954964452	23.97675624	5.59543396	3.983181971	11.36492925	53.99115517	8.748279591	7.274396665	10.50644981	0.585512396	14.40002157	6.274676624	3.702105531	0.93672859	5.848749083	2.212188765	67.48162514	95.88327794	25.89876916	0.107900039	126.3152472	1.759856145	23.81743863	9.490687603	10.90127998	112.4615056	71.13908544	8.758111668	51.16437897	220.9373332	6.779585717	33.43916185	3.076715834	3.827696622	15.5410924	35.97246582	3.392331827	71.37834518	17.51359255	1.796824194
TCGA-AR-A1AL-01A-21R-A12P-07	0	2971	8.158718819	34.96072743	33.91677173	26.46730071	21.73890764	9.117148186	36.32307797	0.423707581	26.45513699	4.820611752	180.2641433	9.490149859	127.4189694	19.81738958	6.147757172	82.90189719	1.906426851	12.41134287	1.176101066	1.618168089	1.606235622	0.330019844	7.494641809	111.4517729	100.2549645	59.29023768	2.623500724	239.3940641	1.270349491	12.11196292	10.13748997	21.11385723	174.1851684	86.38732269	6.644856679	42.88920715	277.9956508	7.166189485	75.91962209	7.57422802	9.97629022	7.320215574	61.31219463	16.25552918	85.15368918	56.71941136	0.478339083
TCGA-A2-A259-01A-11R-A16F-07	0	1596	4.173156875	19.33077645	28.14225703	19.16001072	29.07640221	5.409331832	34.96503795	0.497179988	26.47027818	2.742735361	18.60750783	5.340531881	51.67508606	25.79643125	10.22813815	28.16072275	0.195964319	10.37515462	3.085806384	0.753477862	5.483392855	0.292562574	5.488319955	69.75355932	77.82840478	40.79650503	0.008025092	289.5998634	1.291277503	31.03523458	9.617781777	8.673461152	181.7201392	82.26382244	19.15076835	41.09222598	243.4938368	3.512461286	38.46049377	5.8812051	13.17908034	3.090482498	32.94664518	9.711077729	61.86917792	117.0828422	0.200458853
TCGA-A8-A09B-01A-11R-A00Z-07	0	365	2.79979517	16.22849668	26.1215589	18.86193765	19.06322509	2.687061141	12.85047514	1.698638064	10.65555519	0.675931683	56.90472502	7.321627012	26.84026036	21.51924156	3.953673572	28.46030318	0.120170439	4.527545626	1.127493674	1.301447327	7.663299998	0.651981393	4.520472755	41.26397539	70.54358054	92.83067442	0.023990829	236.1723391	0.654661404	5.555717099	25.8514475	4.46302996	376.070872	57.65178606	14.06928376	33.20115627	361.5813679	2.128085809	67.40017809	15.64583496	8.89792901	5.009148178	32.14450142	13.85353848	97.55125654	156.2069404	1.023748127
TCGA-D8-A27W-01A-11R-A16F-07	0	373	2.586378405	10.12519964	12.92901413	25.30950251	12.60292885	2.342294789	14.12053119	0	15.17548872	3.170662403	4.193424018	6.470108522	9.402476754	31.48763542	4.282322776	13.2264134	0.497560492	6.56267632	0.381954983	0.367134447	0.504368499	0.244554069	1.030741315	38.25419898	62.11422539	29.2098182	0.051085537	83.74690224	0.57683644	3.618767897	114.3657983	4.326786042	1260.465468	69.06920425	6.738142715	20.98106656	392.5777543	2.712936586	59.74753662	13.02751246	21.25846172	5.225768628	30.67334147	13.05389736	83.89468102	32.78763317	0.500678754
TCGA-BH-A6R8-01A-21R-A33J-07	0	293	1.216193276	7.66943814	107.1300381	10.73024939	34.44886508	1.087229249	4.571377086	0	5.024333409	4.387075691	58.32341095	3.362288306	11.15195705	14.21631327	26.44685149	2.96784997	0.015903353	2.240594194	1.229872635	0.441624389	3.028701311	0.432117507	0.576541471	9.298601257	64.08456963	16.94973686	0.033866089	85.31577867	0.119500519	4.215633333	34.92249255	0.276591121	961.3492334	35.21370525	103.0825585	30.77440747	205.6605251	0.615141025	47.54338211	5.891113122	6.927727048	1.538112726	9.756475384	16.36181443	171.6294399	101.0634315	0.152005099
TCGA-AR-A1AU-01A-11R-A12P-07	0	2868	3.940057189	46.57450312	72.8284569	26.0678496	13.15749993	20.26995098	33.32891907	1.287012247	25.63873655	12.62524615	26.01689955	7.633966478	54.87121301	9.24527094	4.376676375	41.60132333	0.60320559	7.173421003	12.48401374	0.58785034	1.134799691	1.927760845	4.299046677	89.01715065	128.1012769	49.58310903	4.144402572	248.104107	1.359777015	20.2571823	43.65854201	6.532101956	422.8189512	76.38800268	20.74810804	77.42341015	236.7561363	3.977943801	65.68860602	11.14508517	15.69013892	9.648767314	31.45040637	12.47536661	139.4148633	60.76470287	0.75201798
TCGA-A8-A091-01A-11R-A00Z-07	0	1004	11.4851164	8.349340921	46.10219786	56.30882708	16.09525711	3.004633991	23.67181099	0.262746218	27.3895345	1.047352958	1.464927872	3.265583961	32.77773871	12.80440127	3.1070236	6.857384265	0.453547832	7.40571563	2.73334412	0.384034769	2.310463376	2.782443551	1.560766242	43.25095042	115.4307809	77.58936881	0.017812387	465.9930087	0.78775915	4.614332712	14.14435649	4.752259312	366.9869497	63.19107861	11.24116685	31.02061119	615.8775568	2.053002634	27.39414461	10.52476064	9.38746477	3.443842036	40.77117516	10.04450552	110.4501173	67.68902215	0.718385949
TCGA-BH-A0W4-01A-11R-A109-07	0	759	3.778627512	32.668343	33.02678314	23.93749263	25.42900829	4.572324249	32.44907495	0.481735969	20.81773544	0.866795262	20.4112671	12.54898088	67.78515036	18.18561282	5.650020614	18.66166442	0.658889533	6.808738277	3.653000624	2.025274918	0.833888486	1.148501775	4.888916092	55.67894771	133.6619049	68.05951368	0.027215322	247.6447241	1.254824625	15.09227036	26.74692814	4.964096462	397.745529	65.60512961	16.84388234	41.35480869	519.6323903	5.145869539	31.78912316	12.00048461	14.34298932	7.133047677	36.0754591	14.6232221	104.7557366	136.9957234	1.217996198
TCGA-WT-AB44-01A-11R-A41B-07	0	883	0.852991781	7.497389738	152.1036219	6.693150487	15.61022679	5.563306005	8.743658039	0.268222074	6.082131431	3.007070691	4.560014658	6.160354684	16.14428137	49.6543308	13.32924535	4.845786704	0.20240444	2.116189892	0.043160237	0.590165307	0.139288312	0.113831553	1.664304262	27.54092742	20.57993576	2.087230422	0.090918061	34.82423053	0.028516905	5.131929312	1.336957129	0.880054506	239.4544857	10.21676314	33.51616347	23.09732034	136.6279371	1.388349653	52.16192736	0.587985882	1.641604481	1.777880167	3.677631934	7.358925476	78.95063777	8.561425934	0.536218553
TCGA-LL-A6FQ-01A-11R-A31O-07	0	80	0.341654148	12.0078178	99.14115943	13.88310734	43.44345408	0.528089596	2.677032288	1.522625983	3.168649513	2.860111107	29.06719957	4.471731382	8.243365486	21.68949488	11.46702897	8.705908728	0.041035594	1.137330364	0.201257628	0.358951374	0.075305049	0.390973136	0.359916816	23.41389785	14.05031426	27.22670049	0.008192347	58.46137365	0.185009086	1.722599894	22.72850282	1.605804865	872.3628614	30.5774751	67.32746247	20.95979079	198.4544369	0.580877966	90.73655118	6.144661473	4.11913506	2.11618128	7.773476978	13.79748117	167.6182861	40.7951645	0.211031625
TCGA-AO-A0J3-01A-11R-A034-07	0	651	0.34633916	3.782793975	54.11853725	23.46203057	13.97063655	3.663111941	6.192949957	0.599967193	8.463260739	0.402428568	0.767556857	0.480887542	16.02804794	31.78431837	1.088148047	2.895798451	0.571372055	1.3282831	1.097238279	0.108799409	1.142402361	0.99890106	0.530732762	21.41136448	32.27731453	20.90635238	1.960678521	78.15445535	0.103041298	1.991179763	42.03378367	1.007926424	229.8158878	39.84762936	1.999904405	5.569656144	727.6416517	0.465597098	9.05725423	17.11401374	18.43305862	0.957198834	10.96282554	23.25474516	116.7124231	24.59709219	0.39076445
TCGA-D8-A1XK-01A-21R-A14M-07	0	441	11.01857749	44.41705416	26.80706558	24.80255877	54.28808549	2.007316302	13.01349783	0.066669402	8.768618613	1.273414376	8.458555065	4.731346459	10.16709196	14.69200705	0.91896852	30.49164586	0.551834968	5.240558615	0.201148659	3.913526595	0.086553917	0.504299355	4.942099839	20.92325723	261.4958592	39.08241988	30.68141354	207.7422418	0.297703352	5.106602656	153.8616961	0.615225241	4.794728237	48.84021214	15.63743345	12.16229947	1.789643155	1.213305942	10.26391631	52.96278193	91.44850845	3.991451585	37.70404799	75.76939198	84.3801277	12.21751685	38.19726236
TCGA-BH-A0B3-01A-11R-A056-07	0	1203	5.757026487	16.10122124	28.16170346	14.77202772	40.40684505	3.916416701	10.26583454	0.20631507	12.68809318	4.283377124	1.840914026	7.43055779	26.91560017	10.60237986	4.190920833	7.15365393	0.296781159	3.648018293	0.091296253	0.729566012	0.244040812	0.576857042	16.28381919	22.046371	28.11158709	6.005205087	12.40157884	171.1802768	2.917362974	4.248088138	223.2919199	1.121171107	9.560270964	19.2084905	24.64517782	27.41696843	4.701517344	1.680090174	18.39721088	15.36709761	63.71505825	4.396703305	13.87549401	32.04468752	57.6707588	2.560991127	5.853244583
TCGA-BH-A0BD-01A-11R-A034-07	0	554	9.509090142	18.55863108	15.6108666	12.07701913	36.00094563	2.921050715	14.80869601	0.346020109	18.46925688	1.695386431	14.86374099	12.28455019	35.76758664	14.16881321	3.715211378	14.72905082	0.181146461	7.690825091	0.818479831	0.701523417	0.604952973	4.446917798	3.120360573	52.20948521	79.6067283	21.3944041	0.422240113	342.4027297	0.860845216	15.21826542	63.2405639	5.194066329	162.1560869	39.2244018	10.13900818	45.92054872	185.0999031	3.271788131	27.37372281	32.86166087	16.78755436	8.219807981	26.58279077	26.59717769	62.87631244	34.57758221	2.117973251
TCGA-D8-A1XR-01A-11R-A14M-07	0	482	4.997415545	25.73262488	72.44762672	13.93499662	18.63818382	2.608202238	10.16146842	0.290415343	12.60263605	0.844117597	3.192391403	4.378259449	15.44485282	37.90101949	4.192693426	7.446331261	0.369818691	4.726289871	0.17524278	1.04065201	0.869690173	1.078801925	0.576643955	129.065099	86.20487415	63.20501826	0.019688163	152.3771323	11.54161886	3.400170774	17.69264231	3.948463766	430.7900415	55.67659581	18.77724818	20.69503568	596.1919067	2.286433457	67.22015693	11.60705173	15.64560449	9.674605949	42.06817537	14.43097087	85.64916939	54.15524465	1.808355951
TCGA-A8-A08L-01A-11R-A00Z-07	1	304	3.29210384	22.24575728	18.94518024	15.59109769	29.70016445	9.219030648	10.11696058	1.88203329	13.09967685	18.72834777	3.680013699	3.789274646	24.58027402	4.296439817	3.036753162	8.671715421	0.22955994	5.821609985	0.117481947	0.810863134	0.269612143	4.811771301	2.126186884	81.08253537	43.31637126	18.09031971	12.10628159	64.44281202	0.227693754	3.922445197	166.9534805	5.649396672	684.1391398	90.96998525	25.48883275	16.19310393	298.8238701	1.591867536	31.2841966	38.1596708	26.15876789	4.738777157	25.50504581	44.82961447	196.9727968	62.98936701	134.1214759
TCGA-EW-A1P1-01A-31R-A14D-07	0	1210	5.590690539	185.9879422	9.651814479	9.74790396	23.95873192	7.417696421	52.59255007	0.72258023	32.95233809	6.643624697	135.4457028	7.219060877	103.8540157	10.50392948	16.17566935	97.26221475	0.730272305	18.86658152	2.877733602	4.623640075	1.992332438	4.932296703	11.29860498	80.65832319	31.38500729	5.424665701	0.023326653	34.22714799	2.50225034	28.25211652	29.81417551	40.70637148	91.69827886	29.14970506	9.869323207	49.34730705	87.39441202	7.391839758	135.2381078	10.15207668	6.065034577	13.12158111	33.03840323	11.14698822	45.11337162	9.956896619	10.6520589
TCGA-A7-A26G-01A-21R-A169-07	0	722	11.27809085	7.885368389	19.10707604	10.83771667	21.7924403	9.619326176	39.34473366	0.263480251	32.17840145	0.743947585	3.463883411	19.29702725	48.87709044	11.95185902	4.759571875	21.39856748	1.550844271	13.30848667	0.426092058	1.465893618	7.488936084	0.844563516	12.47305585	100.3586504	33.21690838	4.690459016	4.126156472	51.27261426	0.588268017	5.358365167	77.09196833	6.224373128	102.3032417	11.77474719	1.594833231	37.50197655	36.21855636	9.360743349	24.880239	7.191008495	19.23716677	12.44486125	27.43154011	8.817976636	33.26332622	5.156701351	2.049633993
TCGA-A8-A093-01A-11R-A00Z-07	0	546	2.037187651	5.656592475	29.50541048	32.77729267	16.08264022	4.170145368	16.94302697	2.379207767	12.3077517	9.786491208	9.703908836	12.0115667	39.12070437	18.2988423	3.964516267	3.440749454	0.084158729	4.727514973	0.06281032	0.893912376	0.920210821	0.267278551	1.260994515	16.64701631	177.6569437	95.5605872	0.042003627	238.96213	0.806288447	2.995840675	27.71264066	2.607195351	348.0108004	81.17934485	8.847346368	30.77372569	418.6636027	3.426843328	46.4372531	9.223620878	8.672663424	11.58927302	26.84543166	13.79440342	109.8887142	132.3994688	1.245935768
TCGA-AR-A0TR-01A-11R-A084-07	1	160	4.558133211	8.737446005	50.1840511	10.84888736	13.45808413	1.525056359	11.39989618	0.674171053	7.413933009	21.74153108	39.36779393	14.81591655	18.83213284	31.47681089	3.206269898	1.951889775	0.042394974	3.026690953	1.83516113	0.19425073	15.16445201	0.050490606	0.563956919	14.45972672	69.25207329	78.25416132	0	366.966456	0.143353391	0.754577624	5.911843266	5.345667074	752.0444233	153.4732313	16.02405832	15.31706321	884.488756	0.955747661	26.23301942	4.019416406	8.36554956	5.9181819	47.44039447	18.36913195	106.6804755	252.7116901	0.033033703
TCGA-BH-A8FZ-01A-11R-A352-07	0	574	3.721359377	73.17401413	30.87644028	19.35542874	43.27170771	10.37336546	23.22448628	0.794105818	17.53338655	2.857694697	108.0879156	9.094411582	37.81556636	8.518676008	8.065418153	108.4637664	0.699118327	10.66143114	2.3959015	0.436815003	0.96985877	0.568296262	5.117181633	38.66785851	25.33014011	8.721440491	0.26917457	55.60769665	1.772986985	9.894374441	16.00396632	4.803916679	535.3708748	38.37227667	71.85750063	60.94174084	117.6247806	2.766438838	84.36099782	3.639870324	8.63396756	8.631240984	16.39050975	17.03050445	77.63302288	21.62911529	0.295718931
TCGA-GM-A2DA-01A-11R-A18M-07	1	6593	0.853195838	23.78187118	54.45727386	11.24057068	18.04753643	3.179792506	12.92335414	1.430859942	8.078204926	24.30987519	15.92137457	12.25649789	17.92553434	10.23292025	6.963574631	21.97282157	0.438647864	4.241742159	0.892191624	0.843294984	0.815289555	0.571526449	1.82500708	18.68261505	23.0640317	23.73793132	0.026945129	36.71249273	0.342284725	6.61757988	15.05674801	10.0496925	300.4257034	16.75342154	26.40926336	11.1390855	134.1794421	4.174890447	99.23701478	8.750610078	3.889279627	4.997102135	8.014235832	14.01166382	131.752572	32.10050794	0.609963061
TCGA-A7-A2KD-01A-31R-A21T-07	0	679	2.817019998	37.08082233	34.09464856	37.20031009	23.96783758	4.32245845	12.66822979	0.59294903	13.31697466	34.79744223	64.8564379	19.20316681	40.12674183	13.99373891	3.106767011	6.496114618	0.31228164	7.640114374	0.166972412	0.310632744	0.855332591	1.845384786	3.057839319	46.46282933	39.00708818	63.98310605	0.022332148	168.7769482	0.357234097	2.779894342	117.383315	2.533210024	543.8592806	125.0687175	9.607165029	16.0251729	359.3697495	3.922810121	38.08602187	19.70438584	43.44882137	19.03165156	26.70577737	21.7804524	71.31344164	93.96811842	2.980930708
TCGA-A8-A06R-01A-11R-A00Z-07	0	547	2.522205153	5.548758434	44.44296837	12.41808585	17.82032681	2.468526673	12.83295287	0	13.57473247	28.26400425	1.159424316	11.87509204	19.88916533	9.280908201	4.402624496	6.690437016	0.269988998	7.270451263	0.211411224	1.799374869	0.568561756	0.27644703	1.216365923	60.17815326	15.74962266	8.639000706	0.120171852	35.50109561	0.518826218	2.806285816	82.03324291	1.11617878	323.1038544	39.32078595	28.57406659	9.557012401	209.8912537	4.467685324	31.20787957	11.33347308	8.514052585	8.628303772	11.50758278	16.71442357	82.65089664	42.57570016	20.20679516
TCGA-C8-A274-01A-11R-A16F-07	0	508	1.06810792	28.04910174	32.83116616	16.77311702	12.23008455	1.272475253	5.67432704	0.443761266	5.664084852	12.59888432	83.71403175	16.14200563	42.81852533	27.35527764	1.831012359	3.179873056	0.655349046	1.969391403	0.046860619	0.209228947	0.187237537	0.14124686	0.647076254	7.995930628	48.23039334	86.90562926	0.012534984	119.0623259	0.300772036	1.855549454	39.63050172	0.460690758	386.1599114	82.61503665	7.134861502	29.97968281	417.5564357	1.426457033	26.67619831	10.2641032	11.50289033	10.73974907	19.80482755	20.11140383	65.82623683	75.17120335	12.74950953
TCGA-E9-A54X-01A-11R-A266-07	0	727	1.236066776	3.804858638	185.0291207	16.93823978	25.35514605	4.955031218	1.72153095	0.433628797	2.599257398	0.72021716	12.01969009	2.615336917	9.629265495	20.00231647	0.94375626	0.519760947	0.414141431	0.501033465	0.104664327	0.051112898	0.806910717	1.672498838	0.430503124	54.21791258	70.72244556	48.68799652	0.232726651	173.8003469	0	0.432691019	22.7550498	0.400152654	635.7353861	34.37761316	22.36989345	3.01354681	594.0237007	0.064333224	9.170991205	8.782099875	20.53686082	3.349440342	28.42800313	25.10909235	129.9864997	125.4043548	0.239032963
TCGA-AC-A5XU-01A-11R-A28M-07	0	455	2.293531615	6.244969781	24.51171079	35.56215739	22.38052648	17.57417819	9.36931585	0.083001011	5.472770573	5.824457039	2.629362625	6.139683698	10.51547784	11.32059031	28.63217765	11.80009336	0.528472861	4.059891886	0.090152228	1.66320083	0.624987807	15.04316538	0.954498236	48.56009007	23.15321349	26.35235469	0.009378163	108.2282062	0.741259965	2.808043608	36.40734603	1.710584443	316.904583	34.19250792	37.16626414	15.81828485	375.5612336	1.87994355	40.35889216	16.27639347	11.88702715	10.69268347	18.43518548	27.51002627	229.4788161	42.23811616	1.361620215
TCGA-BH-A0DP-01A-21R-A056-07	0	476	4.877049829	47.09101608	30.4104108	57.53870002	26.01818615	3.163832695	26.13243244	0.848731272	17.93101122	4.972980692	22.40557322	14.74820236	50.2945473	15.14553644	6.670413932	25.02498252	0.413633952	6.349531135	3.198045123	0.955957387	3.493336095	2.712060658	3.1598005	52.70509369	68.79786622	55.14132844	2.73838945	184.8484209	2.586754869	26.27617383	10.47182865	11.02294454	245.5959087	54.46213849	21.53526968	49.51835462	351.0870048	4.784879463	77.01140444	6.610609419	7.781573061	24.30754982	19.34166736	11.8834265	55.01469598	52.41250806	0.374282801
TCGA-D8-A13Y-01A-11R-A115-07	0	1728	6.662372718	14.14698034	37.42607125	25.69005164	11.39929612	24.06318082	7.4772703	0.337832549	7.911766996	3.857620855	2.662144839	2.719393246	29.94432011	40.84831775	6.525466743	3.697247106	0.388375344	3.406658937	0.040771066	1.214545296	0.197366832	0.278313745	39.14367064	49.4522871	27.01204884	39.46736061	0.047714008	37.59516824	3.17872264	1.155778087	799.5400936	0.909276305	115.2374359	28.74731743	18.35748226	5.338990171	212.1177145	0.977357167	10.94272772	45.0914197	64.60167327	8.24382104	43.94970251	122.8875982	72.69428142	13.44369664	7.508647087
TCGA-EW-A1IZ-01A-11R-A13Q-07	0	554	1.720982636	19.45152513	120.2738801	26.13414693	39.01850564	3.715940007	14.42184438	0.456299928	9.668446661	91.22881829	9.347553874	3.141146723	19.10493258	7.925081655	7.117202701	19.2140738	0.898488281	4.888847667	0.422189623	0.5916372	0.493661571	1.497943312	0.943772579	33.86452664	79.57123762	5.537737903	0.14607721	112.9822443	0.509386668	4.610948743	32.60022267	10.05897982	368.09716	18.19651141	41.48173126	27.02551444	177.0481727	1.165887887	147.3363375	19.23270939	13.19140448	2.17083438	14.21820808	12.20862983	227.5462767	33.81398725	0.067074711
TCGA-BH-A0HL-01A-11R-A10U-07	0	72	12.01374421	12.84543093	76.83903446	99.18902151	18.11763989	0.73323381	3.146617757	1.013472661	9.36782283	0.097112536	17.52218198	3.446878608	15.54579324	21.74381559	13.68688209	5.070385315	0.198549127	1.959872449	1.655891687	0.110271255	0.209169947	0.542990353	0.877171554	65.1543599	47.21309633	51.83448438	0.026425568	186.761488	0.32325196	1.629903273	39.33394608	0.599508058	477.5391776	81.11283592	6.381168065	5.772114432	436.7134669	0.547460735	32.94620599	20.71769345	17.83368073	4.459013086	35.09734677	15.25948198	52.27237751	36.74756295	0.783850426
TCGA-E2-A152-01A-11R-A12D-07	0	2128	3.247941559	36.02869384	27.79362594	39.35898773	19.75232178	3.873986642	16.64903553	0.25111687	21.44681766	16.26619018	1.77662815	16.1316942	32.76038576	4.335777809	2.975576977	8.8466792	0.977091815	7.5468644	0.01010195	0.927459334	0.601314443	3.328814818	1.336561324	38.82112637	46.86716065	27.41592193	0.151324418	131.7391337	0.453871263	3.261436728	48.1207563	0.386217746	592.8462585	67.01872646	11.68786561	20.67345601	238.9532365	7.252448999	17.63944613	9.370816068	9.72776908	11.74099085	23.18424299	26.61901761	75.65141493	27.78452202	35.16372531
TCGA-GM-A2DM-01A-11R-A180-07	0	3226	5.497589528	24.1531707	31.01741742	15.5860909	28.89427694	9.916665577	12.8219148	0.176805945	10.72749599	1.725242244	10.80988999	14.80464897	13.17336397	24.25021436	2.340885692	10.33825914	0.913096167	4.243644561	1.514976113	0.375129965	0.153026192	2.813819779	1.177523789	110.0481017	84.91487396	11.21468392	0.019977046	302.0564374	0.197375861	2.016269477	4.553342012	0.271927543	297.2875573	54.34044404	8.695357493	25.35438426	478.3316117	0.550850008	14.48573385	3.184379881	7.390165681	6.814255484	40.1164405	5.427125341	79.773403	60.7418707	0.249503423
TCGA-E2-A15A-06A-11R-A12D-07	0	710	4.909165385	15.95879271	40.66873498	19.94333479	30.9902925	5.337417167	17.28063472	0.301924332	17.74019585	36.41913345	17.93355905	4.031686785	30.64352604	26.16534142	7.584175436	30.14750056	0.096118597	9.31869524	0.145750038	0.551622789	0.209053291	0.435280616	1.373845037	58.2933114	75.45488196	24.54969325	0	192.9397036	0.650026431	1.879359569	165.7740442	13.32712116	413.441401	68.14530365	12.25278073	28.83080902	312.9500481	4.494284448	39.80882788	50.62151666	42.27824792	3.954125799	42.55425357	30.66550027	90.29549307	59.89419123	0
TCGA-BH-A1FN-01A-11R-A13Q-07	1	2192	10.59142814	21.60657546	20.52194184	27.38266286	16.89086904	3.019864074	11.35430386	0.87216831	31.49688264	9.189496381	7.028163085	12.57762363	26.41220283	36.35506199	4.19185894	19.61276371	0.308508478	5.920478274	0.894684269	2.081793833	0.405739864	0.040824493	8.334110083	136.0389756	93.52057844	20.02518326	0	271.2668832	0.208636696	2.776614424	99.95855205	0.536557944	83.22394971	92.26605136	10.49839448	12.6761115	236.815818	3.806369662	24.67754421	13.08479195	17.70942653	6.422116714	24.44793222	24.02763904	50.31969638	78.87685055	13.71164319
TCGA-E9-A1RC-01A-11R-A157-07	0	1224	6.679503277	22.78995041	36.93689789	30.87400123	10.45857769	2.720958409	12.77246507	0	12.06524951	4.87512444	8.316092809	8.630603602	26.06001111	21.68349489	6.355492416	8.597535803	0.140564766	3.948555008	0.00726635	1.291663872	0.71392931	0.130768823	1.559146845	28.92408794	145.7054502	11.86688345	0.156468878	642.8303537	0.499307643	2.975360179	44.38377606	2.759550439	274.8558142	52.77861554	10.56064524	20.72850964	416.1176282	4.442531405	14.82188478	19.37540225	8.818034074	14.07123364	27.94455341	19.54642994	49.91452274	113.5655968	0.897453806
TCGA-BH-A0E6-01A-11R-A034-07	0	293	3.679293675	3.285316661	49.03298698	7.873221741	36.18920848	0.992660156	6.538862596	0.179677648	6.299335799	1.268318514	0.806359728	1.287492409	12.51289165	14.4101378	5.539919548	57.59356179	0.084742172	1.740546255	0.231298784	0.451819697	0.186613994	2.04988491	4.162258322	12.64043966	9.969219411	1.808737965	8.140907514	37.15122603	0.477575387	6.101520146	64.03583253	2.616058636	18.76946127	7.600960858	16.23130941	13.19126631	5.586567022	0.533139978	26.1098274	18.15439205	7.270854534	1.44709658	6.255170384	40.48607854	56.63731076	4.318140494	27.47383682
TCGA-BH-A0DQ-01A-11R-A084-07	0	98	3.025813083	26.07245438	31.44168687	24.36495044	24.38977891	3.786561276	24.26403417	1.504189631	18.79430865	9.30295205	35.148694	16.77323937	25.1454782	8.66249275	13.64058757	12.83944559	0.212828303	8.271465955	1.958634605	3.322089855	1.754114193	0.877508203	1.958380714	37.88260259	59.14546101	24.42753888	0.107340751	56.5912165	1.338301573	14.79118499	28.6971717	14.29464657	425.5881326	29.26717505	22.3263322	26.70513774	218.5996017	5.927489743	75.14981139	13.35930583	5.745986599	8.650001142	23.56311059	10.74354637	91.70685983	61.44534003	1.9131949
TCGA-PL-A8LZ-01A-31R-A36F-07	0	302	5.061030182	8.668347015	46.44138343	9.902668837	50.72716548	5.137841806	14.07702602	0.095918837	12.43510821	9.518908701	4.254015225	8.878042385	23.44577586	13.25885812	11.44696302	13.41665053	0.128930094	11.81837723	0.173638384	1.492417118	0.738861126	0.811750989	13.97462635	41.5547644	26.36117935	22.97367038	8.583481582	89.170775	0.520094132	14.87628613	101.9965747	14.30974757	7.322205449	18.28504983	183.0184597	96.07978497	8.076356414	2.722774921	51.94014513	28.97418156	26.68677585	4.368474265	21.66081944	58.18389544	50.08597153	1.369685365	19.61843291
TCGA-E9-A1N3-01A-12R-A157-07	0	1059	3.088888781	8.82612966	37.5459062	19.63365893	16.80586502	20.23542061	5.735608682	0.280346126	6.170770672	0.279377328	18.31261317	3.868550677	5.967966029	30.05661325	0.976239265	4.289516117	0.630693674	3.115560292	0.676667204	0.343668942	0.37366652	2.376738855	0.988054964	72.46822841	41.35370763	26.94757514	0.00633518	213.6974555	0.482855796	3.719207796	12.01755106	3.311403588	301.3475664	110.2910388	3.740940715	15.09178132	604.5075218	1.025940621	17.52038259	4.894162251	7.375953831	4.891375382	45.6743179	13.9782984	60.14278457	99.28031647	0.153301326
TCGA-BH-A2L8-01A-11R-A18M-07	0	612	1.950087632	18.59592248	27.37653624	27.80682226	31.96058385	6.813540648	18.7451244	0.467745034	18.49610185	5.017356853	10.35993431	12.93828138	28.51337786	23.84592397	4.326531249	14.49574278	0.297816318	6.744742266	3.932645409	1.672405975	0.870395332	0.607199988	4.101965435	39.80742462	44.01609985	17.60299815	0.026424914	71.62839408	0.447568558	7.586271084	22.68877829	4.220432261	333.3545626	22.27091229	8.847619062	113.0639627	322.9765953	2.498209684	54.09698471	10.87127645	26.58988181	6.825871629	20.32030586	15.73636556	110.9303371	54.95081662	1.340763593
TCGA-A7-A5ZX-01A-12R-A29R-07	0	336	3.24811993	29.20139494	94.65106575	25.44712724	25.06308625	13.21391017	36.96880512	3.122336147	14.42097597	4.499539871	33.16444183	12.35330961	48.5533417	12.04675803	3.930730114	21.9957337	0.571715817	5.064259787	3.613007911	2.749456442	0.63585726	0.784054174	11.25207826	62.80681545	49.67625105	16.40286458	1.110245221	114.1067519	2.694745135	5.707539868	4.88261441	15.762361	551.4550575	27.23952109	40.04741921	39.8632995	315.4130757	2.643136979	40.13925759	3.527563366	3.431809599	6.469972487	25.74201683	8.964135527	141.4045798	122.1352669	0.890949497
TCGA-BH-A1ES-01A-11R-A137-07	1	3462	2.766704017	58.23969169	33.52693605	15.23769784	10.64332895	6.15809106	20.33584956	0	29.71604895	3.598501263	14.43001628	28.35443973	69.22779193	12.3740393	9.507462241	16.25909977	0.912176913	4.632991001	1.760159843	0.498304522	0.640308692	3.910118131	2.483234511	85.97633323	67.47889002	48.21182831	0	269.7321928	1.078702182	2.330134018	48.05582777	0.065018774	196.8567375	33.3130302	10.75892057	11.66699412	590.2633554	5.561091284	28.83637401	20.03007908	23.69715149	9.626719637	29.73192219	38.24633767	77.45949357	99.45753665	1.137213332
TCGA-PE-A5DE-01A-11R-A27Q-07	0	2645	2.177375554	72.81705838	63.16524227	8.95124	45.60825079	4.046811517	16.77399337	0.560031536	11.13125069	10.19300738	28.69616585	6.229701385	21.94467521	5.89324005	5.044730613	17.55033679	0.607499403	7.503567518	0.326670414	0.264049204	0.5897297	3.711899709	1.73748353	35.81556475	39.02235056	42.8197802	0.052730954	62.22823557	1.131290028	5.747866919	50.29844151	8.900394521	587.5319419	26.13961308	27.60668276	38.00932606	346.5935132	1.800204265	136.9034277	13.67188098	8.286657639	8.402134004	16.2451579	15.80943513	133.9893962	55.79635754	0.707977321
TCGA-E2-A1LA-01A-11R-A144-07	0	748	1.026751279	12.17094094	45.23420944	11.97684879	39.80960405	2.910590715	9.7648227	0.07088236	9.233794209	4.503134893	4.62564703	5.136790631	19.38244445	18.64022433	5.29658404	19.88844885	0.070204185	3.040247467	0.034217536	0.401043787	1.01225754	0.100863085	0.475007135	33.25153894	32.71514082	22.26533871	0.016017789	62.04087385	0.180866146	25.96093587	45.1457076	1.678862871	339.9806104	31.15741271	6.728244901	19.43891438	303.0822372	1.703610798	85.76045487	18.11653926	27.72892036	5.494048063	6.344743441	12.18667153	84.65287097	86.15385017	0.337591568
TCGA-AR-A2LN-01A-21R-A18M-07	0	1161	7.608294565	151.0533523	27.06744093	36.87491886	24.45681899	10.27093875	45.68563727	2.35649541	34.28214676	14.02488008	111.2917045	20.59702535	79.00819877	15.84954748	7.883020574	144.6397449	1.593013058	13.14184874	6.161823764	2.83938513	2.073547987	1.25500236	8.079972195	95.25945444	37.89181809	45.94804131	0.133128487	169.9067764	2.588897833	17.49241932	2.79148487	38.94098192	306.863281	41.41831137	18.09983796	43.33877005	320.2022441	8.364742057	217.6130481	2.01545116	1.611926706	24.67531383	48.81173584	5.231879552	68.12575077	43.98677032	0.519596562
TCGA-C8-A26W-01A-11R-A16F-07	0	381	2.771255248	21.5685834	51.90663411	28.97280125	31.12895184	4.35192695	14.00233978	0.115765447	16.22645852	26.72631611	23.84659708	8.889322278	23.04647707	27.5160717	6.340833916	37.50141466	0.221125848	5.705083873	0.18162385	0.491240133	1.222384094	2.904452234	1.767063954	42.00870489	127.9441916	16.22688797	0.052320675	97.17260315	0.812326763	15.52302766	135.6512366	7.068476102	203.3729444	39.73544638	6.887785209	22.16307748	277.7572979	3.27469553	54.68027131	28.80074434	40.03562618	4.721606321	24.0279207	25.10064713	120.9562678	56.33463183	0.122523631
TCGA-AR-A24Q-01A-12R-A169-07	0	3172	19.80639555	20.60645449	8.401577518	21.57737762	23.02110072	31.19125737	18.15301976	0.058050999	22.52089356	2.193493966	3.420501142	11.91776654	63.60990781	4.803957283	4.064035399	10.78214289	33.92650421	5.778581358	0.063052568	0.355815961	2.371486194	69.43561457	30.19465699	57.80255491	64.82823917	18.27516075	6.591893028	231.3344035	1.296095085	5.549810327	126.4486207	2.785611994	11.75505423	14.50639216	12.57780289	15.2760789	8.071742054	4.541633868	34.70865749	18.79356227	18.92235892	9.818213076	22.18531035	22.92280139	59.42131514	4.087845	15.083499
TCGA-A8-A099-01A-11R-A00Z-07	0	304	5.286761004	67.20138311	26.64066714	32.20956326	17.76996438	2.227542031	10.02368493	0.223655452	11.87345638	10.64883346	11.06457996	3.681123392	49.40915307	37.0625045	3.434412332	9.417780059	0.05274181	5.259784656	0.044986148	1.529043605	0.271004457	0.418754974	0.906676826	108.8786002	98.57166381	85.36970891	0.050541006	363.3321134	45.15567402	2.451347042	9.413985776	1.696978289	638.1221134	146.0771873	5.538173112	28.79470013	671.0904475	1.79180379	36.30732617	7.599474646	5.459266245	21.82267367	51.53062779	8.050590606	79.4776688	151.7746067	1.01260162
TCGA-GM-A2DB-01A-31R-A18M-07	0	2406	1.014858844	6.48540707	43.01636915	3.422369255	29.51935506	2.859858962	4.203439603	0	5.718339323	64.16866263	1.551051113	2.518233743	13.42496846	6.280107361	8.417471019	2.006991758	0.069858633	1.872794294	4.578187136	0.426782995	0.142442946	12.96050116	6.896495127	19.62359087	13.03798632	5.934825249	7.215030294	8.047203057	1.154845399	2.518073369	104.2745966	0.404993783	207.6280823	13.8515732	64.92171694	8.94106126	115.5317994	0.699949062	24.20831272	13.35712003	12.63828036	1.548356601	6.44310176	18.0800796	113.2712065	1.889307425	18.29677512
TCGA-A2-A3XY-01A-11R-A239-07	1	1093	3.597492256	104.1073006	31.50941393	29.27270816	64.49651072	6.967669287	25.85275391	0.460207459	26.10221583	7.834708947	29.64045289	10.96755916	38.75923842	11.28416216	9.974291164	41.21552944	6.971365052	8.207784732	0.583167785	3.783643873	0.71696023	2.365246947	18.67062775	35.6116816	24.87000798	29.03635741	6.857258491	141.2225997	0.935756757	15.30707335	99.99223022	8.582063745	12.08786947	6.842416106	97.21949459	38.55592137	2.921759729	3.982792204	95.84048382	31.77013569	32.28339165	7.607634608	16.6687609	20.99370865	112.984973	3.261635537	30.69578208
TCGA-OL-A5D7-01A-11R-A27Q-07	0	1780	3.053651151	15.5813272	113.9170543	5.589808622	80.88603197	7.112157196	4.905530566	0.721537134	6.726438862	28.31234572	2.38573541	2.082764675	8.308658296	36.57246412	5.201831773	10.49108929	0.019141975	1.938972945	0.054423852	0.148836388	0.390308143	0.256680441	6.290326964	10.47149509	13.19582325	13.20673476	11.56641995	167.8004187	0.115068863	2.537060809	299.1849373	0.749063775	2.174224357	6.628306564	57.57066053	22.66120666	2.124973971	0.169491625	29.3172283	51.71163378	59.32426124	2.27560554	7.141440082	62.88518435	151.3930402	21.32627918	45.04793873
TCGA-AR-A1AH-01A-11R-A12D-07	0	3807	10.49883541	4.663221832	87.00489649	5.589576167	44.00247639	16.01140622	8.930408665	0.141326139	11.97812358	0.352094386	19.32955876	4.218771554	69.55560482	46.52136539	2.511938786	247.5124273	0.054989779	2.976410327	0.144974624	0.732972291	0.207941093	3.349937365	16.99473804	42.05031402	41.63728265	8.557077693	9.397305703	185.0756538	1.307222819	2.860701621	159.1061322	3.021298455	24.13213962	17.32032728	20.02507953	36.3493702	0.382098746	1.104270642	11.95585516	31.80125164	64.8262799	2.198374945	19.32698615	63.34047198	49.09892466	21.90215532	92.88078147
TCGA-A2-A0EQ-01A-11R-A034-07	0	2426	3.645283825	6.989937298	12.77070852	15.37482955	40.97119386	5.429937942	15.19965497	0.550873912	10.6164682	25.418466	4.777200125	4.111078132	42.91871369	5.951644821	2.897414886	15.30160928	0.555346279	6.162511556	0.033240901	0.097399304	0.530421517	14.14067527	1.891373276	39.34773773	21.9176384	3.037207484	0.007780305	118.7419614	0.153740889	2.853114322	146.4829177	2.668818842	312.0173295	22.41405793	15.4406065	38.95533735	220.5345268	0.755981451	32.38042589	28.3135138	24.88481989	2.966767717	11.59859652	33.85369619	115.0078369	30.13477363	32.25508439
TCGA-BH-A18I-01A-11R-A12D-07	0	1093	3.940366505	52.52968009	34.8696342	18.20961009	39.76941901	7.205716918	32.70241288	0.321015813	27.00638272	1.866121082	13.33202806	12.54797207	48.27157721	11.66908474	7.685300275	20.36989352	0.486000812	13.87448966	1.247477929	2.149251059	3.434106856	4.024596634	2.544303299	52.07824886	76.02476666	22.30392656	0.123321767	200.8021118	43.37220552	6.272201503	19.4857639	3.041329495	265.1758337	65.38871779	21.02073566	26.07615802	364.6254647	6.864486542	40.9070228	12.72450529	20.08173934	20.12503607	31.28229153	16.27907961	73.68072797	50.03735953	2.355642681
TCGA-E9-A227-01A-11R-A157-07	0	975	2.647579022	25.72939002	34.04361139	23.69645639	21.08778634	2.674036074	14.82075091	0.223095611	11.12196732	1.38952909	11.74951072	6.293205292	19.12824202	28.4623629	2.791904769	4.313428758	0.382736222	6.344763302	3.325129446	0.98613116	0.555133944	0.34669662	2.150274466	72.06031422	69.51249824	119.9217156	0.018905435	78.34654121	0.302419009	6.063557852	12.94271875	6.587924158	365.7761819	47.3680955	4.603591904	24.54591626	303.1714023	1.842482808	53.92084388	6.01879004	8.023827923	4.531697448	20.55971887	10.26252145	90.88437714	36.30786642	0.491915716
TCGA-AQ-A54N-01A-11R-A266-07	0	78	4.395373691	0.971281525	89.11662083	6.222798493	26.70650937	0.283530982	4.992238473	2.794384026	3.48336045	2.097470964	1.634259735	1.654599872	15.60050743	20.65408507	0.662753672	3.271020624	4.8814019	0.447810613	0.025941394	0.278706957	0	4.217785689	17.87251808	23.10407785	15.61068688	5.071490591	13.61296568	81.49225117	0	1.000942854	82.79809177	0	25.47705121	5.273300373	197.8999341	44.52776717	1.432144755	0.010630133	4.62803211	8.192640138	30.90061616	0.643453324	5.368682843	27.39745086	95.29202861	0.150462919	28.14379131
TCGA-D8-A27R-01A-11R-A16F-07	0	307	3.150220151	20.26328499	31.43765237	17.97937684	27.48940912	2.123670612	10.28258678	0.284410892	9.364591438	9.400363536	20.48819909	4.656172921	10.68913257	48.90291686	4.188540667	15.22505703	0.108651763	4.266093448	0.096106957	0.536387433	0.339698961	0.200223273	1.741224982	10.1691265	72.36793315	16.29108968	1.626039667	169.1225119	0.489856769	5.665105056	157.5009755	6.613850146	563.9203763	42.33485778	8.37287349	26.63770466	207.5072437	2.030997382	52.32613572	10.17680214	11.46394794	4.092677872	25.74810383	20.21707339	86.48677869	18.72967657	0.165557867
TCGA-AO-A1KS-01A-11R-A13Q-07	0	350	7.424610063	15.50159273	9.579988762	18.57730409	7.609636464	3.893301277	20.50265142	0.220174787	27.39293249	0.487586498	139.4388166	8.239747556	52.15204634	38.26276254	3.327720348	9.730185741	0.529594295	7.195136543	1.178008825	0.588257714	12.46276027	1.451077931	3.139162656	29.02401346	144.7524096	47.43399044	0.140970957	399.2060283	0.351129016	4.798497075	44.02052754	4.94398081	295.7841971	107.0072068	5.351021944	8.670718318	828.6569875	2.112346997	31.01580478	21.69769392	31.92876633	6.98317003	50.25250249	38.11633585	56.07232082	164.690861	0.479002425
TCGA-A2-A0YK-01A-22R-A109-07	0	588	7.6048076	71.01536426	19.02977379	55.54980885	19.65811924	10.61861409	47.20201868	2.0786749	31.86366465	18.66899814	92.37246872	11.29583089	78.17446405	24.54041064	7.149130949	164.2426354	1.181896203	15.17360362	16.11099911	1.488260802	1.945694122	1.193530806	9.891706215	65.81410129	31.24339562	82.34681254	0.748093109	111.1460399	2.357345128	18.52494703	16.84225968	30.64385617	284.4501563	49.48225916	13.29171638	59.75935451	250.1365477	4.987582012	177.435195	6.190789598	5.704180632	11.5559644	48.5734491	10.31679515	63.83934599	39.6739431	0.441362902
TCGA-EW-A1J2-01A-21R-A13Q-07	0	403	6.345369075	70.87030771	32.35268194	17.87871329	22.58514224	12.47622091	38.22806044	0.967951075	27.71595054	1.055037926	47.34622778	24.09020435	82.54775155	16.20580224	5.244713915	24.40237392	0.607741039	11.01255066	2.460446336	1.540279596	2.759389114	0.389647913	5.500574635	64.39924147	83.1455127	29.86288025	0.109367378	222.0222479	1.775212636	14.67183923	5.746163827	11.03505363	310.0504319	83.67047926	8.031104353	59.28865401	365.1673216	5.439052478	118.2188195	3.146687597	4.286310314	15.23789545	47.26144218	8.40526213	82.20078876	101.8524228	0.528236346
TCGA-D8-A143-01A-11R-A115-07	0	431	5.449235017	12.30191866	20.63580096	17.37278537	30.52005449	1.39545702	7.960042027	0.085078629	22.25521369	12.89432773	1.778818016	6.668733377	31.94339859	11.44750077	9.752097711	6.597525948	11.8271426	3.217206343	0.19508535	0.100284282	0.206180421	0.802844631	5.011611785	54.84115031	31.41985828	15.64430137	6.527165909	33.2445511	4.667432639	2.215345723	368.4747147	1.648721735	454.5600012	23.24813191	37.92102124	38.05683586	158.240246	0.639528667	21.55992798	51.65369125	33.26407102	4.90258946	46.67888318	56.03556579	112.5311224	31.77774301	86.06836691
TCGA-BH-A0HB-01A-11R-A056-07	0	806	0.968253806	13.37030576	12.87467763	9.2899703	20.93827494	1.344832416	9.280315891	0.14794795	10.21916307	9.306940632	5.776476122	2.659586549	16.15160678	12.69675277	3.702955755	8.774227862	0.088966125	2.729947196	0.089274932	0.122072933	0.153659391	0.470910488	1.217892567	12.52928931	69.16422772	11.30224105	4.037016119	61.66930108	0.637047552	5.891059945	99.94480749	2.184421899	840.806986	53.76711708	16.07868683	11.17156157	367.2303317	0.980414438	30.86727241	21.23964645	21.61987089	2.775890647	9.580405406	14.02650939	107.046537	77.44282005	0.208779858
TCGA-B6-A0RU-01A-11R-A084-07	0	8605	9.374797224	36.33245407	14.12342183	31.99299386	22.79911604	6.594163939	22.09106872	0	27.57974166	4.901053747	21.81162402	3.806401075	62.04914027	13.31403568	20.91229497	33.04088002	4.402357136	5.752108649	1.821776917	2.04433899	1.577544206	5.730864676	29.87353429	95.42543402	41.24007594	10.19405328	10.6691173	231.3378648	4.072049295	16.03946767	208.1418826	10.32403304	45.45505342	16.38958469	15.40903752	24.50977672	16.68491999	1.921888027	56.69795178	26.65485303	33.0413737	30.59431599	31.09079343	48.82925126	73.68930302	9.228830527	5.580494092
TCGA-E9-A1R3-01A-31R-A14M-07	0	78	4.231835538	83.37553657	34.29520165	20.98300784	43.28024672	6.64759616	35.42828766	0.511885714	19.11174546	2.526967374	19.6842579	24.09529398	28.90315769	20.34356375	4.456303177	18.6262046	0.28568382	10.88117684	0.1029609	0.978804017	0.526724094	0.340769696	1.223434698	139.4208907	71.90471308	41.00311913	0.012852715	187.9279177	0.780060136	1.805291894	0.17325016	1.749511618	207.1946426	54.24186689	11.54083021	31.05124678	348.8149199	5.619813845	67.31891829	1.436673777	1.068872969	20.94160299	32.18353305	3.075766776	44.72435714	38.67366615	0.917996978
TCGA-AC-A2FF-01A-11R-A17B-07	0	2759	7.588126023	23.57540432	12.5312148	29.03800089	20.55110956	10.84204925	37.891632	0.259064153	45.55271424	1.532877836	15.76733535	10.31728839	62.01843184	11.29497506	7.56473436	18.46932883	2.00228348	19.69027632	10.10639874	4.061358729	2.791551099	2.202133604	7.801635436	71.17621327	60.63890971	15.72453478	0.146356401	123.3836373	5.081729784	19.53550848	22.81313145	46.61755803	202.2908663	28.64772438	3.652966759	44.15289021	221.8465002	7.2769871	71.12896445	7.444141712	11.77974163	15.39920831	49.87443841	12.87530793	38.91950253	62.70743793	0.251338877
TCGA-E2-A1IH-01A-11R-A13Q-07	0	1026	3.472981304	33.68790928	11.68178456	7.659411827	21.24559647	5.741557461	29.4828231	0.773779336	21.78869472	4.94298313	21.9762281	20.62870017	37.8219099	15.41544842	13.75319771	68.14311591	0.404242344	11.08715415	0.122116197	2.567835791	0.932440777	1.573580483	3.126975266	57.26165974	113.2030214	3.683758018	3.423150177	192.3772694	0.626493897	14.95566373	24.42712972	13.07248999	254.2571352	24.05227876	5.404210321	37.89675379	282.7014447	12.11560449	127.0638638	6.752374354	11.40443401	9.576935325	21.90368307	13.89760917	33.02658599	67.0539733	1.107684025
TCGA-C8-A8HQ-01A-11R-A36F-07	0	380	1.620645749	75.86938361	65.87378781	33.98785511	41.62463445	3.553464842	20.34032118	0.06861741	16.61486662	8.547535944	40.71357156	20.67643936	24.16646527	15.4577878	8.985288052	43.52652144	0.902909169	6.751112136	0.082810403	4.464633244	0.403842614	0.436811164	0.970749956	38.83326004	88.92270848	20.36780315	0.062023848	49.66902731	0.941091625	4.003807239	98.27505597	3.166007314	523.8633836	20.77587546	36.95563099	23.85234916	198.3061253	3.13546705	98.68278495	27.50641923	21.03260477	8.81769496	17.39730701	24.74974758	232.9700914	33.20859058	2.656797818
TCGA-BH-A5J0-01A-11R-A27Q-07	0	715	1.155246367	16.37086439	107.7878878	15.21508667	39.67451318	1.805429046	8.474731719	1.00062309	7.612762573	51.61608398	1.755604825	6.394503583	20.43833851	8.492887033	7.985161058	8.648357182	0.228703733	3.781111788	2.117934807	2.612955679	0.193194195	2.323125619	1.222658982	12.56656763	25.00734721	10.74317783	0.017393683	37.80677937	0.564656242	4.505866767	30.43727973	5.99009928	693.6198055	17.95911855	34.09553989	28.15518905	186.8030089	1.720527226	56.58021243	8.214220195	6.268229084	4.3613337	11.60250291	7.055238754	171.0038938	26.8313952	1.086192533
TCGA-E9-A244-01A-11R-A169-07	0	21	5.017805604	2.530077536	25.48427705	12.26159552	12.82284172	15.74799015	8.754131405	0.240768627	9.292795002	0.449881119	1.515912501	8.684606959	34.49470647	28.31874239	3.602585757	6.775656004	1.166775398	2.400481188	0.043585469	0.652739838	0.406352948	7.320932612	5.433023717	65.68751175	134.8783598	3.976406932	0.24483686	104.5153733	2.207836325	3.775324669	98.00939102	2.9994474	11.6324016	13.3730164	18.25841316	29.34615564	8.450830665	1.44667881	18.30408289	8.780731209	43.01121861	3.436350394	12.74354439	20.69744979	40.62330734	14.46861433	20.09926501
TCGA-EW-A6SB-01A-12R-A32P-07	0	760	2.957620599	4.279944005	47.80353011	3.161039215	46.5735834	4.534657581	5.6779666	0.280889917	5.496530431	4.344579861	1.156768899	2.102825516	12.36918569	15.06606641	0.78963853	3.791347636	0.044711111	1.3940999	0	0.016554594	0.200566782	2.245662639	2.399402772	22.9405594	4.615901703	7.994476843	3.911627342	46.34377934	0.111988981	1.067742691	69.79110543	0.151203042	81.81982818	3.579688105	9.853507751	15.54150146	2.278297978	0.041672864	8.589865608	7.189649041	20.00770596	1.261251571	4.604778108	20.55193941	47.26670167	4.826967689	14.52374677
TCGA-A7-A0DB-01A-11R-A277-07	0	1007	2.230820262	12.36290795	9.937886394	4.624973098	4.88079571	3.547917196	11.66857738	0	11.60816577	1.906625711	1.808436636	5.562731984	34.84101782	13.61717657	1.553058939	3.3113571	0.447760043	9.548648921	3.811682543	0.555871423	1.154664293	0.971259174	1.617096241	31.45172276	36.37264918	47.16855825	0.01402209	254.432691	0.059374334	10.31945787	5.326728014	3.18750717	106.75284	43.64463999	2.390126744	14.53740087	81.33009908	2.878373535	10.54601549	5.082412229	3.57878799	9.864512242	29.17830095	7.069992492	33.10634055	37.78803995	0.306475708
TCGA-D8-A1XC-01A-11R-A14D-07	1	377	7.35510449	4.302694978	33.80791574	13.22078287	12.58425379	0.692827152	4.307981451	0.092219689	3.7409281	0.574381272	16.06769005	1.160018324	15.21013766	18.51358965	1.605666591	1.787822045	0.326204881	2.072971643	2.559776593	0.413066181	0.159632957	1.139588555	0.625625516	126.4887739	106.1038241	291.3815048	0.020839536	298.6300092	0.058827823	1.595017706	3.830587384	0.624069082	279.9996468	55.15870906	6.470060816	15.67715486	724.2895725	0.583753599	18.8010721	4.741579736	3.904415858	1.281690858	41.3139978	11.74630449	63.23136128	146.0555898	0.63442154
TCGA-BH-A0HI-01A-11R-A084-07	0	620	1.775218638	55.94908702	39.20848455	11.82517866	23.09058512	2.493058667	11.63983261	0.312181631	9.943888991	3.208247809	115.8060749	8.388595193	25.17123093	27.29346518	6.058311596	44.70764228	0.110426713	5.306782132	0.263727828	0.478369063	0.621446991	0.678025181	1.407604977	61.63106557	38.77012038	110.0245565	0.061727657	174.4566934	1.294433749	6.971812098	13.03212169	2.016568466	429.5881845	59.75997559	18.19833221	17.63792308	532.5559524	3.087687131	77.62346759	7.150703812	5.394779202	8.560733839	22.4817635	8.746384204	83.52886159	88.39193002	1.65203125
TCGA-AN-A0FY-01A-11R-A034-07	0	10	3.571383229	22.46591102	97.49844249	17.60053661	15.05825582	10.24945295	13.51135402	1.259006742	25.77841748	32.46173364	8.489524878	7.710201432	14.29867536	26.53393328	3.892711973	7.411073815	0.097551374	4.958191911	4.239913043	1.851494557	0.913251379	2.720958168	5.723893116	33.57260918	163.5732421	32.66740714	0.027095873	410.5979434	0.497177239	2.894295964	916.0460471	5.938147265	226.3028127	30.51078367	20.20642007	19.99105864	384.1698832	4.494733106	25.22220274	33.235832	38.79956994	7.229930793	23.10090854	32.8699903	67.49991868	115.8591805	3.304824796
TCGA-BH-A1EN-01A-11R-A13Q-07	1	2127	5.836114789	76.8810117	20.23188083	9.872034194	13.65967621	10.77133605	12.41960709	0	8.061774852	0.671876972	0.873304237	3.246032351	14.16895104	5.381879049	4.108591067	3.860262149	14.69911785	3.902907486	0.491813131	1.186758371	0.212663716	4.14718191	8.022248255	24.25419285	27.68818052	22.2719178	0.054170771	53.5614036	2.37023523	4.351154042	9.592215629	5.345950873	1164.544887	56.21179933	4.987817344	8.105459297	265.9480705	1.464075691	58.73767834	8.518480079	12.80304488	9.162056201	29.72850133	22.89001979	64.54638369	6.435062054	1.331989611
TCGA-BH-A1FJ-01A-11R-A13Q-07	1	1927	3.800496668	138.178612	25.59275043	10.52824707	10.1537396	1.179949949	8.935512849	0.282813827	20.49567801	11.86061941	3.27009677	4.964535742	73.27825258	40.52359187	4.10346855	9.020066813	0.330127254	2.970684786	2.124665508	0.21668377	0.336567553	0.540108857	1.240090711	57.79406874	95.64058119	15.92287333	0.015977361	365.948174	0.293165681	2.566696251	30.38665008	1.261406232	496.5255904	116.2431716	22.41950963	16.98974331	642.2245161	1.727283177	25.89221552	21.6638415	35.69239593	10.06085715	19.44492168	40.07483502	102.5393701	108.0292443	0.966567099
TCGA-A8-A08R-01A-11R-A034-07	0	30	19.62681459	13.16587412	9.998342867	28.94518735	41.75028387	10.58161026	14.22243608	0.317028881	20.2628666	1.869272126	2.530850374	7.832873434	23.87783557	17.3348208	2.27695526	8.882102514	0.49790742	8.480605571	0.137737407	0.58295605	0.504876968	0.327656203	19.88655492	62.4886662	38.00337091	4.610724543	12.64468249	215.3465634	0.262906489	3.940733245	174.8969451	2.203908695	2.904143563	19.52112451	7.937518453	36.66673174	4.653047698	1.473745962	28.36626126	22.25193983	60.68857157	9.280012289	29.17234946	102.0899179	48.92338404	2.547577832	3.047789638
TCGA-AC-A2FK-01A-12R-A180-07	0	2650	12.1692299	56.99228027	24.93266721	30.41635013	30.55288684	23.26450676	39.34830224	0.315199379	32.98338333	3.446486228	157.6813839	5.966997687	118.8981426	10.56242458	2.972686975	115.5106183	1.152106409	9.903160837	19.64111277	1.089831003	2.036953077	1.180309323	14.81189534	110.6913258	64.61955842	22.34652709	0.403624398	155.3821819	7.607099298	11.50236232	2.589432326	21.4917646	281.773259	43.62833592	9.611701521	108.472355	153.313759	2.057572899	37.63545147	1.162082013	2.428422333	7.660634691	52.6286572	5.556742468	61.18885924	37.83134691	0.945200478
TCGA-BH-A201-01A-11R-A14M-07	0	856	6.184506203	58.93121669	20.19001141	19.38975519	20.25512432	4.550481768	28.3330903	0.134485486	22.57640515	1.870706187	30.90864283	9.720811896	57.43548299	10.53154289	8.732104569	35.19733807	0.337754051	8.574721867	1.696064176	0.491416234	0.71002585	33.09660577	6.558977984	95.50695887	131.3812161	14.51558091	0.091171912	286.5328436	1.008027568	11.97527443	30.5379395	3.661044602	269.9493301	53.01651519	10.40668662	25.18981641	235.0179806	4.688786753	39.25630015	13.4173778	10.21120721	7.210454403	34.02130288	16.54663684	75.38591436	48.50899818	0.836227022
TCGA-BH-A0HA-01A-11R-A12P-07	0	1611	1.620052263	9.956721568	37.5528917	25.3437525	31.34828743	3.633631455	14.2942951	0.329567653	12.94408097	4.823797385	8.169510332	10.73520766	14.79213384	5.984923617	9.14526918	10.61428507	0.221495537	5.925427723	1.173321875	1.592725096	0.577615068	5.053694317	1.785923388	38.56040583	26.66179845	9.011584906	0.121021445	48.03455981	1.313964771	5.637512914	26.55755123	8.00862579	320.2396312	35.14910019	32.81313215	25.16096388	277.0660235	5.639188659	69.07365647	8.300140517	8.02670813	5.699085176	10.62909672	7.341953953	104.5585848	41.72053195	1.896639352
TCGA-BH-A18P-01A-11R-A12D-07	1	921	5.156227663	20.73225725	50.37176261	54.33417506	31.35087869	3.084800655	17.34096761	1.570495078	24.99188368	7.458526621	3.296017914	8.882393869	46.28398946	16.84729973	3.275630477	10.10790684	1.26381871	6.148392948	0.130304632	0.323956737	0.50123053	2.095086396	2.00581325	191.9652244	192.2777026	48.84238932	0	593.9701711	0.375687696	4.589360416	64.90847108	3.079662323	754.8980703	101.6676098	8.371876602	40.82372855	795.1191871	3.999813622	27.19294133	25.49807122	17.25906815	9.444422037	56.58052482	35.12029169	202.6876438	53.38562861	1.869950069
TCGA-AC-A4ZE-01A-11R-A41B-07	0	890	2.224221848	51.76151518	59.90392924	28.07980517	12.42936441	1.619562707	9.748713149	2.952729031	13.90504274	1.980545819	62.9586484	1.712822762	41.56965174	19.51554398	4.09200103	9.169650945	0.267809382	6.404579121	1.224374731	1.088757614	11.87370044	0.788159777	1.772647442	14.47240153	81.70489275	28.6031975	0.025663426	166.2149205	0.772748365	34.75174233	20.83990964	13.55402564	639.2226001	55.73722382	8.176043166	12.86059376	483.6558479	1.572549134	267.8258645	25.69905075	12.87093394	3.666683874	30.65608378	26.9478423	149.0338171	107.4341445	0.160261754
TCGA-AR-A2LM-01A-11R-A180-07	0	1935	8.062356263	33.9314794	37.57568649	43.48468009	24.41143176	26.65669171	38.59778704	0.603552535	36.30434418	1.691625444	20.82857623	28.61164664	79.51328736	22.61463719	5.774282477	23.68469235	0.77924629	10.29414249	5.444736267	3.148043617	1.149229239	0.593273391	8.551112189	100.3822354	172.0587005	36.01204265	0.144913354	268.4153332	2.334134916	6.653398461	9.296844405	13.06531297	298.115023	77.26184069	13.18084777	69.85370612	421.9235208	6.954516566	36.91435574	5.401340619	5.997209938	10.52572169	47.29997539	9.173327847	108.3917056	116.7300599	0.884985988
TCGA-D8-A1Y2-01A-11R-A157-07	0	433	2.336446595	17.15992397	13.6555053	12.92443932	40.03755255	6.606586305	15.23687489	0.300622625	15.91200761	6.76559984	6.180640186	16.03464277	19.07989647	13.85782836	7.698690192	38.00130759	0.391323818	10.18900321	0.195914236	4.691611432	0.650474955	0.47730722	1.019723589	19.93375463	51.40611896	11.49174549	0.163041175	152.7884736	0.882142244	13.82730335	46.88509167	7.360732959	265.8193839	28.49747217	9.26369427	39.94403231	157.5406301	4.168651783	62.22810882	4.960571313	19.68916063	14.23133215	19.30782302	14.49851999	38.51581442	48.18855358	0.641647773
TCGA-3C-AALI-01A-11R-A41B-07	0	4005	2.849365683	18.5714171	89.31084649	16.46831457	26.26161067	2.636228781	10.1878018	0.33471655	10.17176686	70.64983196	1.855591339	5.791852051	12.50622498	6.736709757	4.087594299	9.768388126	0.063145545	4.015907722	0.188510064	1.209918582	0.415234371	5.916020491	1.458444694	41.09891407	95.34099442	1.540635868	1.727073793	93.8659137	0.462624271	8.18547145	260.0232121	1.338464541	949.3476559	58.10776693	44.97157361	14.06125574	255.3285427	1.787709256	91.66633473	28.24946964	29.04151851	4.7116097	6.571270761	43.12718875	205.0100252	14.24516589	16.39421368
TCGA-E9-A243-01A-21R-A169-07	0	612	5.998007944	3.104069112	27.94446729	15.21205586	25.07991652	20.11437112	32.12617171	0.246746766	22.13905811	2.034480758	5.036131621	10.56215917	31.37015448	9.539811886	18.11814613	10.93387349	1.650852281	14.95612394	0.395627936	1.047047435	0.918308982	1.750279625	16.23205766	50.46919393	29.4696127	4.930436344	2.20248498	26.91838035	1.91131153	5.239147716	40.71402874	2.168551576	46.49526401	15.52815899	3.588390354	30.01356033	24.45202556	2.353331694	14.05045186	6.427679599	19.64488436	6.885068347	27.17350732	19.26615647	17.10608808	4.23899919	0.413489735
TCGA-OL-A5RV-01A-12R-A28M-07	0	1062	2.585812404	76.20636436	164.501409	20.15699659	24.30636019	4.234424978	32.96315792	2.333876843	14.79568458	4.316847307	209.4184567	15.12688218	58.89639726	23.0854998	7.00353206	42.48154505	0.810542526	3.339255301	25.09353802	0.225081679	0.587630239	0.230405972	3.826649536	58.30913846	63.04673763	57.6674324	0.059932122	177.0259728	1.827166581	5.282712878	19.30061216	6.363209128	841.5826986	51.64492552	54.65395667	132.5916682	363.9941808	1.101718128	80.568955	13.06542155	6.622613937	7.156503581	29.52983871	17.46330316	162.3131664	126.3273463	0.261982901
TCGA-C8-A1HE-01A-11R-A13Q-07	0	375	2.957843702	67.07216627	33.92016459	20.12699574	21.06259163	2.370241161	10.68383011	0	8.886171377	1.114993969	28.0439281	5.403095455	35.54299501	47.96802323	4.67963609	6.072220858	0.128022947	3.92432743	0.331114165	0.344042204	0.909433068	0.271057544	1.294318232	45.70465807	75.82169891	70.41814759	0.24404249	348.9929984	0.279286355	8.576484051	11.70356995	3.214168875	528.9541823	101.5417174	9.877543988	22.70276743	613.7344577	1.847588496	25.55962841	6.971352919	6.405741119	10.94649789	34.60196573	11.2971104	78.17742801	141.0217832	0.319213082
TCGA-A1-A0SI-01A-11R-A144-07	0	635	3.661014898	49.29137967	66.89862253	10.60056751	27.66462379	8.389770942	20.58831147	0.550227956	26.792886	19.5055736	15.18631991	19.55637401	41.35889119	22.83004671	5.962673713	41.40640621	0.554695078	9.143825729	0.124507209	1.686274945	0.863156559	0.133926492	3.214978393	50.51985015	106.0243882	18.67332126	0.139881269	105.2892961	1.031049824	2.509888074	174.1373154	4.527440687	439.8988777	74.7963515	23.37029261	24.35875129	254.863392	9.823037461	42.302046	40.9658482	13.93579808	13.63995251	21.88758401	24.65579743	117.4784297	49.28951392	8.607850637
TCGA-AO-A03T-01A-21R-A034-07	0	2124	0.824360895	4.99073795	9.646846905	6.2542006	11.20774256	1.162378726	3.375496131	0.042941351	3.058858044	7.577919592	32.24651355	1.035965338	6.28160328	6.580689323	5.872290534	11.06399219	0.060757864	1.299044791	0.357581769	0.273326571	0.472006885	0.633552211	0.845531142	11.94251646	15.37784513	9.017994385	0.014555642	33.56470842	0.342408741	2.742303033	26.08932173	4.39851695	290.192446	12.81474054	6.941096843	9.853771398	93.65050368	0.450202096	55.29286263	6.950965334	8.82129943	0.748306623	5.964391165	6.367778847	59.01476535	15.11925652	0.170430721
TCGA-D8-A1Y0-01A-11R-A14M-07	0	472	7.29872499	30.13186009	26.36660494	24.70920576	28.8788336	4.081795172	20.5679451	0.852723416	23.84920983	16.80669353	22.17779921	12.78082368	39.61989323	21.22217525	4.371628711	84.60031815	0.26141294	14.78109311	0.500830031	0.964921113	4.447892352	1.703010795	4.731423865	46.29045316	59.31298329	67.87573372	0.025692793	189.8136548	1.051656845	3.522370143	111.3608264	19.88216738	406.9223464	108.3579507	9.697351702	40.0998546	301.8421893	3.351113455	42.74144423	21.79441719	31.55922974	11.21927791	31.52313855	31.87363967	89.51808026	35.46327605	0.15041732
TCGA-OL-A66N-01A-12R-A31O-07	0	792	0.929216547	26.77875995	90.60909696	17.26366471	29.41010514	1.203107054	13.65692555	2.355480115	5.530710757	11.30880057	2.704920806	7.372763102	23.65711768	12.85967516	8.464069194	6.644082935	0.952965876	2.458739492	3.677734534	0.832938784	0.254834582	7.436727934	2.210614604	19.75643649	21.30496448	11.34150097	4.890363993	52.54584012	0.610424479	9.737313776	7.195394824	5.071819784	796.9375544	14.54019398	36.50474045	47.95794511	123.3030916	1.776418275	344.988361	1.65029538	5.867217284	4.886943789	7.840700967	5.282477997	186.6780588	10.36678724	0.428482473
TCGA-GM-A2D9-01A-11R-A18M-07	1	1812	1.773293808	39.45672927	82.8361457	25.01224014	22.17747709	2.222475833	9.412504788	1.063348846	6.555095811	10.940155	13.92333574	5.800578914	18.51867544	14.95577713	11.05715606	16.50158808	0.083585328	3.938264504	0.213882418	1.253395558	0.715814023	1.796262371	3.70466899	35.32103415	24.32881057	39.11990942	0.026699163	124.140941	0.376844676	6.063138376	8.048571781	6.941494004	719.927416	26.82679235	23.56762334	14.92181136	293.97409	2.302106562	68.88582487	7.152028533	3.419907776	4.648334284	11.59531435	5.987496883	141.7391966	44.27905733	0.854489576
TCGA-BH-A208-01A-11R-A157-07	1	1759	5.581386002	14.7089198	16.90024375	53.41599295	16.965317	9.247137431	42.1723626	0	29.60951651	1.974981457	8.341005988	29.20698076	36.46273055	4.706669924	6.45760379	20.73663991	1.004668317	11.63384203	2.20588302	2.018331755	1.358502721	0.106865962	13.51422154	75.22722535	33.61024619	5.663316824	0.038386987	27.08420625	1.170314307	7.064271997	34.43350046	6.207581146	240.5956669	15.83951727	5.421533559	16.74545775	47.59400639	10.42359106	53.13273347	2.183529409	8.307539175	15.13887556	14.5782733	6.251333547	34.31559359	13.2129141	6.694104075
TCGA-BH-A0H9-01A-11R-A056-07	0	1247	2.402170758	12.8769898	79.0211612	33.78282363	24.34988093	2.077598155	13.0920666	0.191171165	10.37322328	3.730831225	48.67550598	3.957012093	20.96035875	21.35726314	5.270192258	14.34638802	0.202866549	4.012788343	1.372745175	0.653480711	1.613228593	0.164649611	1.44717292	31.66060143	139.3650827	53.95390633	3.22922254	107.7551243	1.067061782	7.793815943	78.85211654	5.027763414	429.1266292	83.99157027	20.38161633	12.74909671	397.4492455	1.616644185	48.11720444	21.5444144	17.92208195	4.424829773	25.96890689	15.7836486	131.6311116	113.3558178	4.712635624
TCGA-BH-A0BJ-01A-11R-A056-07	0	660	3.556549694	10.19586772	31.34146485	13.81968113	26.67171915	4.589703382	26.28055247	0.660044054	18.16624988	15.48484022	9.121693267	7.768197618	38.29030644	7.7633111	6.494311994	22.30697069	0.834671855	7.276889527	1.174939531	0.894711771	0.664102006	2.218287666	3.351516593	62.65817503	82.93366836	31.1373395	0.037288707	108.4817679	1.210514225	6.084363089	14.69076356	5.989371754	228.4612829	72.78718755	30.53161293	41.50391195	300.9338217	4.01489305	39.77211069	7.707329286	11.2457555	10.51418153	31.70777591	6.355898013	62.27880154	64.94829586	0.771344635
TCGA-E9-A22A-01A-11R-A157-07	0	1189	1.225916618	4.039332466	22.65500956	9.181209548	24.31552911	3.913786326	24.36923345	0.292685157	12.02589007	10.67444787	2.897462483	16.2056482	18.83435319	4.844178489	11.43068995	8.104485584	0.269178796	6.770453694	0.170725353	3.357953537	0.983726287	0.073066772	1.836275291	52.72230921	42.63252086	1.691235739	0.121256918	262.1536964	0.917974441	5.154952894	64.36693256	1.920639025	245.399046	36.68359033	11.03900379	32.21874885	124.6616425	8.419199905	59.74485321	20.03582073	13.0239962	12.52154411	8.109062683	11.35660912	65.1046273	13.4124363	0.873383832
TCGA-BH-A1FG-01A-11R-A13Q-07	1	3736	1.397355234	4.582280536	19.19072068	15.80829427	13.46417637	0.738732945	5.365428063	0.105583897	4.555342739	3.025047065	2.817959185	2.690939402	20.7311279	21.22888604	2.661784987	3.708645118	0.04855208	1.902031675	0.216619317	0.186681523	7.886374401	0.351882913	0.716289337	11.82838673	83.37685234	42.85210643	0.035789311	150.2184645	0.218897184	6.431705983	5.58446425	1.997372815	261.5261829	55.14599847	7.589243974	13.55350247	292.1108703	0.960752354	22.27001404	3.51130588	6.796577816	1.484361632	12.65996159	5.180113637	38.99712633	146.3133035	0.093123084
TCGA-OL-A66P-01A-11R-A31O-07	0	428	1.216668702	10.06217815	201.3080202	5.431547041	28.48622319	1.086590739	5.844007854	0.145744676	4.992854864	20.42451877	4.605456702	2.80467766	7.605465604	0.67005374	6.872686427	9.448671966	0.175282442	2.29635956	2.462472031	0.841784967	0.132449677	0.136440465	1.181668666	12.13717888	7.245216093	0.427114176	1.17742468	3.755492252	0.278915775	5.37396569	62.65774587	3.183005418	322.7649099	8.621358121	32.33009295	22.03960154	48.43938856	0.605435567	39.15497878	2.70119131	4.864044322	2.383967928	4.659191531	5.750114129	84.44326344	2.346428253	1.041207719
TCGA-A7-A13D-01A-13R-A12P-07	0	965	6.464932631	9.652462323	39.70650189	9.936973631	27.64496933	6.870965689	11.86041087	0.309903143	9.62506974	3.834666529	1.089722859	5.637884183	29.16183264	13.60174653	2.697911515	10.12954001	0.280629128	3.333357322	0.014960171	0.701357745	0.236035628	0.380636393	38.78684393	34.59168183	14.1207785	11.63100405	6.155725524	37.95140172	0.237228221	4.606098231	205.7391505	1.315501655	0.298828235	16.1268614	12.74710906	70.91481204	5.853153585	2.507293801	9.518449297	12.41371401	66.2865239	6.56668087	11.89235035	28.19522372	62.61574931	12.78131283	19.52115407
TCGA-BH-A0BQ-01A-21R-A115-07	0	2255	2.292857295	47.92441617	29.0265323	27.05963914	44.95227032	14.70085018	35.45734651	0.098289	15.56488672	3.509851357	107.4059068	21.11044227	49.99447582	12.44172637	9.7689066	28.02907061	1.105602051	5.506296287	3.356927206	2.687851606	0.544444729	0.316529252	2.911152041	51.82171362	48.66430212	14.01154704	0.066633183	129.0297811	9.655722182	8.088970906	20.76729412	4.988559896	342.1430839	36.15851544	23.05386952	52.13657489	262.1341954	3.781642404	79.85411372	7.712677637	6.815320593	10.88631635	20.52439043	11.71706166	123.0668998	59.47116128	0.858222255
TCGA-E2-A15R-01A-11R-A115-07	0	1732	5.295805274	8.380283295	94.52697145	48.40254609	13.74270438	1.682726198	9.228647529	0.115745881	12.56511074	0.648820659	7.305853762	2.417530462	51.74359765	23.83968404	14.42190943	12.88440849	0.090073082	4.593690659	0.92891882	0.914097947	8.870804678	3.138011956	1.043780039	11.180479	67.74496642	69.21420497	0.013077958	808.5415164	0.387635883	7.710703922	71.36392089	1.246120151	426.6970983	141.8900794	15.68398095	43.26677172	450.4410961	5.827057023	19.82624267	26.67662464	24.18983239	2.511989739	44.99278841	19.30946908	88.29319046	41.70910079	2.286721232
TCGA-A2-A0D1-01A-11R-A034-07	0	1051	0.917955588	6.460588107	13.32184471	13.19569468	19.29370614	0.845187783	4.038474944	0.744317228	16.9851532	4.388658354	1.155370442	2.249833294	20.41610008	5.429510873	1.511947034	4.56166183	0.063188219	1.574090466	0	0.087734511	0.95342974	0.150508946	1.114586022	40.04793692	114.0200498	18.76631326	0	45.11524397	0.071221064	1.06101078	102.7068522	0.183161584	651.1494777	28.57552154	7.116351777	4.237640913	298.2930361	1.207335197	8.565844624	21.51570108	17.97530288	1.368682763	21.16417995	21.36615112	138.1755173	11.73311164	94.22375736
TCGA-E9-A249-01A-11R-A169-07	0	217	2.372661168	64.61907589	41.98786625	7.073482893	15.51634523	2.271383311	12.44521152	0	4.769264122	0.396557021	102.3752777	10.30990165	19.69568442	22.57354332	1.752509152	4.871720675	0.023846213	2.718404533	9.403692043	0.966799924	8.523582876	0.130428812	0.850549121	22.58654495	70.08313466	28.47351551	4.468671382	291.8473851	7.902037446	4.121536312	47.88400197	3.784441623	238.555629	28.08895685	7.419200869	73.37628932	354.7461069	2.383716479	13.57268595	16.74316199	19.0037568	7.231262564	23.00558863	29.45375507	109.5659791	184.5949002	0.81755122
TCGA-AN-A041-01A-11R-A034-07	0	7	4.327893887	5.300657331	18.51023758	20.98097526	36.02222445	4.54207883	25.62399683	0.200168278	20.34161825	1.662304602	2.346194862	12.65207521	16.20243382	11.43171756	4.743736416	7.775055393	0.108567198	8.648585676	0.233519187	0.550534357	0.75650918	1.069370631	0.92186519	75.67882173	40.01504324	43.62758262	0.007538907	17.54042637	0.446912419	2.866044306	124.3851593	3.304351252	330.7257199	114.9280043	14.22722597	54.40408452	344.0926554	6.850106049	60.6665945	10.42152442	11.66000839	8.873820902	26.52071191	14.03587464	66.60829112	72.53242544	2.965952544
TCGA-AR-A2LJ-01A-12R-A19W-07	0	2632	2.374396191	30.61359518	51.7383347	16.69185377	60.82439671	2.294169848	11.28636645	1.692186189	8.128794354	3.82236718	14.06627417	6.017200914	16.41756388	13.33966088	7.56222044	15.66205703	0.61772424	4.593001514	0.702517523	0.98933235	0.269485174	0.729980249	5.168764965	15.35672069	19.30408055	24.79866617	0.107070682	56.6776245	1.122640255	12.11879675	31.15226418	7.308051265	531.5033399	10.27949944	48.69948386	38.21101107	187.2395264	1.251917431	111.1707628	6.292735578	6.798880883	6.281221988	10.46319972	9.887741029	204.9542043	46.46080942	0.358194613
TCGA-A7-A6VX-01A-12R-A33J-07	0	317	9.882050111	24.81494567	27.37999144	18.40600245	23.00300708	4.382499604	10.55578895	2.067995122	14.94243467	9.895344959	2.963609114	10.06687071	25.48075068	6.609977916	4.536536558	8.293336075	0.383168413	4.47203166	0.213920937	2.762609874	0.340925208	0.162253239	1.645729789	14.19514484	290.5807243	25.0633208	0.367179605	456.4883459	0.596778194	2.788797272	37.33224638	1.817472284	493.9333855	34.32389654	30.20992243	26.09813129	392.5989644	3.175219532	24.31702263	18.08935404	11.89099961	5.316647571	21.17754197	25.10311582	101.2521019	71.46805268	1.328866362
TCGA-A7-A4SA-01A-11R-A266-07	0	454	2.733533361	19.62658572	32.53413341	16.80872725	17.26498181	4.749868633	16.94357811	1.57946378	14.04317846	10.61633979	9.3190803	9.15552029	20.10336334	13.79685849	3.473376821	32.8428064	0.481876309	7.541871233	0.762465566	1.093779878	0.948378228	0.657991336	2.30311563	22.08715006	21.79242045	88.20066189	0.156153643	21.59049563	1.259443848	14.80359357	70.41837638	8.805905442	174.9092125	39.13591309	33.20344027	38.97235608	242.418239	2.655733762	51.57417878	10.85946584	11.79210023	3.50383827	18.6673296	27.90078933	88.54873938	37.10656213	0.252491841
TCGA-BH-A0W3-01A-11R-A109-07	0	728	0.926750763	10.5043618	59.25491114	34.49118727	21.4860681	1.569193088	9.832876714	0.486433986	9.33219833	5.554461514	14.69689403	3.869902414	40.91652226	51.17526911	1.543911644	7.554363321	0.103238565	3.14235292	0.557696718	0.258017291	0.431535654	0.063753266	0.492988678	47.55873409	90.86671438	126.8839112	0	320.9830236	0.271513288	2.473136906	61.22210506	0.897762565	571.5575195	127.121555	47.00940682	42.06149197	840.454674	0.98628792	45.27554231	52.38402398	16.023969	11.73999601	49.217423	30.0279938	154.3987127	81.83795759	0.268141226
TCGA-A8-A08X-01A-21R-A00Z-07	0	1308	4.902228942	8.621203149	13.98864025	9.221195197	19.92763943	8.956891823	13.65204605	0.143680502	16.6892137	2.356569698	1.593063112	8.739955834	15.25264266	5.218454063	2.501667302	3.90864324	0.442164517	5.614314134	0.658918961	2.049253067	0.590690999	0.043042581	14.32391808	21.21783074	69.46265552	3.568347302	0.04870275	50.97902163	0.687413765	3.836848238	170.0126312	0.243078673	113.2034952	6.019669336	13.49009548	11.1661649	66.64935074	2.295071948	20.09412401	10.06116779	24.99998353	7.803291446	11.83824706	8.857305589	40.49210457	5.119203138	15.96717346
TCGA-BH-A1EX-01A-11R-A13Q-07	1	1508	4.080324056	35.04554947	26.72089137	12.12258135	31.51784649	3.121946156	14.0318772	0.249254395	15.41682602	2.21483795	59.82047989	20.07082682	55.24437905	14.13319114	5.822629706	48.45693283	0.176335446	9.20550514	0.150405391	2.550204091	0.681708667	1.683797432	1.307401651	108.6089463	86.39542223	27.58895507	0.061958358	101.4473494	0.683707598	8.773730076	17.80791162	10.30453563	242.6702247	24.49627862	6.069188466	54.01190268	260.9728824	5.59621801	61.77724489	6.132161965	6.924049053	15.23180338	34.72725839	16.1411899	66.21465956	46.30527728	14.46533118
TCGA-A7-A13F-01A-11R-A12P-07	0	765	1.318112698	59.45539221	22.40510903	20.3790226	13.13226954	1.697802699	8.327878205	0.082694046	12.10968978	0.377704611	41.3116973	5.495964233	21.88789051	11.17734129	3.299570468	5.55070057	0.234008176	4.152006966	0.508973291	0.643325205	4.537664782	0.736990153	1.47092202	20.10887371	153.5241322	38.08438471	1.027782749	161.822323	0.395634934	24.70741142	223.2236599	3.357642908	399.7573647	68.29018482	4.891670904	29.79549563	260.2437714	1.643978916	56.62751436	29.77501607	40.47720266	5.039243903	24.87307269	17.29717332	80.93641744	61.27634866	1.072139362
TCGA-B6-A0I1-01A-11R-A21T-07	1	2361	4.984578585	10.81170965	48.94735444	13.72380152	12.37983127	6.46157523	2.829304307	0.659531953	6.182880418	20.19683061	0.261163786	2.223659372	12.46103251	13.91426662	10.22733399	2.050809452	0.011664675	0.583085044	0	0.401660081	0.166491301	0.255203581	5.829342406	18.9107484	32.83177778	8.643005356	2.223166638	78.26202606	0	6.246780419	174.4782242	0.152154022	14.94953451	9.193120345	5.746226215	32.89971529	0.48824467	0.103284259	23.72955985	4.173104575	70.1646588	1.645238659	5.577402083	30.31079487	40.76375998	0.11541509	3.664679954
TCGA-OL-A5RU-01A-11R-A28M-07	0	1219	2.650797972	63.59771403	99.08098124	11.62114163	28.43722447	4.096425971	12.54912247	0.967635555	11.58200671	3.141253181	33.07782558	3.236991775	26.55648003	19.25054472	6.573199778	26.07572628	0.348500941	4.130309429	0.966075565	0.891723006	0.433973185	0.289876019	2.75098282	33.4235566	28.62127661	9.420352758	0.14908872	110.9703557	0.813666171	4.313594333	13.17852661	9.741099166	637.3051643	44.32851082	27.47005454	30.31984362	321.5163423	2.02722053	69.08794936	4.417732048	4.04739022	4.927954611	14.16321348	9.81338311	112.4928162	100.7862982	0.100860739
TCGA-AN-A0XP-01A-11R-A109-07	0	9	1.388428005	93.31347009	30.36654394	41.44126543	24.26510351	2.177372628	11.5063991	0.220309651	9.909468043	1.494148298	10.10809113	8.803179559	35.32656971	22.71062633	5.913651402	3.658708862	0.051952812	5.065393296	0.159527421	0.536681153	0.819918876	0.549987408	0.759450068	32.19450579	55.86714803	280.080115	2.074372138	288.4025243	0.304498213	8.709582111	15.8009699	1.626413964	409.0878181	81.5699549	26.67047347	36.3627702	578.4126968	2.825451197	33.83325216	5.44421044	5.218966469	8.49485181	31.96481045	9.903329659	63.67638142	89.72097483	2.169785167
TCGA-EW-A2FV-01A-11R-A17B-07	0	788	2.738198412	74.33937451	59.45645831	22.91681848	20.18961653	3.655564614	20.91440938	0.32165767	14.24387897	76.90880622	53.12225555	4.816050088	22.27424861	14.1472325	3.325287887	63.44234684	0.280653961	7.297995573	0.944595973	0.404422233	0.858387327	0.108404399	4.408653749	38.56308233	48.21674586	6.310885254	0.006057272	69.49033092	1.145635844	6.949082971	49.6283113	12.59860184	461.0869986	20.09195107	24.18973088	19.3590699	277.668439	3.048852736	73.07465592	16.61050835	12.87726966	5.811615797	16.499772	12.28021693	95.24579381	17.86976319	0.444457436
TCGA-BH-A1EO-01A-11R-A137-07	1	2798	5.545763616	33.38234419	12.62646811	18.14335096	19.38719194	8.905559462	38.73056045	0.568291406	44.34328956	3.539547172	7.066068616	29.96750354	54.31921585	24.55929406	8.709400867	24.22602076	0.924689061	18.91786406	0.668692229	3.952168817	1.069791781	0.915060962	4.71337957	97.99026242	211.3449447	15.1580959	0.16052604	281.1278095	1.042240781	9.208013283	13.29775285	20.93307075	183.0604236	56.49041031	4.690691494	45.17124088	258.0447221	11.83175397	58.95819164	10.06538518	17.55429803	19.28994979	37.39050679	10.38903798	50.39224952	37.61138848	2.017421454
TCGA-A8-A097-01A-11R-A034-07	0	365	2.590882406	19.85191709	29.40663562	18.40677293	21.21269329	3.756309683	17.39086194	0.418186835	16.86554082	6.29453605	8.039641906	16.40412774	34.06310798	10.65436801	4.057743792	18.79693994	0.214489066	7.615751485	0.145097115	1.836153654	0.493146296	0.371915651	1.708261728	71.87027071	31.65116375	4.128352484	0.129938379	127.3512099	0.450166594	3.904571514	31.15107919	2.395813288	279.5392732	51.8285436	2.696659852	54.80621372	246.0651324	26.49204188	31.25420751	30.06466672	20.62981146	11.79736137	35.4401482	21.56586827	64.76320301	28.29169453	1.06961631
TCGA-BH-A18Q-01A-12R-A12D-07	1	1692	12.01189845	25.21012165	35.93347061	40.92369453	24.4167181	24.78988115	16.55744977	0.876991669	22.99028488	3.439198489	28.24497232	2.460603482	36.98974591	18.06899556	1.378504043	27.50358504	0.999580456	3.998667087	2.046222139	0.20674635	1.526512766	8.538455113	17.86486176	125.3634098	67.08251855	8.344292056	7.982250629	413.7819595	1.864804626	4.093037213	112.9002995	3.476940658	56.61162972	23.0359385	10.58996638	30.27836344	22.39365606	10.98711706	29.40920723	34.08079965	23.89049573	4.292066614	36.0614054	25.96675835	98.57802706	112.3124276	3.858859455
TCGA-A7-A0CE-01A-11R-A00Z-07	0	1074	8.619415876	8.819076742	25.0755794	14.18939461	26.47113165	4.34662642	20.1502979	2.802042235	27.99968359	1.986434356	1.786125086	1.969543567	32.55420678	12.08627056	9.891318694	4.159981089	54.91964427	2.299581924	0.923760559	0.370562135	3.608191366	4.406912743	12.97063325	59.00165651	92.05241829	32.80552696	6.416914299	77.73658035	2.179816571	5.910206815	75.90911748	0.861908191	8.896521587	17.79668356	15.79481829	40.34360489	9.793091442	0.757067818	18.72513203	32.40148834	41.57189413	2.462277523	38.89993376	44.14093848	52.70526322	25.00996848	38.54101203
TCGA-BH-A0BL-01A-11R-A115-07	0	2278	11.97226463	15.95838498	17.27093946	19.43730946	42.54543232	14.60870483	32.59935434	0.541404844	44.70290564	5.53584261	18.57666797	21.00251947	92.94221497	18.33623195	5.081512226	85.97106069	0.49313539	15.45897807	0.539047031	3.063202885	1.335475439	1.439431394	12.20578146	58.2880697	84.36982352	22.05807724	14.22261617	66.29407457	1.705251229	16.02694159	113.8863953	11.1371037	4.948663742	19.89417934	15.54759265	46.67005733	3.293500816	4.739050649	34.76379823	14.4343451	27.48313946	10.4331077	30.42493552	64.2187919	47.91367953	4.803489554	22.18030521
TCGA-EW-A1PE-01A-11R-A144-07	0	320	2.351384604	97.19714034	43.78398122	26.79837397	25.15829771	3.274665796	16.0286372	0	13.7100766	3.994691484	28.82111496	8.719106813	39.95729234	12.96134214	4.594356112	41.11929222	0.283993157	8.30969817	0.701637746	0.832138557	9.009482166	0.357661881	1.557503157	41.06768071	62.33953719	88.64746912	0.195504829	179.3818229	0.662267541	20.48199048	29.66910888	3.001846839	428.1575456	81.14104782	20.28043291	33.50333302	489.2165283	4.305857704	75.59001821	12.931058	5.980251094	11.91311246	26.38540863	13.42964437	67.17541475	129.1218191	1.001121057
TCGA-E2-A15S-01A-11R-A115-07	0	428	3.626697624	12.70642159	34.10729289	40.97853295	16.42032967	2.989878131	6.513234775	0.121525172	6.670363932	1.639966451	1.684268801	1.323307064	5.563215181	40.655159	2.666932961	6.903199692	0.128959785	2.70618847	0.784640282	0.100271306	0.278728275	0.081912322	0.693732885	13.10015606	52.71038928	44.29986572	0.020596428	166.8427234	0.251946733	4.942884701	73.96808813	4.410974873	282.9707605	28.32882505	10.53225406	13.31792547	667.6411074	1.045710431	21.95077029	16.25661952	45.68952203	1.922844836	31.25939904	47.3980824	65.58902909	65.83211943	0.605583949
TCGA-D8-A27I-01A-11R-A16F-07	0	439	5.711911225	38.4915969	30.2603893	15.11001558	22.2176251	8.524119875	29.17932033	1.133652896	29.7888799	1.386017851	80.41436249	11.96615161	44.83119987	11.63993586	8.110104095	71.958994	0.904483045	14.9554698	2.295435597	1.662907156	2.676442986	1.160334442	7.216627944	63.85586351	164.7420888	49.07659847	0.056928793	150.7687532	2.651616161	20.72073354	22.46331875	22.37566297	203.3442663	50.55914654	12.38962512	46.79083042	158.43231	5.961361747	132.600468	6.824747119	14.72011487	11.29163779	44.62361227	10.35690166	63.38750295	62.81281371	0.244410543
TCGA-BH-A18T-01A-11R-A12D-07	1	224	7.692337351	7.059478835	16.95774655	32.1645653	48.17754268	11.48334358	5.508685007	0.34345501	11.97898106	0.54192453	2.970295134	2.037620634	24.96881741	63.70807069	3.239169558	10.59617825	0.01457867	3.177147276	0.132638746	0.404838906	0.184302172	0.529880034	23.94243163	44.52533111	34.44686439	41.12731097	14.27302332	334.6927937	0.021909324	4.974223422	405.1631273	1.690348176	9.549054153	27.940001	20.17494049	36.84967836	1.047977664	0.611460353	12.11953675	36.66322482	90.21521162	3.657172735	27.51073502	31.87859473	83.35055578	6.193019668	16.43044017
TCGA-5L-AAT1-01A-12R-A41B-07	0	1471	2.56013269	19.00005385	86.11456914	20.55910066	50.26314494	3.472748512	14.13073752	0.852874316	12.10306962	20.68155745	5.025335735	9.078926222	25.81988195	21.01680832	7.301086908	8.853848034	0.820579646	6.23519742	2.079155533	0.764031063	0.723402524	0.562093015	2.638964719	33.62152891	125.8271295	16.80954571	0.038546009	64.1880667	1.142519066	7.748424295	5.526515007	4.145037408	479.4565312	11.05026414	31.56107942	46.75598111	291.79362	1.670229571	43.16068107	3.365347565	4.347838271	5.087864242	21.08122551	10.52973493	138.3139248	36.58394521	1.218595901
TCGA-LL-A6FR-01A-12R-A31O-07	0	489	2.615742319	7.280827314	94.9675606	12.88121445	60.27285209	2.954413894	5.99786019	0.628242823	8.832769841	13.45309023	1.919112215	8.492321436	6.712330651	5.749121146	6.901696151	3.629517629	1.155573781	1.546070439	0	1.311787742	0.334015683	1.115778692	4.856061627	25.49465184	17.45511695	8.068770206	1.145888429	39.33318525	0.171755192	1.586400746	61.75986653	0.469315338	68.00730899	4.536952586	125.5639532	26.256192	1.317249893	1.065213554	35.43189897	5.741352678	7.28943189	2.801745136	5.246374531	27.59457461	145.782003	18.53268127	2.248057927
TCGA-AR-A2LQ-01A-22R-A18M-07	0	1233	7.539479796	45.31566601	20.57843101	19.02553068	10.53911849	11.24042588	107.7020571	0	42.37095315	1.083512656	39.20410563	20.21326405	102.2049507	10.16025634	9.290117769	60.01683021	1.606754499	17.48807672	33.08984822	4.328932866	3.262258575	0.347429414	13.7927515	103.0014361	41.8396848	4.435638196	0.185638557	87.74596783	3.360009413	34.93782303	16.43250215	21.79090024	221.0601482	27.13776703	12.2981881	46.43444335	166.0929342	8.545713477	204.4746634	4.348027908	5.156537278	13.70076036	51.03476884	5.933184457	57.24851416	14.17956442	4.543303379
TCGA-A7-A13E-01A-11R-A277-07	1	614	9.670105692	3.488817674	18.68251817	8.685862451	6.736385007	19.28586459	5.387618315	0.450685224	17.62779161	0.343083722	0.464006199	3.448000539	36.98264031	33.01390517	1.825523178	3.162941239	1.859888503	5.012791536	0.126911413	0.177077937	6.33213163	16.34213095	6.034179781	94.37654382	144.1681486	1.380457595	11.26230767	205.566159	0.167706247	1.613247403	36.08876406	1.155256459	6.609225821	22.52758072	46.80958638	14.52603489	0.145059827	1.181259016	4.980540728	44.70584274	19.84380125	5.139469856	24.69398533	35.89419116	44.34423612	17.84516849	12.31575729
TCGA-D8-A1J9-01A-11R-A13Q-07	0	532	2.0893845	75.42431621	11.92373554	20.45143743	14.11600268	3.094549168	14.58181592	0	13.59249479	8.78781915	2.165913307	11.24375959	26.98457832	10.85168527	3.169553751	4.18704731	0.317110636	6.58574836	0.451940675	1.123591876	0.412510602	1.08359647	1.272134873	96.33358077	48.46531286	43.56517883	0.025643737	123.1980809	0.796285353	2.663694022	65.94416154	0.575953196	510.3261551	127.9277342	26.85096484	12.79259015	492.1019213	5.045132253	65.51409224	13.82341946	15.83528109	11.50722306	31.50226546	23.40849539	58.192174	30.73281856	32.52819316
TCGA-AR-A1AW-01A-21R-A12P-07	0	2632	6.561628529	16.74204478	12.52080807	9.087288373	31.44697042	6.260824751	27.7464222	0.711834776	24.70820895	3.331912275	10.18849428	10.6367526	50.81824482	32.23038993	2.934181724	13.67861593	0.137342379	14.19069304	0.937169907	0.717012549	1.293800764	0.26655675	2.162941765	29.72845009	37.78017868	19.99934624	0	156.8285362	0.28896396	4.845997648	51.30483839	5.493914914	148.4071711	45.4684139	1.201807241	50.36047158	174.6229252	2.054553669	35.31300791	21.39501519	12.3430805	6.565518173	25.27726412	24.59573613	81.2966587	53.6683578	24.04000427
TCGA-A7-A26E-01B-06R-A277-07	0	954	3.821673886	29.46802656	7.745854806	5.725043017	5.725922841	9.030807288	24.00481026	0.784406298	27.21354142	2.524225396	16.7730463	34.53427243	66.83023477	33.41808433	1.778326778	15.7383607	1.220845055	22.62409302	1.490981321	0.416069588	19.79012506	8.562293588	2.612064533	50.39027335	106.171339	36.42939505	5.982452234	585.1890072	0.18764261	6.820757851	3.041022039	5.670159364	72.01312917	121.7704656	4.451225094	11.34816023	260.4763731	7.350996781	52.90777721	4.103458796	2.880489756	37.63239105	47.78035422	24.94471005	34.17190687	149.0999933	1.539326512
TCGA-AO-A0J6-01A-11R-A034-07	0	1140	11.37970396	31.2454198	39.21986573	25.82273189	107.1026248	1.736091548	8.425457011	0.240254831	6.413625899	1.795684324	1.415637877	1.700512665	18.00940677	13.22525759	0.732051936	9.195227744	0.006798748	1.611767193	0.191366819	0.135933267	0.024952972	0.37426218	13.48847743	16.78915247	23.11713727	8.577870271	0.005429208	71.45276748	0.030652172	6.65779033	103.0029474	0.236487635	0.617783791	6.072630802	9.750091169	69.15023391	1.494008556	0.204360296	13.78803187	11.13204064	37.65700228	5.640540787	13.79010773	24.64502388	102.4133401	1.116675411	0.309374594
TCGA-E9-A24A-01A-11R-A169-07	0	747	2.728644232	88.90929366	19.66801533	12.12756661	28.11478053	5.672694106	18.48462979	0.413867683	19.37528202	1.861696915	3.823978263	12.4516225	19.5439094	15.64471526	3.152617551	5.047020468	0.131756128	11.45990876	0.158166476	1.707426223	3.265626405	0.444272259	1.386735024	113.2751828	67.11761357	137.1703423	0.28057383	308.5676133	0.572022014	3.71019864	9.818018453	1.888367871	270.0146785	71.62154289	6.59492106	34.57911002	570.5498077	4.175299459	85.61171587	8.062281889	6.868905352	21.71022629	42.1206534	8.222882126	57.69244319	132.4411118	2.500413005
TCGA-A2-A3XU-01A-12R-A22U-07	1	912	1.660005446	4.441880637	69.03827496	4.924357294	21.73120359	1.74173489	3.118123224	0.177605329	2.017791639	1.179943826	0.965848629	0.427919285	3.373754337	10.63305431	2.684325824	2.789079292	0.00418824	0.23423288	0.028578886	0.348912983	2.592711309	0.527621129	1.366519667	17.46653841	10.81664881	0.405800988	0.44817119	41.94476328	0.03776538	0.84391064	51.62473771	0.163894197	0.76114802	5.778006701	349.3054129	40.9055054	0.503051558	0.105398198	9.114257211	7.45054067	37.06034522	4.71527786	3.67699866	20.93076051	112.32227	1.72391089	24.93261182
TCGA-AR-A24R-01A-11R-A169-07	0	3430	4.051567639	4.129501554	54.38997125	39.30170786	15.93981802	2.833844367	12.16007881	0.194541531	14.36407584	1.480945655	61.30978025	10.96329711	17.1457636	21.30647176	6.53922604	12.65274071	0.178917359	6.046400628	0.140868585	0.657357941	1.672538975	0.485659127	1.078360765	19.92463868	31.48037402	17.5737609	0.021980963	350.247879	0.144783224	6.877422978	139.3488074	4.747384016	172.894771	65.03914834	5.084877123	15.33117321	346.7430344	4.130502454	10.94712253	17.42696356	15.66062969	6.794123394	26.57992193	21.86802547	46.24733548	140.2154043	0.320286596
TCGA-AO-A0JC-01A-11R-A056-07	0	1547	5.287424377	24.90440123	40.03714149	7.171607648	58.29675832	20.20067581	64.71698119	1.628576317	31.20492185	2.157490938	20.26795213	8.07340543	51.87184274	15.14097809	6.470042523	20.70883341	0.181050428	16.25671367	0.711300289	2.303571773	1.228312347	0.389138412	4.869759816	41.5562846	26.3104031	3.644007257	0.017524806	16.08882417	1.06361978	15.41774882	75.70043959	32.70488347	81.88391284	11.95044355	8.534799812	56.25811045	56.17731372	3.934885752	148.7376544	9.110712179	7.320598675	4.253265219	20.56125243	22.84191387	53.11195191	25.78512107	0.06155892
TCGA-A2-A25E-01A-11R-A169-07	0	3204	1.998808183	24.87611999	11.58024213	11.29758089	11.81690257	6.681487246	11.09853328	0.137712332	10.10727133	0.34309109	21.69275567	4.369441489	20.80008643	21.48405683	3.271934571	33.18549884	0.121781029	6.036870209	0.124647814	1.21743696	1.138269531	1.443914066	1.498219793	33.61724124	32.34775757	22.01193127	0.023339873	238.329368	0.175696032	7.17172876	119.3242889	6.354046984	381.9676363	123.7142279	6.109660562	14.50292267	382.3411873	2.724135899	93.01741229	19.89370395	30.25311696	4.313767474	14.71663487	24.13329433	75.20410807	71.68015865	1.056700095
TCGA-B6-A0I8-01A-11R-A034-07	1	749	9.769333575	23.70474271	50.48942376	24.84744544	14.56484604	2.333242264	9.624942006	0.250366674	7.255068209	6.133577956	6.69202273	7.879192354	15.60607947	18.41676899	2.747213286	4.005646215	0.066420874	3.530585617	5.076172532	0.383647401	1.684790192	0.97972298	1.470658423	17.66249401	114.6624044	46.64690794	0.007072141	283.9898761	0.838484326	3.140659956	26.03376149	3.061258362	487.214529	68.60663195	4.821909865	11.06707506	329.956382	2.135804839	19.39153786	4.088263944	7.760769114	4.088594299	28.24580297	11.4105636	42.84173331	50.39374538	0.541006231
TCGA-BH-A1EV-01A-11R-A137-07	1	365	1.592032524	17.53819012	64.86781648	26.65121217	9.524638141	2.825053344	9.888523973	0.079324091	11.47244347	14.82186915	7.211973156	11.25138444	32.92099404	54.8005218	3.826900965	6.33317607	3.810409696	4.807694352	0.22975603	0.860211647	0.432528332	0.540613611	30.53620776	36.88848217	60.24332972	22.25353804	0.188216977	283.6907183	0.759023964	1.763970942	41.77977302	1.024803795	639.0681974	86.78695309	5.674439619	9.689643114	448.8771019	5.131080096	26.81228958	16.14816476	14.18769299	13.18717521	14.13578302	7.93191792	83.85356437	53.85965696	23.85018582
TCGA-JL-A3YX-01A-11R-A22U-07	0	352	0.780968385	20.51950822	228.0559151	12.21159073	33.72603484	7.454054909	9.795335156	1.403495004	3.84914557	10.1097703	19.00218991	3.328093843	16.09401531	37.40577948	5.201652988	20.16183175	0.138143295	2.397234781	0.891084682	0.489107515	0.570394985	0.265064464	3.740918001	27.59314147	63.91162198	13.52420913	3.357734797	209.6900767	0.603356309	2.829914555	56.23630954	2.853073462	696.4300855	14.59416371	53.76711092	50.22028834	250.3363803	1.40022221	48.73932287	25.08168387	25.55860735	2.224609019	8.464126957	20.78546603	185.098606	93.97924259	0.522052803
TCGA-A7-A13D-01B-04R-A277-07	0	965	12.93880228	11.14561202	8.374107567	5.611967861	7.873963662	15.36962304	33.56450946	2.305749668	24.79890203	1.399290098	1.629423223	27.35538064	64.43796034	26.09370321	5.597299349	7.098845362	1.806874922	14.25855005	0.81339776	1.67251945	3.469334296	12.85833214	65.10812325	98.82170454	23.29645629	8.527926263	8.637348995	150.2279946	0.169714593	5.76454952	53.43774928	2.455091301	0.427567276	34.80956224	6.465903346	27.30723727	5.480420338	12.33247006	5.677449325	14.76607121	51.64580327	21.21852392	26.93691353	57.06708857	19.48485159	17.7289802	43.31630674
TCGA-E2-A1IF-01A-11R-A144-07	0	1138	1.75964934	79.27649131	75.97546219	8.21060819	34.36613794	3.211069735	12.91713332	1.716205415	9.430004065	2.226920161	9.389655581	8.954683737	19.73553893	13.32561569	10.58299688	15.51766744	0.475535206	4.464204158	0.043149782	0.505733432	1.213062019	0.396305615	2.99945901	30.19524665	29.63466727	10.77637956	0.258548724	75.20410217	0.798279911	9.160483233	31.0890992	8.050547982	305.6345301	19.88938328	31.77423334	40.36811013	208.7054512	2.998816039	76.98066462	8.582514231	9.267991322	8.738170936	7.923292428	11.9173552	112.4181476	34.36754978	4.250867664
TCGA-GM-A3XL-01A-11R-A22U-07	0	2108	5.699985799	14.30425826	80.50498241	9.503524491	42.08817255	6.454649249	5.175386238	1.329798083	4.651197882	1.505912123	1.761643194	3.767623501	10.23138536	32.90270939	1.008582277	1.965645989	0.983530095	1.817987378	0.189664889	0.213745344	0.073241961	0.104119323	2.080335106	19.40558617	47.65736658	6.268920938	0.75808935	109.6990064	0.077117358	12.54544646	347.5725076	0.167336955	6.41137759	11.03485652	3.533999499	28.90412589	0.642023308	0.466319489	12.36922488	44.21482876	79.0202288	2.197142466	11.39216929	49.37093932	159.6698152	8.30981299	7.10112093
TCGA-BH-A0W5-01A-11R-A109-07	0	1288	4.600232052	29.57908684	44.6405761	38.56875993	32.45508094	7.946062382	39.85371054	0.829218914	24.93658454	2.034582142	14.34024685	13.0347449	43.04431391	20.56327101	3.882892235	15.71426956	0.522636077	9.053266658	3.320625902	0.977420822	2.094355754	0.626671541	7.664879695	55.25333766	98.383727	20.50403008	0.187384468	268.1685674	2.019690997	6.289867484	20.83327351	13.12439451	261.531053	52.50999022	15.08877698	42.19292847	230.72968	4.794169992	66.24315292	6.951885954	10.47041339	12.34671885	29.71624239	13.37077573	71.94765485	102.0515791	0.831086426
TCGA-3C-AAAU-01A-11R-A41B-07	0	4047	2.102910425	10.62601121	61.81236688	19.57802965	21.54077715	12.24013964	6.999830596	1.046622455	5.156973845	2.373506372	7.102953909	1.541747523	4.443934566	20.85110538	3.446031016	6.964861378	0.062652179	3.351685254	5.275906594	0.759187537	0.139362394	1.845051964	0.459592288	48.74225297	52.31390596	58.79256269	0.027289925	166.9973108	0.436540706	1.239459031	52.3251215	2.946998999	513.9580435	32.49062643	18.10835437	63.26747529	260.0386522	1.576659196	41.14155018	27.11120671	17.39093923	2.349771448	40.63211749	23.001267	83.6458637	54.19109113	0.120713344
TCGA-BH-A1ES-06A-12R-A24H-07	1	3462	3.844342257	30.31935777	159.4081352	10.17614425	17.3274929	1.599034913	5.833148236	0.341694382	12.51297649	13.70567163	7.728641302	11.90003241	22.81313083	2.974280043	30.29210956	2.920380096	5.23108637	1.856796179	3.744331226	0.177215989	0.757088608	0.511809466	1.747041652	51.7709457	26.60636178	16.23896261	0.123544157	156.0107728	0	3.026385284	5.260936867	0.252252461	141.128706	41.63710027	22.9388791	47.59325297	100.8951773	1.155819152	8.072995416	3.575006528	9.742897005	0.8694229	14.4166648	7.391298327	56.73554825	27.71616066	0.289313523
TCGA-A2-A0T1-01A-21R-A084-07	0	521	2.116179984	18.56524701	18.65201798	19.93321075	33.75419287	3.501372316	13.12091145	0.388167406	10.79505062	5.66423796	2.634992515	7.579120236	16.80855615	6.271523736	5.913693815	11.53637199	0.592372336	7.523629675	0.187382759	1.804024765	0.331160877	0.37792263	10.41873773	22.04262329	26.11620143	4.296797639	2.443543235	92.57666931	0.636726105	4.626856255	69.11630281	7.453989794	325.147017	23.04993151	29.44576639	39.15237562	139.9121801	1.996403633	58.87180015	10.94046844	17.47642749	5.744617041	10.63628931	17.69088835	38.03261343	13.39919038	29.50624968
TCGA-UL-AAZ6-01A-11R-A41B-07	0	518	0.381547429	4.442975354	30.01585413	10.77349251	15.2493924	3.224066225	3.921288115	0.878403446	3.134705266	84.88637311	0.871902115	0.918027391	10.25428787	27.83814215	3.080074725	3.210526101	0.397713928	0.932929545	0.063605673	0	0.623414344	1.973584681	0.411811664	20.06657907	26.48989216	12.28061956	2.441538253	64.19372702	0.037356132	3.394713071	76.9790352	0.21615752	301.9598585	18.04173473	117.6572965	18.70497599	181.6353763	0.382272142	25.3504855	12.16630033	14.14232838	0.701192196	4.507708222	19.93712936	143.3064018	82.74462383	5.309523516
TCGA-A8-A07F-01A-11R-A00Z-07	0	577	6.601794272	19.54752342	42.62962743	12.30197678	33.74410178	17.45572772	19.52027101	1.293914344	39.88335176	1.295763732	4.448566403	9.081101975	51.73404948	42.48075533	2.650442078	6.55276121	3.688450615	9.386001855	8.827354465	2.601758554	0.711458003	1.73858899	3.627070816	62.03670738	245.6169032	43.47641473	3.887133315	302.2054349	0.582635546	4.282020856	32.35306615	2.598758458	706.4954843	104.0310412	14.76353134	41.45154297	548.4707823	2.762794687	31.5276302	17.57624308	14.71485487	8.487058462	46.32873101	24.98099294	114.1475609	138.5959331	8.565780521
TCGA-E9-A1R6-01A-11R-A14D-07	0	339	1.22317083	7.918113894	43.45904481	23.38914716	21.22314403	1.771845066	13.17427569	1.201493234	8.799108808	1.639217127	13.8245611	6.606075644	18.97272567	24.5940801	18.39802707	2.969744361	3.412136568	2.647304394	1.760730097	1.254374932	1.522706012	0.276377211	0.603516524	13.82318735	64.92467571	65.68938701	3.461751627	362.0379055	0.821190049	2.218363258	80.32679777	0.369579319	405.0807804	68.85818241	21.36910832	65.11314466	408.026891	2.41066896	28.19069205	23.97416864	22.98747769	4.890314415	26.25688587	10.49344199	81.3446832	114.667532	0.870463963
TCGA-E2-A1L9-01A-11R-A13Q-07	0	598	3.879809892	15.2376971	28.6839598	14.26955518	25.86007341	6.823398286	24.79396616	0.174285829	15.34257121	16.21046419	41.57422411	17.83847652	29.39133527	10.23845307	9.166859111	20.73300563	0.156178488	9.635602679	0.105167767	3.259568865	1.518506556	0.422039437	13.47227267	62.15214461	79.63256914	12.28699706	0.032820502	130.7615056	2.890643597	8.491171681	26.11017608	5.450382622	269.2886938	40.06645304	13.22675627	16.8095158	338.8005336	7.601977975	72.6139133	5.609372737	9.549965866	20.26628632	18.63421212	15.20460781	86.25789895	92.50618811	2.633683615
TCGA-AR-A1AI-01A-11R-A12P-07	0	3296	13.6516083	14.97152337	14.35214452	9.77510472	35.67372716	15.6854861	8.928539366	0.136993108	21.15929513	1.564288202	1.811850247	8.558214643	55.39012767	14.73776114	0.521769269	14.32146152	0.096916007	5.35060599	0.049598729	0.032295432	0.284563286	0.81565467	21.01853789	49.2502644	27.50691707	22.00584303	2.569456098	160.7285064	0.21847304	3.905624073	257.3753946	0.23176494	15.13616379	29.68678109	0.565372272	58.27628243	2.447177863	0.447134933	5.611931492	19.69766519	151.9995677	3.1561837	40.04903962	47.0593441	38.06119263	11.9578174	16.77661216
TCGA-E2-A10B-01A-11R-A10J-07	0	1141	6.200285418	32.01814832	25.90129641	21.10968181	24.28733694	3.499423945	16.29227362	0.201605333	17.8786879	0.892927292	8.685764019	8.352281881	16.76818527	35.85958104	12.79765929	6.331941314	0.280497871	5.150640061	2.765576736	1.916939979	6.840014007	3.110353256	1.68461373	24.13332495	120.9623763	274.5398452	0.136674553	366.0412367	0.964544802	7.280414043	45.12767558	5.209159239	208.8996753	101.5935241	5.546851562	40.62223663	542.7505334	3.462935696	31.31932522	13.23844979	18.47929962	8.362767475	36.07904798	16.52512816	93.49500899	55.85532091	0.634197027
TCGA-D8-A1XV-01A-11R-A14M-07	0	461	3.453044524	2.005662666	6.620829616	16.0392887	6.674844869	4.556935626	3.564785347	0.135364519	2.957842944	0.112413947	4.845631546	0.965728019	10.17492176	17.52900379	1.595800817	0.846532785	0.014364579	1.310492854	1.159881882	0.095734502	0.093726789	1.693018853	0.526356084	77.0640437	57.06266608	235.5490999	0	173.0518798	0.064762743	1.080574203	1.03083225	0.832762519	90.49874812	29.33386134	0.512096808	10.9269326	449.8684764	0.54223283	7.6343442	3.227055922	5.716470239	1.078145552	19.91863167	17.89785654	27.52844727	83.1928695	0.161175221
TCGA-A8-A07U-01A-11R-A034-07	0	760	19.79772207	24.96602382	6.668438928	15.32236758	35.33895884	5.321280485	18.35381736	0.427307637	15.4830812	3.447203167	3.906259447	5.334929583	33.72935347	7.540034602	1.837854752	19.73658897	0.120919806	6.405662242	0.552528202	1.021746941	0.56003786	1.115508594	6.04524227	42.57179815	44.31808397	5.663941549	6.421355149	62.85891389	0.408875453	7.889545558	160.2343406	4.431399949	15.20613039	23.59133199	4.114842589	47.49755974	5.375669264	1.587904227	20.72647735	6.176923798	39.6903978	3.759078345	26.53990649	25.04930715	20.4104405	2.623600654	2.449704348
TCGA-EW-A1OX-01A-11R-A144-07	0	911	3.170227601	52.49380811	39.73726037	19.47145176	16.2969588	9.503247665	14.5970324	0.201836144	21.52400548	0.041903886	8.008363493	0.539983137	8.90700878	9.062796841	1.720510322	5.343432738	0.042836797	1.484064971	0.024358442	0.0951637	0.157220929	1.08835836	0.960160271	74.53844179	118.0020116	41.62512617	0	53.0667456	0.257506421	1.918091881	18.89148517	2.079840734	583.1397369	187.0003376	19.36679187	3.183005807	587.7163389	0.6587776	59.10823498	8.02456573	11.05231482	1.532052224	31.07291251	9.318897978	185.2523773	74.00331604	1.450828948
TCGA-A2-A4S0-01A-21R-A266-07	0	706	5.991279905	4.462339456	49.027383	19.12570515	15.81528484	8.894569348	4.989802654	0.366075514	5.587885739	0.861358026	9.953911165	1.580756253	12.76988037	14.43651642	4.116450082	4.629547011	0.302144203	3.089031958	0.736325775	0.115067268	0.179542495	7.274497073	1.231646855	89.87966869	85.34197102	45.02156606	0.013787446	328.0578399	0.389205129	2.899078	2.838436429	1.53893265	365.0047653	41.85812211	6.714658799	28.49041748	664.3552889	1.06208198	9.253535176	1.71442401	4.480997371	2.883088535	29.53939727	9.151321166	110.2351733	110.3737778	0.226010379
TCGA-D8-A27V-01A-12R-A17B-07	0	381	4.936875839	79.5711976	21.0613492	68.17530353	15.8917688	12.24948915	17.95469214	0.582925171	22.55635457	0.887502524	106.8275512	7.788535887	39.90901315	24.07505352	3.101235234	29.031999	5.402327397	10.70175379	2.831582804	3.641674003	0.622246104	1.236946624	4.300235956	60.26551136	168.1639925	61.4071054	0.076841174	132.4389545	1.502908105	2.465149631	6.537599204	20.26177944	490.5435615	112.6142104	7.217218442	17.87936049	513.6749197	2.767451307	84.30042555	6.345764578	10.72404926	11.07742192	51.9180583	14.8530975	96.86161168	156.4821924	3.153327217
TCGA-LL-A73Z-01A-11R-A32P-07	1	227	3.11262157	13.58912379	45.71956104	12.99151702	31.25487794	8.444904548	14.15135731	0.67823898	10.27405317	16.67833924	5.192381564	3.820061834	20.5713106	9.054239585	7.107290445	8.891486071	0.490484017	4.971137931	0.754864326	1.794336922	0.671809853	0.174961467	5.760884308	39.44922704	47.13906367	3.668306278	0.076633232	36.17797288	1.946948147	7.118640922	50.64778689	7.71917348	281.1295848	8.54750339	30.945614	31.2419773	120.8953317	1.542895542	34.00142487	5.868389356	20.95053537	3.359638668	14.60186695	12.95648433	89.78990798	27.3775348	13.11375254
TCGA-AC-A2QJ-01A-12R-A19W-07	1	446	2.358726289	4.064748418	26.64403674	15.34381874	71.92787408	1.568688974	2.925075981	0	5.262166587	6.596672181	3.774573701	8.027286247	5.185532663	2.625179914	64.21711551	3.959698212	0.141711959	4.537109088	0.050016527	0.016283737	0.065761741	0.005173116	2.360145114	6.396184398	2.196957559	0.823421547	7.812322833	6.553339555	0.308438707	13.91611585	87.26045035	8.902501656	1.692879128	3.66049693	104.8572777	23.78935186	0.386843043	0.259609899	29.50682626	2.570703666	5.013341953	4.969847388	5.551932823	8.304756527	123.1880994	0.203070924	1.291538129
TCGA-A7-A0CD-01A-11R-A00Z-07	0	1165	2.952814028	121.217737	24.85854892	28.08665801	22.77679851	1.390667679	18.41092199	0.684999335	21.15079023	7.366738803	15.58051094	3.189394367	20.20210209	23.80832724	2.708364589	6.297184593	0.043614355	3.899827251	2.860334482	0.532900924	0.486152933	5.87402941	0.906748986	43.82191134	125.6875564	125.7538788	0.06191766	398.9793787	0.415119257	11.40498498	23.88176059	1.601364046	560.8913419	74.86442972	25.01895739	21.74253843	639.6973981	2.432263042	62.46518444	16.94451369	15.78813791	4.430592462	30.61861741	8.352280818	70.97731525	148.2957593	1.298937552
TCGA-D8-A1XZ-01A-11R-A14M-07	0	466	8.253565562	11.23966811	15.72812461	15.16672204	30.49931591	2.645454147	21.15070542	0.061259763	13.56090047	22.10448735	2.173503966	26.11913795	16.20301225	35.2236069	5.57749916	10.39483027	0.212357786	5.651849789	0.051751617	2.325110366	0.349935624	0.20186846	0.694341025	88.17054799	77.9372832	4.637239824	0.076138163	362.7867907	0.429860088	3.062185693	53.1139794	4.409379734	328.1860904	53.41941868	5.47776254	14.04093147	302.9298979	4.568489185	19.51581841	11.66502575	30.02521673	9.496413023	26.80738374	34.20124989	62.7791069	57.0485085	0.324180006
TCGA-A2-A4S3-01A-21R-A266-07	0	666	2.887432821	10.10260952	81.34358034	7.220063382	38.0369443	6.539300609	10.10409334	0.447158173	7.682645924	22.51273594	1.823792862	5.897580711	19.68039571	18.36503032	5.312059806	11.02249744	0.015817141	3.612747096	0.175386074	0.39530729	0.174157665	0.51070663	2.062447917	19.52980174	29.27432151	4.108962501	0.151571247	163.9739257	0.499181345	4.67438332	218.6766097	0.756502197	995.0784984	61.47393588	32.37187192	37.35060771	343.6055705	1.945986358	20.27744873	27.05135295	68.19337982	4.266636821	9.351495638	28.7821239	125.3719582	36.26134894	0.611297378
TCGA-E2-A15M-01A-11R-A12D-07	1	336	5.856649712	40.23086843	15.73725907	11.40692611	24.41988476	7.700829204	38.63082749	1.138342049	31.40056029	9.98279263	14.27301327	12.92988151	44.5798729	19.9988323	6.854429996	43.24482756	0.496078364	21.05101126	2.472839084	3.027082526	2.569503852	6.728222342	6.939039206	63.58848266	94.73146516	49.20973415	0.020579137	173.0055577	0.944007089	29.06987973	53.89118678	32.49429252	173.4488092	53.23636988	4.384755098	41.49026884	288.3274729	6.931022867	44.76696515	14.33283487	24.59930308	12.34520478	39.76519703	18.4911054	58.16532977	94.12660066	1.827274647
TCGA-E9-A1NE-01A-21R-A14M-07	0	1088	5.041564275	31.50468084	35.60875745	19.08262461	25.1996144	10.17953189	35.71536125	0.298018462	30.13584945	3.539114061	86.81789124	11.30774157	50.30423144	15.71076362	4.388940381	109.7734726	0.358417236	12.74488036	3.862762646	0.843076139	5.040070787	0.40621414	4.447916727	59.86224223	50.37803968	21.48175284	0.040407205	257.4382258	1.749001256	9.685894643	69.30578698	16.97737269	157.8370236	105.0836639	12.25826171	38.35534896	177.2288252	3.790618516	70.20650403	15.29623054	28.55689918	7.124120353	41.46872704	11.93013641	55.5917164	75.79962045	0.189249756
TCGA-E2-A1IL-01A-11R-A14D-07	0	118	3.268003212	14.33638164	38.34903657	33.45354914	21.66041794	4.15571834	17.82004899	1.888285975	20.29315889	11.81000781	9.103614346	12.17536174	49.86896993	35.23160434	4.62340586	12.27625822	1.210633208	7.049551536	5.96777417	0.806841384	1.235953304	0.680579698	2.343343595	52.47856629	70.83341284	85.97233892	0.120012004	294.0954988	1.656264108	15.07361849	12.38618193	6.171390637	543.5387153	100.2186071	13.47536101	43.83215405	578.8128808	5.136016418	43.3990553	8.061297436	4.206375806	10.30827796	59.99335349	9.031420853	88.35567052	95.56366778	0.499630203
TCGA-EW-A424-01A-11R-A24H-07	0	715	1.842363298	15.21743032	112.1461001	35.21207993	28.57049664	5.669035188	10.54845176	1.385167305	8.109876482	15.08484048	23.72526647	8.54642017	18.88914636	39.03921825	15.25620419	8.623083775	0.244984742	2.863672708	0.547094842	1.632730928	0.604883082	0.117885405	1.734605545	31.19343507	42.40274162	23.111241	0.277446055	129.8650816	1.144678528	3.099415329	21.13161215	3.66039275	606.943845	15.27895135	19.61834147	27.70944098	278.4697633	1.980307414	52.49670517	11.71628327	17.47668348	3.688725935	8.249444506	14.27267848	195.8181802	98.42239197	0.399826624
TCGA-A7-A13E-01B-06R-A277-07	1	614	8.775366721	8.229791718	1.619477183	2.765330939	3.167359442	23.66876784	46.3355883	0	35.52831549	0	5.264607324	17.36884818	53.74290342	11.91942886	2.635822516	8.63973309	3.45569453	37.75860503	1.36414892	1.617873211	3.14459411	10.10818863	7.503584317	215.1836523	87.45428688	0.681759775	11.32720062	148.0615176	0.042920133	4.961741291	2.757491006	6.333002898	0	27.56715479	3.887458371	6.456287414	0.311844619	3.646770473	17.94754897	17.96074489	7.993573276	13.79643285	30.29481412	24.43987381	5.687802223	21.98464826	11.70222656
TCGA-E2-A1LL-01A-11R-A144-07	0	1309	2.738934977	8.058096204	11.00455152	34.84012684	12.84732407	2.051827963	20.38823071	0	21.63911833	1.354927348	6.03611462	7.329659816	42.27362418	3.893362093	6.467769432	4.494299731	0.214359514	1.697464219	0.070322321	0.412103461	0.342941817	1.61467391	30.73745304	46.92751194	27.14097738	4.248816318	5.109033383	24.53346096	8.54928087	3.986994038	288.2516449	2.831953005	21.39800212	23.51548893	36.07195411	12.53790522	52.68647192	2.8239997	6.617044664	23.5151281	45.81633542	2.280026995	21.4650452	35.57401259	95.38113414	6.574979554	0.277521124
TCGA-AC-A8OR-01A-21R-A41B-07	0	40	2.958237242	7.715852267	109.9553237	27.45844803	20.74423603	3.999719582	6.603683477	0.23762465	6.244038346	2.07203049	0.903316279	1.070703256	17.816726	20.21064416	6.723208368	1.684178393	0.09245938	2.18401429	2.394575517	0.028009405	0.092549252	0.026694588	0.344038055	58.60275097	53.26923649	101.3519781	0	153.01773	0.07579152	3.951845926	15.66097899	0.511653396	313.8163741	33.09691975	31.70865026	20.70596939	453.0015872	0.305534871	32.32696133	4.830269459	11.13852196	2.006942179	16.51006645	10.38533224	92.12471092	126.0637268	0.576346746
TCGA-A7-A6VW-01A-21R-A33J-07	0	285	2.477886066	11.93593	63.67130406	8.652644177	67.82118468	1.164477182	4.555870843	0.687008178	3.830757101	5.324931636	2.925983473	6.24128405	26.61103867	19.34864629	3.59959159	5.633007687	0.313216179	1.499398033	0.027637021	1.00774304	0.151955401	1.595012461	11.15919566	12.79749477	19.95367497	10.19173067	9.271761605	26.46636128	1.363441641	2.13273646	200.8348959	1.056618577	91.63985572	6.63132775	82.38096541	20.8320312	24.39734005	0.490748178	18.96584386	11.82007177	103.600726	1.942283558	7.991572356	42.46153824	154.3850841	5.193646749	13.14865416
TCGA-A2-A0EV-01A-11R-A034-07	0	968	2.614545349	19.58472366	14.47992269	33.45802645	28.20152184	2.850805645	18.66760055	0.073317554	14.01225846	0.852415535	10.23106824	9.250040455	27.11325173	9.887496031	2.207377129	10.07189214	0.150419022	6.972241332	1.716565066	0.708653942	2.043302877	2.295222163	1.516438918	20.40199865	114.5761313	35.09166989	0.17396491	129.8926683	0.561239641	6.869978025	39.40796081	3.202452101	372.1041302	62.0730449	5.84992762	36.54881337	303.8949456	3.669310183	24.30705803	13.70901456	8.029569627	10.25255224	32.41641837	15.28601281	72.43164139	75.87289691	0.569049835
TCGA-D8-A1JF-01A-11R-A13Q-07	0	366	17.14689604	14.71364834	24.87407885	14.54726239	9.621504256	15.2046098	27.50170497	0	33.85654816	14.01355423	2.330764496	6.760506203	27.59837025	2.586000642	1.912817102	3.967807214	1.815563169	4.91836565	7.200467283	1.491786238	0.504220577	1.252501866	1.017974029	21.7811868	79.4540199	2.654205671	0.011349012	13.18516991	0.336389237	3.10225498	46.15846741	1.992827509	203.3135078	44.24231574	1.658133302	13.91391841	205.7022037	2.707173639	14.16219486	3.400422106	11.5211154	6.625598385	20.14235923	12.6486597	9.061893384	10.70804807	2.28561476
TCGA-EW-A1P5-01A-11R-A144-07	0	703	2.951073593	20.25491171	29.28063544	19.71957125	39.28697352	1.783742011	5.542134993	0.26284214	7.608946017	3.274172872	13.07259322	11.74460304	25.6411994	10.63394974	4.385744266	10.5199556	0.105370601	3.926615593	0.359503588	0.268509388	2.396236777	2.139103601	0.674114445	37.64115796	81.89678708	49.46302437	0.039597533	196.6002546	0.335339038	2.997413821	20.5255386	0.889352663	282.4900701	59.34526128	24.16588185	21.05328689	332.578344	3.180282836	11.21807126	13.59289785	11.31751985	7.783788777	35.58611575	17.99850591	77.92605006	52.44790875	0.216367204
TCGA-EW-A1PA-01A-11R-A144-07	0	575	1.96988438	9.771303159	24.07784732	12.69654682	13.1585021	2.522508513	12.69656191	0.806238827	12.74998456	13.16769683	21.38314384	3.893485724	19.55107209	3.212423097	5.166647147	14.65914163	0.209137511	6.138280118	0.032433441	0.696911326	2.101161323	0.254944282	3.290645628	29.04045897	34.76089808	25.86994489	0.020243499	235.5353979	0.914324395	4.08632498	235.3922208	3.775096849	168.2984469	66.0820901	9.304278106	21.32267077	365.5318519	2.427715015	34.51258847	21.15530286	25.17531063	3.486092148	25.68652011	14.5333374	77.14026109	118.0249197	0.126415651
TCGA-AC-A8OP-01A-11R-A36F-07	0	614	3.967729864	28.19837265	57.45205822	18.31975405	10.63696003	8.898682447	13.52472541	2.770816295	12.47147449	0.663759885	46.52117806	6.962737477	19.22323642	13.52260632	7.112834225	81.15246983	0.241257687	6.406773322	1.041765514	0.527589402	0.544195949	0.526767291	2.107216856	42.81285517	15.35348737	18.43157418	0.072247035	108.5319191	1.053719964	9.459141606	38.01024843	11.66999619	222.5212589	61.71598646	20.89121898	25.90738425	312.2293159	2.255662401	138.5634173	9.811966527	10.84255501	4.261105302	18.62184301	26.98515175	169.1101173	173.0500282	0.187985366
TCGA-BH-A0BW-01A-11R-A115-07	0	2371	19.13140741	26.25424044	21.24481712	31.69317122	94.29012268	2.924039987	22.02969007	1.388011354	12.69931212	9.644080758	1.407051839	6.184693037	50.92851225	9.387618491	1.644706158	9.741163262	2.081736108	7.270416489	0.156343694	0.545361093	0.864956811	0.311856466	25.76106265	94.58831687	8.676828654	49.92416785	20.01142834	126.7450349	0.236113531	4.731016916	61.98521157	0.74005064	2.713994892	67.0312937	27.43238491	152.2974592	16.70853814	4.685950133	15.02161187	7.261093407	19.88846118	5.777379367	22.37116233	18.55288046	45.64341765	2.500206093	0.571293735
TCGA-D8-A27P-01A-11R-A16F-07	0	49	7.793470577	26.71902809	41.83913127	24.46683983	25.12045204	4.350637286	16.4346083	0.379783542	14.97591701	1.379842607	10.3767737	7.531287978	64.71397117	43.79639132	3.71954985	7.659577218	1.242638123	4.142179068	0.572923618	0.716256392	0.476620865	0.127993859	2.890685963	126.6576952	67.18618403	58.64839604	0.085822375	224.4541742	75.61776221	12.52379877	12.06811096	3.475437171	426.6362112	117.7329504	23.0534215	46.98793329	588.5260292	2.497949924	27.46142712	5.506160106	5.783644616	4.872296017	40.04731588	8.977320341	84.42823471	97.47080995	0.736916844
TCGA-AR-A0TW-01A-11R-A084-07	0	3009	1.179007938	14.46107562	89.85494213	7.773983164	17.44448552	5.757699136	14.26279774	0	9.391228385	1.480485625	4.617075793	3.734543251	19.95052273	6.32679263	3.607709706	14.83897586	0.026551681	3.484567162	1.230501532	0.132717708	0.200315527	0.482527074	2.623788877	42.47708195	33.54963704	1.04395682	0	277.1558683	0.119708327	3.174356538	26.76226862	0.384822369	478.7660739	74.57560956	36.18466146	14.8806008	227.2500753	1.503405717	6.578975084	9.788848883	15.89013713	5.376706249	21.59267059	9.967341869	71.18764845	102.4844388	0.226197344
TCGA-AR-A24V-01A-21R-A169-07	0	3203	3.172831769	16.27547186	16.99778279	31.85757491	17.05762145	5.447552075	26.88904376	0.474265428	24.39082416	6.189156524	7.018402673	25.57371948	54.07981923	16.010448	6.537256768	15.19684324	0.282795331	11.84458018	0.506950657	2.37986367	3.465611024	2.369631357	2.20849589	30.25450652	93.69161487	60.31275648	0.222001455	219.7182682	0.669906592	1.815695436	24.76554098	0.646057917	210.7195847	93.03572473	11.60398907	29.55493851	207.934747	8.363035788	25.97326739	13.6911863	14.84013066	13.21187759	22.03471167	6.567409023	49.08909796	49.0187998	2.414151135
TCGA-AC-A3TN-01A-11R-A22K-07	0	456	1.117301643	54.85991596	145.6213062	29.49562908	29.65262914	0.9474182	7.704974911	1.141630567	3.739867088	2.816329072	12.63659926	4.53884717	20.12797972	24.04059368	6.382171015	3.079761123	0.114020963	1.453114446	1.377768214	0.554098653	0.10462081	0.125735281	0.711153878	21.12818356	22.34022555	60.37463505	0.182105182	119.8139048	0.492644493	21.40475154	12.19918919	1.879768599	693.6593709	28.6844499	81.8973669	47.72890626	285.7817655	1.095939432	45.3722776	5.139106155	2.799692397	2.90050963	12.52132238	11.76277185	182.1863155	63.65700793	0.515294589
TCGA-A7-A5ZV-01A-11R-A28M-07	0	368	3.3612179	25.59183866	38.73377129	48.321869	54.85756566	0.981306818	5.614434844	0	11.51791437	9.635462355	1.429387046	73.71115395	40.40419332	13.25482676	8.247346099	1.148252908	0.505764849	2.634460659	1.315393018	2.652379285	0.05071786	1.816907579	4.149948679	48.73542027	11.91458723	2.910658758	4.237467542	161.415408	1.570002815	3.007157959	40.47053306	0.360502551	2.024766157	10.79117911	8.303166987	8.285794645	0.045266518	0.092733775	20.3653572	10.05483306	47.59443793	2.217744736	8.142904528	29.2380165	127.3489048	0.131258894	1.653871091
TCGA-4H-AAAK-01A-12R-A41B-07	0	348	4.208658033	16.11663124	69.46637214	53.99426324	20.65341249	6.98447819	26.73229739	1.816223336	20.32484821	7.960414917	11.37925542	28.39649716	34.61465693	23.93665088	6.185487448	13.67186583	0.58533891	5.497193412	5.041359408	1.070413662	0.585113956	0.294714724	10.39305064	28.71007826	80.81425649	29.32920834	0.171010352	174.8717981	1.416049883	2.934192743	33.50166485	1.582899178	479.0988611	20.39216456	39.55998683	36.22089998	328.6502194	6.157548661	62.78965677	8.174044424	15.30066126	9.492829882	18.78810572	14.46505545	79.2024949	71.61787761	2.910074861
TCGA-A7-A13H-01A-11R-A22K-07	0	899	3.517450381	69.83139002	104.9545017	18.67823258	49.34872203	3.94234182	15.27920595	2.375389849	16.20526735	4.991404716	35.12770365	7.743583223	39.24395984	10.32505772	4.621518562	28.52467848	0.412479882	8.218762552	1.598414285	1.357542162	0.672842816	0.469008473	2.370178063	35.30100582	52.36901891	35.29599098	0.21146023	112.4273701	2.318843611	6.211225128	13.55440098	9.653699519	491.8504516	46.32563413	25.89447925	50.4283148	335.5006328	2.192792893	80.80884079	6.681185306	6.670441664	8.957570114	26.26221357	9.902965358	165.2002542	115.5949807	0.234899635
TCGA-AC-A3W5-01A-11R-A22K-07	0	504	4.532431488	28.98235173	51.46370488	20.03302363	41.31076236	6.184104195	16.13555726	0.224962028	18.48654468	18.58864151	12.98210839	17.57692509	19.05694376	2.941870907	9.574610278	47.0669876	2.137911902	8.330915195	0.081448116	3.058274401	0.77233165	0.190944591	2.543599703	30.37178357	42.4627659	4.819716754	0.321962992	38.2959451	1.195878607	7.197468995	58.68276664	6.896765867	665.7114563	12.63841705	48.32947644	40.7284746	156.1393528	6.764080128	76.66794344	14.60405096	11.7436287	9.788584781	21.99291289	23.47672612	170.2598015	12.6710316	47.12295257
TCGA-E2-A574-01A-11R-A29R-07	0	1179	1.624158119	7.384014089	108.637179	3.798845792	61.52332047	3.386690407	2.64646538	1.097940001	2.607364049	1.953831829	0.521719379	4.328767842	6.352905092	15.47968498	3.897280086	2.010820797	0.194184881	0.513483931	0	0.628596375	0.013575301	0.628455932	7.545833753	38.03058548	18.64309138	5.74179037	0.673439459	6.160464226	0	2.563772475	109.6494362	0.79606924	0.976779806	7.587465714	146.7789073	25.17561321	0.454356673	0.364564497	5.887378756	8.580302794	82.88999815	6.187614004	7.760837259	11.38948862	82.19875701	4.194021727	12.43655005
TCGA-A2-A0CV-01A-31R-A115-07	0	3011	3.449250638	77.15384083	30.34416242	12.09508232	31.49514789	7.542591584	24.58498556	0.351187315	10.70493718	1.579742437	66.17610776	11.00537679	51.70364284	14.97958304	8.832250546	66.77758418	0.480332924	4.699225693	0.995995224	1.448836081	0.425535468	0.604932806	3.505928725	56.38235547	48.90617805	5.733155986	6.137195275	137.2511522	11.12661241	3.237285642	2.366414875	12.08082024	265.7830495	22.45863333	10.38704021	30.5389332	207.2043231	1.719372444	60.73518938	1.014814165	4.64012817	9.774282338	26.72683237	6.260860078	74.72187713	93.68380362	0.438799535
TCGA-A2-A0T3-01A-21R-A115-07	0	1516	3.728300445	18.50084362	66.6500283	21.0993847	12.7374379	4.50693024	15.76209264	0.669142183	26.52216074	0.648306763	54.96051658	28.88735125	13.33417613	12.6927806	11.38095823	11.49999071	0.405007831	4.344771235	3.696780701	0.753679562	1.325598572	0.128069058	2.85411078	82.05726405	67.11520472	25.91722745	0.033602399	88.89619847	1.090844536	5.200249485	212.2476543	4.230911676	417.2482581	59.85120486	11.09737265	16.25607451	295.6934416	1.764871473	152.1158545	101.8361427	42.67207836	3.847136013	26.73262974	42.87453977	255.3210474	130.0035102	0.439349731
TCGA-A1-A0SP-01A-11R-A084-07	0	584	4.96213421	34.0474096	35.41547496	11.2967657	39.83232214	4.440333664	7.942685376	0.505578866	16.10918509	11.21625389	2.688412087	4.474775002	19.49121184	13.17144782	2.279295342	14.51394891	0.480303245	5.254980309	0.095881348	0.732152771	1.66280536	12.74402567	10.63623244	48.58179374	40.57554745	53.76205694	0.603888816	44.38500245	0.276440231	6.067553331	287.3875013	1.95505903	10.53372322	48.00143521	56.33631841	17.84778251	34.18686421	2.836007143	19.8991418	44.31441227	77.36799134	6.308545033	19.31757827	43.67655799	103.9404159	114.5207463	28.96513039
TCGA-OL-A5RX-01A-11R-A28M-07	0	878	5.314793448	44.40992563	95.03674474	26.82105159	50.51901006	7.616971766	20.54036972	0.294711417	14.47482793	9.830556536	73.30370317	25.28596613	44.15699226	16.07839303	8.195850353	46.77238214	1.487257865	3.797339762	1.422680975	0.97267416	0.688699284	0.573866387	4.006817576	62.50726264	32.71505899	19.88882641	13.31960501	178.8924827	1.691993126	10.28792443	9.711680388	128.9088955	352.8166311	25.88393269	27.90681627	67.82449819	250.4043206	1.758653263	46.30741974	4.067208485	5.623386331	5.293251401	20.77964942	19.36220986	152.7535551	100.3269806	0.8750981
TCGA-BH-A0AY-01A-21R-A00Z-07	0	777	1.672646556	28.0155	27.49109083	8.971104729	21.83828516	1.471599266	12.93865939	0.855339166	12.77641001	3.196437563	5.867329888	6.13928489	20.66255134	28.0711316	4.51073475	10.72554685	0.195497448	5.519713019	0.309677881	4.746339681	0.489736379	0.76870567	6.553879303	16.53564562	74.18974707	7.784595311	0.096643523	249.4322883	0.755486376	8.253523713	48.10047813	14.53134393	324.4896983	26.67134756	18.05728441	19.08144336	194.089173	3.266815938	81.66161093	5.595620255	9.252356048	8.363597818	6.826065085	10.04771077	56.28986693	28.35178212	0.580302803
TCGA-BH-A0BR-01A-21R-A115-07	0	2330	5.800351416	17.25948411	30.94157749	8.878446697	35.97774521	4.924271554	19.99020995	0.561203815	19.32325501	1.514674552	10.04468134	12.44158213	35.33827695	2.178756195	9.974868374	30.37767296	0.317619675	10.28332805	0.282201908	3.219323377	0.777158328	0.539387117	7.575808738	45.06467778	47.91869322	30.48631039	0.073977866	85.29062076	1.730320238	7.89319434	92.20825904	6.559799153	282.3741661	48.53450663	19.81548092	27.41349942	248.2424192	8.585058969	31.00943082	21.55731654	108.1136817	11.63961523	29.32959566	13.45660514	61.48441034	59.54030558	4.149511872
TCGA-E2-A9RU-01A-11R-A41B-07	0	538	0.491556354	4.92802038	99.96493047	11.98973192	22.97295098	0.696599855	4.039511953	0	4.718960494	2.324431849	5.955835499	7.039638136	12.64516454	22.33728368	7.777537383	4.271446832	0.186806677	2.026613014	0.03824084	1.767894409	0.100558129	0.158207135	1.389407569	5.213002461	23.39158411	30.97427971	0.035802326	111.0368089	0.235821154	1.505626726	167.7703433	1.169619021	395.7631991	24.02718262	50.49227412	38.02854104	175.7667682	1.128249859	23.30447545	24.01185793	43.55498421	2.574581931	8.097071754	33.55275952	142.8624621	28.73062885	1.453248392
TCGA-C8-A12X-01A-11R-A115-07	0	385	4.307688603	7.766277431	103.1132318	19.40706675	34.51783677	0.490942247	8.66637258	0	5.330239428	1.30333856	24.58754723	13.19233991	4.569318876	16.96706057	80.94246642	6.810866584	0.030280794	2.537742756	0.550997663	0.739970268	7.100451389	0.138909849	0.908901619	6.527604654	27.66465325	56.70835245	0.032241378	283.2714843	0.455070136	2.79310262	69.85249564	1.053287133	741.2517373	64.57887036	53.9754699	33.94108261	235.3055447	0.917251657	29.14198792	11.06770372	15.59466554	1.464322443	16.46480133	10.91836231	179.4962031	54.68892551	1.308706344
TCGA-B6-A400-01A-11R-A239-07	0	215	6.187527082	32.4092877	49.40365629	12.20519594	54.68147324	5.206333054	10.5282387	1.104111129	10.1368859	2.623390036	11.21200278	10.90001994	17.15433251	12.72783773	5.651509708	19.14166747	4.257023872	5.017042721	0.044416272	2.226913697	0.334464277	2.287758118	16.58438137	25.02666891	18.38968386	19.52369715	15.69101726	130.9702521	3.306405514	9.151881762	106.7739033	3.037753218	12.19915889	12.06449248	136.2784989	20.25673796	3.814356125	1.6319938	45.51047957	28.06367697	65.82611308	8.485761831	12.73916753	39.7951922	121.3923319	2.885335377	7.482076163
TCGA-E2-A56Z-01A-12R-A29R-07	0	252	1.714445286	18.24970044	68.32402241	23.64076347	28.3584093	5.229986592	5.929683997	4.435696644	4.207829097	0.499476622	11.46761802	6.323452074	4.057773404	8.387584099	11.34471617	6.112123447	0.095736848	1.708398575	0	0.319024997	0.30582754	2.060778861	1.872204423	33.60728144	8.165578169	9.567274344	0.01698925	102.914052	0.287753226	4.158179911	37.03703685	1.110036844	661.0598532	19.45777365	50.62640087	14.38829474	291.6274283	0.907184452	72.0245041	10.40547171	11.77400386	1.912947548	15.4054968	21.74752912	142.6848468	50.3521173	0.94821217
TCGA-E2-A159-01A-11R-A115-07	0	762	6.325066779	23.68250159	3.270316246	7.066941947	26.89910054	8.839635073	13.82920711	0.201222072	16.40945666	8.605937741	4.536483583	11.58533462	24.8359485	8.161510586	1.995072555	6.389814458	1.926536282	8.402903527	0.744719564	0.505995581	0.563112289	0.16074772	12.89636845	42.16354063	105.7277835	5.71703595	12.05754628	53.04738089	3.829451058	7.202831782	222.4047594	0.618959095	348.1240678	15.72827972	42.53729022	27.86068919	88.8723914	1.691688845	14.82475533	12.19070715	16.28534698	5.84424281	26.90116152	62.71261065	60.37940355	13.58750243	101.6631499
TCGA-EW-A423-01A-11R-A24H-07	0	533	1.062983021	9.39974711	212.3681525	16.54695774	32.53880455	1.057059836	3.345974022	5.949194536	3.672692275	19.4533361	1.236786078	1.520814986	13.22893682	25.33234645	4.315972263	2.480309351	0.075156568	2.220645084	0.12820965	0.275489602	0.4965155	0.182994678	0.575689607	10.35338381	17.55170082	25.42882812	0.048013629	49.28126527	0.457438845	2.322033308	34.39023271	1.176410725	961.4764019	13.99570256	43.98971729	15.25573181	269.0689119	0.493848732	54.32851535	14.02870743	12.26575243	2.033009715	6.246924899	12.79084343	140.7902315	94.13611877	0.121807255
TCGA-AR-A0TS-01A-11R-A115-07	0	2558	11.82599594	14.46580262	18.41935239	28.87401944	51.95594181	11.1117977	38.46104681	0.078127278	34.07775503	10.90002091	5.853302141	6.959936941	58.74051684	9.578298471	2.748937776	14.16901413	0.48638723	12.33165261	0.716583594	1.0314142	0.561241396	1.456942872	19.74006937	62.24657199	28.67783352	19.18582306	8.650937352	286.9910245	2.417149765	7.320657301	171.0015661	23.02260893	20.59164024	22.83383814	5.642564492	42.99772926	0.784568963	3.979567426	47.1886052	11.70068745	26.7659228	5.044938941	30.896254	24.95135102	48.77109032	7.065647305	20.09323567
TCGA-A8-A09N-01A-11R-A00Z-07	0	31	3.145028434	33.7286065	59.73709892	21.27983419	30.66182045	1.983565001	6.478380062	0.106422419	18.18805732	8.351803897	2.444208413	4.595442693	39.54608341	26.74685095	3.551496843	6.500075958	0.135519699	4.531076347	0.500896857	1.404958632	0.626341153	1.075987869	2.130715369	28.28008825	98.58772061	9.62063618	8.777895007	644.9243582	0.509159106	2.669976994	93.74481491	2.127809848	836.0902211	95.6500629	21.52112616	10.63876478	510.0232699	1.673617442	9.976389848	14.99981077	19.70109161	4.209699835	25.38023013	36.70260242	75.00655962	60.81670237	1.520574851
TCGA-EW-A2FS-01A-11R-A17B-07	0	1604	1.3480181	33.62338785	52.42261379	7.015191619	29.2558851	1.896385167	8.277554931	2.322272249	4.954395553	0.964269632	20.20680489	2.601740883	20.36222853	9.407723799	5.402164387	27.86704803	0.34643665	2.927185946	0.067019095	0.868801464	0.332076238	0.177702541	2.364006561	43.21238999	26.44652556	6.524719856	0	23.13841956	0.338145588	4.874381023	65.24444808	8.944665731	191.2720004	24.73241628	26.18250426	17.50850825	199.7956024	0.973679114	102.2885775	9.024589183	13.03165422	1.813472013	8.083746132	14.10550522	118.3391703	49.52974986	0.351756437
TCGA-A2-A04X-01A-21R-A034-07	0	1686	0.695470964	86.5342235	25.29971584	12.9649583	22.18209245	1.780653091	7.550465811	0.283294938	7.021554785	3.881844302	1.211545376	2.930601756	14.66590551	11.75663832	3.22670262	4.996050993	0.184384087	2.963835436	0.656433318	0.186998976	0.205961956	0.101840502	1.60314152	21.62558578	66.42405306	16.30033914	0.025607265	114.9399207	0.216859866	3.381418465	82.66991081	1.463977586	395.6880754	36.52458532	20.61621899	16.78769173	344.1893203	0.801365774	33.79001077	13.77835354	10.46432615	3.349733228	9.6292525	8.806651041	89.35564517	13.11168191	0.369794283
TCGA-5L-AAT0-01A-12R-A41B-07	0	1477	3.536701387	8.87159601	91.22103836	15.01377652	32.59746313	5.582775181	19.54341332	1.353743523	15.10552361	8.482759458	13.91807024	13.01979118	30.13980223	12.40981431	6.964000342	6.182703698	0.165422318	5.562943218	4.23291102	1.131489939	0.436713353	0.25807279	2.830514918	26.82209042	37.83819473	34.50086536	0.069526138	82.84329702	2.001902916	4.444242712	12.98431797	7.192562405	337.2687962	22.75465577	24.12532113	35.51017652	267.018817	3.432564898	60.40386767	8.387827877	8.214450706	5.973320794	23.10158564	11.07121183	136.1309452	93.62246713	1.063725191
TCGA-AO-A0J4-01A-11R-A034-07	0	1587	15.16275635	29.37158011	21.77899542	30.67001901	34.61436571	8.96577206	20.78470357	0.362727493	17.80221222	1.807370035	3.668825559	6.795403296	35.41140797	13.9603719	1.860836036	10.05656812	7.020176129	5.55186042	0.225131107	0.500851149	1.107766673	3.279288477	11.15492545	67.76955493	72.16383142	22.22769068	10.09378595	265.3979776	0.24791501	2.797056478	114.221001	4.17609199	8.036263073	21.22559461	14.1856762	25.46434715	0.620439169	1.804060259	27.34874397	28.60241493	23.99847014	4.836296935	29.60217729	32.01427078	40.59206674	5.636638644	7.86543899
TCGA-E2-A15K-01A-11R-A12P-07	0	275	1.602672362	20.1326592	53.34271475	28.10490748	44.42160556	2.752027326	11.3543937	0.450158638	12.1990094	9.458046882	3.607889356	6.482273397	31.03844912	18.26750571	4.31082104	13.64418751	0.050954479	5.012188392	0.130384931	1.167348841	0.405198506	0.16182563	1.303498627	46.35375581	56.2529488	30.35545131	0.010172553	120.491115	0.459456813	2.412765742	96.95807557	4.735632859	399.7436458	42.3285019	17.64919819	28.60100196	454.8223583	2.074805769	42.95414616	37.1268621	14.87761654	3.561341228	24.38629699	25.53803112	154.6420387	73.96094129	0.587607007
TCGA-A2-A0T0-01A-22R-A084-07	0	533	3.164179549	4.273644841	53.68385729	17.76256905	24.97781825	9.576244311	9.542236927	0.06237591	15.32529136	2.046111734	0.64219565	6.452602139	14.67096845	20.07390547	2.149467987	6.423349169	0.101494271	4.91835601	0.015055579	0.999926764	0.372507392	0.378392392	4.93862193	54.82789143	25.29881119	4.002936377	42.86449465	185.4131935	0.417797004	2.560773162	151.432246	0.28780245	147.0589323	18.91920541	67.01661114	82.23760785	19.38197483	1.35109832	16.49611006	24.67810451	28.16044576	7.88225813	11.44561678	32.09826828	115.9567042	5.745919424	4.318632175
TCGA-B6-A0IB-01A-11R-A034-07	1	3941	6.220499452	10.36093805	52.76322578	27.68855581	24.89436659	0.62053618	5.275823261	0.347173688	6.081764724	5.982466242	5.269877285	6.849313343	16.13828212	26.60188977	3.568083033	2.038449427	0.057308677	0.913706621	0.537696055	0.327377763	0.150240048	0.671688217	0.517006798	32.98223126	43.09877516	16.10619509	5.465579611	127.2551324	0.276831777	3.684179829	87.22964975	2.242603152	628.1528045	27.30847163	13.41250785	11.35988226	273.7370221	0.858445549	28.57628256	12.04724186	6.961888911	2.864130635	8.313859034	11.12894353	137.0530465	31.21936053	0.683848679
TCGA-E2-A14N-01A-31R-A137-07	0	1434	5.28942215	9.146726412	13.08458165	7.779984019	18.527488	11.4093359	9.404714513	0.074650583	7.091886582	0.743926113	0.804042902	2.298494368	17.30486284	21.50734175	0.947745492	4.932989043	0.047530514	1.78520702	0.189192132	0.052795492	0.962694255	3.320933115	6.861581224	26.25858594	33.15284081	10.27098866	3.888378422	218.648935	0.095240644	15.90520525	102.9881809	1.837001547	6.148532478	18.78924556	17.20135058	34.2502298	4.497931966	1.15181769	18.66131403	24.20102257	59.90572989	2.282524862	14.44091925	72.15776202	52.82212934	7.545484692	50.15726355
TCGA-C8-A1HO-01A-11R-A13Q-07	0	375	4.642932156	5.572836749	18.22853795	35.40053807	16.54396962	2.939760894	9.728021294	0.262537301	6.61045867	0.87210015	9.429212389	4.288216083	20.09885601	33.11208551	5.690093534	22.807848	0.557197382	3.332220302	0.380209388	0.232094403	0.732807058	8.808653173	1.162041784	52.98203871	39.24631028	36.83255726	0	304.5416928	0.523359562	1.983483588	11.92299399	2.240992151	474.1647588	64.21846035	6.681550838	7.824423741	508.2390028	2.174712119	39.39279188	14.49927945	14.75903956	2.792739175	30.18941332	19.71140161	95.33168792	83.02788757	0.179453685
TCGA-E9-A1RH-01A-21R-A169-07	0	1417	20.41703861	9.959562725	6.538069719	24.51592967	13.05479499	2.426544539	12.99037737	0	32.09942898	6.715210156	1.231156709	7.990808288	47.57198275	12.58408154	3.638019368	7.761732566	0.088691365	7.350288255	7.580063424	1.861947681	0.34179366	0.042251053	12.82494784	216.6811896	68.45110661	2.067387573	3.109234375	4.715017018	4.858362862	7.386635963	390.4903526	2.583721355	131.3640515	17.06869659	2.673195806	26.96696082	73.50407088	1.587159061	5.971724062	20.91171716	42.84176572	10.96362378	28.73351384	20.82931014	87.62160687	19.82382782	2.952265861
TCGA-A8-A0A6-01A-12R-A056-07	0	640	4.772843063	73.26084398	56.57776118	18.80873518	30.61844831	4.585182879	22.00557475	1.046485836	14.06284227	2.303003413	12.2825536	4.784083068	42.61298271	4.650793269	3.378421561	14.33231711	0.31834542	7.185311928	1.225055209	0.493407485	0.85139308	1.645860904	4.181743889	73.30942449	43.33161521	55.181505	0.035472272	146.7181648	2.169580859	7.697412857	8.72268743	8.465944833	304.4922767	40.12068587	9.28554932	36.88076888	356.4373068	1.728525408	60.33613134	3.91033823	6.465107186	8.625891916	29.20901581	15.19801984	65.86954103	31.92326665	0.683006342
TCGA-BH-A0H3-01A-11R-A12P-07	0	1928	9.028682152	31.05748562	16.27308014	36.44611845	27.02095987	17.21643272	34.71420574	0	24.79307577	2.024579572	29.14545168	14.8507748	72.4665344	16.94452125	7.782025479	41.46936074	0.583748284	14.00165902	1.575200922	5.340543569	1.291986931	0.404491233	5.386824259	94.225794	67.92649592	30.15027566	0.067804812	297.8652118	1.770504299	6.943294064	8.537454818	20.83580181	155.062193	61.87528807	6.139989579	50.76756291	312.6749959	6.180264752	49.19513817	4.473526278	6.530065303	10.7302176	47.41713746	7.373263533	49.86300328	81.46042445	0.277872193
TCGA-E9-A1R0-01A-22R-A16F-07	0	860	2.506571019	25.26029836	34.36609458	30.1889868	24.2512072	3.652098215	23.70023366	1.225820691	15.84051872	1.756027853	38.30814639	4.338151292	36.87374192	19.12363334	6.44741208	13.07044188	0.437940512	6.774951834	2.381789609	3.1787913	0.907114209	4.24599193	2.332554121	68.71133328	136.6259313	31.06466528	0.484762913	100.5445931	1.48572925	34.57493002	12.78033942	15.93088828	317.3953661	49.59977604	16.1044112	29.91466908	452.9460246	3.382650225	59.90864531	8.024944152	10.56516259	7.057143275	32.44627276	9.307738911	82.61988549	44.74742053	0.616256432
TCGA-A8-A095-01A-11R-A00Z-07	0	1277	8.637666995	55.85041829	34.57585595	22.00985593	23.05496205	3.397995311	11.74971143	0.530602478	15.79789967	7.417452099	26.58589818	7.255475038	45.34814053	21.43977313	3.592746087	7.576655308	0.419169449	6.846071716	3.42589169	2.126476455	4.622999748	0.476860116	1.880304098	64.0704294	87.73632811	88.47486157	0.289767995	218.4199238	1.24108015	8.151925902	76.84602766	11.23451701	281.3312185	93.7952544	14.29454782	25.2332032	530.5696762	2.414087724	32.72219522	67.86015519	20.24884382	8.943869203	57.31562201	52.39525419	80.78854922	149.0600461	0.842367187
TCGA-A8-A07W-01A-11R-A00Z-07	0	304	2.257268482	17.31720074	24.58160794	20.46211884	22.53253342	1.562062045	17.69019133	0.304330371	15.54826707	56.70679663	4.000925767	17.06945289	38.75656968	10.7734043	3.256550299	7.945856448	0.069972188	7.062032473	0.110183642	0.735379543	0.362173693	8.227975262	0.48467763	49.45959147	66.8695712	6.212785994	3.567531332	214.4412409	1.116277742	4.468319767	254.2348468	1.872240443	412.5177113	83.80609496	13.29240476	25.57288796	334.6330055	5.290132763	22.61440079	29.68019653	59.14846695	13.79518191	30.08766153	28.43863676	67.79104988	43.1270569	0.764979536
TCGA-OL-A5DA-01A-11R-A27Q-07	0	1783	1.440417368	5.824305993	68.62027449	18.09496854	34.84367597	1.824163158	14.8837589	0.666630691	14.87516673	4.507933212	9.744440043	4.300002784	46.33198786	33.36254504	4.179873259	9.568679032	0.181906335	2.050676045	0.781531972	0.830675442	0.601698643	0.484994325	2.095780748	25.72446264	63.58626269	41.80618501	7.370759329	184.9307628	0.698625172	2.733157588	16.82512901	1.874794062	709.2309695	29.81553014	11.20128664	31.36060627	511.2596541	1.290427987	86.80677412	5.394701694	15.44911276	2.911853874	19.83824632	13.97635238	223.5758451	174.1594048	0.520761196
TCGA-AR-A1AS-01A-11R-A12P-07	0	1150	1.06776334	12.80004152	48.6269877	27.26545604	23.21098324	1.53110338	6.086234126	0	6.549258216	6.84190509	10.62142238	6.471015747	48.35034242	15.47054599	3.366782697	10.69590134	0.066400891	2.862762647	0.881014819	0.8850738	0.75819828	0.101535622	0.232956756	47.66425572	62.78944958	39.52377476	0.023566712	125.2072198	0.299368596	1.625357557	65.35361495	1.090686278	400.4847963	36.28325879	13.77274054	25.18542221	397.7652005	2.36208774	70.46095327	16.58506545	35.43558978	10.91524711	21.54060202	25.34326773	102.0298763	169.2572099	1.71083138
TCGA-A8-A09T-01A-11R-A00Z-07	0	579	1.445577357	13.64968704	27.65189652	19.37374907	28.60541019	2.817799741	10.31372326	2.447276392	11.53350386	4.455535226	7.126473507	10.76200916	36.72341928	46.38968203	3.55085952	5.180018183	0.213086751	5.602647157	0.636133508	4.837361564	0.439918616	1.015108922	0.965624561	48.60922104	147.7374133	7.199953147	0.744461268	231.7403575	1.200877737	1.860559116	33.78042696	1.042313841	417.4307795	41.36451642	9.970453902	35.27314343	427.8625897	4.356938884	17.21694484	21.27171103	15.00522032	10.9686316	24.02486349	15.71871148	70.63760868	100.5164398	1.577331353
TCGA-B6-A0RI-01A-11R-A056-07	0	7126	4.215311928	18.63730914	57.7835927	29.98198699	37.30486516	3.447341703	17.71126785	0.223184628	12.34625209	2.347696611	47.75916582	14.37225089	25.96298243	22.93858807	5.882880083	15.35309377	0.242101595	5.89470744	0.215478944	2.087047665	6.303686738	0.462446605	0.83706441	85.010197	111.2468471	52.47975614	0.075651915	187.0474778	18.72186701	11.87743796	54.96412373	1.510335011	303.6236789	67.63080866	20.36622942	25.14480864	422.9233419	4.584130917	49.61194458	22.25005417	18.72170038	9.560129396	25.83057366	26.39083365	113.0843775	115.0546348	1.292614167
TCGA-C8-A1HM-01A-12R-A137-07	0	375	2.801651502	25.19729793	35.49218708	11.73237495	45.65072826	1.672321908	12.98854861	0.609620108	10.09857931	7.593917872	23.86636565	12.97129505	42.77024439	18.4978033	4.717462776	10.44173428	0.028751786	5.425160054	0.036785771	0.239524762	0.290195639	0.82942097	6.733137682	31.23408747	28.17478989	22.19537746	0	341.182549	0.097220627	3.649810355	201.6489189	0.937595727	288.2429217	106.5763591	5.031819642	31.5302004	313.4737429	0.462265846	15.25490239	27.22884901	57.54625457	3.780102332	16.26276991	33.81385149	79.91563265	56.54079455	0.053767389
TCGA-EW-A1J1-01A-11R-A13Q-07	0	575	0.905798085	15.55356795	51.21429926	14.37058522	16.31902692	3.137627909	8.751195815	0.366365636	9.116238291	2.07903926	2.795106943	3.341707486	5.797588095	34.1735371	2.037707232	7.700812333	0.898511441	5.188811994	0.567420182	0.158342883	0.338230184	4.060849798	0.828484284	94.76320623	68.77940493	101.0694455	0	113.8781444	0.175281112	2.123806921	11.48110569	0.995464281	381.044124	96.86875724	15.20395542	45.28294751	489.8527062	1.491716783	9.05145215	2.966113751	17.42379048	3.087741258	28.39737315	10.61231563	34.46514032	216.4773816	1.43791894
TCGA-A7-A26J-01A-11R-A277-07	0	627	1.953849005	4.738325532	25.33822935	9.427301131	9.067067927	1.859652591	5.55582731	0	5.060247491	4.449610866	0.822962077	4.241505629	9.324862863	15.91037661	2.322171336	1.160442498	0.239576574	2.829485832	1.371643822	0.164043239	1.027859058	0.198034123	0.617913262	13.17784165	30.82123187	11.37363069	0	319.3674364	0	2.195454814	8.208730789	0.770557028	113.6011718	36.84648126	15.44381507	7.179426212	80.99649914	0.70200801	3.942164436	5.706443092	11.63411243	5.698505908	23.60534557	9.316877258	39.36434368	19.35991345	0.400968663
TCGA-E9-A1QZ-01A-21R-A169-07	0	755	4.498468902	40.29804978	22.92820771	32.90829622	45.70339067	5.675438314	34.66441781	1.072248473	21.25131863	1.833284694	18.46229081	9.266105768	41.80186801	9.994538302	8.694019113	28.82071491	0.740715442	8.575285417	3.014340257	1.204408792	6.299719776	1.431296547	3.814528269	44.16504279	52.73861304	21.30994944	4.610894557	156.5148263	0.945526059	33.09888646	53.53372381	17.57765936	96.90558443	45.69012613	7.158384064	55.70228765	173.2823797	3.618265663	76.55280874	9.021929178	26.3771707	8.826782822	28.36388502	23.58671863	43.1211864	43.70875687	0.100133335
TCGA-D8-A1XL-01A-11R-A14M-07	0	606	1.666985416	12.93156719	54.18308613	6.789515259	38.29781584	8.433532063	6.984127345	0.377871308	6.606354707	39.27787255	7.930433006	2.672191003	18.02796517	63.83407064	2.39868072	11.51356837	0.031187998	2.202890109	4.165084317	1.113515618	0.125368783	6.532552665	0.531459022	17.05132728	56.13873141	15.78480384	0.932176944	158.6414009	0.160698485	2.681273687	123.7184045	1.472287381	571.2977867	18.53348046	3.638785779	102.6349652	197.7356017	0.467175299	27.71914489	17.31072896	22.95007404	1.683251285	13.07956899	41.07275329	143.3201439	56.70945101	21.99063805
TCGA-AN-A0FF-01A-11R-A034-07	0	172	2.397562938	19.68582107	47.07689836	9.790477939	28.34477022	2.620502467	10.929623	0.162900253	11.88779101	18.80407227	21.19661109	13.83141861	16.47970311	19.12256786	4.402187232	17.62409401	0.368780995	7.65721305	0.314551901	0.902468399	4.10988079	0.854004734	1.219683878	68.28864561	53.95181261	17.12938982	0	216.3661917	0.571535976	8.034513444	35.8849547	11.17411026	413.2479827	61.69228971	13.50185195	37.58761962	474.6083115	2.827644587	97.98769064	26.79493858	14.35682026	8.194032186	19.81462471	21.16464063	82.23603459	78.59895679	0.251431374
TCGA-BH-A0BC-01A-22R-A084-07	0	974	2.929045242	15.76243653	14.39348592	18.51956936	31.45727738	3.358760369	20.51241808	0.37067388	20.574041	23.95923612	3.855440998	7.057773362	34.26933145	12.76222241	5.243811482	10.37990695	0.240381045	6.675308383	2.326193836	1.019485744	3.924693097	0.939241453	9.50160713	39.43515428	57.43465339	24.01484866	0.062822851	84.99269961	1.241396203	9.041321663	62.11799692	4.294726423	323.7943182	67.26969887	28.00339489	21.56603912	371.6412131	3.226269173	59.63223701	20.6745368	16.57443266	7.35770217	16.76868657	18.37495673	122.9518309	78.73032013	1.427584051
TCGA-GM-A2DH-01A-11R-A180-07	0	2193	4.98899358	32.07550106	53.69696672	13.14245455	28.77847644	4.065795988	16.03113238	1.614307501	30.21087309	52.42333588	14.00999181	5.9415676	57.02179393	31.85144835	2.976633277	28.94025814	1.29907572	7.515130137	0.14611611	0.332994224	0.483194545	1.324863854	3.772955324	52.69468506	136.9907021	23.53388609	0.022799781	235.014724	0.17163037	3.438965068	193.3032472	3.80696757	376.6690092	94.66386728	29.10115357	32.68551859	388.5228092	1.822852499	27.29793585	67.05664451	40.07242519	7.449910545	23.93896061	43.95833044	88.28269434	55.25630867	56.85074672
TCGA-BH-A8FY-01A-11R-A36F-07	1	295	2.607412336	41.13622226	69.74968106	25.30317809	14.90176605	1.070108321	2.723863246	0.288547501	4.022351634	2.116690151	6.566144527	1.056375499	13.08237516	17.71724588	4.186660904	4.711743161	0.054435579	1.811811517	0.429485354	0.340118069	0.191466503	0.525847002	9.111261143	17.21012211	29.27755229	5.255185176	0.032602561	66.19514733	21.99603222	5.100358773	14.00981067	2.869816494	484.7099006	18.27402416	39.03306096	11.1190748	305.5719238	0.380523949	40.94061978	13.94468656	16.7458596	4.987168939	12.32941	14.91717835	137.1897608	97.48804673	0.110280589
TCGA-PE-A5DC-01A-12R-A27Q-07	1	1430	0.756121566	26.51138468	50.21743648	10.50130445	16.83348207	1.275379538	7.615913782	1.277222928	4.587273272	45.88976303	5.628802765	1.812538768	23.3536662	16.18820846	4.905471635	10.2270093	0.085042215	2.317546045	0.806971811	0.247963755	0.279611576	2.228196309	1.168564207	21.60108865	26.20609954	15.44214222	0.03395566	31.19942578	0.694936163	7.98233691	102.610384	6.0086577	457.887874	25.62837758	27.13073907	31.8799768	240.6927872	1.084917171	95.51003511	23.25620486	21.29256402	1.646599296	11.7889013	23.12555378	256.8368325	17.42838054	0.457221388
TCGA-A8-A0AB-01A-11R-A034-07	0	518	3.787581025	12.17807221	16.85476064	23.9811514	18.59835657	2.468490329	15.26010803	0.383740527	29.48379135	0.212452459	44.69500871	5.109193761	59.67112702	27.67877033	1.739955572	6.839454529	0.2443301	3.692680651	0.493988642	1.176043545	0.404090076	1.470500824	1.217001738	30.1930742	133.8135293	112.0573645	0.00722638	516.7919488	0.530382144	19.54667638	45.37493358	1.652540204	271.4301602	80.23015801	1.539710238	62.14086724	576.7547518	1.948332502	51.44934239	32.27229238	23.90060321	4.095713021	43.7117279	25.98354176	105.5318617	180.9545348	0.750235689
TCGA-BH-A1FR-01A-11R-A13Q-07	1	1642	4.30637567	11.69724426	40.5616225	26.15599697	24.38262069	21.44756426	8.45708525	0.549970147	7.390585868	1.87257114	7.317378292	2.694920855	13.93524921	10.31611599	5.027245982	11.76262256	0.155630927	4.98739262	0.783198228	0.803846617	0.476001174	6.606690464	1.146612317	65.30034905	119.4794811	28.92359857	0.024856129	252.5109745	0.385914349	3.05226635	16.38709032	5.819476111	449.398652	67.18004209	15.7368202	22.59432968	952.2337258	1.196706745	48.24470034	6.559684748	9.931657525	3.363190165	33.12605164	15.13259521	66.27355581	119.8947736	0.514167526
TCGA-E2-A15E-01A-11R-A12D-07	0	630	5.533237872	29.69429676	52.31327776	19.01653791	12.56960849	7.804413503	20.55850714	0.885826007	20.9537132	1.931048082	16.88969599	5.976716839	62.4023272	33.76814461	2.289411048	29.01425355	0.44650887	4.791942395	8.659324571	0.626487001	1.293782033	1.724893376	20.42867731	48.99422788	58.51455452	20.78976194	0.537974004	315.2058275	5.58013436	5.49287111	65.95524078	4.632161357	343.2248916	63.98305285	9.215700374	38.20948287	252.6701895	2.015125992	21.09762759	8.159176345	13.89667542	6.037329726	33.75171778	14.40507941	68.21715766	55.10801724	0.566429802
TCGA-BH-A0BF-01A-21R-A12P-07	1	1324	3.265564021	18.18418657	24.32749267	9.037067077	34.16329174	5.847965128	30.67409367	0.435151771	19.05739679	3.734191165	8.121682803	18.12996923	36.09054655	20.47268542	3.314748086	14.93702589	0.266802346	10.22600056	1.251630434	2.068794047	0.671648718	2.112903126	2.394083789	37.87447346	61.64987823	11.39070611	0.040972636	237.4236978	0.346984355	5.114037114	78.50650344	4.6402264	144.1503898	28.8988211	8.031560161	41.4751794	141.1246076	4.138960291	38.85796056	11.70723189	23.70307957	8.172339403	14.8064299	17.69852963	61.02090669	28.43932957	0.850747747
TCGA-AN-A0AM-01A-11R-A034-07	0	5	1.97526389	5.111501792	24.55249856	16.99182488	25.03466453	1.711965251	9.033969739	0.297324901	6.780743245	4.444461429	5.915044664	5.972847864	10.03183103	18.15291173	8.131920199	4.846806939	0.185101847	2.41728678	0.078941348	0.574761301	0.154401474	0.106884074	0.99869819	43.2781595	29.89028913	43.03483156	0.443444844	57.5737232	0.663832411	4.690399524	156.237908	0.420702842	219.8029479	18.83201149	14.11123129	15.02033315	175.7943111	1.658579638	18.21891483	15.9894455	62.15745768	4.799815128	11.67187283	15.52263482	65.88376004	61.72899057	4.117092248
TCGA-A7-A3IY-01A-21R-A21T-07	0	345	2.932516878	26.20250885	36.2383355	29.18096286	40.08685489	4.939070033	11.63189688	0.14199872	9.377700758	2.94808358	57.51117804	13.93621582	29.76033319	13.84003628	7.82922	51.86044231	0.577629108	6.978009	0.77973387	0.56908316	0.288815967	0.132933648	1.450869441	57.17936646	42.42926326	277.4571895	0.128353824	98.79706518	1.041696957	9.985886269	16.57419595	1.091970158	192.720752	21.21809159	13.47870141	25.42047318	345.6762889	2.275230426	46.91467428	8.160593309	10.52094843	5.806736903	20.6980582	15.35809422	79.14447956	88.0752555	1.991320738
TCGA-A7-A0CH-01A-21R-A00Z-07	0	1079	2.354600155	37.67185581	31.9360794	23.43246583	26.13369089	2.984446854	17.61224076	0	13.080998	1.546351904	5.790090032	11.57327883	53.00610729	57.58205643	3.163878993	5.801969	0.485326734	4.182902708	0.851574108	2.171748929	0.364734414	0.117435619	1.443232591	79.41813448	85.78924282	63.55486455	0.31005005	271.3509901	31.53985374	3.278328797	9.959921229	2.049909194	345.3606848	120.0042091	12.40342825	40.72082645	834.8177518	4.206830859	38.8025355	7.514458758	6.245076133	9.744029889	32.20638908	10.91632511	83.88358226	122.2732056	2.532600346
TCGA-AO-A0JG-01A-31R-A084-07	0	798	4.780362444	58.02723201	26.92631244	15.26751218	35.82061942	5.085102328	19.59088265	1.058940034	37.90784568	5.422969903	21.27923458	5.864888705	52.18701376	11.61930288	5.223970966	39.46904028	0.199773048	10.29755338	1.29501342	1.963832752	0.953177132	7.708646174	4.444692402	89.68413713	147.5464882	25.18400435	0.015953078	163.6740066	0.968228124	5.729390778	4.887317765	16.633943	666.8330919	86.41447899	11.50834812	24.90809523	555.0306451	3.993944993	55.33750546	3.798600051	5.367834454	7.728520165	30.64390994	10.22858326	129.0280223	39.52284992	0.653776144
TCGA-B6-A0IK-01A-12R-A056-07	1	571	4.145487917	31.82201664	22.91711795	15.81653696	27.10362861	2.081278103	15.98213332	0.360507644	10.17658871	11.42652207	5.082081085	4.343005193	22.87614709	2.320381803	5.099992808	9.268567811	0.467576535	3.7489151	0.1885329	0.226634276	0.353623443	0.710985583	8.132488773	149.8181282	214.9866092	6.720953493	0.122199697	37.60838405	1.801441695	3.220422091	109.1817154	4.731398456	406.6721484	100.4757523	26.36746889	9.459430703	302.9669001	1.152898036	40.25198257	32.20434521	27.61920623	4.907641897	29.27178552	26.81160669	128.4445647	27.28731559	54.74232151
TCGA-LL-A5YP-01A-21R-A28M-07	0	450	6.766177527	34.54810122	51.44476099	11.65055289	53.80041123	15.3972841	12.33914141	0.775397492	13.76801424	2.374497815	12.31248966	8.070388117	20.45058648	12.74434078	6.680031108	32.12544957	0.692552298	7.476245956	0.198853802	3.83871677	0.964719713	1.096104176	3.816966106	27.56340207	16.31596736	10.95736023	5.968501432	50.36772923	1.020181572	6.650312729	159.9941071	4.829873439	2.492291208	12.26982738	33.06744332	41.17953282	4.080524435	2.674635167	44.50682664	16.29775888	44.74198719	6.538528843	15.56273992	20.40566871	72.40937504	1.85896714	17.7639528
TCGA-A8-A07I-01A-11R-A00Z-07	0	426	2.912355978	13.82957193	20.58796744	9.622558863	23.05489284	5.008390713	20.07686336	1.117023954	22.95352931	1.560115971	2.782614283	10.7812422	40.79549251	19.54587529	5.746254787	18.05662244	0.244256154	9.42926843	0.036765598	3.878173183	0.703118777	0.129288293	1.629853153	96.06931537	134.1217108	146.8086358	0.057368593	107.3175041	0.680171179	5.018149674	92.26277053	2.842480701	669.2332229	98.52664273	28.70755195	20.75074861	482.9154773	4.268592269	50.03495392	34.63589402	18.14060023	14.29788685	34.52264311	20.89541271	95.21853187	68.39461339	1.298665986
TCGA-A7-A26I-01B-06R-A22O-07	0	661	12.53025209	11.88869416	4.061912401	5.003347095	22.1373647	5.483851744	15.21658978	0.21756893	22.08717068	0.316191564	1.188921217	21.12826172	22.77873947	11.90311901	1.341640862	84.65303936	0.523326334	16.64496921	0.932128533	1.077106271	1.129840231	1.613141823	7.209021866	24.1863906	73.01893931	11.62809108	2.925352687	197.0945583	0.173486632	16.06528229	34.97434267	1.171173552	0.568191379	15.28461548	2.394425867	19.65622229	0.336133616	8.44622176	16.66472349	4.308774002	16.89554142	10.30426176	27.5264707	35.01976898	19.56366058	0.822389168	34.94350661
TCGA-EW-A1IX-01A-12R-A144-07	0	1208	3.361475158	52.95819026	44.28681152	46.68155081	19.49220232	6.236005869	25.86580038	0.089865128	24.74121442	6.268820508	51.10021766	25.99077864	57.90740856	28.92052506	6.910628322	75.30692831	2.06619522	9.612516288	4.739398268	3.241343143	1.648906251	1.554689465	2.170955858	71.21833344	85.66299691	20.67564293	0.121844754	239.9183906	1.719774779	10.89713512	9.232420264	11.63749809	554.7999728	88.54689901	25.83759068	39.58538573	405.3182432	9.421564014	117.0834402	7.038229817	3.785316075	12.0861538	43.1291589	7.381321273	90.66056341	86.19099697	2.552153136
TCGA-EW-A1PB-01A-11R-A144-07	0	608	6.912342628	10.07637	101.46084	14.00747681	102.8399757	0.994775372	6.731642454	0	14.35862251	9.630246149	1.142204584	1.872227353	25.86048412	21.20601677	4.571682097	6.175417746	0.03676805	5.179424695	0.09408397	0.091891946	0.016868403	0.102174751	5.186663506	72.17936971	18.68089966	2.626681987	0.088084492	50.80236098	1.118939753	6.408429832	149.3180696	0.559536184	4.04575816	9.948941265	30.60968934	94.18678505	1.016234459	0.17348963	11.36322687	15.62358948	19.1695031	3.375486404	16.65559081	43.08679626	167.1028629	1.400623071	1.111591472
TCGA-BH-A0BP-01A-11R-A115-07	1	2296	5.620250607	29.11383129	16.68899211	22.8434316	15.96120802	3.570617894	24.08194733	0.511170921	21.3059079	4.499739355	14.55770561	7.044149938	55.78571551	7.896276634	9.753092942	25.42460789	0.13741892	8.175737015	0.937692194	1.807589384	1.132595972	0.719721488	5.260941418	65.78738503	37.63503734	33.27126404	0.069307747	50.59193227	1.630404139	41.38816772	27.91409232	14.96888388	192.6841426	92.38521024	17.36911238	28.9250072	241.244202	5.652412986	71.293905	9.641985087	8.502237001	10.60191088	29.03743094	8.745001782	96.45340692	85.27335989	15.01308818
TCGA-EW-A1P4-01A-21R-A144-07	0	907	5.91803263	16.20350153	42.19416336	12.76103183	62.66519359	13.81134148	14.59276356	0.076259471	14.6223475	3.103167525	6.740080647	7.251696675	31.28995967	11.07892975	1.521412419	11.20728949	36.66974198	3.989138034	0.211676281	1.132600427	0.250810834	0.582551655	6.466876984	34.59108164	49.37268055	35.76490381	15.21664409	15.20642918	3.283648688	2.014693801	226.8450969	1.407444798	1.654519746	16.31911607	24.91563353	18.854803	2.297436259	0.965449808	14.15232938	26.56911097	64.31021172	4.076430782	29.63881062	34.27573161	46.70804617	7.964332021	12.30175734
TCGA-D8-A1JH-01A-11R-A13Q-07	0	426	6.999300849	20.50370795	21.27535221	24.28032426	23.48663844	6.994597952	31.28723502	0.915190013	31.72001193	1.925391113	38.32744143	15.01147718	55.26342684	12.47301733	6.196814894	41.18267402	0.397104343	13.62722083	3.10729894	3.293804956	1.853514711	0.607732041	4.522774851	73.07393211	112.8047864	35.27542625	0.199918234	202.0870534	1.790345999	11.07449283	9.545944853	20.32519875	281.2428001	65.81323792	7.889734679	43.216776	304.5712066	5.931977201	68.86685423	7.021852445	6.233866476	12.13899314	48.93646244	9.410724988	67.35521669	143.2930648	1.173103064
TCGA-BH-A0W7-01A-11R-A115-07	0	1363	1.843761161	27.81148279	39.19709618	17.93225484	49.13826901	4.478504766	20.33337449	1.061912057	14.95108267	32.05253369	20.76621479	13.13526862	26.22213985	20.47972787	10.48911725	23.58373886	0.606780051	5.971870369	0.305602896	0.943590723	0.480754126	0.550589834	2.459934417	22.07781473	36.45032154	26.90846931	0.175361073	55.03224075	0.70345787	6.815695523	58.92551503	5.628329946	424.6820275	29.75549037	36.07154662	29.38845379	251.2805048	4.992977587	92.26321344	11.83068625	18.49195483	8.767892	14.6286375	12.25207273	127.5215734	44.75924595	0.66281555
TCGA-D8-A27G-01A-11R-A16F-07	0	409	4.05813378	25.393562	43.68456398	35.13306236	22.59171135	4.037037851	18.90178518	0.56427696	31.31167507	0.790772309	27.9528917	12.99085485	27.74509172	7.263857018	6.728969478	38.00848534	0.184629397	7.939954003	0.80867964	3.375520517	0.653213296	1.204419166	2.614311244	46.02980367	97.61407944	11.44241745	0.047817622	140.800588	0.809904778	5.389256392	59.20232019	22.78127157	523.424001	84.38423536	17.4658356	25.08439829	530.8465084	7.771654121	72.38421391	11.77596388	17.7350188	7.948024944	51.25981599	22.94632196	110.8307723	133.8105689	3.135396936
TCGA-E9-A1NA-01A-11R-A144-07	0	1112	3.385646172	24.75204918	39.2092618	15.03463571	16.60224516	4.742178369	10.33272318	0	12.69679685	13.48251228	5.339205715	12.40529881	9.570779432	12.35568316	5.315125835	5.090840684	0.03893411	6.96829584	0.091324379	1.686627554	0.38701316	0.041216768	0.927700987	154.5877131	37.23704232	8.556123996	0.132137713	50.37895195	1.009323604	10.70848004	64.78889315	1.015713061	35.59948686	21.92488158	37.23940533	26.12907433	139.9198733	4.198117354	65.380027	15.34098525	13.29973065	9.71544205	14.53410676	18.13305373	77.45294885	44.19552192	4.896397476
TCGA-C8-A132-01A-31R-A115-07	0	383	4.255568993	32.31438766	30.15089906	19.62252436	30.80137863	6.171513108	29.72547961	0.338669548	20.43625765	2.56640016	22.99944659	17.23105347	66.23371831	16.19296676	9.21356894	39.49971144	0.802634365	8.555534781	0.909403739	0.279438715	1.055231036	0.317049184	6.563457732	58.43645402	68.12131986	18.80690054	0.066965111	128.0308841	2.079390286	4.795488807	37.98233245	6.198397792	413.0387437	83.24556877	34.65115045	24.32826279	392.0942008	4.890518942	44.00841267	8.984945882	10.04071968	11.1245978	39.57326476	18.12748974	74.57934566	91.89728502	0.918503742
TCGA-A1-A0SH-01A-11R-A084-07	0	1437	4.875271262	21.10747398	14.58721205	36.54212978	15.41709478	11.52374011	26.25578912	0.521918603	40.18179222	1.269328265	11.73892226	36.50721601	104.1032263	7.586972306	6.490922999	13.50648055	0.981102713	10.57029704	3.410315188	4.868855536	0.980883055	1.044207535	3.571578879	68.00238139	129.5077349	18.53936516	0.379098133	82.76298113	2.782401045	5.937713258	13.58567091	3.623665946	426.9381429	59.57736837	7.641445874	90.94718669	237.1789567	18.03057357	47.19321311	4.881123631	5.169947237	15.60751294	29.40091788	5.198575732	75.01164398	29.67551995	3.597093487
TCGA-AC-A3TM-01A-11R-A22K-07	0	762	1.051293584	8.433212086	177.815956	15.69948286	42.81120779	2.66502134	5.837230471	2.802939921	3.799332936	32.58796025	44.42008759	3.268199711	9.88686118	16.32274021	21.24423876	19.75836503	0.07827413	1.376550282	0.267055803	1.043335119	0.082993189	0.408792004	0.805528795	19.6240962	22.34844708	10.13401738	0.016668426	50.39053569	0.258792691	2.817907359	67.58921769	2.042015494	560.973402	16.66193649	109.5893825	44.52836668	134.0432348	0.70036973	130.3384243	12.91005369	7.775464741	1.987224866	7.568905727	20.10756571	233.2731957	62.5157362	0.598518642
TCGA-AN-A0XU-01A-11R-A109-07	0	10	8.869238124	11.84445997	11.6565536	10.78757053	21.53742392	3.192923619	4.948629094	0.151702423	29.57980679	1.669259081	1.381648171	5.625045088	20.41964035	13.018958	1.925976747	4.01618696	12.24008973	3.914665715	0	0.28610463	1.037262113	0.426053624	23.25025276	79.65054096	36.46492371	41.55634179	16.89209596	117.6337811	5.709573301	1.888575179	168.1412674	1.026600634	5.942668959	22.72445095	12.6780754	16.42230135	1.069326833	0.622682349	14.04765936	20.40685066	52.00508191	4.557378672	21.55824636	62.99904377	36.55239783	25.87824323	10.81763198
TCGA-AR-A0U2-01A-11R-A109-07	1	2551	6.031215112	13.93816201	29.73320554	32.0602813	16.79327666	7.800264666	16.60549569	0.57597625	24.01276765	4.270727943	6.190664258	5.236880045	13.26886087	16.14032177	1.731111369	6.106244905	0.413296455	5.543017913	1.271063005	0.155181129	0.498509551	0.78261963	3.015693556	87.4222674	64.76780836	36.74222942	0	33.33487073	3.333031257	4.253788585	271.4198967	0.809921347	602.3036268	340.6771512	13.86619032	15.05450452	386.3245499	8.081309257	29.56809921	35.24712372	76.19673484	4.767844713	72.39733532	28.01343667	75.11970618	11.35795626	10.61721286
TCGA-LL-A8F5-01A-11R-A36F-07	0	596	6.054028208	32.88397743	39.20734394	24.77360538	26.34875619	2.150239809	7.30232207	1.854806244	9.843746926	1.347789148	3.787780687	1.734926646	7.918182071	3.289131302	4.469345625	5.509739909	0.360851104	1.769700339	0.031977984	0.57780943	0.194934336	2.490489499	2.871764024	20.92439122	8.318478848	2.165038822	7.888883158	38.47254743	1.563512534	2.014470732	102.0836398	0.468656543	0.5056832	4.896407447	35.17566807	38.79442983	0.191891996	2.614203283	9.289525141	14.36643099	27.8887275	2.400802837	9.088248899	18.58746843	51.85223899	1.344699554	0.952330699
TCGA-E2-A1L6-01A-11R-A13Q-07	0	1648	3.535722466	36.25411286	23.88930949	32.36724741	20.46598552	5.516782459	20.74387748	0.665458724	14.59501629	1.412283231	68.25512432	11.82033153	52.36752418	27.17211694	6.115105291	23.95230496	0.920636262	7.254064662	3.07856467	1.063287801	8.440969218	0.636820351	2.862868579	86.88837248	76.95402875	128.9021792	0.375946047	175.7301136	2.900767054	16.68129619	24.07888625	8.074084635	278.2681751	68.28509795	17.19015726	33.80556274	454.3353982	2.647360752	47.3643416	8.896423618	15.18921999	11.01148799	35.63049597	17.67908223	66.02925188	154.938422	0.404324413
TCGA-D8-A1XQ-01A-11R-A14M-07	0	499	12.22296716	32.88725533	34.38065479	31.53758468	62.26428344	13.50816347	20.77468699	0	18.17649873	16.38760449	2.21336305	7.456900129	22.34663095	9.569074383	1.780933311	13.71186569	0.05788989	7.641015759	0.007596493	1.780681327	0.37045921	1.390673155	21.79390149	57.88265864	78.33162968	3.08275327	3.819189927	114.4981149	1.06406357	3.577125895	140.3165558	1.335973973	208.9956709	8.98441153	16.84211828	59.74474691	14.96393154	1.90506564	27.68047652	9.596297603	28.44465021	6.588120694	16.58564094	26.5573735	137.923087	0.978142873	0.677301548
TCGA-AN-A0AJ-01A-11R-A00Z-07	0	303	1.855259769	20.10768971	51.10089162	12.46688721	42.212287	4.884515165	14.30242846	0.253108334	19.88654835	11.74462985	4.891064398	5.025198398	26.08237355	35.99565691	1.767370727	7.610968967	0.138772989	5.510067472	0.198550221	1.148628431	0.284786045	0.568680294	2.392431981	18.24257171	26.51407697	5.531697183	0.042897511	117.1586287	0.141277702	5.49620743	152.9366775	3.38674137	616.3609773	41.61071644	9.357707145	20.76129465	339.0808189	1.314291473	26.18674122	40.02515967	41.93514514	7.279055056	17.97648656	24.33003858	251.1475644	33.62709865	0.385083762
TCGA-AO-A0JE-01A-11R-A056-07	0	2335	2.851039286	13.8253667	12.76049589	18.67456467	20.42548512	4.111399306	13.83018043	0	14.76167111	7.146667086	2.217913098	14.13717531	36.97889376	13.94814519	6.719398327	11.73656954	0.29924781	7.040080672	1.064981673	3.352611156	0.858448028	0.622660796	1.767871756	34.9662778	24.17555642	3.390637155	0.024720761	100.1007541	0.697841151	4.726732574	36.93774314	1.592761947	244.8144522	19.3475696	13.8953822	33.56802704	152.1512945	4.897809709	70.923807	11.50004691	32.01151562	9.32510328	16.23967856	8.210317701	65.41824448	20.29734867	1.595208791
TCGA-B6-A0IP-01A-11R-A034-07	1	3926	3.776652135	9.902327065	36.31193494	21.87063623	31.71992026	2.681484815	16.28602901	0.719336399	10.95091815	14.436574	14.37519587	4.766181721	58.81324	18.50145737	4.218353772	3.461371742	0.224762294	2.48716054	3.559315335	0.452213113	0.342423556	0.139172351	1.963916061	45.87205869	65.30475513	56.92362175	6.908525374	197.8086251	0.745666319	2.985056412	33.94646553	3.743114906	397.7532845	57.8048703	8.411345921	56.72056264	406.6579794	1.45258922	26.06403274	20.54451086	9.54321306	3.127424915	26.33763783	17.09541447	101.2184364	132.1242734	0.52870139
TCGA-BH-A0H7-01A-13R-A056-07	0	702	3.975867223	12.72476633	41.15732057	28.86340678	16.83197717	2.324250084	19.60025577	0.184217221	14.01693298	84.16661335	1.556202322	13.41348878	14.42542987	10.84069517	3.073820737	6.630654747	0.251961253	3.794795342	0.422410202	1.519989728	0.239161017	1.34746369	1.813652725	32.00984399	38.95299656	5.453505582	0.235896927	66.21263057	0.842183165	3.874784162	50.41782756	1.737733323	512.3751427	47.96444684	7.982801151	26.69620425	148.7544958	4.136014235	16.33313574	9.958173065	10.9828651	3.617236039	12.48602833	14.56729651	41.3199178	25.01604795	1.776407003
TCGA-AR-A1AQ-01A-11R-A12P-07	0	3021	5.620725636	5.886098423	42.59365523	3.795603192	73.28363055	2.144638155	6.318741557	0.080248729	9.335277253	2.399142347	3.584465266	3.457699477	12.41179686	11.09277957	2.008527268	44.38059262	1.175182468	4.301778369	0.009684757	0.208100551	0.291713388	0.655096291	7.422614604	40.7384929	82.06427042	10.47521149	5.857402599	96.91434318	0.07678715	3.035230658	160.7115316	0.789904289	7.802574694	11.37750986	13.13710454	39.31760954	3.207994331	0.777839834	8.715417585	24.3726542	19.17209761	2.222051939	12.53636599	41.4729229	33.72760244	9.774040988	37.82372298
TCGA-E9-A22D-01A-11R-A157-07	0	1248	1.21173101	20.80654114	40.54063908	15.96612941	41.22093188	2.985023802	11.78345023	0.096210082	12.73104073	4.334466792	4.746961844	5.49563098	12.93659687	26.65721	2.373121511	13.8284193	0.758913446	5.086654146	0.040638643	0.294853522	0.266464569	1.660856054	0.596978642	9.632593389	42.81256532	14.97679389	0.005435318	40.95867477	0.168776666	3.529216937	104.9038944	1.006203521	389.8543859	48.29853735	18.95962516	45.17696218	356.1414062	1.284636611	26.21391	19.29807815	30.36317216	3.286303931	14.75105144	23.81379309	104.6769932	17.19325658	0.178196652
TCGA-AO-A0JF-01A-11R-A056-07	0	1980	4.928570904	57.70761204	27.30962703	25.81663766	27.35939226	5.518945374	35.09882725	0.269813468	31.72571567	1.904574224	17.84968455	10.47732816	48.46605383	17.09069551	10.86368292	12.99251683	0.343583994	18.04080321	1.421884229	4.240477348	2.926840941	3.098422804	4.702582169	110.3804807	87.20495545	89.44356536	0.071133603	164.9660547	2.122771352	22.58112879	11.38174965	28.79913406	294.7523236	93.8145265	18.12568905	41.62472167	348.1730716	7.97033032	75.74253223	6.533104406	5.61457068	12.05746985	45.75309718	9.314411984	74.41614467	54.39298043	0.634588238
TCGA-BH-A42T-01A-11R-A24H-07	1	320	1.577608456	47.9033932	55.30273093	17.44733257	31.28307511	2.415461472	8.69406008	1.799924582	8.727467178	2.142480423	135.5062192	6.003806053	12.35962176	21.25771431	20.58802414	101.8564424	0.114602374	2.913695698	0.521334088	1.046663685	0.363496306	3.814883005	1.285611543	13.33002826	19.73307023	33.24014965	0.061011255	165.7795078	0.727186453	10.89022585	257.9378778	5.961038228	367.8510445	14.16446934	47.33485027	59.69723795	207.6097139	1.358921838	168.2736231	39.16130955	32.7761716	2.6811778	9.591940817	15.4269697	176.8247091	30.5907226	0.333375181
TCGA-A2-A0T4-01A-31R-A084-07	0	624	3.568716161	62.1763596	26.81038995	28.68841761	20.035803	4.457488853	20.31569398	0.915607766	20.00335148	1.436253939	28.95690497	11.64144954	26.98503293	10.22742917	10.66486297	40.65432509	0.403043369	8.57032437	0.24555429	3.117831881	0.889318321	11.20017408	2.971109167	61.25748021	64.24790333	28.64152094	0.19541157	117.7672832	1.654879072	16.95770254	63.2742739	15.89706689	250.5600569	58.61307322	17.77400144	39.26635868	260.3202308	6.067505971	164.4146107	20.19323939	18.78924869	7.472053534	21.48091553	15.76090375	108.760318	29.01180355	1.28310636
TCGA-AN-A046-01A-21R-A034-07	0	10	1.075020955	24.76054356	27.52324672	21.23065028	17.68137536	2.500699329	11.61797311	0.408063707	9.560587475	1.645978662	52.17859052	7.409433271	25.3355808	17.25967984	3.002677944	36.43168378	0.098977839	3.945449263	4.411111587	0.797077055	0.322908006	0.205195706	9.202063942	21.73845494	41.16165832	92.18233471	0.03293323	161.8643684	0.223120927	3.789278259	25.50571353	4.052515652	350.642979	50.96395044	13.35238052	21.04316193	280.7817504	2.375489356	21.70349483	7.14471227	9.053888939	3.477606261	17.42400418	17.37831354	65.61008159	92.70150202	0.185093895
TCGA-AR-A1AT-01A-11R-A12P-07	1	1272	3.199511688	17.44230851	59.52073716	14.18038631	37.84338117	13.40367375	15.67527422	0	12.15835604	2.871733569	94.76584639	6.605605963	25.14809848	17.15987392	3.305116781	5.515094585	0.434913672	7.698991949	0.317965538	0.595234996	0.437063941	0.041108225	6.68456265	42.07232149	82.81628698	24.10126201	0.012403739	149.6942667	0.490202366	6.029989308	62.59289586	1.148109964	858.4449042	57.77997212	9.136674318	35.54906105	339.1422264	2.095566702	77.72650242	26.08893333	22.67004969	8.180263543	30.92444058	21.91705092	145.6827907	30.04565945	13.04203904
TCGA-A8-A08J-01A-11R-A00Z-07	1	1127	2.921801619	5.178015337	21.57730378	22.9116299	18.02152371	2.5026434	18.1460944	0.443351152	9.1954247	11.12437257	1.926141263	7.96692989	16.23907417	8.832565687	3.055567771	4.951066426	0.040326368	4.417472078	0.061149141	0.53752007	0.263123687	3.083213772	0.696912714	73.07778349	78.6611337	9.620254439	2.80524155	103.7978722	0.525233331	3.599328212	65.91086885	0.896177351	587.5171127	82.09474853	15.16050196	15.50714159	304.9034377	2.699933161	27.87641767	10.80130939	8.290844443	8.816111304	18.30039063	14.34662701	63.93437575	13.75239505	1.759624567
TCGA-EW-A1PG-01A-11R-A144-07	0	1051	4.785944878	20.78811573	8.887411828	5.082246747	27.85291757	7.852268027	35.45753159	0.472136057	27.42871703	2.058457121	51.3947813	13.65067984	87.14365673	15.51994392	9.847488717	102.5293873	0.626275231	8.311012314	2.350399542	0.333911061	0.572089678	0.81327137	7.167705986	106.0626283	95.05072309	10.91656815	0.440104199	125.6506088	3.162391197	5.989890728	2.059198373	5.010402259	160.3855311	33.93307563	9.093053282	47.92382005	234.7617397	6.23410878	26.85262123	2.416955781	4.946354616	5.527103115	30.54354427	5.138577656	36.99443676	39.69144599	2.550544608
TCGA-B6-A0RN-01A-12R-A084-07	0	8008	1.96757449	13.93532109	31.53174636	20.34773393	26.45608955	3.541606283	21.76531894	0.713927684	14.25023567	5.373009342	21.62682531	12.05483932	42.324034	31.40015577	5.017488815	9.673536266	0.208341109	3.430846236	0.527728913	3.681668381	0.517497131	0.320808564	0.841678111	71.81431739	109.3206004	24.2200036	0.463827466	354.6229272	0.91084262	1.679190204	4.275242946	2.305843634	390.4958298	57.2628223	11.66278778	61.31522441	452.1373542	6.002042838	69.88456079	3.267918982	4.665046142	5.027952089	20.15279166	5.387513492	121.6484324	98.42308039	3.195581746
TCGA-E2-A15T-01A-11R-A115-07	0	1563	1.338625708	19.57992805	35.48114524	40.89284276	12.24282756	14.28915328	14.65225188	0.747103391	4.738652063	0.248173869	69.78288833	3.169972821	11.52000668	30.56945189	2.574511238	20.1993953	0.877375679	2.571395643	0.099179968	0.440314614	0.782411069	0.816909682	0.846794874	179.4856074	185.7165128	59.18895491	0.20259389	351.1011239	0.238292206	3.237546509	35.77059474	1.769529324	601.6577401	161.8914135	2.312478788	29.53489013	873.3261526	1.056678053	49.05363136	29.87070376	32.1474392	2.635790735	55.51803755	15.51287001	102.4666925	80.43105925	1.324452621
TCGA-E9-A1R2-01A-11R-A14D-07	0	1063	3.334896009	13.67206742	35.44485477	12.36412758	19.13355483	2.760661055	15.84970183	0.626517873	12.58374558	2.297965167	88.20453271	25.11295022	15.52074476	21.34684647	3.560414383	13.38674574	0.265938681	4.573768743	2.469953961	1.033888936	2.232276952	45.79560092	1.952394606	51.12743693	28.5375308	35.76668944	0.047192893	273.6915298	0.799323507	15.53976467	46.43850342	4.304010714	322.1597564	63.37620667	29.87858878	24.43570326	268.5025837	2.251462148	26.2622135	10.0666018	17.09730904	4.18629435	28.84254847	17.49098336	43.46997691	74.21746536	0.267079082
TCGA-AO-A12C-01A-11R-A10J-07	0	2372	2.702831846	30.61816663	31.57851833	25.54210639	12.54129028	24.20726579	23.09288111	0.672134435	18.50486679	1.221010955	8.131009615	28.60553737	40.55072503	13.13294161	4.967572819	8.003870319	0.558715614	7.245448083	0.740183827	1.525103322	0.727168515	1.484973288	2.203445772	76.82511655	66.69723179	6.151243499	0.037971744	133.174208	1.31308055	3.081938224	10.53937412	4.264188889	438.0849514	76.62773469	26.46769815	13.69879832	372.7587611	5.517726634	32.11236339	4.382607186	7.132389485	11.91937164	25.33444563	8.072543398	108.0612288	95.10790967	2.267499748
TCGA-BH-A0DO-01B-11R-A12D-07	0	1644	4.404628294	60.52591488	64.8109423	44.44009362	17.50597631	5.476171162	20.52879215	0.803767838	17.3838162	5.807179228	43.82062786	6.692534833	46.87970992	17.31855399	3.790220318	47.86946229	0.562940656	4.533784182	5.092610959	0.416865245	0.730447204	0.884888271	3.677330817	53.51051627	57.14182315	188.6870075	0.33602125	206.8828942	2.332926981	13.19911547	4.184455306	7.169930621	336.4336162	57.72096498	7.79532584	35.40579166	460.5772991	2.098748956	137.3107505	3.495944859	4.705180158	4.803510138	23.16346587	8.105524062	101.103887	141.9947559	0.23393986
TCGA-D8-A1XB-01A-11R-A14D-07	0	552	3.948844955	22.55201868	39.70750436	28.60941137	25.05947969	9.450419985	28.1888444	0.571381144	22.88359472	0.901560464	10.80605906	20.40341245	58.19092826	19.26390234	6.134908563	8.409076239	0.953969968	7.514259103	0.882645775	3.771606007	0.66267351	0.778821213	3.573753926	80.77007996	110.4403427	29.82258225	0.296973797	220.4580015	1.713100679	2.845297334	20.18956857	3.339379958	531.1731664	92.04114583	22.48052604	34.71457222	351.3591974	7.561500058	55.6098822	12.5882207	16.41549137	10.82445156	34.23572783	12.39859176	84.64307237	95.58957933	2.44918638
TCGA-A2-A0T2-01A-11R-A084-07	1	255	5.007345597	7.246365053	84.13764172	3.719038285	32.89525488	2.668036584	5.962386526	0.183399619	6.442607701	41.12231416	1.113556149	1.784735901	26.20064091	15.77665558	2.461447812	9.200936993	0.220568833	2.343829262	0.022133444	0.273825039	0.148150838	0.640981788	5.128520257	21.32181252	84.21441926	0.352236568	9.062445434	39.93339529	0.487468226	4.612837362	51.31136535	0.865010417	78.49976409	4.668032352	12.32052832	45.28751964	0.306955632	0.888833575	8.642835798	3.262017987	14.12984163	1.738501584	5.637675446	9.283770913	68.32929958	0.282428068	2.981686425
TCGA-BH-A18V-01A-11R-A12D-07	1	1556	14.48005317	20.50088587	28.05017484	10.74993621	73.13583486	6.177512638	12.43182493	0	24.73408682	1.828982104	5.264372496	11.30695442	56.47972664	15.88149449	3.602247704	15.39253022	0.589239082	9.677006811	0.135313154	0.944003918	8.865451563	0.545812253	4.399531528	79.50571792	67.19076296	35.66641187	11.50115231	97.21394292	2.835394662	2.800784495	874.5682653	12.78542292	1.415788864	32.39665524	52.77296005	34.14354218	2.010619293	2.122863868	13.6418764	19.81072494	151.1644929	6.010558118	45.95805128	23.90200384	23.0092303	2.758120633	0.614526087
TCGA-EW-A1PF-01A-11R-A144-07	0	439	3.077630206	29.68228293	31.93500674	26.66749502	30.09636943	6.92413376	19.80564683	0.154690126	20.51795639	1.059819471	27.88315803	13.41021956	38.2777154	17.09202582	9.314534583	52.07782091	0.563594333	9.743801639	0.298698573	2.570952736	0.876945896	0.324385254	2.898729863	41.86994924	85.42724282	47.10015581	0.148564797	95.25024236	1.258148495	6.056619274	31.24916008	8.160430081	591.5516899	112.3525642	16.38580754	33.18135459	277.4810071	5.966960208	64.13523137	9.317697339	9.857367551	11.03901039	30.59179069	12.89004562	104.9853849	53.60956262	1.036897547
TCGA-A7-A0DC-01B-04R-A22O-07	0	906	3.083440484	11.08544801	9.312368869	8.623717288	4.649322978	2.314942977	19.9164684	0.644816312	25.53700529	2.730999022	2.532939413	6.258827043	42.15206251	20.8306252	1.54372675	4.14003885	0.246335255	8.678687939	56.5900996	0.820865793	16.77621176	0.540872023	1.824479833	27.42001225	40.51680776	13.42630678	0	639.5979474	0.04113345	9.510387182	4.714008946	1.745440379	58.34300687	48.8125503	2.395048495	13.94347476	81.51491885	2.487290806	20.88623302	6.341658767	5.097925009	3.750172067	28.05074555	12.23759262	32.98901652	121.6143521	1.615154299
TCGA-E9-A226-01A-21R-A157-07	1	1048	3.321133211	34.01696905	13.95260445	27.53172855	18.18911912	5.009484752	43.53724342	0.439829005	26.56042568	11.79781933	8.262389425	24.67350518	56.59237352	15.07132197	6.764570095	5.611164134	0.367166178	7.706121375	2.622173279	1.866374336	1.111566949	16.81260507	4.963353205	73.55849754	121.5197817	35.95944444	1.162877903	269.2814549	0.785599181	2.424277468	94.58705681	1.136447776	189.4008941	121.6520256	3.44884164	23.2069193	552.7683232	8.91792199	27.11861847	11.33344883	21.54781598	22.82442878	30.8195764	33.53862484	49.28297113	73.58147882	3.235262908
TCGA-OL-A5D8-01A-11R-A27Q-07	0	973	0.985722029	5.760116625	159.3223495	13.51584845	32.69130978	1.651452069	6.530979322	0.462962314	5.724426411	5.113433752	51.21379702	5.441095702	32.02592274	23.44128209	4.601364964	12.58464345	0.14411033	2.590341914	0	0.37107948	3.726468855	1.019373759	0.781362839	32.36659334	53.2063694	27.64992031	0.083695097	276.6792492	22.2677384	7.637756812	24.40973383	2.449403972	266.5112946	32.9713691	26.81280609	51.04533642	395.464315	1.7125497	25.22823426	16.17823379	11.8606003	4.018999465	20.76382942	18.10794878	102.7347823	225.7308496	1.927291031
TCGA-B6-A40C-01A-11R-A239-07	0	2164	1.384902151	5.378531881	82.76850294	9.93329023	29.42115449	3.868289534	11.89935397	0.396771165	8.151295504	25.98931468	2.79664421	6.941673053	12.47339629	24.33700468	13.60073534	3.215349518	0.171926567	4.487219381	0.604535852	2.47872507	0.369162411	1.697488322	0.902713094	29.37404128	42.67338303	1.443600447	6.954345959	123.2131829	1.075692542	5.194002753	57.28497992	5.842991041	303.4830395	14.97458403	61.78073942	60.15906596	180.3443143	1.628598915	54.14768821	19.51829758	14.8915964	5.206883761	10.03789527	24.88943893	132.7421231	36.88983154	1.34291385
TCGA-B6-A0RG-01A-11R-A056-07	0	2082	1.779361773	9.071605548	25.86343704	11.17518419	26.74029075	1.407935342	12.0366832	0.804920378	8.177003949	0.752005121	33.3715761	4.609132081	16.48108735	10.48497818	4.051131989	11.05328162	0.192186773	2.251119095	0.339994224	0.806462607	0.278664613	0.278807941	1.165380956	31.87615078	77.85892289	17.68153808	0.045473389	45.77248575	0.513466421	3.040608611	99.6347661	2.383087517	633.2132826	55.04048823	11.62670768	16.72783739	449.6259559	1.492726135	25.15196689	12.7375912	15.06164863	2.753716205	14.93207081	10.45441961	111.2951115	115.3340414	0.816413965
TCGA-D8-A27F-01A-11R-A16F-07	0	488	29.55219414	26.60119793	19.43150625	39.35477157	36.01293243	3.011800909	12.69238158	0.380095765	33.94152749	1.341520501	4.816373114	7.100394901	98.96476554	14.27101288	3.745586782	5.876509953	4.20379389	7.694506282	0.252293634	1.090202124	1.025303157	0.417508126	52.68308594	97.72898712	35.35762056	8.753831502	27.27816326	155.3733958	0.363700095	1.167922368	233.6489639	2.572184062	0.509045008	24.22661257	19.78254533	20.00607923	3.865929654	5.419807106	30.513641	59.58548422	53.05348574	2.648102659	35.18792796	67.77308383	98.66899758	14.48253898	14.37051747
TCGA-A8-A06Z-01A-11R-A00Z-07	0	31	0.554666557	1.966582497	35.1156521	16.8887424	10.58367841	1.177542861	3.392103435	0.266082942	3.202272316	10.47763844	0.807794198	0.811777092	13.89349063	12.81749495	1.833838618	1.627032156	0.015686736	2.240612699	0.144504084	0.209092359	0.095956567	2.48764315	0.884218856	46.75608052	45.32434339	11.68778748	0.005010721	93.59526373	0.127302644	1.416040018	27.4714908	0.532006235	328.9849128	74.40860718	8.052935988	18.61616427	364.8897223	0.592141493	11.44088527	11.34776948	9.225043289	1.583538148	16.75537162	10.70148288	55.40294814	66.95803099	0.747065728
TCGA-A7-A426-01A-22R-A24H-07	0	364	2.697068506	60.34581662	141.1196149	18.70273835	26.4265347	8.838700492	20.56259095	2.645833671	11.936653	25.66778155	19.7540305	9.263067733	35.42913264	17.73007664	9.052081137	19.76784105	1.12733381	6.531100011	2.061003718	1.998809285	1.795551496	0.562937727	4.477435286	32.67463441	30.48795671	13.82897942	0.101914392	67.60463804	5.236024125	11.49762936	13.42132411	18.7742344	478.002671	18.74967335	76.84933404	39.87705751	229.2472291	2.938074159	157.6992793	9.787656131	7.416898104	10.15098701	17.33315806	20.09408333	162.356385	81.35486421	0.376554527
TCGA-B6-A0IJ-01A-11R-A034-07	0	7106	6.431082128	6.45608209	31.30597775	8.551788614	79.24583393	4.100537968	7.601518256	0.192594742	12.36336748	3.478716528	1.677815573	4.226028697	18.49049297	18.60909272	1.117776276	7.738494842	0.207783504	3.818451857	0.127837329	0.011350809	0.158356881	0.158663705	5.656525182	39.17640161	31.23530172	16.69318222	9.939336114	55.88061117	0.107500777	1.720452733	476.5691176	1.155221781	4.66214615	14.6704277	41.96097646	22.61219251	2.538470764	0.361929489	19.13700283	13.18411143	62.76796536	2.50171011	10.08154909	23.97459553	63.28172869	5.689100715	12.74412705
TCGA-E2-A576-01A-11R-A31O-07	0	1043	1.021210764	6.318036885	166.7334765	14.95955187	35.26088898	2.579772861	4.607430808	0.292574449	5.363210789	95.33515522	8.028728	1.86759071	9.080612826	18.69683666	31.30753617	4.406481307	0.05692013	1.416237906	0.158891067	0.586270045	0.113950915	2.870438006	0.683804247	12.30842467	25.61636532	8.196242076	0.01652878	59.84418516	0.093318022	3.183554936	136.4967533	1.889913912	946.537997	21.84336352	64.54871447	25.17155935	140.6185947	0.614923758	131.2254398	13.12986839	13.95126057	1.579588829	5.676346941	20.53616097	258.4290502	95.92681557	0.399970312
TCGA-C8-A1HK-01A-21R-A13Q-07	0	366	1.952128625	29.29021567	11.7856617	11.07748061	12.46013911	5.299510339	10.48176623	0	18.85877464	30.96374886	1.755764444	2.875718947	50.00409472	8.895177636	2.120093095	5.986858638	0.199614133	2.670957741	0.012161497	0.071268907	0.627968506	18.6713893	14.33975898	55.23038238	85.87389418	16.80801502	0	55.15221249	0.385697509	2.317513597	46.68559091	2.63476397	622.697613	79.89030211	11.22886886	5.427476947	556.4048267	1.176100429	46.23470851	11.56747687	18.7202331	4.287812744	32.60827643	40.95718897	78.79900785	46.30114986	79.59058768
TCGA-AR-A2LO-01A-31R-A18M-07	0	1198	5.793157261	27.64559092	23.30622397	33.98659595	29.63491006	8.710755537	24.40857118	0.718150562	25.49472466	2.186765877	61.12183628	12.05592042	51.43312109	36.61174883	6.816389296	83.3850867	0.372575014	8.607942792	2.00784243	0.507901088	1.108452124	0.717124766	5.644377551	70.53251562	91.09828259	14.55375115	0.040571392	133.1430733	2.405104403	11.0333261	73.05102344	16.82545377	224.8175839	36.5705851	9.220762021	49.31672875	176.319369	4.025029926	151.6565186	29.89383721	18.84812376	5.080085723	33.73199704	23.81474294	88.86906845	50.92273199	0.781188131
TCGA-AO-A03P-01A-11R-A00Z-07	1	2911	0.5474201	14.69605073	14.67958654	8.419926858	14.21986404	0.75433611	8.586268743	0.155968064	8.696778138	26.1207207	1.004642078	2.454815229	22.67351029	29.68608735	1.791548261	4.66015721	0.220679745	2.461080376	0.069017256	0.490249097	0.391473698	0.058404481	0.860243439	29.34133851	33.27976538	54.61652645	0.023496805	157.0341514	0.215569299	5.91890966	88.49690876	1.151418638	294.5012514	40.46568921	16.23509435	18.12084715	384.2760911	1.511776883	14.89832508	9.146013777	12.06132586	3.29598632	11.69789441	14.33155202	70.8690659	78.00903781	1.265561259
TCGA-AC-A8OS-01A-12R-A41B-07	0	70	4.598543999	34.99961178	82.55644325	21.23695951	14.17319376	5.22324739	13.97540018	0.781109818	17.58520115	3.924486362	55.94738085	6.716514649	49.64900097	40.65139569	5.100057593	29.1625413	1.569376815	10.08096497	0.641020003	1.233756013	1.216896128	0.661044993	6.423554697	30.78023077	43.65188183	26.27412868	0.167687269	89.43914825	2.142592977	14.7867216	8.673750572	18.23644594	549.4247694	18.31635102	33.04241249	25.25250391	232.9834614	3.638806365	52.92355767	4.214637811	2.784020203	8.158737112	30.34365306	14.85079427	106.0561626	100.4184287	0.840488139
TCGA-AO-A12B-01A-11R-A10J-07	0	2989	3.649053464	2.517720789	97.83593369	33.02526872	18.73877835	9.165126367	4.271577924	0.166383838	2.017869653	1.347197003	21.63671885	0.734083383	12.69461405	21.69883323	2.806432305	4.838414057	0.194219074	1.849649958	0.532117554	0.274569038	1.411257043	4.118348389	0.468022791	87.72391257	90.87566403	83.02398781	0	132.5889471	0.212275689	2.482454271	15.06639509	1.509800227	102.9476094	21.96393046	9.613354585	23.28167932	556.3314815	1.374116507	15.09014018	3.966548667	7.529593112	0.942764646	15.28095449	10.15784004	84.24343314	98.77452444	1.15930549
TCGA-A2-A4S2-01A-12R-A266-07	0	643	2.889063292	21.09903715	54.0955788	28.9195501	22.81319693	3.956108826	15.71659572	1.303791007	17.19175043	3.198998307	12.61599984	6.386509826	26.3370168	20.77959139	6.191106389	18.40726452	1.173924395	6.610978582	1.130037772	0.223536098	1.005333789	0.337317888	3.647834964	33.22365608	142.3052443	19.15720389	0	208.3321155	1.209746582	4.843443271	18.93832518	6.416737822	695.3637497	62.9002596	40.4372403	77.06454577	379.7632571	1.969475216	36.44970424	7.972027177	10.08760016	26.97784388	21.28601347	10.25956294	200.4663412	100.6879756	0.188168734
TCGA-AR-A0U0-01A-11R-A109-07	0	1988	4.64845348	43.05657547	16.97642718	12.08510885	49.66754989	2.655330676	7.906102227	0.995716516	11.80981037	3.376493343	1.629720976	3.785533817	12.15369132	15.05573111	2.227289467	8.544744834	21.63747561	5.749564325	0.020027882	0.156490088	0.610439036	0.006214339	3.926697439	35.10265895	129.9049319	0.313232873	6.375258111	150.105209	4.155116898	4.636628032	74.97595367	3.190441669	3.700512281	7.234781413	44.23242028	74.27729684	0.673021347	0.976623945	10.5294061	17.02809101	22.38686317	6.138706062	30.94268461	47.29925023	107.3020724	4.019271136	2.195509808
TCGA-C8-A12P-01A-11R-A115-07	0	358	3.967141464	7.53238503	13.28110096	4.609575313	16.39012993	7.969603606	20.4255582	0.075771771	28.19153553	5.694706854	1.560227392	9.14712903	25.07315204	11.89058112	2.638573233	4.880716752	4.534971889	6.160335062	0.164600261	2.161400233	0.550878261	0.147543903	2.820959818	33.17077573	57.87575117	1.332324393	0.017122684	21.16653502	0.338348773	4.219641182	94.92497618	1.468366004	293.199503	27.4725359	10.26734613	11.00762097	148.1734687	4.766400136	35.42886024	20.38547833	29.65800784	30.75034012	20.08945641	18.47788984	55.94198256	8.125553441	25.71592592
TCGA-A8-A08O-01A-21R-A056-07	0	943	3.399215554	10.6988921	42.55135455	34.4201201	27.0706409	11.72232856	23.43216909	0.885333775	20.39441338	22.33256837	16.9504263	12.88175773	42.78068571	37.27695389	4.696706116	9.758320941	1.174370411	6.986303534	1.469130258	1.565347194	0.833307337	0.78737411	2.481208625	42.32593988	108.0861767	27.2205539	3.276066674	273.7321874	0.98833507	13.35645583	28.163266	4.153012204	363.0426436	99.35897014	22.45554489	33.67724516	620.1683608	3.929501295	22.3932302	9.097471333	17.23568912	8.802504598	46.82461477	24.44679768	60.87590729	154.1702273	0.995581641
TCGA-AR-A24U-01A-11R-A169-07	0	3128	5.852140391	52.49506622	14.27378332	9.162791928	22.48862431	17.17765328	44.30772758	0.122530397	23.16574707	9.030827706	13.65353315	10.10466695	39.58779436	26.87071102	2.511208476	37.85382152	1.165904348	12.38583539	1.109061624	1.993128575	1.203673256	1.261789822	18.5765376	94.4082606	95.63320136	2.032776284	0.013844531	127.2628019	0.625306515	11.90049985	40.81877144	5.97392051	154.1631815	32.96799554	3.497651016	25.12034986	138.6175738	3.835689982	30.60706711	7.179114328	35.94346601	13.17826092	39.33281961	16.72186314	28.11874067	3.242069994	0.896977597
TCGA-EW-A3E8-01B-11R-A24H-07	0	1035	2.052158398	23.24190751	122.2590395	21.75247607	59.28746836	3.367251463	17.13808695	3.688248191	13.21841805	3.631040899	7.547412211	7.186929615	30.30319882	11.9060392	9.127656643	11.84266665	0.256717266	6.209049223	2.670680658	1.570684125	0.731115011	0.570267863	2.859443545	43.01519932	35.61306098	5.57865771	0.026885792	125.6077918	1.517915392	12.96857708	14.61175994	8.545385516	618.1708849	25.9782174	58.59438533	51.23985032	214.4165276	3.153691302	68.41524111	9.736066429	10.10013867	5.170532516	13.78230932	14.84069857	186.8393821	57.98013314	0.655840336
TCGA-E2-A15G-01A-11R-A12D-07	0	554	1.870912905	46.92821012	50.15483926	26.78976256	21.92967923	1.621589074	11.91107843	1.29506276	9.267295231	1.926918659	18.39327	7.922326164	50.71616626	43.36485908	2.583711294	3.847010434	0.122159247	3.026751481	3.659876762	0.534282866	0.747254371	0.622358713	0.955367125	43.7280263	80.76712401	63.88696057	0	362.9098353	0.585177501	2.810157088	11.14727875	2.622545258	656.0872634	72.00046374	6.903622795	26.71203861	649.0961662	1.900008368	33.64093445	10.24293119	7.809634666	7.47654333	33.1750213	17.7656339	107.4139894	192.4995975	0.523518364
TCGA-E9-A247-01A-11R-A169-07	0	1186	1.197545263	9.955534031	32.58710914	12.42810949	11.11470151	7.572648419	6.434239294	0.909862178	17.45563537	1.204234772	33.24579941	3.149517584	36.27939607	68.06163007	31.78694183	5.215860777	0.29770364	1.630700519	0.3843211	0.469208701	2.702071779	2.316834486	1.100901422	14.24708053	40.44110368	17.94177457	0.03212625	185.6876822	0.798063476	2.464285025	196.4475622	1.959115241	586.2458247	25.66683696	24.05554948	7.052775957	490.8067238	0.888666192	23.03531057	18.59704354	49.49134297	2.000174135	8.99106568	57.52046274	128.8891606	129.1845588	1.168614344
TCGA-A8-A08T-01A-21R-A00Z-07	1	3409	6.701693804	49.54901107	34.59236208	28.16036112	31.34093512	1.524319801	19.69556708	0.91653308	18.03939209	18.96990497	1.183716667	12.01206898	45.3176263	17.07094494	2.480658636	5.864019046	0.189533152	4.808708183	0.816820441	1.695303063	0.549181892	1.17747077	2.041501869	100.3247475	91.34077693	17.4534828	0.286775264	380.3770198	0.67461373	2.907803046	14.64254325	4.424062874	431.5505325	75.87758226	11.78407782	42.52326547	396.6161191	3.005439598	30.11726861	6.607136717	11.89411594	8.343892349	31.21176756	11.73770703	85.30974236	53.31827773	1.044657041
TCGA-C8-A26Z-01A-11R-A16F-07	0	470	2.996646082	10.3842091	73.07262989	19.12821819	14.89754294	8.372702449	11.80774289	0.72274374	16.24830215	8.484717759	20.93903851	7.487670706	19.48891485	20.90329193	4.742804345	36.06286262	0.13944717	4.502120945	0.261671345	0.882894665	0.580043725	0.34445316	1.358966053	54.30451052	182.6394709	22.38798701	4.721534468	103.3070528	0.419131961	1.985588457	35.77055078	1.839159426	680.0203647	77.3490784	12.51860566	26.77352539	556.9192296	2.865868014	38.73353597	7.247512554	9.736258843	4.734431418	35.01417	21.92231625	71.05391884	134.8105408	0.295543554
TCGA-A2-A4RX-01A-11R-A266-07	0	742	8.607488532	152.2869577	74.56552403	26.46335711	32.48578504	9.497158893	27.54956766	0.456201942	45.81986787	1.262848429	23.60473105	16.28763078	35.89552302	6.944609374	8.715322075	22.15800906	5.647964709	9.360292587	0.477155348	3.907551912	1.553054836	0.364440248	33.41495585	99.83243958	35.46886241	6.012404895	18.96877756	147.2203196	4.850259832	2.948061291	63.58626016	7.577696743	7.392743736	15.89127583	51.98485061	26.58276191	5.168608378	4.451983319	36.56540705	21.41054581	16.52266898	29.63731277	33.56462443	23.06728659	92.19959139	4.832573558	8.060648984
TCGA-D8-A1XU-01A-11R-A14M-07	0	395	3.467076939	28.04261904	22.64388734	22.58230381	11.56839282	5.292774722	10.76224504	0.251470703	13.05799177	2.088347416	6.906747748	11.74638318	15.43921077	9.079425408	8.30078695	5.671949317	0.234832458	5.665041959	0.091045655	2.395031029	0.378708935	1.412502221	1.710157697	52.69513248	33.75279994	17.07728092	0.15343186	137.1866124	0.753953183	3.718497163	14.1919488	2.289630693	197.0990583	67.29476177	7.852858738	16.79060357	284.4186321	4.675964308	17.44070202	5.021515585	4.932301163	7.941712602	21.77436782	6.645599922	47.84135915	77.38055227	1.055732791
TCGA-D8-A140-01A-11R-A115-07	0	403	4.700791602	8.815869396	42.75069571	31.00321678	14.21037324	12.20039771	16.17643015	1.029374971	23.92178767	30.31148934	4.782688845	4.879792762	38.6955068	33.78478538	2.675970296	16.09357589	0.218469923	7.040194276	0.465860024	0.687564837	0.831532616	0.706684431	1.156796346	85.57541104	39.75327453	41.82405958	0.009692298	270.398925	0.547206797	5.918333643	29.43161709	4.643990869	272.2725482	64.13466191	4.248243395	19.86769129	306.3051886	2.180476566	73.32073497	19.41150437	6.318632239	4.374485857	31.66984215	14.13552415	55.49882139	93.13027838	0.612825798
TCGA-B6-A40B-01A-11R-A239-07	0	3152	0.759062654	47.92544667	101.232401	10.52010203	35.57575223	2.068433637	14.2699875	0.615480116	8.734227945	3.14343508	40.18455095	7.077608103	18.37213422	23.91987791	13.06051708	35.32140111	0.243836575	3.381206136	0.029711501	1.886252212	0.277004151	0.511655309	1.115154618	34.72633366	36.15034904	50.4670319	0.055633759	118.0225425	0.549668928	3.216971266	34.61580296	2.177199361	582.8763587	16.58950534	52.70695349	40.1247468	353.1714705	2.075842253	210.6649358	14.93047096	16.97779423	5.764138564	7.180204741	16.3489866	196.3040557	48.24376962	1.17796781
TCGA-AQ-A1H2-01A-11R-A13Q-07	0	475	3.099125385	6.886177214	20.25882944	24.9837413	24.61954852	0.726941589	6.527744072	0.478325675	5.626006068	2.408190273	6.146324826	5.259078982	13.82074991	61.64748616	5.096734928	2.592475887	0.054988751	2.216993115	0.101021151	0.408765362	8.398875307	13.64415487	0.405624804	5.030715732	52.76885477	54.75196147	11.51840871	378.9410039	0.228846398	9.26172275	11.02702592	1.140280577	478.5281013	93.17727671	36.68454161	22.89363818	637.0905043	1.094035405	18.22757404	4.191288054	2.880148702	31.85230553	27.1851919	5.500811375	81.75378863	71.483913	0.358593391
TCGA-E2-A15P-01A-11R-A115-07	0	595	2.527606999	11.43615296	52.63093187	7.855630062	13.85892877	2.853558102	15.47859212	0.943266274	12.97654782	1.126049581	6.695308385	8.101991758	35.95094933	12.21480951	2.630328039	9.413709201	0.417072082	5.806557547	1.536804586	0.917277293	0.73476037	0.167779309	3.833661963	32.84716274	92.34517039	34.17896282	0.093255994	288.6795529	1.936781724	7.384144727	10.08911934	9.538638707	315.9526506	126.2901694	11.59751368	26.00068239	328.6670032	2.810524041	30.05907524	4.626095439	6.520195639	5.439279795	39.33082999	12.34150601	44.03102526	118.7411658	0.296379965
TCGA-A8-A06U-01A-11R-A00Z-07	1	883	2.015467696	37.02765119	11.33349953	15.24341526	14.54357413	1.27454844	8.734285527	0.671426384	9.350322889	6.635302354	3.690328126	3.151409235	11.15630368	9.610388888	4.700523094	3.66705462	0.052250191	2.717633674	0.397049868	0.474856121	0.307994655	0.175997674	3.249609791	26.6895134	12.68670849	23.73196062	5.613898001	441.3540983	0.235570128	2.552283189	70.43018566	0.784816871	266.71494	82.72924413	15.97934737	22.51414954	287.9216116	1.93249035	10.72056326	10.21614719	9.151749073	4.292554979	17.20525708	7.821404667	110.869051	45.0998801	0.36715526
TCGA-AN-A0AS-01A-11R-A00Z-07	0	10	12.07416429	35.99807247	59.14828898	24.53928498	22.90552369	3.19969874	17.70630767	0.086769714	23.42331651	1.080873279	2.693775169	19.9395787	52.92139515	19.91937302	4.815596366	4.485775491	0.184156147	8.603914689	1.413684543	4.602492289	0.292888071	0.129968661	17.6739313	17.79629518	141.7925597	52.54633122	0.264707549	330.2607133	0.885619715	4.089971771	26.04641228	2.56227496	371.3153981	31.64435525	20.71009921	12.39659337	354.7934961	5.921656359	19.83922015	4.448394028	14.15114112	14.47134996	22.17455919	4.559554693	39.6687873	17.23722317	4.293294615
TCGA-AC-A6IX-06A-11R-A32P-07	0	373	6.2474385	49.84077662	51.9861049	25.81108617	31.13578078	14.09782382	16.24988938	1.475172722	19.07919113	1.347568689	19.58985621	3.594876354	29.65801149	11.08636103	3.981129342	18.1062436	1.744921693	11.89622592	1.004089787	1.432789771	0.755846293	8.988646328	4.0177198	100.4695176	46.60664494	132.6411586	0.24001576	128.8831547	1.336258075	7.929078903	34.34678062	19.14880406	628.1086911	30.53078257	4.464574617	25.25112166	198.9971252	4.277921206	46.00591489	9.048804095	8.922308722	3.78503931	32.05110963	8.41900189	103.8584627	38.26380511	0.941978741
TCGA-V7-A7HQ-01A-11R-A33J-07	0	2033	0.650316012	4.376741887	281.8419548	10.32183186	42.62754163	0.744504739	5.356693907	4.778052252	5.234229349	125.7016778	13.19423157	4.48525657	5.689487815	19.94977038	56.11549363	5.919748601	0.229601289	1.291020123	0.554875787	1.508953154	0.624214596	2.801970778	0.566846622	9.562808957	26.50731874	4.845086809	0.061116809	50.77414142	0.086263169	4.146587676	18.82334625	0.831922003	905.5591261	18.6026844	125.5696226	37.94059768	101.8314038	0.570664611	50.98167547	2.021190485	4.050556571	1.571009854	4.719085742	8.248084141	190.9049261	93.25613938	0.715611312
TCGA-A2-A0CT-01A-31R-A056-07	0	2289	3.50707335	18.48653349	33.39932416	24.43737619	26.99556741	1.450684117	13.86814358	0.176275115	21.01584255	1.354091749	9.939810608	2.457275529	12.99267861	11.96714119	3.452830384	12.45685441	0.118470823	2.913182436	0.967950114	1.122011099	0.488213621	1.76243355	1.647958972	40.32418954	76.49918732	3.966326711	0.009958534	247.3901272	0.36545465	2.077223163	33.73024637	1.924888998	490.0255704	89.52171016	5.759292712	36.17406453	355.433359	1.39478393	56.02246765	20.07645076	18.98158659	2.826822533	15.20114401	6.115288566	109.4074328	24.70255212	0.443093652
TCGA-D8-A147-01A-11R-A115-07	0	584	19.15381207	18.11130118	30.051171	23.13879683	45.3057789	10.10340425	8.437913742	0	24.42231737	6.239909686	1.627204572	6.981683907	48.5595649	51.70627191	2.125001543	7.539576702	4.05434077	5.226046011	0.02049275	1.321009676	0.448248064	1.570569333	19.1268859	88.14402889	33.36506046	90.74461448	1.659587589	244.9373807	0.162480056	1.581416323	153.1032931	1.932581113	3.206505137	65.48826981	11.44617253	30.65924861	0.032792518	1.309996757	8.864932249	17.05532146	23.18158335	4.574740838	37.51709255	63.03753078	43.74101841	15.53502686	32.22186608
TCGA-E9-A5FK-01A-11R-A27Q-07	0	812	1.59692676	9.205618086	113.8495453	21.84752642	43.91137798	2.903420225	13.29022144	1.425048932	6.409134235	10.15264343	25.16165697	2.6050394	11.75581767	5.172307931	8.678753189	7.973776098	0.137957819	2.542062426	2.3353203	0.972481277	0.246677013	0.752699199	2.227653144	21.34095283	22.38870534	19.58081703	0.084744314	49.30048256	0.909052367	9.764886703	13.35480678	14.46538669	408.1083313	9.176064282	23.627958	41.96967624	157.1415271	1.120157434	107.2083021	2.533527226	5.265454675	2.477712631	8.433274089	7.589076374	167.752234	44.76187286	0.066150912
TCGA-BH-A18R-01A-11R-A12D-07	1	1142	8.244447631	18.97218928	25.18803614	26.76920489	15.70515735	3.269152503	15.4882616	0.063127339	16.17430787	2.201821584	19.28798299	5.143675975	19.40845545	17.33609065	2.015072296	42.09683119	0.486789021	4.343248857	2.14079151	0.208347311	0.540905732	2.174782314	2.026404552	66.60585061	108.4675634	8.027063954	0	165.7945933	0.483234411	2.039702668	93.38386074	3.572906369	578.3541747	104.5717051	7.468449768	10.55434468	257.036958	1.448543055	56.868285	29.43832095	21.99521393	3.752395031	30.21332967	28.84568983	184.0729857	64.94750459	1.742695384
TCGA-AO-A1KO-01A-31R-A13Q-07	0	622	12.96409115	26.2495634	6.691774979	16.67337698	4.995939284	16.26313765	68.84708701	1.229318581	26.73325012	0.469610319	23.70861537	6.453094203	127.9389854	9.585333584	1.480447492	31.56107672	2.334230575	4.689928469	21.63673243	0.35935899	1.881116161	2.831987011	15.77644646	89.54206264	30.79904794	8.475263098	2.383505315	116.3376654	2.603524416	13.66382438	1.783800138	7.472014698	84.34027226	19.5518596	2.232301799	86.71421847	33.9583853	2.55334608	19.58149769	0.999549501	4.089418043	7.827722385	39.78072916	5.552496566	20.9902594	15.3650992	0.355629642
TCGA-BH-A0HP-01A-12R-A084-07	0	414	4.259359229	49.56132662	37.75386855	28.81774101	23.22058697	2.770478097	20.73541558	0.377411216	18.65064085	9.245963432	48.83980985	4.841877533	48.22933798	34.41338957	5.339122535	12.91568567	1.152550894	6.096271721	2.877089252	2.239148425	0.903733846	1.926758749	6.671577308	53.06282761	79.76709577	17.00283601	0.071071903	204.5086743	3.06961644	6.934130438	15.48516271	9.732353345	503.0488265	56.75522478	11.37899317	27.93510934	366.8559599	2.538339203	55.10711829	6.65637484	12.18799695	8.641377129	24.07482486	10.44020801	137.6776611	54.63262673	0.349513346
TCGA-GM-A5PV-01A-11R-A28M-07	0	412	3.321179703	26.16372094	54.7803747	20.57142754	25.82905845	1.943868757	10.04590323	1.171489823	9.901766521	4.377905542	12.32093609	1.23166596	33.56766045	26.09152343	8.895439042	18.77129578	0.618816777	1.80478667	1.234721838	0.31299584	0.64215486	0.853966033	1.809181916	32.2562928	48.10742338	22.49182774	0	99.16792549	1.046226415	6.442248185	6.077207161	6.894701822	669.7732934	31.07840675	21.1117555	24.42415799	397.8905265	0.757005925	68.09393926	3.420234174	5.128580614	3.665456423	14.77353456	5.471926545	152.2402811	119.985553	0.296193401
TCGA-A7-A0DB-01A-11R-A00Z-07	0	1007	2.263577807	28.37355968	24.98074086	10.24350439	15.81939086	2.872740579	13.72285207	0.702818335	13.09719047	4.536614382	6.638826859	6.069701116	37.20512277	22.53986962	4.287583636	7.578449281	0.506250209	5.165460068	1.033250843	1.747232783	0.624881617	1.004870674	1.55408466	33.19607255	59.49746549	94.04591814	0.043314773	135.6537776	0.815153726	13.62522604	26.23868154	6.44630088	402.0004706	39.78983621	5.581342253	31.1417234	256.2290293	2.515124059	45.09169468	5.481548367	6.790345028	7.274720042	19.21386041	8.724925444	86.41973647	64.8045543	0.236678795
TCGA-E2-A2P5-01A-11R-A19W-07	1	821	1.483835938	9.384754945	66.19176807	7.959858429	21.32304449	4.622635057	11.03892237	0.200841949	14.01268071	58.29307436	3.987109133	4.59395721	25.47638958	19.00071036	9.78652923	5.037998792	0.184711772	2.805834179	4.888089171	0.552387192	0.301304365	0.716984373	1.661618707	9.692301817	72.57074735	2.214658045	10.9228196	190.5670355	1.110364698	2.137681091	81.49694262	1.420916621	1108.648713	16.65839875	17.49851948	11.19301188	435.4032371	2.138757951	51.27839317	28.89823525	21.28714039	3.206472105	9.016182475	16.75856254	292.0366391	50.56399298	0.200757487
TCGA-E2-A1B1-01A-21R-A12P-07	0	2653	4.3125045	61.58439092	24.60357924	13.84061119	27.21629161	12.44383418	51.01420746	0.839750811	32.65358474	2.034007656	27.17119018	18.90147773	58.37104161	9.680377064	5.432171068	45.64978082	1.901066049	15.35956942	1.007816653	1.528745213	1.808942859	2.372401451	20.06664141	105.2231701	152.7698568	10.98387407	0.07379728	97.34999708	4.612843814	23.17842765	25.10158744	14.63741647	316.979826	94.27054923	8.150723857	35.96954532	278.8455154	8.541030794	119.983778	5.857309512	11.08528731	16.5489555	31.65012644	22.3491266	30.24859204	51.02193231	0.415584138
TCGA-E2-A1B6-01A-31R-A12P-07	0	867	4.737358677	3.233859675	59.58089065	16.05641017	69.61288642	13.01550801	15.52959065	0.415868012	12.17938879	4.065818174	5.37146042	4.918837301	20.2022136	10.27808322	25.79539044	8.10165286	8.232433714	4.303427384	0.136878318	0.347592039	0.494092983	8.916121372	7.096991301	41.56579521	10.53716464	13.178788	3.47713563	55.63563615	0.156760021	4.958066911	149.5001054	6.500712664	28.86029983	5.58493025	12.58614495	32.41275707	2.09541386	0.587068024	103.3689047	15.11002542	18.08893106	3.637655943	10.76661436	46.54758775	102.0304678	4.387671476	0.206735083
TCGA-BH-A0GY-01A-11R-A056-07	0	923	2.041761855	15.43886369	59.97453045	9.93986073	22.94100339	2.668171235	19.64674134	0.090691458	14.02040784	31.66997619	33.1829864	6.538287296	26.09762233	27.54645499	7.730805105	8.280530835	0.115487687	6.887484173	0.08756024	0.705541732	0.408167701	0.787888665	25.10552259	57.43603858	54.11180581	4.973186359	0.13321224	158.0904957	0.723161874	5.739989243	35.81264265	2.092251935	171.439313	43.68850885	7.984742029	26.51979628	162.2870118	1.829879506	17.10711443	16.25273774	16.04451624	4.721843886	16.81845155	14.58993314	66.3061779	36.57854132	0.263961134
TCGA-BH-A0H5-01A-21R-A115-07	0	1620	3.996516782	36.04881573	27.99759044	36.70742897	36.71033569	7.875493088	38.5493883	0.896081111	24.09272807	5.30209548	20.0007734	9.918794955	54.17425335	20.6670983	2.627412668	25.4975034	0.760720928	12.10808708	5.36208402	0.616135885	1.583438019	0.782951016	3.780893499	40.49388652	44.47534603	37.09072762	0.109684137	72.45924954	4.23950555	10.1478159	28.80498497	9.830965602	285.1091872	26.7095119	7.961269229	95.48688487	172.3725395	2.784411179	124.3235203	8.515920042	5.726256151	7.520266976	27.06560586	12.24161994	79.17555391	47.74345334	0.698122449
TCGA-BH-A1EY-01A-11R-A13Q-07	1	538	2.715688851	25.61041808	27.93513376	22.68682855	21.33313832	4.872037381	17.75396833	0.315420965	17.55122935	13.62100817	66.24775818	17.70631299	91.21206245	11.37547881	7.8183236	30.26778672	0.877704055	8.960341338	0.520239988	2.85042439	0.964592931	2.78748824	6.837050595	51.01904125	55.25196389	19.45859277	0.047518606	91.25161957	0.905445252	11.3705646	12.46130515	8.246996563	158.7488121	47.54477006	27.33667176	19.51767266	341.1578482	4.721185851	53.24752926	7.558843245	14.6716231	10.64475231	34.92940973	13.39204505	58.21325488	51.28190964	1.400251064
TCGA-AC-A2FE-01A-11R-A19W-07	1	2636	5.041263244	46.7127381	36.88958385	19.19351538	32.33102135	4.902617321	22.43418796	0.896230487	16.73641966	3.578258664	114.5047018	11.72009704	35.99519938	21.82741779	20.23090737	112.814183	0.560881347	9.817145138	0.856967118	1.787769111	0.668287428	0.438869871	2.846124229	34.40389262	86.90543129	71.63013942	0.085684732	167.4354514	1.53923004	12.43492113	20.40819176	8.461270667	418.0024108	33.35706789	15.980516	64.83662415	212.5545314	3.347987249	197.1660952	8.428894644	11.70510325	7.024016793	24.15400572	11.5832142	100.4778744	76.54574455	0.43171225
TCGA-LD-A7W6-01A-81R-A352-07	0	404	2.845162227	41.36181677	60.31381015	26.72640206	16.77656081	4.636795787	16.43137505	0.9925964	14.66699953	8.655204784	24.0261857	7.73369756	32.25634344	29.67600332	3.273184526	17.73819349	0.995867145	5.29527724	2.145343354	0.340363026	8.5597183	1.263752701	3.553562097	26.5095935	54.70109076	56.78791218	0.173325845	218.5218431	1.784435396	19.60318788	25.4627118	14.57221751	491.79512	39.20462303	52.07466773	40.39999392	427.954985	1.615416548	160.5151525	16.34645529	15.96394615	6.762609464	25.83424163	27.57553007	117.1577718	139.8441721	0.565064497
TCGA-BH-A0GZ-01A-11R-A056-07	0	328	1.083684185	8.247197865	26.13485864	6.556714836	23.59337357	7.037753821	8.013986566	0	7.366510364	0.691099716	2.534890032	12.03046679	19.11457364	10.16336324	13.25893362	5.60465629	0.135862643	3.453976085	0.023176819	0.905473288	0.997294496	1.073916481	1.308145068	32.66792529	46.21116954	18.52472486	0.086795588	97.75708624	0.367522256	3.808261904	23.54130556	2.874889762	384.9986477	25.23584023	6.252517126	9.5991184	279.1581196	3.444346629	55.61885375	12.43845165	9.403017922	6.132058629	7.669628729	7.72922838	89.43156439	50.50015028	0.880777618
TCGA-D8-A1XY-01A-11R-A14M-07	0	503	1.85185208	36.75077151	38.64570635	17.78212975	16.12374099	3.813039817	13.36554777	0.072347892	19.60077043	0.841141903	36.93374029	16.94465871	25.112313	17.16297299	5.064932568	15.72996922	0.271267987	7.832493504	0.096043756	1.790843199	0.676267541	1.853072733	2.483996172	116.3947859	88.23447134	11.22628806	0.228885513	266.9972741	0.715346906	2.8876572	9.095617588	4.18379176	506.300752	175.1124617	13.18731227	20.23725437	355.1061271	6.855155823	41.768001	4.736319064	9.064215355	7.920308831	16.45641336	9.695001468	61.03031425	71.93219098	1.014571518
TCGA-GI-A2C9-01A-11R-A21T-07	0	3342	17.55628378	21.78032239	24.06253297	33.11621083	33.95101079	4.936772753	17.8987146	0	14.3998229	1.502066558	3.193843715	13.5391215	18.82921534	25.60366827	2.551466307	5.460149095	4.089946727	4.393215582	0.24253917	2.57418673	4.336911553	28.03039455	27.64479987	81.43996856	48.97427607	57.67772588	7.463136239	128.239274	1.538408552	1.38783239	35.3205505	6.34668739	39.16133239	32.37048815	34.55857763	23.52837334	1.436012177	3.438771824	14.24457304	9.892543418	18.78283286	6.481490942	9.540968045	27.11332617	81.35333482	3.057344662	15.34410888
TCGA-OL-A6VQ-01A-12R-A41B-07	0	600	3.26631631	135.9604115	52.43124951	25.99923026	19.34740123	17.02417952	34.59932303	0.488239219	20.41816147	5.879169986	564.3439468	19.38694711	80.20519264	14.36579198	8.943644309	216.8871371	0.690811332	7.573054223	13.55223958	0.230199852	0.929660225	0.511918916	5.453098922	41.30933536	56.79576587	28.66483295	0	113.8202607	0.934357426	12.66676679	11.42456916	14.04205287	460.3945329	50.32177991	58.26619759	51.05913938	233.7406637	4.925595862	440.5746834	7.91777873	6.064246531	6.65516958	22.60485992	9.299218802	98.51216765	73.58061897	0.796643565
TCGA-AN-A0XS-01A-22R-A109-07	0	10	4.719209892	10.34449371	39.57311204	12.91061059	30.60442028	4.447267711	26.52759125	1.262062035	17.70554311	3.260705511	15.87002211	11.63662005	34.65974534	24.0256795	7.629919061	18.26988842	0.372019973	6.625913472	1.599265521	2.429785383	1.104456189	1.281263645	1.513999216	22.46587279	84.07357321	3.977164717	5.973294652	194.6495812	1.252348944	10.87423759	9.319656267	11.53847227	479.1498812	38.04274904	17.60295578	30.0325849	390.3171767	4.861297027	57.28463579	7.126201048	6.709470773	11.35630661	22.27301373	8.883012063	99.65830881	158.3285759	1.051276075
TCGA-S3-AA14-01A-11R-A41B-07	0	529	4.098306758	18.43255409	46.59976536	20.21959432	14.44094521	5.735747662	13.29353109	0.87924252	28.57328999	2.555595295	12.25542736	13.38120018	41.35793276	9.196170634	3.428527407	24.39978434	0.37321297	7.084466682	20.77117314	2.331865988	0.87513576	0.238702613	4.03718463	21.66312583	109.116246	4.11613223	0.12418041	58.83837422	1.577467203	4.72093038	19.84343035	5.003417485	702.6319141	27.79110936	52.16177031	28.43678737	282.6932238	3.630706179	46.78181276	13.66730803	8.261792462	4.441470427	28.31547312	9.961888723	115.3264082	83.28627974	1.638192986
TCGA-BH-A1FM-01A-11R-A13Q-07	1	1388	2.088966257	3.023878423	5.587572148	7.50723459	5.249580149	14.99946034	22.68710983	0	15.02565354	4.708544665	4.113723498	15.02291108	15.36156712	8.446027791	5.594991007	13.81451434	0.099200309	8.186314765	0.007357647	0.618015306	2.532786238	0.287653341	1.109655115	80.12510291	77.10403208	2.670891553	0.089550113	373.4755406	0.855598863	2.340670187	19.04355184	1.312722001	138.9096594	45.41965808	2.390274535	3.20211869	378.5837692	6.982692131	19.747517	8.720498089	31.68548489	11.45187064	25.5190908	18.26796112	18.9014659	76.47388317	2.570253455
TCGA-A8-A06T-01A-11R-A00Z-07	0	1614	1.923266112	12.46598186	63.01302396	11.30949023	23.93770623	2.390929702	10.07718607	0.911599339	10.86507763	1.286969563	9.115905765	4.866292054	10.72195212	43.47496817	13.0063439	14.50560723	0.060191834	4.957963689	0.594084654	1.361064576	0.38397638	0.30494957	1.29720733	22.39607152	126.773491	16.10145159	0.01373337	479.3426116	0.232607181	2.899258408	22.16404267	4.617384353	581.0578321	102.4599805	21.94606101	24.81306649	492.3922406	1.382504395	19.31452229	10.95471317	9.504464448	2.81330565	38.17097717	19.34703283	139.6344867	167.8636138	0.905855883
TCGA-A2-A0CY-01A-12R-A034-07	0	1673	2.781910633	12.26667263	26.21848567	8.037363845	8.774077736	1.928493062	7.416727893	0.198976335	6.277874998	19.88395298	5.956626056	12.7510668	11.47033741	16.34413345	2.117158261	4.714680161	0.22991804	0.464456287	0.008004436	0.140722994	0.034442949	0.938820267	2.140039183	12.42891271	26.79130396	5.732297179	7.606425391	41.21524374	0.021154818	1.75224744	105.0757698	0.122410241	230.3719383	21.53998745	1.140524758	3.226547317	209.409534	0.393602062	14.12853586	13.01624934	13.02328059	1.93579382	5.276735704	12.6777524	100.5539144	23.9189864	15.79441696
TCGA-A2-A0CZ-01A-11R-A034-07	0	1616	3.759390646	20.12269699	12.38313972	14.05313113	23.50443038	6.647881499	24.54037999	0.504307371	20.83905854	1.376069805	12.28994912	13.5799253	36.10886844	3.400507019	5.853771602	33.5954873	0.89193277	7.335443167	1.112904295	2.513630137	0.835547189	0.917247797	3.796764448	39.4630353	26.31753666	6.398292165	0.252344222	44.65366404	2.688513784	10.28342239	4.668351986	9.418300381	233.4747399	22.90745618	8.672011821	43.67438562	136.9600688	6.313307461	57.57061709	2.207456215	3.937260404	8.996144	18.08453811	3.12415979	90.67963566	16.84342814	1.003954488
TCGA-C8-A138-01A-11R-A115-07	0	380	1.731517996	11.44687693	38.34459556	8.314017435	28.58224676	2.872440527	10.41317867	0.205272736	9.838796207	4.744733717	3.717416661	10.57888779	12.82585824	14.17693636	7.098499032	6.489916313	0.203308765	5.424017926	0.297278218	1.242061567	0.562603628	0.189606062	8.417786947	82.4759893	56.89831318	2.501422814	0.007731156	25.77210444	0.676551465	4.122586142	22.58586515	3.262331163	316.2867836	10.76199699	28.23877168	12.67446767	209.1515759	1.658066871	33.42744774	5.502160462	10.2428212	4.513479341	8.116002173	16.03448497	97.33761343	30.35631113	0.380198349
TCGA-AN-A0FS-01A-11R-A034-07	0	210	6.311489573	74.62388889	16.26821239	30.24412026	13.81687155	4.131499682	35.45492075	0.403750782	27.18863756	11.85511832	37.51210081	6.361940441	54.16688216	13.87748196	10.14723115	72.39384574	1.256790382	8.526449879	0.995409879	4.541550902	0.963477446	0.93305999	3.469178872	68.08677093	83.46441199	12.85209367	0.260681207	222.4796001	1.177401107	20.64268178	12.77779109	24.85649006	318.2939665	52.07919099	6.070036511	39.25956603	590.960636	5.721925664	173.9028874	11.31071689	5.793548287	8.861115225	35.90756463	7.327093269	77.26746753	93.44165073	0.732550367
TCGA-E2-A15F-01A-11R-A115-07	0	658	4.440114269	8.166686372	61.18238347	15.57661982	18.06231284	1.635750402	19.16197221	0.099381418	8.658604933	2.599747066	33.40316932	8.302934133	22.68203142	25.3123165	26.42406587	11.85001509	0.288260969	4.443557101	1.954984718	0.140572	1.62568314	1.12388692	3.20661443	53.3475322	57.83334777	49.87671064	0.011228961	691.1457928	0.665661768	17.58552475	36.6847699	2.262159593	221.526685	87.98136348	3.212828799	67.79104643	252.7260979	2.830894077	32.56932958	16.45833549	16.35823726	2.528706509	32.56547048	12.3712064	60.81052869	68.54953181	0.227896786
TCGA-E2-A1B0-01A-11R-A12P-07	0	1631	9.393246477	19.01460438	29.19832832	9.964223746	23.52688313	32.51207513	38.05438908	0.040246402	18.98822164	4.044154886	4.679077324	7.994275599	42.00774368	21.40189428	4.613224802	16.91356937	0.956672147	8.075922515	0.184570048	0.407979081	0.839485128	0.111524237	19.50866272	63.39347006	108.2900027	3.262469707	13.88770506	241.3064538	5.083365909	14.2202394	148.9409034	19.79528923	356.2424538	43.75926051	8.304870174	13.61906336	196.0729794	4.370743687	41.13305897	15.99507772	74.9829465	9.500411251	36.42293742	18.99950561	60.24597283	20.44705502	32.64976984
TCGA-A8-A08G-01A-11R-A00Z-07	0	607	4.90509792	23.08994695	165.8914642	39.83543914	31.29227171	8.968233792	12.01196114	1.032201152	11.82586255	4.47348706	23.52267898	6.964318	6.550681157	17.53854879	2.644315552	7.853710501	0.908226624	4.31206167	0.093427811	0.942927777	0.9659605	1.869802782	0.832618202	31.87059073	52.49801465	24.22509166	0.072891813	259.5169177	0.617297817	3.163475855	99.95278691	0.674698283	465.4646785	103.8106979	9.451668834	51.56732952	385.7931839	2.565053053	33.90110084	17.53953263	22.12947938	5.669339356	31.42492039	20.8336375	83.64400355	58.0456124	0.955901847
TCGA-D8-A1JU-01A-11R-A13Q-07	0	447	7.751702234	77.88602538	20.73368182	56.6300868	18.16016535	7.348774843	50.39494524	0.225466417	38.57510443	2.215666111	45.80709789	14.97070955	53.95055471	24.11753787	14.80304016	38.16414854	0.574223762	17.22810969	5.024825061	6.590918357	3.180814744	3.878111673	5.428149476	79.04948446	94.32341052	67.51533271	0.127375606	145.3006976	2.277263806	26.79747685	2.45580046	37.40463812	237.4589375	56.83676971	6.720297474	60.75760915	301.875695	10.27293628	76.49616708	1.067149278	2.110475443	16.3187471	54.99667296	2.977915099	68.34352614	60.46701737	1.179886612
TCGA-E2-A1BC-01A-11R-A12P-07	0	501	5.030861041	69.34951512	40.52191871	24.56822875	19.67409019	7.627633954	49.57550974	0	29.22294012	13.63129339	17.56055532	13.10155942	60.30777296	31.50793175	5.511745509	25.65282409	0.78300127	9.964004572	12.27053556	3.272561086	1.753502229	62.51930621	2.374553919	72.68747141	115.5743719	12.4858391	0.211957142	289.5323298	1.196665538	42.2862146	2.753214124	13.04092597	406.469989	140.7118451	6.838708069	47.18345735	445.3812728	8.293677129	78.41975201	2.383271642	1.701920586	14.5000078	42.89454874	4.019573608	79.36622788	51.50009066	1.323619962
TCGA-E9-A1NI-01A-11R-A14D-07	0	300	1.640712683	6.341969102	58.12332279	14.52349562	26.59044953	2.652415497	10.10078647	0	7.63634508	3.275775342	22.10203745	11.85835072	19.22792654	21.70145675	13.66446419	26.29220405	0.118599943	5.096356507	0.20231974	3.556907563	2.398357903	0.31019053	2.088601935	21.56979259	37.85901579	17.91767863	0	186.8115771	0.629068429	2.998880837	76.73536177	3.063701646	367.7205864	23.95150027	19.53510676	13.45615526	287.758601	3.433265351	43.59151191	14.2529972	17.59523834	5.809070449	10.32408576	14.70734026	82.34213795	103.0864673	2.696249769
TCGA-A2-A4RY-01A-31R-A266-07	0	648	4.710969225	40.75123796	95.82456385	54.6841671	39.98757369	17.02650803	36.67713125	3.11004884	25.12868897	3.476780384	80.20089878	10.63359796	52.11094418	13.7850195	4.946399521	70.39185725	0.871621394	8.631902601	10.13401508	1.071568259	1.832466464	1.952948697	19.8320918	67.93970518	42.37146533	17.93132464	0.486553675	113.5946657	4.006012405	10.43534972	11.95780655	23.69550996	591.5149905	26.9059053	32.58168821	71.50711256	165.8375598	3.229850722	46.403081	7.419641449	5.012702531	8.261190915	28.54961695	10.65910966	135.7963275	56.51768691	0.917852248
TCGA-A8-A07R-01A-21R-A034-07	0	273	7.63386329	7.663670657	17.04540228	12.03148066	15.3854715	1.2726266	11.54802674	0.059974871	15.15757915	8.566691416	0.408483844	2.420885086	26.62503006	15.44095964	8.136383386	5.300939705	2.371799247	1.478347941	0.014476044	0.480718265	0.425649457	2.218895002	21.92158645	55.90299528	59.27580739	7.804945795	6.403767074	567.3984487	0.669524536	11.15969888	246.9789597	0.129137892	22.7711801	19.85972482	12.87088629	45.71990532	1.007659167	1.09147323	7.633451806	26.36363611	37.54430301	1.78250353	26.18088826	68.56906323	73.00148464	4.533982337	1.100252389
TCGA-A2-A04P-01A-31R-A034-07	1	548	2.562632709	12.9287329	21.6480795	6.187627702	22.92526147	3.616979778	5.598410358	0.727719543	5.890520227	3.102264747	5.048649888	1.767017705	13.58141213	4.267567063	1.671809788	18.0420264	0.164744457	2.369636142	0.105389139	0.823469767	0.440890749	0.933783902	8.469000926	15.68172353	16.18498206	1.48922573	0.158966339	34.85471644	0.092843854	1.420018366	35.96429991	4.74554647	46.58596399	5.997269317	15.25012894	8.033421754	4.572120685	1.228396829	44.83216378	10.65935865	14.05328646	1.255175417	4.574845153	13.50570442	45.84878402	2.845794549	4.325970934
TCGA-EW-A2FR-01A-11R-A21T-07	0	1673	4.359335551	19.01173419	35.95817865	24.37077917	23.08839193	9.390162439	32.51466578	0.06388436	29.92240829	9.019009085	13.26582754	32.67142258	33.9268052	5.737039615	9.361951651	35.51691617	0.357041285	13.95322504	0.023129507	7.801294857	0.967612581	1.803750149	2.431248369	66.33356008	52.21256627	13.55579744	0.230982418	50.26739615	2.057998496	4.067614795	58.43238105	8.371253242	481.3888477	19.29531773	11.0733653	23.12063151	117.0068208	13.23745569	73.98274277	12.17434754	14.79332086	22.94827823	19.48503338	18.2080881	84.57447883	15.98217358	25.83974732
TCGA-3C-AALK-01A-11R-A41B-07	0	1448	1.78395881	22.51555054	119.8255077	25.73507713	28.47842305	8.185859952	13.09162076	0.159303879	12.41924119	2.116711588	100.8298072	12.80078232	33.60475721	7.958654185	6.616408594	25.35438481	1.183347905	5.190120096	1.095851685	2.178194857	0.482573316	1.324310462	7.624417342	31.97402182	51.63474811	18.82435352	0.143996101	43.7153182	1.77837574	15.09357008	28.65206759	4.336665783	546.3747271	27.14525122	100.206201	14.00905136	288.7258793	3.348198735	141.7181282	16.04823254	12.09561689	5.339249015	14.06877177	14.07368043	163.1754757	84.14530666	1.138075391
TCGA-E9-A1RE-01A-11R-A157-07	0	1419	1.115504827	5.821145974	30.66392221	25.0098313	11.77913785	13.28802456	9.24962378	0.236732943	16.73128799	0.663510543	5.146454726	3.922290931	22.20963289	52.40490366	49.9557598	14.82930709	0.075364706	4.469753055	0.371409171	1.116171879	1.055200127	0.350159794	0.646322959	31.11093166	28.17304254	4.656430878	0.046809192	191.5799777	0.490796191	4.240728981	75.79855103	7.136267232	491.3811842	103.0601797	5.984123909	12.4892776	549.4002821	2.341448662	45.10595478	15.0467942	23.21618697	10.85123354	20.87329415	19.14277968	65.47720496	95.00082676	0.49066629
TCGA-BH-A28Q-01A-11R-A16F-07	0	1119	4.073623745	36.85192455	30.20569792	29.48240495	27.77446016	23.58935878	22.17019731	1.071489794	16.09195308	2.146042543	53.09144623	45.13216818	75.36348186	27.99195177	4.412522218	24.8718114	0.584126903	6.900835529	9.721214898	1.75332937	5.084215348	1.798475694	2.148390776	56.18195361	79.54940825	26.89878492	0.007121533	324.8160137	0.74382363	3.629795912	9.40758915	5.234668845	441.3630718	80.51864068	9.060870839	54.68574219	497.9104204	4.014679929	43.54538145	5.661800338	9.693831194	17.37153957	51.98682243	13.94479697	119.6963211	88.20274587	0.478076318
TCGA-A2-A0CO-01A-13R-A22K-07	1	3492	5.388827084	218.1195106	35.87863734	45.32443598	29.46649342	7.804963937	28.19065333	2.220658107	16.41771979	4.807971465	130.3187835	4.228714843	47.73620283	6.757625852	16.82945349	125.7966097	0.415195066	8.366763211	1.426134576	0.486115422	1.242427772	0.831557306	4.711129672	38.19876457	39.91178085	61.3669649	5.188437947	51.92199444	2.301941009	24.08800899	13.26511645	29.46978271	306.6009013	25.25126206	46.42348765	49.21288599	202.8466895	3.984862337	219.2634599	3.046475938	2.552620651	8.199104503	23.1955231	5.812951777	103.1923348	30.31119483	0.188863092
TCGA-E2-A1LG-01A-21R-A14M-07	0	1523	13.57181484	19.14449935	78.52987708	16.22108902	12.38074535	16.9120717	7.92143895	0	52.22019371	0.518752514	0.103244131	9.591183771	17.74903167	4.561663672	1.73388453	1.392739255	30.50002509	0.787375759	0.026221503	1.741519381	0.197453674	0.642753703	2.575008033	148.5724956	194.2971812	2.946245524	0.098197719	74.2307925	5.751938498	0.815595035	39.03326166	0.033416684	0.523772471	22.16895375	16.55142091	11.85467597	0.136368938	0.252505487	9.521602133	9.092975145	16.15687268	4.523772517	19.3422871	56.56893264	13.78643969	20.72193314	0.756944033
TCGA-D8-A1X6-01A-11R-A14M-07	0	541	1.48306493	5.456458139	19.76703972	12.84656689	25.37155706	2.110730394	3.738227033	0.058606147	7.450762616	2.214470611	5.476868182	8.279727951	29.41241812	44.52924959	7.079097332	12.82774018	0.037314917	4.24559282	1.15994552	0.317770363	4.321670719	0.790052872	0.659415309	31.78092667	82.22447832	11.70222653	0	300.3144286	0.074770846	1.771090514	19.88061065	2.487760619	240.3162517	37.44370294	7.054492176	24.55484509	397.3283958	0.950633165	39.30619614	12.78901179	20.86299819	3.646552205	26.36603573	19.46440786	73.29851223	65.70281491	0.134392855
TCGA-B6-A0X1-01A-11R-A109-07	1	7455	26.29910726	17.30550624	39.64070369	12.71021402	115.6178894	7.512693838	30.05443092	0.534687039	14.47849438	2.553188355	8.1514994	1.643793874	15.46184718	14.46238937	2.036476651	8.4709269	0.208045891	3.079642027	0.016132075	0.094537324	0.38178821	0.720796455	12.82846226	24.69307962	89.61370753	67.80313093	2.673297715	162.8895791	0.042635248	6.376962288	89.20869134	0.287822033	1.557478535	29.03091809	40.08765862	108.8139931	1.084211577	6.359320075	9.576409151	13.84566633	132.2456774	3.558404317	27.48347444	99.79297454	56.47384057	5.464359427	6.661127949
TCGA-A2-A04V-01A-21R-A034-07	1	1920	1.301454587	6.048816924	17.20318184	8.973990226	22.21268045	3.058426805	15.89911273	0.725572482	21.08026015	0.45191569	1.67600269	6.447840483	12.49566933	13.06514857	3.48728274	6.89452845	0.205322995	3.903868247	0.430528733	2.594258977	1.083275224	0.701894332	0.8854209	34.63598397	91.91867599	21.04713211	0.013663563	181.8728816	0.347137228	12.58386753	27.89491319	6.937367798	288.8699343	17.99266444	6.903863266	19.71722833	420.0386229	2.750954016	22.53427499	14.60433795	16.14337628	3.859136746	13.38772262	10.70399921	93.68135572	65.8814772	0.517286273
TCGA-E9-A1N4-01A-11R-A14M-07	0	1000	9.621930808	47.53851027	27.49577135	17.69065945	80.63609576	6.490621024	20.27773954	0.10582189	29.39250235	0.61516116	6.637550002	8.433728202	29.69404492	19.52529859	3.64661235	12.02235924	4.091310837	18.57595763	14.08645134	0.735935772	0.682339786	1.680164696	1.926083633	85.18225541	76.84569898	28.8725	0.011956661	117.3102268	6.885489354	3.690728039	19.06221112	5.598739904	227.2944729	28.68031894	12.26478546	53.66443406	184.26319	3.417312082	27.17944528	8.050711379	12.30941925	31.1060967	42.19833802	13.33489204	60.00422174	30.00713296	0.326665463
TCGA-GM-A2DI-01A-31R-A18M-07	0	2590	5.706940917	48.39643749	24.84226039	22.44276355	47.02299231	12.00372686	52.7714977	0.374433199	34.55373948	2.098908343	53.40662951	13.37412584	82.00128326	13.88626333	4.278340842	32.78244361	0.582765488	13.85747212	13.24013889	1.103384157	1.13425656	0.210317829	5.606991121	72.04344973	52.59917466	26.55839538	0.06345999	103.608155	0.597136312	9.216044808	29.75820318	8.407822587	212.9455789	58.61376566	12.10477558	49.64122639	240.0697917	5.666197665	91.38999632	6.799728719	7.158037353	11.86903266	45.08483342	8.086746898	76.18405026	58.42129256	0.198145978
TCGA-AR-A24K-01A-11R-A169-07	0	1548	3.678032356	10.76888658	30.58498894	12.04684954	12.81921435	2.425000367	14.28338698	0.740653196	7.05834324	0.363455233	10.25969366	18.82276003	32.47882697	44.24586353	1.587545025	11.74803843	0.109558694	3.114294737	3.997954907	0.206351653	0.233104746	0.040341559	1.832715528	42.07258062	170.1595948	5.51830165	0.030431027	1082.954975	0.236234885	1.010996771	32.79733195	0.476361203	248.0439251	113.9110314	13.52351552	32.88116839	514.7021785	2.637201681	15.70286207	20.14778231	19.37326337	5.737158085	55.1460229	29.9540629	67.90124571	213.1275139	0.641365557
TCGA-E9-A3Q9-01A-11R-A21T-07	0	1001	4.532218895	37.39373712	22.1497526	18.46937758	13.76353154	3.488029133	11.74087815	0.289621541	9.386777731	1.022198273	7.225177545	5.532630538	19.97395911	9.942018364	1.820972669	10.6761011	0.109276401	4.36385715	1.211695562	0.728286008	0.881517569	18.93588395	0.922504589	51.66372078	31.83161677	4.099916355	0.005453986	76.39536751	0.692821334	19.11038079	1.203019256	9.562067562	230.6316555	33.31095692	4.415864988	18.37283085	240.9898996	1.332016961	59.13788176	0.930701214	0.86543418	5.759172457	11.98306358	3.899141543	54.17358282	48.6146075	0.191580713
TCGA-BH-A0HU-01A-11R-A034-07	0	392	0.799194754	10.1779896	90.80808286	15.23421613	26.31611419	1.183604531	5.263146932	0.188192377	5.570355617	3.229890617	1.341379443	2.985555354	8.154234605	31.66649891	2.503017789	3.321484066	0.035503205	1.935046291	0.174124219	0.813365683	0.385485484	0.230206367	0.493039056	10.40874857	52.45949945	24.34121674	0.184284375	91.62633335	0.160066294	2.551496676	175.2759778	1.60156731	698.7235861	32.2843446	5.134666839	24.58109473	302.8627525	1.309149275	31.2914434	27.04064141	24.91947241	3.19900877	9.621915906	38.31888663	96.27984443	91.86936511	0.735854712
TCGA-EW-A1IY-01A-11R-A13Q-07	0	258	3.637688763	34.89063915	6.990317425	12.08194589	18.66859914	7.725951458	30.61202588	0.252396971	20.14731424	0.864616351	32.06236929	23.42055638	54.47877624	14.05996489	5.538982482	31.00283535	0.674058966	13.40615996	0.076150844	0.907394965	0.944798418	0.671047049	6.744715047	184.9481872	86.35039533	45.46436154	0.014258983	157.3195026	4.025161146	4.52132742	24.2005023	31.83129636	108.074662	106.5087157	5.468638658	15.39017286	351.1055626	4.618296467	45.49361592	8.629511296	28.62330533	15.4818593	45.10108822	24.05777932	30.2688883	60.87278021	1.274439699
TCGA-A2-A0CP-01A-11R-A034-07	0	2813	1.985452789	12.05139028	51.28617572	15.2298809	21.47450707	4.133470263	24.27998914	1.165919701	10.40925555	0.880220156	16.10021474	8.924929517	33.39607454	14.8462864	4.767471658	14.7373526	0.307437336	3.993216945	5.014326345	1.149413174	0.706375436	0.412781076	3.402394182	35.19076422	48.920015	8.149785697	0.083831723	146.3720418	1.89318525	8.29991478	5.107115317	4.401452866	340.2996425	15.95047418	13.34171262	29.86091042	132.2310839	4.937678456	54.6889768	3.247661655	3.594611423	5.60915491	10.81615219	4.235840514	95.3713632	36.75519263	0.495463296
TCGA-A2-A25C-01A-11R-A169-07	0	523	3.874108185	24.13939107	20.31959158	24.73904887	16.11553815	5.149501577	21.96862525	0.053447324	22.56773406	20.88338743	13.01178677	26.00922153	73.9505723	24.03154856	4.207035507	26.12681658	0.570952143	8.887156183	0.335412992	2.141989163	0.883544117	0.268189177	1.936765413	81.49016985	106.2908927	57.09857493	0.03623361	109.3007234	0.46027656	4.926836664	47.61321261	7.562582537	373.8386471	69.77121865	5.587970297	25.96491243	529.0075451	4.895114937	20.95783985	25.56329923	18.54162731	8.445331051	69.26028903	29.84866384	82.82004413	44.79731283	10.95995028
TCGA-A2-A0YC-01A-11R-A109-07	0	990	1.921868173	11.89494261	25.52624724	34.86640878	23.48240338	2.69141135	13.26824181	0.192073482	10.57167828	1.728004503	23.34471524	7.74102402	41.2320644	16.05185167	3.785508617	13.27965894	0.167588678	6.023494256	0.649046802	0.633924927	7.126167597	4.406584952	1.175915395	30.74669363	74.57629571	81.96477607	0.086808409	304.72059	0.653469412	16.29398058	22.87106174	4.509910978	271.2546216	115.4343061	19.06859033	36.39133777	515.8529867	2.760950289	42.5254307	10.6412318	7.634165582	12.42335984	39.51531153	12.57546121	65.11457051	85.60748565	1.479473223
TCGA-E9-A2JT-01A-22R-A18M-07	0	288	7.967607165	19.85377303	27.18652574	25.93626099	67.71816147	16.56706827	70.48137138	1.480670567	41.57005768	6.885917636	13.67300913	8.464710946	53.98895962	6.308105125	4.994958347	19.97010778	0.607551689	17.60600429	4.699641874	2.408518117	1.871027656	1.552483378	5.328741418	46.32957264	54.35031764	30.96277067	0.01672988	56.66440138	1.794614488	18.17989719	48.30078555	26.87180172	179.0049488	19.34155323	7.536586699	85.40756926	87.49937565	5.667549875	157.8742613	11.66299312	6.524766177	4.004932901	39.6022857	18.70867536	71.5890975	22.69808947	0.130592461
TCGA-A1-A0SO-01A-22R-A084-07	0	852	6.809134667	3.968110514	14.03446783	9.519055401	35.44420902	0.874290919	3.899828938	0	12.41743156	0.609173933	2.172219375	1.323295353	23.95508394	24.10554044	0.717266075	6.156399486	0.424182519	1.873806567	0.123168222	0.015037322	2.92046965	1.60989851	8.459381004	50.17109971	17.28983825	21.65855351	32.01408303	70.31695165	10.64042405	1.891268448	242.6798407	1.530414428	743.20825	69.26585934	14.3908517	64.29410098	160.0156105	0.895864658	8.701944763	65.11631	53.15776132	5.714633935	47.98295649	57.38251402	157.4310462	12.48395027	78.57618023
TCGA-A8-A07S-01A-11R-A034-07	0	243	3.056184219	7.163626562	17.10436894	29.10938786	20.77713723	17.57961299	7.376451865	0	8.053592928	0.616767494	2.50133001	5.203135667	39.52186748	20.03154627	1.701469811	5.91570935	0.099552419	4.174332512	0.651001789	0.589759411	13.62056745	1.5808358	0.692059193	134.0419396	93.1525182	571.402402	0.105998119	395.326491	0.124675653	2.407121403	41.15428828	0.79356552	272.6695749	97.12296403	5.162241143	33.02657187	528.3250346	2.188239716	24.9947995	21.00937663	9.136000727	9.285661696	39.74584047	33.98123431	88.3932021	86.24332202	1.165276224
TCGA-E9-A1NG-01A-21R-A14M-07	1	786	3.246435724	63.05851335	27.85375711	16.29715668	38.48799145	5.587200205	35.53952521	0.337807299	24.11966769	4.404372417	13.53713174	43.34214442	45.60996852	13.83251549	8.258846684	19.60450784	0.635693046	15.02129682	0.269068921	6.673527129	0.953137455	0.146736279	2.129614257	86.33721335	67.85635803	20.78593199	0.511455934	123.2470952	2.542788045	3.261618804	10.66410322	14.19404112	224.8387137	47.03983194	19.14612	25.46270947	229.22984	14.981682	45.77580167	7.391814609	6.333810936	34.54742515	18.49569118	7.318704937	50.72896957	9.22189941	4.296293586
TCGA-E2-A14O-01A-31R-A115-07	0	1359	0.514149664	3.922804408	99.44320433	4.4957824	28.83738492	0.723079248	4.670220157	0	5.931881181	0.795559805	1.644644999	3.933615181	12.58067352	11.80156239	31.22966867	4.663930139	0.048096698	1.062531837	0.007458927	0.670233292	4.161733688	0.527680581	0.403952052	8.734822913	33.14893849	2.738356028	0.04189975	215.3238964	0.118278596	2.713552464	62.76060933	1.539916355	549.2819279	23.99715523	1.572939583	8.160921647	342.9150069	1.033090643	21.76220668	14.83584485	17.91656044	1.222401261	2.26974023	12.04498271	96.7324392	54.65795756	0.21804465
TCGA-D8-A1JM-01A-11R-A13Q-07	0	590	14.63182806	15.30572045	32.43315498	4.412628798	41.72773756	14.68006046	14.61634434	0.190978763	9.331163872	2.088220096	1.673821013	1.655312473	46.29184244	20.03825709	2.124428546	21.19270647	1.652824273	1.364111664	0.030730837	9.874886188	0.677700555	3.761675298	5.703864823	35.18958818	44.43975576	12.50890752	4.358839134	143.6792297	0.121827183	3.194244903	74.03951626	0.215398581	52.86749163	22.49284629	7.093545732	15.76506348	5.667477853	0.812230838	7.132082045	10.74233582	38.03578114	0.823503543	32.46505484	31.10249507	35.30999441	11.05101703	10.84190901
TCGA-AN-A0FD-01A-11R-A034-07	0	196	1.18347959	10.56733408	27.56131822	13.0292584	21.33802185	7.251625418	27.55682119	0.248095669	10.78460982	4.361009237	2.122022812	12.5296187	11.13928484	14.34630428	3.359745877	6.447438599	0.064355758	3.416761098	0.469079398	0.545881458	0.436613008	0.012387065	0.800498893	42.91509142	37.83757924	5.31534528	4.77477843	137.9657207	0.527542014	1.35175144	53.1524795	0.68682805	438.4213844	48.17285128	15.75658996	15.26328765	316.3629119	3.664391645	26.53476205	8.726570265	18.04245554	4.959947378	6.152188661	11.03985493	133.2415683	182.6465892	0.758561732
TCGA-BH-A0DG-01A-21R-A12P-07	0	2041	3.660890551	49.44933051	15.74964661	14.99145701	20.15237674	12.58893416	24.80877716	0.412927723	26.07563902	0.994460166	8.450329822	14.82273419	39.0509045	10.50455869	5.182515606	24.49777385	0.467402272	8.076248074	0.388704185	2.647800916	0.729076527	1.533896997	3.6895614	58.50060121	57.74895407	30.25688546	5.748031557	66.30742051	1.738509633	8.020942408	23.32677328	12.57464018	372.7212911	58.96508652	37.0370313	23.39895056	262.0872995	5.676946262	93.43711317	10.12182559	10.86419797	12.3785088	25.73521294	15.687473	103.9151617	54.49017681	1.813689947
TCGA-AN-A04D-01A-21R-A034-07	0	52	6.01790307	1.895320862	49.49349749	19.69377385	16.09036611	5.758231131	3.989639682	0.786469029	5.759427299	48.83205452	0.240838254	0.531557827	28.55563334	14.57549562	1.388365154	3.377275814	0.886512906	0.848138972	0.025310512	0.222487315	0.054455346	0.887440582	7.738595769	65.65497296	51.99924876	27.67841319	38.14548894	138.322021	2.123846945	11.70923963	106.7301817	1.048310784	87.04324735	9.143054551	1.839268268	50.66933559	2.419988771	1.737245178	25.73424355	79.04844795	13.31907392	0.36435103	14.41968975	64.0905821	120.1644609	48.26906775	3.144553157
TCGA-A2-A1G0-01A-11R-A13Q-07	0	616	5.314886521	38.9253679	33.05491304	22.53568414	15.54204167	14.30508212	23.59229818	0.376906514	27.15306541	3.599538616	37.08533412	14.56281746	58.45105371	15.34113166	2.296854074	67.3965041	0.426629048	11.38091211	16.45707994	0.924079564	1.513632805	1.806567102	5.506825166	51.88557431	99.39312308	2.898036671	0.12775835	293.1604603	1.442593659	9.04052101	5.782210105	13.70368765	370.3424332	91.36739626	4.510943921	105.5094174	306.2620422	4.570356272	68.28070536	1.644968007	8.027621738	7.317551156	39.43529511	7.947876507	34.56751629	126.1518522	0.47869159
TCGA-C8-A137-01A-11R-A115-07	0	379	1.172933382	41.34837286	38.06912548	12.59439576	15.17323887	10.41874136	18.03109226	0	12.41616338	3.107146522	1.744965522	7.024457224	28.04735101	7.230950945	6.258099249	4.224702926	1.617571014	2.729228019	0.062713993	1.470068301	0.260861979	0.256861077	9.879633952	67.75843726	62.12130014	1.682909478	0.023485957	146.6861865	0.09944759	1.540774008	77.59151425	6.106095296	449.8888783	87.92491841	13.36811036	3.875293189	239.5272879	3.248305775	9.584388811	26.20595089	27.41169465	6.111148661	27.60764106	17.53280221	84.81298044	16.49960985	3.97826099
TCGA-C8-A8HR-01A-11R-A36F-07	0	408	3.239683109	60.44328064	73.72891373	21.42496249	26.09290924	8.358835598	23.67239419	0.532915686	17.27825231	26.14802227	42.57094421	11.41424257	29.07270263	33.23904948	27.41746467	75.31923188	0.433563926	12.70691995	1.254133267	2.931417474	1.88339861	1.390253571	5.371574162	47.45515741	18.56124328	5.541102318	0.010035561	170.9524726	1.813077452	15.61526819	54.38090818	25.35371247	215.4689863	24.43063807	37.81659642	46.10446184	122.4702345	5.200617372	186.832106	17.32442088	17.7853874	10.93895944	24.38239141	17.03774582	125.4830605	23.25228304	0.783369964
TCGA-A8-A07E-01A-11R-A034-07	0	608	5.193017997	69.2001893	12.21144657	35.84044059	23.85491888	3.690667847	20.86012774	0.32867171	26.944878	9.60772008	19.26199006	10.68134111	43.52822816	20.18764786	11.08755411	15.36086307	3.548245447	14.92577805	1.82461285	4.029100047	0.910293016	0.871376948	5.465568327	64.67025737	60.18264994	60.41020004	0.11140841	139.8106702	1.824066648	11.28185548	88.77599246	19.35042863	506.4742793	71.98848222	15.68939986	27.05823842	277.9218434	3.985462592	47.94457043	25.34854215	22.63377422	7.870940378	49.29507588	27.23111262	101.911988	47.03432787	0.724706231
TCGA-D8-A1XF-01A-11R-A14D-07	0	463	3.604194994	6.154520722	66.57868215	35.63056897	11.05772948	2.206132313	6.405708091	0.15056038	13.3379466	0.937750531	25.67212638	1.872677432	5.112570563	20.48893341	1.802250361	3.6250197	0.117165617	3.600527101	0.336149913	0.212963088	0.456086959	0.050741546	0.952903853	11.98384547	78.60617214	55.74415896	0	170.4610709	0.168076841	1.373575074	549.9698514	1.551464492	237.308567	88.98230741	26.25265324	32.09429735	371.0979504	0.75946335	6.770143709	45.94106379	25.61165285	1.158936066	16.88155795	25.91116839	81.60499464	64.07683125	0.34525797
TCGA-C8-A12Y-01A-11R-A12D-07	0	1476	1.230423997	28.79223868	57.43319504	6.881736226	38.75453969	1.049820772	6.6991236	2.093608344	7.277515864	9.451093237	15.64536726	3.60811401	14.92187463	12.20844686	5.491239941	9.187379907	0.045573132	1.926590335	1.762180172	1.455362087	0.362405136	0.518634047	2.225079359	17.46984758	55.23825326	13.72144636	0.030327404	98.65541688	0.017122216	2.652800819	64.57599553	3.583248259	425.4340556	23.55124231	30.16736836	25.45487255	397.6910685	1.130931704	53.31021362	11.5781221	11.09734565	3.868182979	10.8546965	15.53767994	137.4485618	87.26791531	0.710201777
TCGA-BH-A0H0-01A-11R-A056-07	0	461	3.126301952	40.35982413	56.73743169	13.37116121	14.3425297	1.072143786	4.070362336	0.171512819	33.98249364	26.82496302	2.137098008	0.837213698	38.27233771	37.09555452	2.156746735	7.269806486	0.097069629	3.388964092	2.704655594	0.188688638	1.806080498	0.852057468	0.567588415	32.9016778	95.11488434	46.00904677	0.006459661	199.8849876	0.364698902	47.77847216	38.13841068	3.710599805	530.2379443	109.4041531	18.60034536	18.97179979	406.1577901	1.012171965	46.51343233	17.96176472	47.33588401	2.512079806	31.56523817	33.687932	104.2175242	76.16343192	0.191610185
TCGA-W8-A86G-01A-21R-A36F-07	0	347	4.808801668	19.31460992	118.8102764	15.95632326	20.83326933	10.4127267	12.89535756	1.750502389	8.20856171	3.068945333	45.24090196	7.175450039	26.95900185	24.05411682	4.444789792	19.03590284	0.302718996	2.574226024	1.772220364	1.260942478	0.286179175	0.444283841	5.278019467	31.83101069	28.49129451	27.51436283	0.219763009	95.77820558	4.125446629	9.482176373	5.22447184	7.179393798	416.7114836	20.44952314	59.93530898	45.08696321	255.5134894	1.692890285	37.91150404	2.558254997	6.176093681	2.464080139	11.52287412	9.277882022	213.9051086	131.4223563	0.943501402
TCGA-B6-A1KN-01A-11R-A13Q-07	0	4233	2.929136446	42.20589345	16.70065352	11.32745931	11.71126674	16.26761342	21.0129404	0.129939191	14.54062888	14.67555114	8.325221364	8.050456177	35.33542231	38.51166641	4.147757044	10.30653077	0.321739956	5.109219876	0.454766776	0.673915154	0.556691083	0.686072095	1.639407614	66.52387526	131.1569031	5.15687037	0.014681639	313.1671167	0.580226184	5.001101253	137.1290816	3.497313326	511.3626515	91.14666292	8.043910026	28.29769137	348.5519272	2.184816777	82.46885663	10.88570939	39.36582616	5.577530934	32.8425616	42.13923366	47.87610671	30.78829057	0.509987852
TCGA-AR-A0TU-01A-31R-A109-07	0	709	4.450849673	25.07796227	22.32088172	9.628485742	35.51072935	10.09309859	5.039416892	1.183494974	8.850647665	2.254745126	0.992423665	2.574839214	19.72507542	39.34631748	2.904061544	20.21558426	0	3.168805091	0.075615457	0.377474585	0.192813031	2.398367929	11.37526551	25.50256066	24.96366459	17.84294246	10.50106042	99.56719879	0.066614363	2.818367106	198.7396389	1.242029243	0.419559116	12.9606626	39.36170031	17.3428268	3.764442017	0.426908821	13.13190927	56.51168544	54.31772602	2.798476222	13.08135011	105.3193215	77.32632244	34.93029379	65.30636142
TCGA-AO-A03L-01A-41R-A056-07	0	2442	1.884746211	20.28341587	54.37758029	22.20307962	28.9137587	3.454384476	26.43936862	0.228158576	16.31611959	157.8011811	20.38229143	15.52070622	21.01836821	12.77384905	5.131200274	30.66123876	0.166791545	5.440246617	0.385492032	0.304794304	0.69773469	0.98537633	1.516385179	32.96017465	42.03584096	25.61961534	0.017186203	47.07507095	1.382673145	3.367998777	141.0412998	4.538408707	880.4781298	94.79827606	48.17921384	15.10396026	344.4161231	3.144255046	126.1564291	59.81461988	37.29217742	7.081903052	18.17584826	24.27591438	218.7905082	37.96764169	0.429294356
TCGA-BH-A0B7-01A-12R-A115-07	0	2559	3.245025446	40.280073	23.81498433	19.26726945	24.90811332	5.447588024	21.94267696	0.29204986	18.37626398	7.245698677	23.05999827	9.5199716	66.26314942	14.79190636	5.482237364	37.95868376	0.743800214	9.908672114	1.013317222	1.927779762	0.872057266	0.956919797	4.113590615	55.97498842	26.85196693	25.03059899	3.349326144	42.16572064	0.97808237	10.51881163	41.00298002	16.21513391	434.0946568	85.24728099	42.68747561	27.89765174	221.0331178	3.755141414	104.5584086	7.748119679	20.73953933	14.97918778	35.29397916	14.42776038	71.75175531	10.07837855	51.65820729
TCGA-OK-A5Q2-01A-11R-A27Q-07	0	64	3.147533843	34.27710766	78.4407368	38.80781508	38.6276184	4.510655709	16.8822435	1.037169135	15.74129542	16.75986731	59.48332331	6.401499817	41.74024551	12.02679392	6.082197899	16.01724371	0.904954719	7.21152409	0.667573187	3.484230126	1.04728596	1.119837279	2.59568453	47.60093168	46.25484915	11.90038031	0.292970564	158.3772429	1.984860385	8.115134988	47.29396638	20.04592103	500.1215298	23.61760836	31.92472464	57.61708271	363.9398364	2.855227691	167.3488417	26.22438648	13.08768091	5.276193637	25.49613294	20.48928926	171.7550429	37.42527488	5.854492045
TCGA-AC-A2FM-01A-11R-A19W-07	1	792	1.212244105	21.46463179	85.42948684	36.66152901	20.39664198	7.906527622	12.39365881	0.792330904	14.29234822	1.809483562	43.73674748	1.517305943	6.090039335	60.93024648	6.552875565	36.74974205	0.610984072	3.825652684	1.453452207	0.317539605	1.426391814	0.243293738	0.884947098	12.63793621	36.96136276	21.92890669	0.026857293	85.76570551	0.682337891	7.710401928	55.15975501	7.920932043	715.5961393	37.80687715	21.20023782	29.40620342	580.4898947	1.512480717	44.11253227	27.41565026	21.12020342	1.897452414	26.40244134	15.93995612	149.2214437	117.6675869	0.398328254
TCGA-BH-A0BM-01A-11R-A056-07	0	1876	2.922664027	60.89962062	30.45945794	13.18959365	21.00652272	3.604241596	17.46169939	0.280149683	12.88093525	5.506080836	40.72041526	5.566458847	39.99605705	11.47727882	8.095753216	45.18161039	0.264256494	4.826028885	2.761121631	0.968643438	1.099199943	1.007098277	4.280116515	39.46132045	33.40872235	36.02181107	0.495908023	81.33297916	1.787101672	22.89597029	1.758442833	7.525866388	254.5300875	22.83971138	13.93840731	27.83109069	270.0062293	2.789342001	108.7851207	0.879326965	2.057526298	8.196497634	18.22351354	1.985064744	58.38773607	25.84593759	0.510646351
TCGA-AC-A3BB-01A-21R-A19W-07	0	987	2.388997453	35.40559827	57.85119551	15.87305428	34.79649017	5.134919447	23.8998887	1.068645619	15.08844979	12.39275285	56.83724656	10.99176487	32.37657949	16.16625406	11.04762816	53.06634751	0.248404982	9.04688407	3.297913597	1.385602895	0.938129788	0.680288478	3.227033841	27.66324305	38.21561016	35.75334201	6.658208169	54.36778019	1.582516183	16.72766963	15.87435437	17.42191579	417.7946139	19.52045556	35.49252575	54.7920196	238.806296	5.043221913	148.1441573	6.799749196	6.166711313	6.324462996	17.85305086	8.554347142	108.510535	47.44663149	0.525121668
TCGA-D8-A27T-01A-11R-A16F-07	0	398	3.275005203	17.96271475	31.76687459	17.35006747	19.3657191	6.310444926	23.03713099	0.146225639	20.12905327	1.366128033	24.44662275	16.78065047	37.10602755	21.42284288	6.762763362	26.53444374	0.356894141	10.08356706	2.029420021	3.791915019	1.031454426	2.009555828	2.655430858	33.5990796	87.38453587	33.68631834	0.181740035	209.3156892	1.212623569	8.949110294	25.34826979	14.82058265	208.7387803	41.99117305	11.86834251	34.94198108	354.3141605	8.22204669	60.20789958	16.03114737	10.48667849	12.60794132	28.63229885	13.56482091	71.86495403	71.09598109	1.250993128
TCGA-BH-A1FU-01A-11R-A14D-07	1	1688	5.08248454	25.59384242	25.54455416	30.229056	29.47683283	12.20273675	34.01483745	0.28676318	35.77076754	4.405654842	11.24936615	13.34287748	51.66376129	22.23666164	5.027598807	22.77540185	3.705778758	11.60019714	1.292024439	2.591447153	1.274065518	0.257718215	20.26878357	62.10948876	74.28391964	11.23352744	2.840483539	121.8189345	1.402455515	5.305000708	60.69552162	11.08484985	282.4679752	41.53990995	19.52734139	21.6279608	188.4931159	5.01076396	44.657847	16.23010859	12.24427764	11.96672492	41.29347513	19.4577252	54.90628912	14.18484973	39.64941411
TCGA-AR-A0TT-01A-31R-A084-07	0	3316	4.033837491	8.088468421	26.33771295	11.72865262	37.06926523	11.27360148	20.7673451	0.995326643	21.67945562	17.11694005	3.113650303	10.07523201	31.7122297	21.43076315	3.640493271	24.55219995	1.044482533	11.86635738	0.150150304	1.486073736	0.667630609	1.229957354	1.159706346	68.90423138	84.14621751	16.39708818	0.009371709	120.1938427	0.634928402	7.031042183	90.19775843	9.669631514	203.7817329	55.47723812	17.57193694	42.15675667	249.929532	3.248669353	32.90336316	10.95916862	13.56302633	7.572835684	27.26278869	20.09995243	119.2991151	64.71279641	30.56416117
TCGA-EW-A6SC-01A-12R-A32P-07	0	952	2.753469468	117.6562436	137.8439769	10.21975357	34.16075693	5.655112378	20.32129745	0.268930377	14.65815585	4.243349605	357.1741605	11.46966828	23.02645527	21.23849692	10.34037298	268.1377283	0.36148498	8.182656398	1.319863469	2.092166208	2.839674742	0.537092481	2.217515885	44.59478976	83.46640938	21.99605673	0.101286835	127.4117249	0.943542952	6.49148477	38.89896643	8.796210618	280.2813743	52.78002838	46.12163979	18.01867798	217.0733917	3.706131539	237.2785951	24.15768382	15.4331035	4.552275052	21.16975662	20.97649009	142.3934864	134.3451578	1.265022501
TCGA-PL-A8LY-01A-11R-A41B-07	0	8	4.897403464	6.233256791	35.91720267	17.90269635	29.27342033	6.412017163	11.66674408	1.426875678	7.657898082	2.158309057	23.61780493	1.540353401	18.9028444	18.05558718	3.770932427	28.08712191	0.533564117	1.248995352	0.43050353	0.360405775	0.511628821	1.961695983	7.15884131	36.56919225	22.463534	10.85380856	0.172736356	72.67074663	3.478331796	4.900936575	28.78781688	8.464634202	220.6737573	8.605042518	42.62321602	101.6684524	123.9809021	0.161288731	20.73979859	6.352360188	7.837624261	1.209476287	15.04864947	10.36466012	101.5822756	31.13361758	2.89450053
TCGA-AR-A24M-01A-11R-A169-07	0	3660	4.300794102	110.344633	12.18403356	17.44263726	18.72960207	10.22343174	20.63678579	0.186534993	25.97263779	2.117084875	6.460706387	18.01239149	71.72856149	14.63611988	3.901895568	7.077003117	2.058646169	7.815705497	0.757898428	2.272025184	4.466692543	0.097790988	3.117371994	77.65575644	72.67490561	31.85410911	0.161585092	263.937653	1.665894426	3.639906581	15.11764127	5.412673445	318.342886	100.1601974	3.592550502	29.43364847	533.8076069	5.325775969	21.0642499	9.312102375	5.560524294	19.50362996	42.44925039	12.10710553	62.31959837	98.25910435	2.237478572
TCGA-A7-A4SE-01A-11R-A266-07	0	644	13.71155254	61.36708073	81.05135658	12.9360382	49.56383294	10.3452568	24.87506591	1.824952441	16.0368798	1.398958393	18.69998681	41.56294227	35.424543	10.11117762	7.332653612	15.21700653	6.425534729	7.12706762	0.203301235	2.945374948	0.911251739	0.641325508	25.96910269	48.52164239	35.20708383	17.11126172	10.10373684	38.69809268	3.626789479	8.164509274	209.6860801	4.793111245	6.599005145	17.80083268	39.3960698	20.52494505	7.970409104	3.290656021	45.68474945	15.33792241	41.99855169	11.1359785	18.58757482	39.17532082	97.90496239	11.90961065	10.00412759
TCGA-JL-A3YW-01A-12R-A239-07	0	360	2.467999888	40.24019766	68.9531868	20.18367868	50.22883004	3.617574756	18.58997097	0.293392566	14.60091386	29.33532781	10.78137609	15.81976154	17.25028258	7.463677686	18.79447867	16.72111756	0.103780535	8.481125076	4.553450783	3.900951875	0.279325573	0.404303414	3.18949126	57.62751265	29.08714035	2.244238989	5.323889606	7.76787557	1.478547638	10.38315276	101.8169192	5.324605646	124.6444134	8.568594518	46.81894537	58.47112943	50.3704639	2.768365462	51.94377264	16.51468833	8.390994424	8.625774073	16.45199295	14.69865613	65.23468464	8.568013664	9.072368446
TCGA-A2-A04T-01A-21R-A034-07	0	2246	6.75382201	12.95184604	19.7024805	16.12799647	40.58258053	10.86809473	7.151247769	0.740258667	12.23685664	4.661857564	3.009470405	2.785375346	16.85091921	15.39048614	0.783178539	6.84118873	8.575542531	2.708535109	0.23078869	14.35363144	0.549931235	17.19105004	8.405678974	89.61845726	79.00560307	41.56744628	6.963092075	283.4297909	1.987251154	6.343076968	170.3471942	0.664135401	16.63064837	16.39144921	6.194976265	10.77542292	0.46461363	1.366709506	12.529526	24.19396489	56.96586753	2.677593024	23.81626726	59.26108673	47.24145476	8.886574176	7.491967024
TCGA-B6-A0WV-01A-11R-A109-07	1	2417	5.711795727	8.987889121	40.92848225	59.88865315	15.53457076	3.420177477	12.52817284	0.70299488	5.471525602	0.340552685	14.15997723	7.545037858	45.95523338	14.57983548	5.65253202	3.565918818	0.232089631	2.408095415	0.014140068	0.524803709	2.109274751	0.219372104	1.114745422	48.72183264	69.45247676	24.9082925	0.026476788	289.0263573	0.448447169	2.627745978	162.4210137	1.657849391	387.9876733	106.4756342	13.13629982	18.36772657	429.1427123	1.541269181	30.18233153	30.3837484	28.39684625	7.427999815	24.21525021	37.27953449	100.5892657	126.3834758	0.351349622
TCGA-A8-A07O-01A-11R-A00Z-07	0	304	9.513357028	10.98499096	29.57326858	11.5429139	70.22571025	6.667125787	10.30241317	0	14.07497809	17.03004337	0.872914472	2.91340701	23.26151394	25.07008312	1.893842991	2.805541209	0.024624024	6.450986821	0.014002048	0.355571312	1.907934613	1.520615828	7.904629659	36.99364951	46.49663049	5.73407456	3.775442507	368.246336	0.018502913	1.68695258	195.1007603	0.910054685	6.922322657	25.75224271	4.947857737	13.78476039	7.15874553	0.659834114	6.74242307	11.21982853	84.02066348	8.831556496	31.26537037	16.70181707	50.40514977	16.64062684	17.30391002
TCGA-AR-A0TZ-01A-12R-A084-07	1	3262	3.440280139	37.3818655	47.84417944	21.49015654	22.19880502	4.001413684	19.95122903	0.842974786	30.72000091	9.450694109	69.82155205	10.72540086	17.5297803	21.90173428	4.1162312	47.16174727	0.293594559	5.215151222	4.053699628	0.214013737	0.443370947	4.307599643	2.231729268	45.15096831	76.81440862	92.34821328	0.029306612	192.5070578	0.599788811	2.082851938	117.2379893	1.515902105	673.831533	148.4524422	26.76128846	16.2317555	471.4152398	4.143140802	83.27340276	87.18898865	38.39340322	3.812854227	49.91013179	34.98944764	170.681976	95.98120668	0.280237968
TCGA-LL-A740-01A-21R-A32P-07	0	441	6.801184863	13.21313565	163.837701	12.12429307	47.71455334	3.88472337	12.33789017	0.165012555	14.02592506	20.48677197	3.30631798	7.164157434	23.29147963	4.551821006	6.314804739	11.12779093	0.163433778	7.614950353	25.59998091	2.411854254	0.435597857	0.308956599	1.795228302	24.63948772	58.65573221	2.72116169	2.349210471	4.148831731	0.710525855	35.94198567	46.33459836	2.918577053	439.1589296	15.43029185	33.70993952	29.62860068	182.4867501	2.603176513	50.61952272	21.2724275	5.132817485	5.592326633	22.83646428	39.94571885	73.54757586	6.722436638	1.797395324
TCGA-A2-A0T6-01A-11R-A084-07	0	575	5.566150985	44.69018957	29.02446227	16.42472003	28.19972947	9.194903165	39.88289239	0.517196428	31.61461024	1.871426045	62.70429536	20.29402518	77.21614705	30.70738577	6.780605492	114.5287558	0.89904767	15.752088	4.110635562	4.894475737	1.611487442	2.152521798	5.648152237	62.18924248	140.3383805	18.64320032	0.275489983	350.918197	2.427302097	11.30456405	5.25824794	13.84079706	364.0312036	45.0791068	8.792008846	63.23612984	367.8455225	11.99931825	70.47312088	4.903220316	5.633892088	13.57843236	39.76495871	6.181848558	82.84751568	28.17612861	2.521901408
TCGA-A2-A3XW-01A-11R-A239-07	0	1712	6.115998775	370.8209708	82.8519309	61.13387701	30.15499107	4.890977478	10.31625559	1.673359593	22.2085602	41.56962593	28.87207594	1.700815967	10.04422865	1.662435529	6.174528148	19.40185846	0.146957101	2.474925024	1.21168882	4.244125885	0.774090764	1.408800055	2.277123602	6.807819647	13.90730897	14.81197811	0.091275393	13.01689984	4.325021509	1.798604143	18.40747499	6.922169319	491.0691481	6.722420886	114.3851886	31.34017819	64.37522079	0.616369269	164.1224867	6.382105225	5.122824096	6.316951116	10.81697998	10.11685969	128.7354239	12.39177104	0.020356867
TCGA-BH-A28O-01A-11R-A22K-07	0	1120	6.328118732	92.78239947	56.41453283	73.99773503	16.0533433	12.17555104	50.74180621	2.274408232	26.63240718	3.386796619	77.44160125	14.72437307	61.0793255	8.220953757	6.45783221	49.52076883	1.309420752	9.748402492	6.360485494	1.756452498	2.538697355	1.503664221	8.850376307	69.12175133	22.24708414	16.87555813	1.541892387	75.24716378	11.83206893	21.43530997	5.060306258	21.9773401	237.840998	19.53174565	44.6129012	76.9348237	100.1144958	4.250861169	188.3449575	2.110006954	4.370855697	7.051519254	26.42065856	5.748353568	91.20929484	21.36633323	0.670968014
TCGA-LL-A9Q3-01A-11R-A41B-07	0	532	2.528355917	11.20521201	134.3357228	15.10972421	22.64829959	0.766932356	5.821420786	0.263939736	4.586884907	23.30717085	2.313282738	1.998643271	3.447467637	2.696554499	4.116837385	5.025181716	0.168052154	1.740470432	0.021235578	0.580742939	0.395964066	0.026356273	0.676929464	4.466324973	45.15618852	1.791705624	0.019881444	63.42801785	0.589293903	2.374500849	17.46840045	1.082504838	600.6374806	31.61852965	82.48289882	19.15407087	327.7146113	0.69614459	44.18797623	4.300037439	7.658873766	2.219789568	10.0587027	15.30576141	228.6675698	49.16893447	2.824519448
TCGA-E2-A1IE-01A-11R-A13Q-07	0	2362	2.860275385	19.95054428	25.58642692	35.83983721	13.85029746	1.573290355	8.953999107	0.50285173	8.259824682	0.278396674	9.708254938	2.465083832	14.16232253	25.41306333	5.593672044	11.43738161	0.09091218	3.069411112	0.492233165	0.408320812	0.333668676	7.87512649	1.100148579	74.52497832	75.30219208	76.82906651	0.012625885	183.6333747	0.623727099	6.520280386	25.69907736	4.709061184	460.7945437	120.5786195	11.99048001	23.25265402	611.7621494	1.691004673	49.14036994	16.68529478	21.25363104	1.797960781	29.83820344	12.28546916	128.2849757	74.07372059	0.369588428
TCGA-A2-A04N-01A-11R-A115-07	0	4354	1.89142031	15.89462138	48.22712226	14.076747	26.39413324	3.693208031	17.64709079	0	15.30487753	5.86972605	14.09376369	14.25043823	30.30004417	31.84531085	6.979374994	17.27150227	0.22779313	5.364780006	1.16577746	2.888197923	0.720501257	0.846960081	3.196701011	34.24482585	103.0232832	13.77780207	0.097608368	293.3083988	1.077103792	7.627484458	8.959992497	2.294932447	463.517539	35.17153828	15.82749287	29.20987231	464.5343911	6.019876955	43.99288896	8.345849163	11.5696624	8.866253975	16.87421229	8.507367308	112.2053267	159.992416	1.115181376
TCGA-OL-A66L-01A-12R-A31O-07	0	1301	1.004011579	81.65367317	195.0323047	24.58219517	42.09161728	1.052486471	12.85625729	1.718072125	5.829628815	6.031384456	130.1529793	4.009982093	16.7790489	14.07413509	16.82657147	36.46568815	0.198892317	2.600362569	4.005513626	0.718002078	0.182495173	0.95333776	1.395562874	16.00472589	15.28959298	8.541522752	0.300007438	50.5244777	0.174359606	16.23814795	9.169275619	4.227831884	570.0464407	11.97605264	85.19349397	39.07608387	108.9184065	1.567980621	676.2819256	3.198233988	3.18828295	3.214368917	7.841314032	9.455717445	199.8907894	34.60263454	0.289286164
TCGA-LQ-A4E4-01A-11R-A266-07	0	849	2.540954781	21.93887527	33.57305307	16.29005351	13.13329567	1.373126535	6.177945758	1.101984269	6.863868416	9.858626497	3.094243069	2.548522058	25.9123372	36.75382463	6.541023265	3.466637914	0.170094687	3.321753238	1.668446821	0.637659533	0.468215059	0.907838424	0.986294513	17.70572013	23.49633708	37.1410021	0.011319236	41.33733981	0.734919338	7.635325284	84.55672087	7.025931123	1020.179393	47.44035984	18.32942675	12.70589917	493.3225218	1.149387954	43.52038604	23.14904932	18.4589963	10.48531981	26.80074027	34.14099774	247.7343077	71.24643906	0.265071861
TCGA-C8-A3M7-01A-12R-A21T-07	1	1034	3.917687415	32.96203023	41.76143991	36.24918631	20.27546189	4.090445061	23.00650669	0.192596243	18.24315673	52.24779718	7.829867031	5.85772821	51.33415687	11.84537259	8.080653969	17.06296207	0.912892017	12.86201725	7.011738453	3.208520364	2.200344336	0.927949506	4.652727396	83.59910426	42.74397462	3.679862926	0.812416946	51.53585777	2.231938293	12.98280833	21.11997777	51.06712492	635.2949078	14.67224652	16.29436568	24.34980174	283.4678773	4.286040505	113.4651465	5.498220323	8.348325795	7.254672686	20.00554032	24.41148151	106.430355	39.21285919	23.86622866
TCGA-A8-A0A1-01A-11R-A00Z-07	0	365	5.262941639	54.12153802	39.02509623	20.98037516	32.89300342	3.69212297	25.12736829	0.241573335	25.61007973	5.1658475	52.19158315	7.199944034	59.56059518	18.84353853	4.293738129	39.45533001	0.384528301	13.0680912	1.967901426	1.45221714	4.275739273	1.284540564	1.369041181	52.42284107	63.01890802	68.59879133	0.16377011	159.5033872	1.078713614	15.77161611	22.91184332	7.87664353	207.7051068	81.25027705	8.723541561	47.10432329	417.095867	5.16093855	80.54938442	12.65546123	8.923216846	16.86469361	53.25971748	8.894113705	70.3440319	79.18809542	0.479392434
TCGA-BH-A18G-01A-11R-A12D-07	0	149	2.325843264	7.663961916	59.13917725	11.12109818	24.63594748	6.631734778	4.98854699	0	6.932988174	2.335106229	1.530985585	5.204836198	13.00291848	8.375820826	1.593682465	2.344601104	0	2.427465087	0.031813624	0.393583873	0.387864824	0.355365735	4.21644316	29.47676126	26.83011302	1.806928337	0.655269029	30.53318271	0.084079805	1.436283673	36.4748407	3.432664534	15.67504107	5.440485511	14.2638857	36.24046111	9.350137422	1.503534356	24.30989648	8.103402959	9.034926117	3.410077235	8.125482994	17.22925108	68.01012028	2.324983397	2.712495444
TCGA-A2-A1FV-01A-11R-A13Q-07	0	714	8.430719461	30.45796134	7.459163412	29.78081308	3.51987239	2.288562479	16.1308929	1.088826909	12.62071083	0.180844037	41.58945384	2.00843507	62.48528096	7.575483926	4.660487329	22.16403246	0.42751231	5.175274164	0.985531889	0.693050678	1.40886359	12.75369638	2.990707052	24.9332821	155.3983422	39.44249104	0.018453744	693.6527201	0.555658494	9.012545412	4.748865435	13.58113402	188.1974167	205.2682097	1.497867429	12.79099127	409.7068217	2.654616021	62.21720444	3.913946516	8.52595818	3.957801802	42.02657367	13.28545805	39.18435952	53.29777986	0.489766057
TCGA-AC-A3W6-01A-12R-A22K-07	0	602	3.438148312	27.71551904	82.83052763	48.26530504	32.35910564	4.660467856	16.56382289	1.273734433	14.53020857	22.67169344	10.38345861	14.5075947	23.63569946	24.69900858	16.35583159	17.48889053	0.450552796	9.879902293	4.006959568	4.243907155	0.852539534	1.087487366	2.479929194	30.21527492	49.48524611	51.1198448	0.422157687	56.36499578	2.031318496	8.747569024	41.26817001	8.462895368	505.6835724	15.89892405	75.98877842	39.10743981	216.0217132	3.813023002	194.1529789	10.57240015	10.62044063	5.483285364	18.79624973	15.52357972	158.8568869	35.97272143	2.696185651
TCGA-B6-A0WT-01A-11R-A109-07	0	5739	4.601726244	20.87301442	21.70887031	46.02460091	21.19739591	7.457420952	22.09467438	0.795804989	16.83996351	0.859142816	9.882340773	15.1947655	38.84430986	17.75675961	6.235207163	8.626362129	0.439135003	6.118904448	0.172874022	1.763505807	1.212238947	6.341452812	1.527466126	122.5194964	121.8323311	149.9537983	0.143866949	164.9986356	1.167598742	7.199694546	43.58965229	1.077074304	469.8195659	89.01133202	21.3479315	37.07579929	454.231658	6.926522856	46.33777639	15.77215884	23.68820849	6.704233848	57.50791404	23.25014141	121.3793461	107.443612	0.673810156
TCGA-E9-A3QA-01A-61R-A22K-07	0	918	8.421007699	44.18532068	34.51364237	13.35478321	247.1113755	4.263115639	8.568148351	0.397213416	9.717705798	4.900885555	13.0685493	4.01104229	16.92232856	20.83571293	2.778754097	14.95170181	0.112403723	4.824021439	0.157508602	0.321055041	0.245564046	0.344232101	3.154801854	22.29847623	37.31314835	17.77938891	0.634739402	84.06140133	0.235287226	5.964189877	74.0740187	14.33030246	9.803445313	8.316349783	16.9785134	77.17194554	1.073932606	4.14759411	31.26794501	12.34041664	28.80514546	3.263806656	12.61418936	26.26695749	80.17980622	10.15251087	4.709503827
TCGA-D8-A27K-01A-11R-A16F-07	0	1461	8.147740044	15.42730686	32.46367465	26.37706321	29.30920127	33.64647008	27.81239652	0.549556839	17.58158498	4.7594064	46.53240139	23.95158919	71.44305263	20.09216477	5.125987714	22.10994237	0.460987835	8.109074141	1.6391219	0.425681519	0.781414247	0.82315779	2.585083614	78.75026657	74.22666129	27.99872777	0.195151392	323.074882	2.253648684	6.893773558	11.28320282	5.40939788	301.5167512	82.50913914	9.882121813	69.00791424	464.1666407	3.967906403	41.52495983	4.400345787	6.630826679	10.30692755	50.80350599	21.76195777	80.1265433	137.3306824	0.616260378
TCGA-B6-A0IN-01A-11R-A034-07	1	2573	0.920975951	8.56198845	13.79929617	5.880592488	27.85701769	3.74341259	6.334533512	0.29010501	6.629375226	1.239010661	9.505234965	1.349966715	10.37222879	5.284162913	3.547804427	22.72980564	0.076230248	3.423101751	0.175055519	0.351724057	0.43760868	0.552481413	1.128054372	17.39609172	39.35431022	32.16653539	0.004682649	22.72241954	0.304028401	8.893067584	17.91474178	7.062415837	528.0047602	16.13531478	5.074131616	11.33787108	128.5128873	1.147733777	37.72927997	4.100682451	7.152869648	2.157756483	6.787539292	20.48792629	39.21584924	12.71207094	0.48249274
TCGA-BH-A18L-01A-32R-A12D-07	1	811	1.388400803	8.688554148	16.93291931	15.32613646	9.379924198	15.94119369	7.189558902	0.203986421	8.27952895	49.09812892	6.645111493	0.727647849	17.39534762	53.87238818	1.331877374	10.95663467	0.149120892	3.109265855	0.164119646	0.112207123	1.165236554	2.184629402	0.883194998	45.12921088	70.86343883	10.88190212	0.007682709	184.6391106	0.346999712	5.36325641	95.03066475	5.207936505	280.4019646	165.4082059	2.29171506	25.78985354	499.6560626	1.129835526	27.88030058	10.56949658	26.30582521	2.129922995	27.63907388	14.34985675	31.79066045	17.94353879	0.68366684
TCGA-AC-A23G-01A-11R-A213-07	0	2248	4.558149969	45.00444928	25.87582194	33.95345757	29.62530508	5.711116934	33.9771295	0.152736737	22.01540928	8.308070262	363.5647757	23.91530644	54.25295323	8.941338844	9.529331461	156.6803587	0.507853163	10.98445781	2.672773043	2.808539223	0.92535943	0.160144498	7.543880225	49.60947093	39.47538051	18.723539	0.241605011	102.231711	3.166547402	5.34148228	16.74901045	11.88640052	76.83024938	33.12279965	28.15547366	41.88681574	136.8926593	8.369108812	174.3775191	9.45115334	8.149234267	8.833993029	18.66495971	7.610389942	88.494406	25.80878255	1.643474615
TCGA-BH-A0DV-01A-21R-A12P-07	0	2064	4.291786666	137.3492644	23.50600104	11.48098825	32.75178638	5.274614028	48.62002704	0.122958665	24.38226971	5.1566288	49.18623914	12.91592818	80.79004041	7.744558119	12.82293576	86.86571365	0.669802338	13.00171853	2.12942139	4.420499699	1.644207141	2.279160039	7.990653039	71.19576009	61.9359822	30.5615739	0.09030398	81.45480707	3.000196521	15.6111919	5.805424507	36.78197795	290.5325021	50.05249722	6.892888979	45.21527098	190.2739638	9.905494686	178.7786998	2.389150189	3.094292793	11.46283136	22.5893086	3.732442628	66.8530118	20.23478121	1.182075725
TCGA-EW-A1PC-01B-11R-A21T-07	0	187	6.09786239	43.79226589	54.69696691	14.18796459	19.36893316	1.365518766	4.433330486	0.055373155	10.99187991	19.38260746	18.95357511	4.335125904	11.07840211	19.6701822	5.162057888	15.46755793	0.199786547	2.793816818	0.160384016	1.005153471	0.172532405	7.253198408	20.20753184	13.49122693	139.2458666	13.04797829	0.025026128	172.6507563	0.653476722	1.483948545	427.9662929	0.289557302	359.0989309	13.47850344	39.76347244	30.26027434	275.9913876	1.100832563	28.76075629	41.24118316	145.9508507	2.77052071	13.16036373	35.5477409	53.53381001	6.45744938	4.771484245
TCGA-BH-A18U-01A-21R-A12D-07	1	1563	2.910957172	18.85560887	17.18733232	12.55934215	13.55158055	9.565700364	13.05907583	0.514350311	11.22111636	3.996847884	37.6855551	10.55331238	21.88498111	36.8893109	2.10561292	8.730789288	0.23911983	5.122322345	0.008867711	0.225188756	0.400654868	3.521935681	1.896673195	32.45471714	30.35588694	21.54798141	0.016604483	425.6863888	1.992090305	3.114341917	128.4335293	0.8136728	395.9782187	80.42274587	6.974684858	11.80380202	291.7204753	2.921547569	11.92822283	72.62739215	49.55302909	11.17060879	24.81353236	18.81835774	180.1950178	27.29071773	1.328539557
TCGA-A2-A0EP-01A-52R-A22U-07	0	3603	4.435331613	164.3571846	35.81415577	22.03744185	46.09957025	8.283429524	29.96450178	1.573262393	22.95614026	16.15563914	134.6320633	17.3019124	37.86303386	12.88956606	13.564593	133.4664818	0.509414814	21.29683037	3.125519086	3.452117446	1.246446603	3.525720578	4.220193205	25.45621846	16.50156001	18.52033271	0.239293142	26.3046803	1.717698552	32.80029851	30.94889653	33.03790516	134.8803463	10.89244331	25.43042159	68.17291596	100.4965954	4.931521915	281.6838938	8.745713543	5.476690244	10.15649234	22.25223939	13.58305711	75.0886158	11.37681162	0.314875948
TCGA-BH-A0BT-01A-11R-A12P-07	0	2365	1.769902857	5.879716112	68.93593171	6.148452808	58.41089612	1.748835153	14.18894337	0.139882193	11.29025401	2.265230478	5.140288827	3.959005858	21.99744289	45.81024735	2.96830673	8.645792616	0.094011901	2.120728175	0.059085518	1.154178179	0.187656252	0.314285371	1.683846005	19.341891	59.02475694	1.389606075	0.37141949	131.8483032	0.490777051	3.442965426	26.61151679	3.528276526	1170.252854	17.58160369	10.0064564	16.5822147	445.0677431	1.874682257	21.61516068	3.899260305	4.668391368	1.630066076	5.859572016	8.920505828	100.2763288	61.34374024	0.826602847
TCGA-AR-A251-01A-12R-A169-07	0	3030	5.726692613	23.52084335	7.673062572	13.38069397	45.1243429	8.662776542	19.06865277	0	18.70263141	2.834220631	9.660133231	6.224372373	28.78625651	19.73871468	6.897240152	25.02962058	7.832795832	9.13134852	0.267453419	1.23296846	0.686672279	2.642293913	20.30388037	217.5267709	63.96020683	5.17362225	0.125199323	295.4852	0.212054731	34.68238102	187.0645527	4.240082403	7.034108755	39.6716164	13.50566084	49.71658414	2.499398543	4.217242658	24.99737872	16.98582159	49.10623271	14.36249176	32.09638723	62.03305842	89.38613617	26.73129583	3.819282673
TCGA-D8-A1JP-01A-11R-A13Q-07	0	639	5.089489963	11.9739096	17.23715671	44.93966435	21.35470018	4.499939128	17.57448022	1.723394294	20.20145295	7.450653269	3.002717267	14.22699956	18.46781617	14.57250626	8.568052703	4.860503385	0.487687291	5.867367097	0.415973073	1.290541195	0.482577786	0.37961749	2.071617773	71.54114669	87.90604501	15.36807726	7.926404269	196.8107787	1.131704136	2.755321164	53.47874036	1.216148665	286.7837108	36.8527941	6.066518386	41.36366535	336.4616891	4.963258218	48.83014132	18.95544567	21.67940036	12.48545828	21.16903599	29.61792783	80.28264457	120.9041166	1.555767303
TCGA-AR-A2LK-01A-11R-A180-07	1	1649	3.834180817	15.51791591	30.63618361	17.37409795	25.80075188	2.978852479	18.13354452	0	42.02354025	2.25708785	3.467893187	10.29751942	34.34085931	27.99894438	9.201536757	6.751582609	0.08011589	7.731987758	0.164003715	1.815403481	2.27393874	0.310980945	1.205493474	36.38636954	89.62953786	40.0348726	0.017060627	409.1750796	0.553844152	4.620478377	151.8647238	3.390547211	317.1312597	128.462133	8.308739214	17.87931224	563.6021041	3.397566359	33.66058417	30.93004881	45.98922164	10.71877028	32.42421162	21.54360349	86.58171567	144.5566905	0.546014434
TCGA-D8-A1X8-01A-11R-A14M-07	0	783	6.85763881	55.71468898	15.09483076	48.93688576	18.89780166	3.096124736	19.64701869	0.312063085	20.64150367	1.522529167	91.22073182	9.125083436	40.40270894	23.26595718	3.452492272	43.55225666	0.485693033	10.36095832	2.353818582	0.772456584	1.289688064	0.870580938	3.227225821	53.53999199	74.25743786	111.2150545	0.017629776	232.4880831	1.169524685	16.93358729	21.62553912	9.479072226	384.946649	135.2001355	8.317611666	26.83783203	618.17154	3.302570648	57.61576813	8.605571715	10.06081304	11.2681867	48.05722296	15.31031042	79.87291868	105.9863496	0.516063723
TCGA-EW-A6S9-01A-22R-A33J-07	0	463	2.035376121	21.67465645	55.52642341	8.505240987	23.45512713	3.826750191	11.39891855	0.66643475	25.65809275	7.402301637	6.742572938	9.571620285	53.79746357	18.38339938	5.378709991	15.78516825	2.752208449	5.031429886	4.282800249	1.728194834	0.360501071	5.696117046	2.550036033	40.77560921	236.9414551	20.09303784	0.028237308	58.54711589	0.611117349	12.79320825	68.76700081	1.870582378	708.319643	57.40810534	84.51702549	14.9520294	373.0083579	4.482212983	43.58563349	12.63789231	20.71187006	6.189687618	24.32199557	21.05146085	129.3345401	20.86386331	1.917643254
TCGA-E9-A5UO-01A-11R-A28M-07	0	785	1.18044245	24.00826829	35.9470551	27.22672475	23.09168445	17.15403684	2.51125124	0.751542106	8.688943533	0.663128371	26.60528714	0.767218346	5.088086886	44.57177866	4.089168958	1.096652523	0.146211929	3.325440366	0.657569857	0.376491031	0.382146684	1.463413797	0.963744608	20.97490394	53.48430042	149.178159	0.053072278	18.7260203	0.119853977	4.410224982	87.6685233	4.912454975	1159.042253	60.85845989	60.35242748	12.84385655	480.3493307	0.557494417	39.77247039	29.43035965	18.32430123	1.898197574	13.41518511	13.11602601	147.7055466	31.53764425	1.060554429
TCGA-BH-A0DZ-01A-11R-A00Z-07	0	495	1.5680914	17.53483276	9.852937601	11.27862785	30.40393568	3.091744384	27.70896667	0	17.27808314	2.46502561	4.447433965	13.60061355	30.43807369	5.261914783	4.074017339	30.70398321	0.261071212	4.865045703	0.019363548	0.983445019	0.319397195	0.456623681	2.004417783	58.72580495	64.90540124	7.730460495	0.217545445	43.18235503	0.307053982	11.64925571	85.70714764	0.641599531	344.3678857	75.29846935	35.53650903	11.02183627	220.9890591	6.220801782	76.91661676	27.55467821	9.704400853	9.228538096	14.26077695	24.85698859	134.5489533	34.47938214	16.57108372
TCGA-OL-A5D6-01A-21R-A27Q-07	1	1104	4.436763518	21.68211407	48.68568701	9.562348929	20.42003397	5.477762556	20.15373567	0.080535724	11.36139855	12.87462689	4.936698855	6.645288438	33.60590806	1.283564175	5.083095768	6.429911915	0.518473726	3.665781672	22.58786905	1.272054594	0.369431006	0.313640681	2.431970906	34.33514553	22.80705565	1.880120564	4.613504189	8.619686413	12.12438429	13.56196903	34.7684348	2.799325108	438.4097601	12.23073044	31.18756701	15.2731087	149.6041269	2.604727287	58.12643899	5.176044259	6.401956597	4.881889031	11.34844529	12.16178475	87.47870893	14.5330987	12.16051555
TCGA-AO-A0J8-01A-21R-A034-07	0	680	1.593784414	34.55935454	54.80570398	15.49698345	30.94161008	2.635875434	15.3584564	0.337539131	8.340135152	7.077841989	40.4811386	7.736542182	39.67912225	29.46731856	3.509876235	10.54266127	0.167154843	3.665674752	0.984444987	1.047713045	0.316486465	0.855282123	0.888961986	38.00785975	39.08623503	57.39480608	0.076276107	198.1766052	0.340922455	7.334955004	13.67785051	1.955409188	334.2689924	96.13548112	5.842979472	48.08812172	466.1830464	2.893357932	22.48814035	6.541742341	7.582873455	16.7680255	18.74607577	7.663041452	79.55720878	43.63929922	0.377090969
TCGA-E2-A150-01A-11R-A12D-07	0	1935	19.99039798	7.558742678	13.28136951	9.896868869	72.92827656	2.487831206	10.87240641	0.511357264	23.49969276	1.55708103	4.036281743	10.81648787	47.82160231	14.4974574	1.916705319	12.04538146	4.069806379	4.792403744	0.071998225	0.542474498	0.206538072	0.459564164	4.970948254	73.85818378	337.3429018	6.908640763	12.50883102	36.50458292	0.543666164	2.057204009	125.177754	1.415641451	8.594711584	10.00145649	9.907051498	62.42944355	0.608975734	3.07674842	21.56484976	4.891537246	20.47171886	2.833673757	18.08119299	19.0297765	43.26216804	0.823263785	13.92110869
TCGA-B6-A401-01A-11R-A239-07	0	2596	1.762177941	18.51527362	114.2160414	6.947510333	31.73887752	3.224693475	10.17193411	1.830116699	6.483522031	2.672799092	52.87782259	7.867110623	18.20158952	14.48732764	9.934842676	16.19408906	0.12054282	4.410379908	2.718939691	1.02653145	0.234864917	0.179599392	7.090183928	17.76849517	20.91205498	16.73241517	0.114086738	75.54705408	1.167448977	14.54929829	29.00943924	4.192961436	378.1965535	9.650972324	49.78846534	52.88162704	182.9550601	1.991119891	66.68617892	11.48865095	5.875358858	10.99051769	10.6973524	17.91153905	139.7256214	77.04843345	0.818196811
TCGA-BH-A0BO-01A-23R-A12D-07	0	2197	6.665147614	125.6030091	23.57051533	14.03359494	44.85285296	7.054492085	51.06784533	0.076688711	33.7496083	0.605020926	82.73312397	6.990159148	111.0775765	22.75267552	32.79712096	76.19090991	0.944011927	13.66465171	8.02418823	0.307342587	2.283277977	0.298658762	8.666806146	136.6798925	29.12545138	28.30215649	0.025994836	101.3129697	7.851734383	57.44316145	3.97121595	3.160985961	208.9342259	56.70947478	21.09968468	89.5263398	153.0618657	6.462446703	126.422138	3.518931183	3.064640297	7.805211315	39.85839841	6.49466212	60.01334025	28.84800899	0.317898851
TCGA-E9-A1R7-01A-11R-A14M-07	0	1467	2.077007243	7.63609611	21.30077056	33.81970341	14.49650259	1.216501574	11.75647661	0.210020338	13.25752509	32.03369599	1.685469086	3.33184242	20.96302583	14.63356533	2.767942567	6.50867582	0.217916227	3.622840466	0.43933319	0.528119811	0.266600943	0.95947059	0.897736208	102.1092094	36.86326641	2.482776272	0.015819927	71.96667188	0.245618974	2.541405271	36.2132439	6.352555161	212.0781127	154.2418635	10.01585362	30.1361178	467.428092	1.710263366	12.67181679	19.95408195	22.13897533	2.851552376	50.43082393	9.83367672	56.34761623	94.95892609	0.284025669
TCGA-BH-A18S-01A-11R-A12D-07	1	2009	2.675713635	23.54621887	33.17471124	10.22239156	14.99268449	8.519699899	5.323658297	0.068649455	6.177262483	2.65097357	7.089600986	2.687259105	27.19107863	27.50035866	1.768014895	12.96531206	0.053422791	2.439707787	1.126747421	0.501696613	0.273315229	1.161946175	0.596352901	42.15354864	65.08355299	52.92100528	0.023269805	293.1898359	0.262752869	3.3141432	2.908566399	0.232282295	647.977576	78.69502866	3.730342596	26.99207317	656.4061564	1.079593244	36.72902311	2.637006352	3.395853264	6.010869138	17.06813375	13.81076127	61.94815016	146.0726296	0.278518845
TCGA-PE-A5DD-01A-12R-A27Q-07	0	1953	2.542426075	36.78004499	114.1701041	24.0568642	18.85863367	1.917612792	10.15864279	0.565137162	8.554206963	84.79051078	12.41260822	6.489856174	18.74672708	21.44949681	9.258963795	9.73872219	0.293191981	5.270041915	0.898008154	1.731966956	0.595106075	1.410824821	1.597472619	11.5701893	32.80953949	21.67057543	0.127708045	74.3812279	1.562194445	5.889778678	45.7230289	7.214201931	989.4464151	22.21667014	42.43541487	21.46265683	322.577747	2.170623394	140.5204592	14.50042734	11.43444984	4.239366772	9.166697905	18.56443918	238.1402579	86.56734287	1.653161775
TCGA-B6-A0I2-01A-11R-A034-07	0	4361	8.309277096	1.783320129	30.03278639	8.418828026	76.7448299	3.815590413	6.380110167	0.449976144	11.53274566	2.295489227	0.773823916	1.46030379	15.22834767	11.48644622	0.862747388	3.363433583	0.668506417	1.74432671	0.015515723	0.2121592	0.100145828	5.343857993	11.21086189	27.94964032	21.55125373	6.526368898	4.822740837	25.10497518	0.102515748	1.221776905	82.8987817	0.375691511	20.81665278	4.355519086	17.33253371	18.28182536	2.880079787	0.127159083	8.01021883	8.041885194	27.61865818	1.175178507	7.235987731	17.53442771	91.35574048	2.735783806	0.19276582
TCGA-EW-A1OV-01A-11R-A144-07	0	789	4.14406009	13.17917143	40.34993791	11.30923739	54.30587255	3.863042619	15.53689095	0.258412818	16.63049929	12.58985761	4.365961295	5.15881403	37.03068765	15.65572446	4.155611287	18.56654184	0.15234549	8.073760211	0.997963375	0.568582137	0.328030618	0.683815818	2.116538596	25.00863583	25.57051837	13.0836692	0.048662812	44.13395456	0.247266019	3.487167931	87.89835545	14.30780091	493.7877418	24.74502285	7.643056041	52.55209833	159.5112066	2.240652399	29.90310958	15.51389347	12.48508948	3.259960508	14.17254319	19.37976129	119.0496307	39.04688403	62.29688221
TCGA-D8-A73W-01A-22R-A352-07	1	385	3.710402645	110.8205397	48.55094404	43.61582349	26.78672775	2.135354243	9.372110555	0.254446639	10.84786454	1.936972746	6.126005908	6.234097946	27.32278174	14.45359673	7.537581593	16.61961662	0.078003773	9.508926028	0.1330667	0.59984508	0.697377572	2.108890481	1.178858531	233.6631489	42.36307862	507.916578	0.067082293	149.1791165	0.216418598	5.529298608	8.1264716	4.904781257	495.3756554	45.94715008	22.28555028	35.68343621	320.5139873	2.776702805	53.32914062	7.999185775	5.441369955	7.580502932	27.22083673	15.6350951	59.3045384	22.89281683	2.244173243
TCGA-B6-A0IQ-01A-11R-A034-07	0	4285	4.907486244	4.474676438	43.35063643	6.14870702	17.15622365	6.01857044	6.148009145	1.610672774	9.802039828	0.6896943	2.025014613	4.885559135	54.29053206	11.87883208	2.720408272	108.7642648	0.024925976	1.119091876	0.030372316	1.518831837	0.209106477	0.88209158	8.790680958	29.33742991	105.9803348	14.58055755	22.07736641	56.90258099	0.032108237	6.199159444	235.1240954	0.387064801	23.53936408	8.734482599	37.18314815	16.97865064	4.306120213	0.462984264	4.680069944	33.36506108	49.84002944	2.179358327	19.66078663	52.83836836	72.28487846	13.5011134	81.67915214
TCGA-B6-A0RL-01A-11R-A084-07	1	2469	1.37060398	12.69686607	82.0803634	20.79609971	20.76593231	0.387204705	4.914154779	0	9.941229881	1.372532572	20.05160104	8.417556211	4.047659751	93.74638516	15.89344231	5.013987361	0.024877472	0.322585928	0.840282292	0.016579897	0.219134548	4.966970914	0.337477158	14.92038035	126.66736	36.30261075	0.007946463	581.5113055	0.314048418	0.467851418	243.6587032	0.064900349	396.2459028	43.67172338	42.2800423	22.87791807	558.5879458	0.055648745	12.08707353	84.99906373	23.25899668	0.398502998	24.77356036	33.6796738	111.2100651	116.6445826	0.043420733
TCGA-E2-A1LK-01A-21R-A14D-07	1	266	3.773978411	76.99805773	20.21277384	7.326442954	34.64284683	0.377442302	8.861629082	0.208934457	5.795966458	15.44242247	1.439582081	0.892396509	13.11697127	28.40072145	19.74277865	3.135885888	0.576463046	1.784985014	0.063037742	0.147765725	0.117541799	0.844975875	12.25556254	17.80864002	13.4876666	2.511451019	2.620399112	250.4383288	0.4331642	3.29601078	52.88186042	0.096402359	1.049311637	20.63577627	14.4431083	60.14676185	0.504365262	0.061995086	7.643398112	14.05282197	27.14701252	2.06617966	5.863266	12.8444098	78.21079787	4.329009371	3.786880129
TCGA-BH-A0B0-01A-21R-A115-07	0	2477	3.848443243	61.62681607	49.29200752	29.19743766	18.3681251	3.961624167	29.23406224	2.292080617	16.98943678	27.40335417	21.28226848	10.40198685	29.90591304	18.14426528	7.855483711	10.09973665	0.430545854	7.826110473	3.243107768	3.577465898	0.752477439	0.769512578	6.741670177	37.38667042	81.43058556	28.67424106	0.250048537	81.3268234	1.210047051	21.78213043	11.11849648	15.36509678	263.378505	30.32687384	13.9717096	28.68918021	295.5490858	4.831103123	46.68407593	4.122857064	5.958454942	8.204788683	24.91826452	8.817216646	72.66139206	20.14923571	0.195186414
TCGA-E2-A14Z-01A-11R-A115-07	1	563	2.445868762	15.95779214	28.59482883	8.581747973	29.14675678	3.604881024	18.04693262	0.915812823	13.520809	12.44520037	16.51031919	5.80683178	28.43578216	28.06935277	4.13737686	31.82959048	0.182588123	5.229632273	0.512430279	0.863592963	0.345878988	0.137175703	3.499086616	16.59292431	54.99089464	2.737608252	0.018813882	194.0080573	0.690425006	5.126955013	62.01785983	7.401133006	262.6173525	34.28859044	8.131804251	30.28716602	339.2352639	1.819835995	45.81275467	23.99175542	24.78218499	4.815346904	15.46573722	11.35492278	91.29635223	71.47150414	0.998648389
TCGA-E9-A1RD-01A-11R-A157-07	0	34	2.613880541	36.97399335	18.91399742	19.05355373	14.24556975	3.637312907	9.147872568	0.80647597	13.02096184	1.076369212	11.54226462	15.57371704	30.15276453	33.68739622	5.57911272	2.569773544	0.183388756	4.818526189	0.743871202	0.570367892	0.578349404	0.841275976	1.296311117	38.52206788	89.81182789	176.8108781	0.117157554	296.3867397	0.624699908	2.069310499	13.46344816	2.037734354	356.9576228	75.57247219	8.756694645	28.1081143	575.0359703	2.746226642	44.67175217	8.015932241	8.299760711	7.513451821	35.12534287	18.05446039	61.64128618	88.31488657	1.305738415
TCGA-A2-A04W-01A-31R-A115-07	0	3102	1.057117452	14.72599528	37.17150084	10.35367797	12.57795367	2.648579156	12.25480326	0.079352392	6.836144208	3.953908608	13.1219273	12.61111185	14.0894721	10.3851692	7.455044946	19.27097256	4.137369483	2.758950762	0.105342418	0.355431576	0.309059035	0.148573212	13.60275011	35.49669521	37.50309773	7.488811529	0.026897733	45.85467421	0.379647384	1.794764398	40.01477959	0.951943037	253.365596	30.63319043	42.57348106	6.331270028	232.9164286	3.445485968	75.50639635	9.440914219	47.27490087	9.111304983	6.318135219	4.911986773	63.14201716	4.443618389	23.64873295
TCGA-A2-A0EY-01A-11R-A034-07	0	1925	2.911492087	7.937884459	25.43755049	11.58233263	26.65701254	2.15370758	14.90917137	0.215415204	12.0365743	3.995261908	2.866109278	5.783340769	39.73619822	17.71644815	2.578580964	10.59756383	0.411468803	5.548711059	2.764371167	0.236987543	0.36667054	1.199224359	1.431690315	59.68459795	65.22468583	15.05105097	0	80.64275967	0.435148839	3.08435245	133.9988327	4.307011598	540.3237964	74.90779876	10.76703509	29.98897365	322.0038774	2.36496803	25.7757422	16.15223258	8.158628999	5.542536679	18.92920525	17.5838258	80.58663996	46.96503752	1.861924606
TCGA-E9-A5UP-01A-11R-A28M-07	0	803	4.305074946	28.92074904	63.24184849	21.29869545	46.08628107	10.3915203	6.146605816	0.60658707	4.010475887	7.448191108	4.392200857	41.14436174	24.95249004	18.96352195	5.375039966	1.734139482	0.073565324	1.680890998	0.271906149	0.102142738	0.165001046	0.129797278	0.301107342	21.4523059	46.70166895	15.74483401	0.009791055	349.8791855	0.055278243	4.562210702	6.503016552	0.026655169	443.0690701	47.51437554	28.31217632	66.59159779	290.3485568	0.119991114	15.19001204	3.186186376	2.789059111	42.78241701	12.62561554	5.422988818	87.18043981	60.11121526	0.168142481
TCGA-D8-A141-01A-11R-A115-07	0	626	4.090015459	26.42134458	38.34877878	12.99156304	43.05027516	30.24264169	33.52480478	0.228021991	26.18658174	5.680850261	121.6306249	27.53383175	38.70391209	16.44696844	9.704845411	44.30067374	0.328006243	12.80872848	13.67677479	4.12121905	1.118338583	0.32446721	12.33762109	59.03318078	46.4696104	16.77000957	0	213.3422313	2.303075706	5.27289114	23.88921071	5.798204004	332.4055905	35.60576569	14.32486635	67.5411257	275.6615232	10.49462295	77.39218554	8.486273846	8.110708074	14.57787419	30.70425319	14.3086573	83.34793991	68.21784519	2.218927617
TCGA-E9-A6HE-01A-11R-A31O-07	0	847	1.148112406	18.10880438	157.9857004	9.050924735	79.2500558	1.482834118	12.51275492	1.581621689	6.806061075	1.998748604	32.85059339	11.70977243	15.69464634	10.93875291	15.21581047	11.86923688	0.184865201	2.188634987	2.796760322	1.264479409	1.13678164	0.530459804	0.984232779	11.30243583	44.61039272	14.85810112	0.023309364	86.07519674	0.350932741	14.28549848	112.0844832	1.56528285	611.2832022	19.26537023	106.5664513	76.59223707	129.4672521	1.965615467	104.1376605	13.82413674	11.18526027	4.227259416	10.40470085	18.90952317	199.1304693	52.4383348	0.964343067
TCGA-BH-A18V-06A-11R-A213-07	1	1556	15.96926815	9.766506518	43.7033064	26.87402191	61.57007589	12.32626021	21.23470743	0.964584621	21.83443111	9.753873318	3.639850456	4.921525952	67.78014675	17.99937563	2.09933653	17.94298432	0.048169202	8.908235596	0.314992212	0.214019713	14.38891146	0.399447535	2.145282835	62.29387046	61.18550013	5.535185403	13.68748596	105.2014195	12.50542883	2.803917437	283.5298307	17.33113447	9.164354314	21.95221643	102.0581382	53.18041637	4.843270949	1.077503236	19.11388	10.9146778	104.1192754	2.826790404	33.71141822	26.41925932	35.17133354	2.533954638	0.130114118
TCGA-GM-A2DC-01A-11R-A18M-07	0	2535	0.693973172	4.932750275	103.9723713	11.10431027	13.26358283	1.268161689	3.003316866	1.163834104	5.090231463	1.449765269	2.934136446	1.51131265	3.53544546	21.61075414	3.799479167	4.852200737	0.02058391	2.047678751	0.163865845	0.800240009	0.352555936	5.825385645	0.50550718	19.87647482	44.21473152	23.91337546	0.021916653	259.5698158	0.278407847	12.8297896	3.437718117	1.491647377	206.9524351	55.71275141	9.406184262	86.06655005	268.0245349	0.853740299	32.44961339	0.666820013	4.986124658	1.368674084	11.99867074	4.02434719	27.22633531	31.47313507	0.333606192
TCGA-D8-A27E-01A-11R-A16F-07	0	530	5.443572259	8.3696506	18.96405399	27.12104594	17.35665288	6.457399785	5.693590262	0.237046811	8.550218083	0.664390244	2.21525249	2.380972011	9.763089671	26.02831139	2.837517411	6.572089087	0.343783298	3.278429811	3.661800322	0.363236813	0.318005566	6.488763977	0.745237428	99.52912399	54.84307456	188.5646746	0.046871253	270.6840141	0.264625255	1.081299045	2.888266432	0.601553691	289.5528339	75.19641416	7.704074349	30.0330152	633.4679991	1.230890335	30.96112677	1.062909605	2.675449469	2.844701786	36.96399188	5.814946453	48.65608575	141.3461518	0.015680324
TCGA-AO-A1KR-01A-12R-A144-07	0	2513	4.168314282	1.325848315	53.25899287	9.933362569	35.92147683	4.502309777	4.297901036	0.545183787	4.293921464	7.438032733	2.899010976	1.425659785	29.68206515	16.01743943	4.435422784	86.6157759	0.082648114	0.627201959	0.122190887	0.367212343	0.074149203	1.440729089	0.554141006	16.53506752	15.184101	1.709883171	6.212751571	19.46284453	0.521666941	1.435876499	226.068216	0.598923331	7.572593845	2.961117976	10.66062101	45.5593921	2.16587041	0.169470267	16.67962895	24.99297167	61.44011253	0.582853235	4.219151908	26.25090762	86.92695901	4.165095805	34.68246244
TCGA-A2-A4S1-01A-21R-A266-07	0	820	4.377362532	29.73316666	12.26227163	35.23143394	49.49891306	3.975928574	6.526600513	0	17.58042115	4.62227703	7.633201617	44.20652364	9.052139548	4.102917702	62.66491733	1.527441374	0.039874964	22.96172859	0.935312598	0.830473758	0.10976274	0.073872372	8.207164284	19.62759413	4.780597762	1.455814812	12.30714765	14.05394419	0.224720481	8.998772258	19.86148719	0.130032259	0.113229066	9.278184489	46.81393945	21.67580962	0.054425021	0.878031332	89.1367485	2.906454772	14.45817488	4.263303366	15.95046757	8.482865202	95.43677821	0.197269645	1.043956662
TCGA-E2-A1LS-01A-12R-A157-07	0	1604	5.614909371	6.89068491	9.646000454	10.28695769	6.31240183	9.556891588	5.510882029	0.034731734	4.442170841	0.591283392	8.60949968	0.378199415	7.338023261	2.778386452	1.436222734	5.234587318	3.137719811	0.49007911	0.033532584	0.122817459	0.102205506	1.316186595	2.00279358	47.59460486	16.45563808	9.474499387	5.368425854	39.47446024	0.077544971	1.399467409	15.15769416	1.014930732	47.36120147	3.596324526	1.982846502	3.47668038	4.480515802	0.175195354	15.33963693	1.282225415	3.188539039	0.672080541	10.28923923	5.41025484	19.4031079	0.602927222	2.60684788
TCGA-AO-A0J7-01A-11R-A034-07	0	618	2.415694996	11.58993516	25.40126608	14.28982343	12.21880654	1.14850823	12.66642556	0.294506748	8.056893676	1.070012029	43.75575618	3.441921787	11.61644963	15.75129842	6.089204845	11.17337365	0.010417465	1.732364237	1.164011113	0.520713571	0.140193167	0.049627026	0.724868397	21.16864758	51.5017096	85.46597422	0	183.464331	0.352253768	2.392940115	108.2426569	0.430303809	290.5787216	62.89775038	15.85127251	33.74109913	468.1227466	1.106890827	35.18341353	46.4726353	50.57532942	2.424388718	11.99349057	12.00741849	71.5039591	145.1394582	0.428586864
TCGA-A2-A0CL-01A-11R-A115-07	0	3015	8.009178265	27.30147433	16.1265462	21.57797127	42.7202134	13.61473293	55.78549365	0.165377332	27.94095963	16.4462488	43.28670759	11.55008851	87.93530429	11.53142716	7.978442153	106.0769836	0.28079154	14.03889246	1.786280218	1.150112649	1.001942799	0.210554914	3.468413677	64.01512896	27.73190133	10.85120767	0.074742973	94.84726798	0.712096545	15.43326929	327.50926	13.22621749	137.0089847	47.27136654	27.0161918	48.85657094	118.1528213	3.590347191	121.6923933	16.61063421	14.7001634	7.072162834	25.26731409	18.54755051	64.39541182	9.214585277	0.065636914
TCGA-BH-A0WA-01A-11R-A109-07	0	701	16.9111491	29.24914973	39.97759742	27.01345083	53.32699781	3.424678477	11.53547651	0.165877452	18.90330899	11.36466547	2.968950136	7.295135216	27.54628336	8.210801628	3.399587951	8.558156864	8.95382678	5.694684012	0	1.916133738	3.000561609	15.70272078	17.88169636	61.88259764	69.10464035	32.62735116	24.04630803	283.1902716	0.925879637	2.411844207	135.850915	1.250085651	25.8585094	34.07876761	25.38644603	21.5370711	2.06619903	2.264083205	20.60677991	13.72290132	75.837144	6.38419487	19.88419265	40.14098604	41.35687846	3.251113497	1.038736435
TCGA-B6-A0WX-01A-11R-A109-07	1	639	4.58300782	5.12124951	17.96700247	7.12788245	27.99150372	6.331891605	22.4871928	0.718807015	14.90500062	13.2818226	2.686961325	19.50728346	62.62927486	21.2380686	5.944805263	9.724665868	0.589884646	4.85237118	0.277595779	2.152079997	0.354614157	0.457584929	12.17326553	47.12222281	41.83823499	4.591478469	0.722830898	67.80228321	1.238041481	8.484072448	64.15390142	8.645206979	75.17455766	10.23690981	29.76413971	32.05715638	56.06750677	4.215925641	50.75664459	6.016463615	18.22874399	4.265024885	11.57324043	10.25581196	78.20652006	2.968595766	33.14420053
TCGA-AR-A24L-01A-11R-A169-07	1	2866	2.78302168	9.879246576	6.995778993	12.70331575	15.1755662	12.92966753	21.86674536	0.23800868	22.97604588	0.543551679	11.57359487	23.73317987	21.91456754	30.2920116	7.165745277	13.80529376	0.366225729	9.437689474	0.050266821	1.935772309	2.19902206	4.478569778	2.200479223	66.23042502	114.8625494	136.4912519	0.026892253	159.0259979	1.15768863	31.55276829	68.61103716	3.129790335	187.3318565	122.9838442	6.466576605	28.6757647	384.2246227	6.973922165	46.14263537	10.76116114	20.32081	13.28249244	39.64396893	12.44611177	59.38822561	79.060857	1.920761982
TCGA-C8-A1HJ-01A-11R-A13Q-07	0	5	4.342209248	9.009377328	4.536275549	4.675946572	7.29068574	4.492752415	10.01067187	0.091305145	7.032184378	0.606597463	103.1583956	3.351262161	10.42368342	13.99235877	2.997328254	25.48552069	2.677420473	3.262443031	0.027547731	0.344395617	0.284489772	0.502600676	3.716527048	24.49895812	13.26724036	17.78244067	4.487649207	31.35897133	0.48051652	4.399199673	209.7307451	3.370255504	0.898764148	15.354692	7.787561167	7.022585891	1.445886444	0.799216538	26.07786691	32.11814192	67.61022862	2.723426959	11.25845612	23.67110108	39.29379756	22.02405422	19.43981722
TCGA-E2-A1IN-01A-11R-A13Q-07	0	675	2.10326176	13.64880262	25.02243173	22.35128146	19.3338981	3.487726519	16.52467244	0.313480654	18.02591898	12.40911703	3.219186969	15.96418983	27.12147151	27.07876045	6.083520915	6.011962411	0.277215528	5.356304335	0.372016394	1.170106744	0.642120812	0.109561509	1.850036126	30.96831824	95.98228116	39.51860804	0.141678885	235.8012741	1.216498237	1.817234802	20.12505539	1.028550926	335.1716103	35.27276443	11.46396136	19.61406976	357.0595037	7.96837584	45.23483382	6.684581453	17.74142002	11.4673937	16.60689958	12.34120373	90.92863857	105.1073298	1.511447269
TCGA-AO-A0JD-01A-11R-A056-07	0	2190	1.569697527	10.35191341	19.90495495	18.18915757	14.60421584	7.306920337	12.34984514	0.478985964	13.18163612	0.762403234	11.79750814	1.66364595	20.60371069	21.50730976	2.055986999	7.455336238	0.141191431	2.951685847	0.558791901	0.094098765	0.449111112	0.406556519	1.981388951	39.95105331	178.132664	15.12347184	0.027059962	318.8489265	0.509249559	3.292545094	138.6083959	1.571584879	188.94916	71.17377962	4.722310333	12.05608947	308.9852004	0.702728367	9.765213588	26.69183806	56.06151731	6.435157221	32.3192784	18.70753368	80.93552621	92.53768147	0.077450439
TCGA-A8-A08Z-01A-21R-A00Z-07	0	1217	5.613094927	12.17413377	40.67899144	21.58088278	30.40027492	36.49491766	31.25399458	0	30.93838148	8.452721573	8.808104894	30.73820805	45.4898732	38.34895808	5.072864741	13.67939755	0.59128147	16.84267624	0.778970973	4.545424028	0.895272037	0.278887528	16.49947356	85.45730579	157.4131588	16.53991784	0.373999038	425.8354555	1.821186069	8.19434574	21.31127866	15.42535098	199.917913	56.04286237	14.28678	35.98737175	277.380449	8.479335062	38.15633451	11.02033417	14.37171148	21.36532551	42.21197681	13.62219956	68.354598	60.65861332	1.123974562
TCGA-A8-A079-01A-21R-A00Z-07	0	274	1.84732681	14.40555786	37.44065655	30.65485653	11.22869039	1.010223358	4.955592741	1.13839696	12.93344002	7.538207926	2.904013684	3.582745465	16.64889775	22.82637426	2.19508822	1.848500304	0.339099312	2.316028387	0.578469794	0.720365136	5.15979105	1.256430984	6.538255197	11.8285758	44.87524618	97.72139322	0.013539559	224.9616024	0.133772639	38.115033	147.9149033	0.755631953	310.946872	62.47915953	13.64120252	6.846407161	269.3462134	0.634088455	20.25204689	51.89607678	29.50878412	3.625541136	22.78846404	30.55711678	96.72549627	65.68619287	0.100404549
TCGA-D8-A1JB-01A-11R-A13Q-07	0	1688	4.378223515	23.41303819	18.87382832	17.68350166	23.19291756	5.81375435	26.59420174	0.992889656	22.26997593	10.22440454	25.57164303	6.757334053	42.17009364	14.08989173	3.169378718	53.68941138	0.575985611	8.187033662	0.683008982	0.234068714	1.014032563	1.00386482	7.113704553	88.62760053	108.0734839	10.70187803	5.115642939	128.2874684	2.533495299	3.510058801	13.52746906	13.16329419	353.8018077	58.56452889	10.17587564	38.66758207	319.9855461	2.572931475	77.1477723	2.567367565	4.182268776	4.341507682	32.24747496	8.915191794	46.95613818	52.88985644	0.192656351
TCGA-AN-A0FW-01A-11R-A034-07	0	11	3.274996997	8.729109608	20.22870913	37.61575982	22.46346067	4.290230515	20.52831137	0.702976856	9.750498624	0.413517659	2.022802028	2.887057814	10.10900926	8.241345954	2.804943976	5.886057551	0.182351464	4.342254936	0.827172744	0.510979984	1.211787839	0.829205292	1.49275125	122.9212612	51.17710282	9.526595667	0.006619027	44.4916827	0.54185977	12.08064106	108.6726404	8.32507372	400.3109177	80.70389836	6.890336438	16.41778991	372.7015463	1.807758105	39.08868904	24.56905252	13.48942158	2.818308786	22.92677422	13.7279213	240.4876779	129.7345196	0.516677374
TCGA-E2-A15L-01A-11R-A12D-07	0	626	3.92321893	47.67161825	39.76830319	9.0658145	30.66508538	4.643910273	30.17627625	0.240283511	18.12665736	2.228244665	11.59540752	16.60115026	73.3317964	21.9710812	3.835015516	19.60146344	0.702621114	6.054663841	8.863854605	1.114030574	1.739984359	0.197950742	1.192757528	103.733708	53.07273102	158.2981834	0.063348327	212.4646836	0.35765136	3.501313616	24.35317084	0.985482775	770.2302188	81.31832041	11.73456122	28.68758513	337.3057332	7.232683067	36.1681457	15.07194866	31.55759448	18.74410707	36.65389683	18.1563542	107.5196967	50.61520624	2.020358367
TCGA-LL-A7T0-01A-31R-A352-07	0	376	1.521413372	7.3418478	59.72716287	13.07350555	29.84650218	2.972637939	7.346703506	0.188829446	7.653360298	6.11574936	2.781568583	4.147839776	11.32117413	19.18575656	7.979691887	10.35245023	0.066793856	2.152065025	0.079760586	0.111288967	0.089887917	0.360620473	0.929530469	25.54781991	25.51404578	13.85318042	0.032003345	69.66059296	0.451710422	2.584060493	142.0985778	0.842217094	665.0519805	47.6378931	81.04735467	23.74738669	249.1213078	0.933825362	38.31726552	40.79705135	39.17810533	2.109610549	15.70688063	33.95829496	197.5411072	79.64996529	0.466323618
TCGA-A8-A07G-01A-11R-A034-07	0	577	5.97552002	9.241956605	16.39530618	16.03361372	13.44052426	9.535740548	23.95844187	0.200491219	17.40258206	6.687695658	13.2847973	16.82555005	50.44203365	23.43288731	4.121103305	6.115842687	0.699733413	7.412999182	2.153455665	1.559738092	0.589988003	0.220225324	8.780142103	42.4397181	37.02501762	35.64484884	0.24163424	225.0003648	0.810003373	5.245955643	12.2513106	1.706233736	222.2984272	55.72911987	3.99924389	40.64783498	275.031625	8.222813184	30.86610994	5.863449148	6.95820919	11.23163347	33.47169255	6.568976697	46.31594929	65.15527832	1.668092765
TCGA-E2-A14X-01A-11R-A115-07	0	972	6.691862995	9.756141265	17.30272912	20.72345055	31.58830304	2.091745042	13.55201194	0.08502008	19.50509582	5.877885236	8.005905723	2.693591174	20.55751991	9.7588582	3.022303413	17.12935658	2.375830199	4.50247768	0.164169344	2.445252552	0.713776342	1.388092733	14.28944231	106.4030713	116.7143032	2.483122298	5.879052308	351.2072905	0.48811611	3.740872994	67.94668825	6.616500648	23.82594448	5.525870737	6.374300617	16.64053808	4.539852332	1.732266352	39.65592667	15.15377573	13.82906523	3.067690658	27.49802386	32.19140918	71.28790392	79.52656432	0.397426698
TCGA-LL-A441-01A-11R-A24H-07	0	996	8.562077122	15.54904199	45.51946658	15.12873426	85.68945455	9.44220165	24.15105184	0.131294274	19.39141335	9.376906595	13.37192291	15.56014245	26.6944626	8.77259253	4.69107628	17.22896563	2.623983099	8.081636908	0.768489781	1.021414711	0.710222964	2.001016542	7.114821868	26.59904819	9.759360011	46.85671464	11.61560788	46.30615752	1.968216068	9.669810289	140.1407043	11.30811322	50.03426532	11.00146651	15.03642387	46.6223137	22.56632696	2.077742438	63.56610967	11.04829193	26.78700074	3.312638676	17.81448631	40.17847218	86.99978305	13.77634986	13.50797322
TCGA-A8-A08P-01A-11R-A00Z-07	0	943	2.053315831	9.404447356	26.81695213	21.86722796	32.74532219	3.559175651	14.52194765	0	12.18996116	3.264590996	6.014624594	7.804378933	26.05392185	35.60766469	2.548504075	8.630549562	0.011834294	8.92617112	0.010094066	2.799924333	0.383672211	0.350787472	1.446234772	31.16371353	43.24414773	11.25028447	0.557573307	105.889976	0.213419788	7.853133452	82.36216986	1.337843282	315.8841444	59.99352994	12.02392863	26.82769074	217.1708134	1.762061706	26.86880305	13.87648616	22.92733261	8.405425447	23.93536879	12.97197752	71.55677892	44.39009685	0.708184574
TCGA-E2-A15K-06A-11R-A12P-07	0	275	0.579551403	14.01841804	58.17102216	29.23430915	30.56384581	0.950744468	1.792169026	0.155662589	4.59483993	3.328716714	7.483074193	4.61750877	31.12112535	25.21476473	0.903430424	9.053283869	0.082592823	2.065656664	0.075144087	0.073393336	0.080835924	2.110101299	0.470060827	56.23039865	45.55850301	65.85991451	0.008794044	131.894457	0.049649329	0.41420253	29.72138071	1.316749843	508.3377373	41.19647723	8.993900373	17.19426399	545.7498521	0.307921624	61.30556638	24.55746018	10.05383562	1.040113054	27.50419478	15.34028656	158.871531	128.4758899	0.061781212
TCGA-E9-A5FL-01A-11R-A27Q-07	0	24	1.378435819	38.78858484	54.94074171	5.672793046	16.0628399	2.073679119	19.67722632	0.144924248	8.848667644	23.16792521	5.210795366	3.611952057	11.90367015	2.331986529	18.16266556	16.37412218	0.456244731	2.679227895	0.07870533	1.434936653	0.288494674	0.857449648	21.07236765	33.69742708	16.48312407	1.547671524	8.621321208	6.67351816	0.716476389	11.1006028	89.41424259	3.254245004	0.494930693	8.795997203	70.22739987	8.977331786	25.11889884	3.354152891	46.50057519	11.36128642	26.24946548	1.828265829	4.413868122	7.245763718	57.77489501	1.186898722	7.471111762
TCGA-E9-A22E-01A-11R-A157-07	0	1269	2.42857425	8.710493934	12.60371023	24.47421576	20.51516337	5.835122968	24.52976427	0.722889073	17.86580955	6.878733204	4.112489384	28.21807321	28.57587117	4.246625161	11.27536461	13.67527217	0.409127284	10.37322067	0.152672312	9.415563694	1.105338209	0.406044286	2.531809774	42.76675139	19.78469582	9.700691676	0.176969391	24.31316807	0.883847576	4.556946686	25.15603647	20.51277263	149.310239	30.21594296	6.091051691	17.58326536	105.2378778	13.89456332	67.92670639	4.46594172	4.931805787	15.48250243	9.839538969	5.900769895	49.33981877	32.82312952	2.311209602
TCGA-D8-A4Z1-01A-21R-A266-07	0	659	6.892618171	47.17835871	81.99451001	45.30894997	24.64526869	12.94844977	27.41759435	1.43064141	22.35444543	4.860332417	107.06017	8.350848491	56.72081223	8.809597341	8.161588391	108.555007	0.699275793	10.65586334	9.307721337	1.931617089	1.485870448	0.847418301	8.123852018	78.31235364	62.87697687	12.00281446	0.10286569	168.0975583	8.213578764	11.32150195	7.635270495	21.52319365	569.5202432	28.60526647	45.53448458	66.17248825	271.2356257	3.588956974	80.04160914	5.656816046	5.843563709	7.23032351	31.01705322	9.775886656	139.8703783	100.451825	0.183534516
TCGA-EW-A1OW-01A-21R-A144-07	0	694	11.3939163	13.68127518	48.52018162	16.8058296	44.51148812	5.251374812	14.53817741	0.340823303	19.69321094	1.179324693	10.16701769	10.38731684	53.46305841	18.52445061	6.964424096	16.03298474	0.208967222	6.766234072	0.013710667	1.687294763	0.452308517	6.160090207	15.68705099	47.34906946	57.93510599	13.83654846	13.5423764	256.4513634	1.739315602	5.700492967	151.9517187	5.940777382	22.41165479	21.70535941	12.34666456	28.71151023	1.952644204	2.854090136	18.09628743	27.64415932	40.93364455	5.550607338	18.18421301	60.3938591	39.75226214	4.039787149	24.40871812
TCGA-C8-A1HN-01A-11R-A137-07	0	394	1.761796201	5.181604876	37.78467149	11.0000317	18.47043193	6.519069087	6.172444995	0.118532386	6.510224521	1.747232655	7.247053003	2.93749645	8.781305736	38.8001995	5.847448623	7.474464628	0.062891954	3.98214147	0.021457487	0.768443788	0.374454281	0.204176306	1.000262863	40.59840492	244.8856221	13.02919902	5.705333313	374.5382582	0.302451779	4.483225308	310.3644616	2.023561191	291.8368912	85.36711131	13.20798534	13.81369919	401.8833857	1.254430911	19.24207063	16.17516672	28.7536595	3.706629496	18.06527067	26.03317991	77.78710126	46.02374327	0.68998655
TCGA-C8-A275-01A-21R-A16F-07	0	1	5.024762099	75.34169524	35.41204257	8.490803636	30.00679321	2.27796516	13.83317417	0.058758464	13.44131413	17.27384617	2.494263504	6.155608963	28.0885825	2.035047519	2.557656149	12.77533878	0.08313755	6.305733173	0.170189298	0.23548418	0.442444288	0.770103259	9.041912969	79.59897027	220.6034586	1.844534521	0	129.8423219	0.206154228	5.997153703	111.3604285	3.000301173	340.2114744	56.63601813	37.34452502	15.79206727	316.3875894	1.917830913	34.66143724	30.24645884	29.68773032	7.180140499	28.08533277	63.16143737	84.74725458	35.63490631	32.90299427
TCGA-A8-A08A-01A-11R-A32Y-07	0	30	1.303741802	18.35359061	18.94928022	11.83059184	31.8285586	3.084643965	13.87986273	0.448222702	11.62690284	3.846357447	4.898690995	6.704044482	18.06308024	40.64121047	4.308540721	5.310246267	0.290671254	3.612193074	4.841360886	2.183768851	0.122847156	0.262954699	0.760194382	47.84926506	49.41269639	48.59376419	0.008440671	173.0472665	35.66921311	2.072983837	17.43896208	0.873197586	462.218928	42.50823769	19.01204612	52.09585328	484.6946011	1.958007788	45.91791334	9.300976795	9.440061131	4.552329971	22.4885497	8.943572661	146.2170746	76.82636116	1.574708464
TCGA-A2-A0CR-01A-11R-A22K-07	0	3283	1.860960896	28.67434658	75.19179788	24.55310709	88.48432021	3.688175329	15.94301824	2.185628371	8.452466252	25.7408916	27.54826213	6.764374926	18.5036272	6.414682133	11.2674516	35.51002911	0.295188697	4.21126821	0.999132222	0.421568863	0.321010556	0.724195322	3.961663849	19.15648668	16.06441519	9.882380798	0.067350261	29.34372503	0.760490879	6.281500324	29.62002128	11.14387	519.0037241	6.407794109	54.07513779	53.71114787	88.42071461	1.362547517	157.5401743	4.741752192	4.993029688	3.122606422	9.503813789	9.607429195	180.816346	25.2387151	0.186926993
TCGA-AQ-A04L-01B-21R-A10J-07	0	3957	2.55027155	22.42803153	35.90842851	14.83853369	8.489087929	1.841966154	5.715724908	0	9.414928928	10.43246901	7.774569163	5.878044782	131.2548771	7.363251055	2.842142634	8.409607983	0.471850088	3.224068755	10.82356591	1.511289267	0.274621799	0.029097907	0.455371548	19.1960971	40.00936944	4.972545738	0.014633035	52.5576774	67.9921816	1.489209685	43.03598247	0.478043693	268.9099842	12.31667263	2.227022274	15.63812409	272.0159054	3.022998704	13.89260196	7.181495393	7.917039162	4.430638058	15.37368495	3.876220423	115.7177865	43.69520681	2.267358478
TCGA-E9-A295-01A-11R-A16F-07	0	375	3.284354497	58.49925016	22.2867169	22.25773245	22.28281585	2.486180564	12.78373185	0.366607688	19.77767567	2.511717955	17.87050131	5.291186739	20.29633161	33.23165728	11.83537585	18.054733	1.400529058	6.283316594	0.674717516	3.78113348	1.380256284	0.679543483	2.699407939	38.57175248	34.3656379	12.67389442	0.103556168	127.459141	1.958598914	3.2400744	36.77565552	12.48911413	605.5269147	31.17642464	12.35612192	19.48804344	283.8859824	2.01242866	61.08527938	10.90424512	12.73001431	6.770736368	14.64106422	10.66088996	71.85082965	53.50500055	0.145503602
TCGA-A2-A0CQ-01A-21R-A034-07	0	2695	1.195010417	8.957730729	34.30529527	18.65081094	31.02765973	11.79967577	5.095253947	0.384477024	3.188967365	5.519161154	27.78717327	5.589050454	15.8468407	15.63917158	2.769348623	12.70904786	0.046628387	1.932738473	0.132572339	0.595624518	5.695057031	0.218016168	0.636176076	44.59555223	30.28706482	37.69787038	0.086882995	136.4060676	0.175186841	1.659854184	7.665726994	1.655711856	176.2545928	25.72401378	9.784905869	28.22442988	333.6151027	0.733385066	33.38398811	8.46392834	4.318670571	13.85800246	11.10257941	12.92719273	69.46143708	28.11991819	0.479586786
TCGA-E9-A1N6-01A-11R-A144-07	1	678	2.063550353	19.62207732	64.57317108	12.08578139	23.64651335	7.974256464	20.2394409	0.210517124	13.44050614	10.70801262	13.78796104	15.12756471	36.31764632	17.19532228	9.507082409	21.32757029	0.067018814	8.78614491	3.607666181	2.704744918	0.874576036	0.268025941	5.634283024	30.87344286	69.30071831	8.668445746	0.154609145	129.6914395	0.90646351	5.581643532	197.5064531	4.629987314	363.6128977	44.81478127	28.09142009	12.67472968	240.0059894	7.391655596	28.3584196	28.99504108	20.89533247	13.25619862	16.30413567	25.31061068	89.92593451	45.09159522	37.74717625
TCGA-AC-A6IX-01A-12R-A32P-07	0	373	4.626779556	39.42524718	72.68532719	18.2169636	25.56887897	5.343549832	17.94301049	0.909428759	22.57735969	2.094069981	43.01782794	7.652252815	30.66726558	17.33236311	8.187081706	62.23306228	0.391875035	11.05214569	1.057626774	2.865073162	1.330938079	3.97513156	3.679893247	50.06650582	80.46506814	17.51846809	0.401678743	108.463903	1.529442386	29.38448385	30.74698043	16.5809697	650.8871129	23.56602329	9.781128891	31.53453633	260.3765004	5.159781369	65.62517077	6.265055444	12.16184467	5.860110518	32.39277859	12.6114268	84.16538418	72.83673525	0.984395068
TCGA-AO-A0JI-01A-21R-A056-07	0	1528	5.58821796	16.82092812	40.44187507	37.56444991	12.10389734	1.192216819	15.15377983	0.173238354	17.39362223	0.323699419	4.184571553	2.658876724	33.20716548	26.73432372	14.32746562	8.468462734	0.104174103	3.891126842	3.920088699	0.42882069	10.03088091	0.713587475	1.404581909	22.58339138	104.2212076	27.70761838	0.009786974	582.7244821	0.331531218	2.535334322	51.8105574	5.328811774	493.590239	70.43694198	14.53745609	17.12137777	411.1194342	0.933827144	62.35211497	19.45870772	14.42596165	3.889373254	27.41230172	11.43066657	73.63901155	65.87043864	0.015279309
TCGA-BH-A0B9-01A-11R-A056-07	0	1572	5.659973451	4.408292383	80.58638326	12.55841922	68.75795173	8.917744198	9.835323056	1.362027074	9.331940905	3.676075772	2.027919446	2.569911656	29.25976942	32.8955867	1.696259095	10.09826096	0.889694797	2.13965732	0.043833389	0.149842464	0.235767883	3.461407606	11.66656172	105.33742	18.13587316	38.8461699	8.966858348	75.77685767	1.332236851	2.010577732	118.0036649	3.43546813	3.009766724	11.14756743	52.86959458	26.61274027	3.419433616	0.345765098	10.0518453	22.27800665	36.18821766	1.383329458	13.92184758	53.05708898	68.66794096	13.58904471	12.51336664
TCGA-B6-A0I6-01A-11R-A034-07	1	991	9.915924401	26.62649153	28.93740439	25.06013487	17.46222679	5.355473564	10.85837382	2.442024671	38.95064986	8.801468315	6.560138383	15.71655122	53.6140235	19.40040172	3.862131131	16.22878641	2.978407415	4.292283932	0.188616896	1.312584518	2.426391316	1.499699958	14.05356693	102.8492425	19.72273095	38.16482342	11.14720036	112.4782713	3.427140057	3.119031649	256.754597	1.532380249	16.5617756	10.17669686	19.48464837	10.84844633	6.16854696	2.212439803	27.06136053	43.44941426	21.73319642	9.022773608	28.9255822	39.95037875	100.4736703	58.20072553	1.697211348
TCGA-BH-AB28-01A-31R-A41B-07	0	287	2.358508656	80.41001382	55.18459339	31.14547784	33.39788438	3.556669067	18.18557674	0.866702703	13.49138142	2.199255508	28.02037242	46.02217448	44.64703209	30.01748296	4.750693682	8.772568396	0.592711959	6.136683253	1.58058233	1.54375699	0.625111966	0.425520152	2.78851273	43.24397556	28.57603722	63.18729089	0.043523321	195.0897963	1.197902242	6.772200801	25.12054193	7.25738323	628.1514125	47.05520469	26.3630255	32.9733634	331.87098	2.34308849	91.30261057	19.34496155	10.92102212	14.93864935	32.33837129	19.48813972	188.8909542	88.43989566	0.314259943
TCGA-BH-A0B8-01A-21R-A056-07	0	1569	4.973096951	22.1026542	7.293179965	23.90160349	10.75886618	1.305016677	10.12698036	0.175718037	30.82094855	0.437777011	10.65987774	2.779410191	22.74188298	38.72317091	6.53327123	15.47607202	0.124312025	4.42979388	0.328699176	0.952766686	0.509483424	0.414540892	1.053977395	33.27245027	57.30691979	29.71017242	0.069489435	356.3014982	0.644530263	4.525390916	31.11769022	3.783560783	260.5822296	29.66228946	8.400123767	18.35277789	378.5562918	1.877007646	37.53160517	14.73398306	18.97853523	2.357633802	20.11743389	5.020204488	48.31225526	67.14538735	0.232470187
TCGA-A8-A076-01A-21R-A00Z-07	0	1642	2.329634848	16.41592571	37.17186965	25.134325	20.54673785	3.80447285	13.60432896	0	18.78494659	70.70973219	37.32866951	12.19641247	21.85529551	20.2344386	2.36688106	4.587350362	0.113141671	7.151866194	0.239330501	2.624082078	0.398645795	1.49958332	0.857388677	18.41266814	149.8050699	30.81535961	0.036140169	64.25610606	0.795755264	7.696441189	148.0602951	9.543635709	592.5897751	83.57069128	12.14449337	15.51739786	346.6682049	3.593850952	66.11205349	29.99447489	13.90145014	10.33395409	25.92275494	22.87814658	115.6703066	37.13058762	1.297696944
TCGA-LL-A73Y-01A-11R-A33J-07	0	477	9.375701754	41.20266974	65.90370195	49.0794675	37.09304617	15.75749973	38.82326529	0.700725965	20.23085915	6.239479577	12.28293476	16.29116588	29.79722821	9.282842478	11.94638612	87.43198958	46.80790714	7.83205999	0.300681184	2.422824828	8.436822994	13.03237921	26.26817302	98.00750067	33.70615694	20.66671389	11.06676626	251.8165235	0.769833001	5.164539334	43.91846879	9.747347324	42.41796183	12.07219798	14.35241658	26.47154505	2.52603909	5.77554413	91.17451027	7.901625386	10.17507028	9.705558486	21.68733852	23.55469206	100.2801373	2.790373939	7.237789932
TCGA-S3-A6ZF-01A-32R-A32P-07	0	572	2.213286008	13.09884364	44.27794422	11.13971832	30.37876005	3.491947017	16.67601502	0.15127662	11.6141929	10.11307074	3.606163533	6.376091621	27.41575581	52.83379659	4.472186429	8.987405903	0.085616722	5.169592466	0.392519145	0.731085307	0.373151833	2.639782908	1.664563619	49.28928546	119.2810006	14.56964257	0.059823835	296.2035497	0.217126812	4.859135142	116.0803737	4.094876566	414.2418192	52.46253745	13.42289084	24.73615922	301.4341269	2.319153273	19.08116924	14.75343979	19.67182467	5.854592363	23.78949382	22.61291075	105.4284494	50.66878601	0.720485482
TCGA-AC-A2BK-01A-11R-A21T-07	0	2222	14.06295263	0.936671045	19.73828473	14.53777032	22.37737463	8.855908927	1.583699836	0	24.43692944	1.850582804	9.268570248	44.91269354	55.87279455	17.73262793	0.449067001	2.804366006	0.040871845	6.270812526	0.079683787	0.05837045	0.078576196	1.582376594	20.73724901	48.36406465	76.30176666	30.40993633	20.77681566	59.03706056	2.579791516	1.427484032	121.7939135	20.6906124	157.0455031	66.70246048	2.384312808	24.91736525	39.52812098	0.612232825	12.67475663	34.02237504	42.23483557	3.864735666	31.19858169	16.11265377	56.40880758	17.28533256	96.50155768
TCGA-AC-A3OD-01B-06R-A22O-07	0	451	3.224491541	9.959056473	2.710766696	9.080560312	3.686326736	4.306992653	13.01661572	0	22.06777251	0.719231805	17.46104777	8.641016263	41.034095	8.190962175	0.718068627	8.150049716	0.647715077	18.65366592	1.582748566	0.320841515	0.888796817	0.722754115	3.940879594	32.47073265	26.39490694	22.92258539	0.041938331	160.5814367	0.236775014	7.3603809	13.87589402	2.587919331	41.60689962	25.556589	0.170204102	8.333789172	108.2138617	2.998109684	17.35035988	3.680014483	4.783930521	6.03165667	20.49713014	15.54875824	14.33205031	107.3553775	0.08729817
TCGA-E2-A155-01A-11R-A12D-07	0	640	5.980610122	8.864484007	50.08843561	15.07534744	8.14349376	31.41018874	8.039593222	0.745419934	5.619881656	0.257931933	2.607370429	1.300352256	38.51828614	15.40259713	0.923834319	13.40225234	0.087891433	3.044966157	0.179920882	0.263593468	0.193549104	2.358675497	1.192297647	82.73924586	121.3616371	12.46523292	0.014037318	326.8931669	0.158503506	2.207810651	32.23590022	5.885140071	223.645745	180.1777056	17.56087349	18.92827711	336.0744272	1.966055062	48.55015206	15.95085167	99.42928262	2.523594849	30.81428804	21.93021489	103.2786211	135.0628522	0.071223411
TCGA-GM-A2DN-01A-11R-A180-07	0	3091	3.658149315	37.7331052	46.48954022	21.75626581	44.24647862	10.28373174	23.07320494	0.222201638	10.29915567	2.921695579	29.25900515	5.805623557	35.1555343	16.09525695	3.116552654	11.51814424	1.577209165	5.656090431	2.386645053	1.169885037	0.596180623	0.549163514	2.653327405	64.47777218	23.71491908	36.20834194	0.075318716	166.6135792	1.535565997	2.998513893	27.99684624	1.959344414	328.5036054	38.76363469	27.61276033	41.654144	240.8614972	1.721550651	48.32089157	18.23310196	8.895638669	3.951325669	17.20674538	18.60382638	98.43918533	42.12981613	0.627129017
TCGA-BH-A0HN-01A-11R-A10U-07	0	516	1.175264391	6.047759497	47.83105484	17.69319973	23.09085406	0.812975212	3.864246218	0.679079892	2.159516217	1.868065547	7.408317522	0.972136189	13.30477545	35.33103273	4.002807592	2.618847947	0.012010406	0.897578631	4.814811778	0.060033619	0.036734133	0.152574728	0.344115242	20.66824894	63.97662319	18.2227922	0	181.8510952	0.108297892	0.338805647	17.93518586	0.626654924	706.3782645	15.2170728	11.50221937	14.43027067	432.5268439	0.176309665	15.30020333	8.690853233	3.28216384	2.114477578	8.266509942	11.49052133	203.9532692	50.74292518	0.60642286
[truncated: 401 more rows]
[truncated: 66 more columns]
