# Supplementary material for: Comprehensive research into prognostic and immune signatures of transcription factor family in breast cancer
Source: BMC Med Genomics. 2023 Apr 25;16:87. doi: 10.1186/s12920-023-01521-y (PMC10127334; doi:10.1186/s12920-023-01521-y)
Supplement: Supplementary file 1 — Additional file 1. R code and data. [file 12920_2023_1521_MOESM1_ESM.zip › Supplementary R code and data/Constructing and Validating the Risk Score Model/testRisk.txt]

id	futime	fustat	MEOX1	ZNF106	LEF1	NFKBIE	NR3C2	KLF15	OVOL1	CBX2	EGR3	risk score
GSM519117	2555	0	8.053530942	9.878938926	7.118848197	9.171226722	7.75700415	5.948159825	5.454528665	6.258884321	10.18332526	-2.07711396	low
GSM519118	2701	0	8.33316761	10.59331696	5.988185841	7.608388065	9.579664063	7.13438103	6.533563705	5.772935582	8.95940977	-1.456897608	high
GSM519119	2628	0	8.612483521	9.995326398	6.007580145	9.328146786	8.116582797	6.139793079	6.151547783	6.55868548	10.44837952	-1.884338913	low
GSM519120	2300	0	7.549905413	9.823590291	6.145767162	8.927469036	7.164523513	6.082412333	7.008930998	6.606194436	9.455575427	-1.621718229	high
GSM519121	2555	0	8.425573356	9.814525662	5.218185727	9.352895001	7.951525861	6.109847554	6.617692638	6.515645544	9.75238033	-1.693499705	high
GSM519122	2665	0	5.162701306	10.06079165	6.682890511	9.17653097	6.575859114	6.821117766	6.464615593	6.968977549	8.459759165	-1.669023622	high
GSM519123	2482	0	6.996822225	9.596592026	5.989281995	8.468845861	8.108959865	5.667612268	6.552609795	6.974885401	10.57944006	-1.617360303	high
GSM519124	2592	0	7.485026428	9.805673213	5.707577097	9.388780972	9.151727257	6.383123505	6.948550029	6.597099444	9.738634132	-1.803303181	low
GSM519125	2373	0	8.424972393	9.597758218	6.216794431	9.631804396	7.560540046	6.395455451	7.983317635	6.502001232	9.306751969	-1.817562753	low
GSM519126	1972	1	7.623404504	10.06778564	5.934713617	9.58866221	7.590438952	6.50068884	7.120639264	5.291274345	12.44396425	-1.963812687	low
GSM519127	2592	0	7.757165261	9.720740661	5.863491122	9.446138251	7.307126524	5.037046613	6.930510238	5.304017245	9.000393719	-1.657650762	high
GSM519128	2519	0	5.612623289	9.640418631	7.027185275	8.586705541	7.308401387	6.51970996	7.04218427	6.049097223	12.09743415	-1.892101108	low
GSM519129	2555	0	4.011453826	9.377026921	6.568881449	9.286639342	7.360059766	6.985663821	5.27633744	8.090051652	7.441780038	-1.852280327	low
GSM519130	2336	0	8.131698111	9.72898827	5.87150621	9.812025172	6.648777243	5.136365905	7.001811082	6.648841463	8.661383433	-1.638737423	high
GSM519131	2555	0	7.908041764	9.800978962	8.686405162	8.706361277	6.663633622	6.220877402	5.628222711	6.040852772	11.21447464	-2.276532835	low
GSM519132	2920	0	8.4471743	10.30271053	8.16991474	8.4215482	8.566524926	6.100637194	7.540564416	3.672664948	11.05814655	-2.023434772	low
GSM519133	657	1	6.129664089	10.12186395	6.566925138	8.395940022	8.051922694	6.302011342	6.611280605	4.666282086	10.47295795	-1.719481169	high
GSM519134	2227	0	6.835952849	9.191233867	6.812086861	8.616314972	6.683544833	6.375314948	8.685492339	7.464667584	8.710815384	-1.531150604	high
GSM519135	1278	1	7.024087368	9.886834985	5.784488411	8.632392822	7.039119587	6.759592215	5.729993827	6.653504681	8.952117194	-1.632776062	high
GSM519136	2555	0	7.790023017	8.970824575	6.886601589	8.779946037	5.224626104	5.789310051	6.530080966	6.813959895	9.604652453	-1.828885186	low
GSM519137	2628	0	3.928944227	9.356029763	4.427685591	9.484478544	6.980621587	6.308730405	7.661466087	6.965248545	9.113663056	-1.343974896	high
GSM519138	1898	1	5.943257999	9.748983275	6.401670173	8.707854672	8.124671273	5.611320756	7.942064453	6.770009272	9.730445176	-1.484820131	high
GSM519139	2592	0	6.761567371	9.537830741	6.386871179	8.908477923	6.046189706	5.773899468	5.861768345	6.101786749	9.201439215	-1.733986563	high
GSM519140	2482	0	9.177949806	10.01066623	6.154917716	8.665414377	7.793237693	6.324663173	5.325254965	6.669061681	10.04669364	-1.840930148	low
GSM519141	694	1	5.297678628	9.837037982	6.819570344	8.844531279	5.992789858	6.912047377	8.640769095	7.429345905	8.885084695	-1.429836078	high
GSM519142	2519	0	8.612195597	9.670019009	6.539804064	9.152671753	6.752064451	6.316152049	6.368138983	5.732399198	8.900874706	-1.890269872	low
GSM519143	1972	0	7.423893798	10.05243752	8.178742088	8.707699951	9.174184877	6.33126409	7.4381794	5.772507528	11.45712038	-2.094017157	low
GSM519144	438	1	7.311038939	8.977402411	3.829919506	8.676800431	7.23736672	6.766559965	5.079710553	6.025185767	9.969435141	-1.683569634	high
GSM519145	2117	1	6.321432271	9.729004438	7.462900951	8.421095053	6.080934386	6.02171199	7.955653208	4.713556414	9.313073677	-1.636430795	high
GSM519146	2519	0	9.161000496	9.763042961	5.752388905	8.43440942	7.446384509	5.633168228	7.170758704	6.588362156	10.67910727	-1.531607958	high
GSM519147	2373	0	7.398248275	10.03536351	5.598535976	8.825757674	7.317622455	6.44463979	7.036290558	6.239207071	8.750460875	-1.478046626	high
GSM519148	2519	0	8.521871283	10.03825436	7.633923955	8.62729957	8.216182812	7.582782213	7.417603349	6.493061269	11.50744722	-2.08326749	low
GSM519149	1460	1	7.307586602	10.22768655	6.019261455	8.290616012	7.130203689	5.127891633	7.012664622	6.803118336	9.819251537	-1.269196813	high
GSM519150	2446	0	8.995205503	10.18627422	6.545578239	8.411183941	9.735984578	6.330613306	5.91618225	5.860077372	11.36923924	-1.952904106	low
GSM519151	2190	0	8.530096314	9.569050881	6.634076112	8.952774436	6.276148553	6.052427546	8.005431382	6.169221256	10.38372939	-1.721090697	high
GSM519152	2190	0	6.610237754	9.663354387	6.034348654	9.98475743	8.594052917	7.209812217	7.139023903	7.898376951	9.925919929	-1.981219294	low
GSM519153	1351	1	8.253027562	10.05154775	5.044190869	9.007651454	7.26088369	6.600981417	7.552283887	6.348967933	10.29411022	-1.490908657	high
GSM519154	292	1	7.676013015	9.900294778	7.017364383	9.534563794	6.389247435	6.780004513	6.841587735	7.526511298	8.507870588	-1.848880855	low
GSM519155	2446	0	8.760829087	10.20506051	6.861849061	9.987964799	7.532353996	6.592759427	6.454043221	3.388565113	9.816631055	-2.240066657	low
GSM519156	2117	0	5.617561079	10.45157376	7.940633237	8.341804299	7.542276574	7.933854262	5.64400554	6.33753082	10.96353828	-2.048413763	low
GSM519157	2190	0	7.450340406	9.741396062	4.948367706	7.943255841	8.429828221	6.938466266	6.648518757	6.28458064	9.487487985	-1.42524722	high
GSM519158	2300	0	8.214262032	10.23019492	6.740571898	8.919256973	7.326001957	5.466088161	7.918972898	6.950966561	10.44796413	-1.540413901	high
GSM519159	2336	0	7.999564762	10.11011382	6.678847275	8.749692379	7.462900951	6.485501469	5.530937059	6.470380065	10.99962151	-1.928135428	low
GSM519160	1862	0	8.255181463	9.765837312	6.698905871	9.320040466	6.971554359	6.433405618	7.929831581	4.357084011	9.390053279	-1.876062824	low
GSM519161	2336	0	8.937353505	9.850016695	6.427703094	8.983681188	8.212152859	7.14782084	5.504096189	6.154313099	9.958694578	-2.094654487	low
GSM519162	2154	0	8.275990819	10.26733003	7.812589119	8.950603957	7.572356756	6.375519904	7.772126749	7.167417334	11.21510926	-1.879807043	low
GSM519163	1972	0	7.600479566	9.638309404	6.408815825	8.792005677	7.815238236	5.766809849	7.554413189	6.928398102	9.955947202	-1.631868773	high
GSM519164	2154	0	9.490116449	10.77706269	6.540077114	8.405316026	9.390993763	7.753772262	6.34243554	6.03118234	11.31701804	-1.920753704	low
GSM519165	2336	0	7.553989764	9.481954625	6.038355667	9.266345489	8.192630815	6.016565883	6.025181603	7.30099187	10.06014811	-1.897693169	low
GSM519166	840	1	8.549183582	10.26547572	5.789376229	8.711889627	7.939730594	5.482679312	6.494939754	4.988130246	9.244587399	-1.544419886	high
GSM519167	2555	0	7.771177836	9.680536575	5.428474343	8.920792909	6.658410982	5.680316822	7.630118349	6.456072613	8.275527873	-1.347459297	high
GSM519168	2373	0	9.610183898	10.17240625	6.06998622	8.183238084	9.558986394	6.120414187	5.37866187	5.013659869	11.51170963	-1.918885126	low
GSM519169	2190	0	6.436254401	9.938003915	8.243507805	8.834390245	8.036482025	6.664513039	8.523215356	5.069288411	8.859293561	-1.882572322	low
GSM519170	2373	0	8.01525904	9.699819759	6.890774034	8.976823689	7.354408402	6.650361743	7.561866997	6.433850712	10.82872034	-1.898759563	low
GSM519171	2519	0	7.981076679	9.726753456	6.772399119	8.633723509	6.998339094	6.548434478	7.324690151	6.931709779	9.18728837	-1.677642939	high
GSM519172	657	1	6.358367085	9.640021821	5.032765047	9.306609118	6.708662359	6.970934955	7.737729446	6.605554761	10.17508371	-1.554391993	high
GSM519173	2482	0	7.982268471	10.13745097	7.100342416	9.341195062	7.965031887	6.401182462	7.026337833	5.93066578	9.938101678	-1.951806273	low
GSM519174	2482	0	8.649405477	10.19977185	6.728034091	9.337500521	8.219236764	6.299030272	8.06208432	5.767250439	9.609177451	-1.78149398	low
GSM519175	1935	0	8.934419939	10.35285805	5.394466706	8.389448669	9.12132328	6.682159778	7.424298299	6.062853412	10.46884251	-1.507933233	high
GSM519176	2081	0	9.089391236	10.4150189	3.341596511	8.058890316	10.42380852	6.582575263	5.677228373	5.430824871	12.00358192	-1.428337793	high
GSM519177	2409	0	7.621520344	9.652839716	7.229645809	9.458806342	8.665975563	5.399258615	6.280937866	6.39764609	10.28665486	-2.09267353	low
GSM519178	1898	0	6.359734218	9.983824748	5.460795839	8.452925064	3.7143838	6.992266181	8.409186758	5.150071847	8.651974414	-1.135576561	high
GSM519179	1789	0	7.702130041	9.761731079	6.232967587	8.730616565	6.743588619	7.763811129	7.340611401	5.751905275	11.13501615	-1.871695201	low
GSM519180	1862	0	8.669165004	10.09706173	6.238905822	8.520862841	8.518738973	6.537988195	7.60353061	5.131862091	10.8588786	-1.728703939	high
GSM519181	2227	0	7.720416108	10.24238745	5.906881015	9.279707858	8.006074045	6.495210501	5.840155304	5.943020874	8.149297755	-1.740256619	high
GSM519182	3358	0	7.308647024	9.607351085	5.082413443	8.481199027	7.331173799	5.700302717	6.542171497	7.107349421	11.54625967	-1.488630753	high
GSM519183	2373	0	6.489249564	10.478825	6.492383827	8.549335867	8.843457768	7.425945356	5.522513924	5.646359784	8.915076783	-1.815115247	low
GSM519184	1825	0	7.836062804	9.901197784	6.709192198	9.082581183	7.803969317	6.495164783	5.487590752	6.730684399	8.025945523	-1.892337764	low
GSM519185	2227	0	8.604939874	10.24719861	7.050286791	8.825757674	7.003607606	5.483811134	7.613051391	6.090500628	11.47072327	-1.697158885	high
GSM519186	2409	0	9.198028987	10.14440142	3.975349885	9.19194041	8.33047518	6.925107028	7.026434388	6.677165012	9.620583044	-1.451971225	high
GSM519187	2373	0	6.84373921	10.09252944	7.293522985	8.953391247	7.42895793	5.513181258	7.970472465	5.318481276	8.620011911	-1.606682834	high
GSM519188	2482	0	7.331486144	10.62973156	4.158108225	9.859073417	7.106015812	5.509372878	5.929756964	5.782023655	11.07892596	-1.484777251	high
GSM519189	2336	0	5.690041368	10.04002028	7.104619971	8.806017481	7.414464252	6.171080995	7.259445771	4.997873062	8.975094372	-1.692816302	high
GSM519190	329	1	7.309760706	9.952869891	3.405790285	8.511442711	7.462219702	8.904996501	7.744856455	6.792355471	8.356454014	-1.204028367	high
GSM519191	2336	0	7.849519085	10.02495528	5.60145493	9.552224406	8.424634943	5.805170712	7.635777583	5.242251351	9.385742145	-1.662827187	high
GSM519192	2373	0	7.45769713	10.05489075	6.666275135	8.792160616	7.329532194	7.258574267	7.375062825	4.979984626	11.27466183	-1.901814032	low
GSM519193	1460	1	8.10467381	9.840903434	6.203762038	8.687022909	6.965328224	5.716885204	4.916673587	5.930340737	8.622253147	-1.747064573	high
GSM519194	3869	0	6.673762425	9.678486338	6.981068209	9.646555709	6.147178108	4.916372099	5.079566537	5.357534911	10.15160644	-2.04515606	low
GSM519195	5147	1	10.55707934	10.99455999	6.175037332	8.230372087	9.077823668	8.494312458	7.146740279	6.473847005	9.366012356	-1.662326569	high
GSM519196	840	1	8.777171161	9.228632619	6.780869033	9.880622329	7.952093501	6.359546769	5.479315907	6.348054528	9.496365741	-2.351922736	low
GSM519197	5037	0	7.522187062	10.32134304	6.306082239	8.687631206	8.844364292	6.40664	5.889884895	6.395890032	8.719343193	-1.689135965	high
GSM519198	5037	0	8.451755663	10.36072461	6.274804224	9.517617489	8.134067323	6.024488359	5.667727386	6.508738698	9.978008434	-1.901306746	low
GSM519199	5147	0	6.016036903	10.21803372	6.27147861	8.225920892	7.155639553	6.394477895	7.554895385	6.693802602	10.642245	-1.387914453	high
GSM519200	1570	1	5.74656104	9.380934681	6.350858405	8.220260394	8.456654568	7.143160826	7.737316919	6.384025719	8.048499098	-1.570217523	high
GSM519201	4818	0	8.010061754	9.659850897	5.848621379	9.239239696	7.815530307	7.125463693	5.875819136	6.30436701	9.572764369	-1.974088358	low
GSM519202	1716	1	6.142470222	9.592107387	7.576727716	9.060078424	7.749232025	6.659164671	8.484603187	6.578192488	8.559710566	-1.785295492	low
GSM519203	3285	1	7.551611012	9.835446282	6.173065944	8.568912085	7.938154778	5.038058892	8.150660003	6.053089677	10.05134396	-1.411304449	high
GSM519204	1059	1	8.093876858	9.751373872	4.485099585	9.549266144	8.270539781	7.262101692	5.516323632	6.612673859	8.275243636	-1.782957229	low
GSM519205	4234	0	8.05806986	10.19503128	6.01050253	8.7039658	6.712642629	7.400428279	5.802751626	6.190359868	10.77113635	-1.823330206	low
GSM519206	4198	0	9.881683969	10.10671738	5.810732217	7.895012972	8.868370923	6.757021608	7.200408749	6.886168225	10.72923975	-1.54868072	high
GSM519207	4745	0	7.784878191	9.953040732	7.387677084	9.226300867	7.615814337	6.179405391	6.221578029	5.549990607	9.581671089	-2.049006238	low
GSM519208	4782	0	5.456202794	9.591362581	6.579315072	8.376013681	6.869002136	5.905637502	8.46633992	6.447498424	12.54152214	-1.545677472	high
GSM519209	4526	0	7.244329513	9.672604937	4.998562173	8.674186928	7.65310412	5.323604573	5.859911021	6.626074943	8.738457802	-1.414566133	high
GSM519210	292	1	8.787086077	9.806278517	5.913749219	8.631813457	7.706153719	6.41017087	7.662974815	5.774425599	10.21051891	-1.639160797	high
GSM519211	4234	0	8.493097332	10.1958158	6.931919282	8.156950333	7.28159976	6.723217738	7.549386106	6.726130014	10.26263122	-1.593604475	high
GSM519212	2300	1	8.311713951	10.35054608	6.782521248	8.623599843	7.694281936	6.636752771	7.926094241	6.664948201	10.70233082	-1.630736402	high
GSM519213	1789	1	6.419934737	9.955768864	6.805226447	8.475163017	6.968846294	5.6240582	7.586097358	5.901592691	9.653887662	-1.491952092	high
GSM519214	3030	1	6.446106753	10.05759607	8.0760272	8.566841346	7.61498232	6.522988798	7.166474327	5.202690956	9.32321159	-1.892977191	low
GSM519215	4855	0	8.505357162	9.793236045	6.79441009	8.993553537	8.099975861	6.786622223	7.803847756	6.51796354	9.986460866	-1.858397438	low
GSM519216	4453	0	8.834548002	9.969172578	7.151110254	9.536667138	8.324878863	6.226587354	7.279304641	7.165456644	10.95167084	-2.038624448	low
GSM519217	475	1	7.054258817	9.852200951	5.589770132	8.986032139	8.461849069	6.777488988	7.874988688	6.703062888	9.681502454	-1.574403687	high
GSM519218	4453	0	6.399612838	10.50848749	5.57691667	8.717253919	6.699736625	6.150866999	6.840724329	7.24763167	8.078968455	-1.186320788	high
GSM519219	2957	0	9.610183898	10.36840995	6.257922917	8.87990956	7.867519247	7.048148458	8.042358563	5.6327753	10.79333182	-1.734606465	high
GSM519220	4015	0	7.587302759	10.02427412	6.686135024	8.452637578	7.358161441	6.390441215	5.615212514	7.213562182	8.398587911	-1.665151216	high
GSM519221	4453	0	7.462377428	10.2071086	5.920209716	8.498873751	7.684532378	5.963359135	5.814834201	6.119661224	10.69996196	-1.630589304	high
GSM519222	1825	1	8.121278993	9.898777414	5.757170794	8.472980084	7.613101495	7.502627751	6.636261554	6.619959416	9.353208428	-1.666286361	high
GSM519223	511	1	6.078814292	9.47682592	6.324422692	8.825008397	5.882152012	6.379496944	8.105503769	6.38302049	11.38624319	-1.627370665	high
GSM519224	2373	1	9.709718485	9.687838707	4.08871088	8.800667848	8.729579276	6.08692908	5.295690887	6.777739359	10.66587493	-1.662195212	high
GSM519225	2081	1	6.438058786	9.120663168	6.297928957	9.288893529	8.552176104	4.997286421	8.080177234	6.186080464	8.154757339	-1.630590663	high
GSM519226	3578	0	8.038435467	9.850004145	6.562987572	8.622834669	7.85729168	6.580438481	7.490009764	5.842372939	11.81481146	-1.840622281	low
GSM519227	4234	0	8.728570995	10.04413436	6.027165307	8.646554128	7.90509673	6.379954018	5.951958357	5.345976783	9.575058344	-1.77666068	low
GSM519228	4417	0	7.409968922	10.0508203	8.338907751	8.44616963	7.891103603	7.199378291	7.85087611	6.959565787	13.02166945	-2.080703148	low
GSM519229	3358	1	7.818681162	10.03709986	7.11725389	9.217631926	7.674023276	6.405213271	7.334668404	5.874175445	9.972736101	-1.902523227	low
GSM519230	4709	0	7.700164497	9.365291378	6.570982	9.353513162	7.808045762	6.423563681	5.252767092	6.058467072	10.15789674	-2.207127134	low
GSM519231	4636	0	8.478159778	10.4962192	5.829974604	8.779621188	8.17797368	6.638645083	6.055833542	6.690636303	9.243020246	-1.61368928	high
GSM519232	4417	0	7.283325331	9.236258223	6.200722421	8.737565856	6.858924526	6.038878055	5.73121519	6.532565596	8.30535624	-1.759989896	low
GSM519233	4672	0	6.680959136	9.894799562	6.867873411	8.535016757	7.568928182	6.978241758	6.166392861	5.718881243	11.83335991	-1.989037724	low
GSM519234	3979	0	6.743450609	10.05881818	8.993379626	8.897395732	6.856663321	5.835431333	7.013180461	6.455814164	7.879932427	-1.895736616	low
GSM519235	913	1	6.861092544	9.855106908	6.470255022	8.790518741	7.87880143	5.868234287	5.44302825	6.670286482	8.294886445	-1.722483401	high
GSM519236	730	1	9.470506783	10.33431401	6.522531552	8.634463852	8.234687206	6.31818224	5.230626397	6.509253976	12.2618611	-1.99643542	low
GSM519237	438	1	7.491212696	10.05297128	2.817426426	9.633321195	6.19188038	5.590837812	8.024448896	7.098365229	7.999311348	-0.853792988	high
GSM519238	4161	1	6.60951429	10.28475251	6.697544012	9.016788638	7.099591264	6.22832337	8.180231882	6.870793498	11.43292531	-1.590209667	high
GSM519239	1679	1	6.160622643	9.463784298	6.063674305	8.9187981	6.653143312	6.831807881	6.447668987	7.164468647	8.066866806	-1.646981214	high
GSM519240	4490	0	9.409882982	10.52863705	7.18392812	9.00176165	9.307529002	6.483713634	6.659771778	5.803407782	11.17809289	-2.041874026	low
GSM519241	4015	0	7.533071049	9.624817686	6.652746751	9.683703797	6.631104767	5.65836268	8.263663986	6.3032763	9.356572734	-1.724551484	high
GSM519242	4052	0	7.828567013	10.10589929	6.167160375	9.026515581	8.22172979	7.528536059	5.941226954	6.059152935	9.902584629	-1.96439321	low
GSM519243	3943	0	7.404139002	10.16989305	5.739737474	8.508462981	7.693164208	6.975315475	7.428798937	6.621749217	8.252718297	-1.392120062	high
GSM519244	4015	0	6.925066055	10.1766168	3.567473154	7.868368223	7.903184825	6.971994267	5.471730845	7.074430685	7.722722114	-1.027022906	high
GSM519245	2555	1	5.165852546	10.36926507	6.136329951	8.642229629	6.670997045	7.184085744	7.630902249	6.43113721	11.56654964	-1.512199162	high
GSM519246	3249	1	8.128170638	9.583103161	6.15867837	8.065316043	8.673594986	6.306861483	6.648189749	5.934048711	11.17196777	-1.767856397	low
GSM519247	4599	0	5.478367412	9.355365815	5.590702871	8.792756937	7.031350728	7.114685887	6.334358701	6.545871993	10.15347547	-1.744909825	high
GSM519248	2154	1	7.296432021	9.349322226	6.427231549	8.422832619	7.778493271	5.812391614	7.895321484	6.513830777	10.89877687	-1.645607382	high
GSM519249	4088	0	8.213991639	9.872673923	7.080977111	9.258119397	7.689954214	5.517056897	7.122984489	7.774796674	8.700076481	-1.720111988	high
GSM519250	4015	0	8.463835367	10.00189007	5.2258725	8.885391849	7.77264296	7.524853053	5.983720721	4.803314469	11.72306698	-1.952317026	low
GSM519251	4125	0	7.746658499	10.49704078	6.74147462	9.863512578	7.676013015	7.783082528	8.459607746	6.045658809	8.437931456	-1.818909062	low
GSM519252	4234	0	9.316680439	10.03251182	7.039473624	8.706514775	8.991711845	7.631869855	5.635600408	5.584493909	10.53258007	-2.245958302	low
GSM519253	876	1	7.302613875	10.19404637	6.273693081	8.94276068	7.630897286	5.953681557	5.544866693	6.564645357	10.88989367	-1.799070039	low
GSM519254	4344	0	8.319198991	9.912042231	6.482699988	8.642089597	8.265183874	5.847988383	7.536234977	5.194620769	10.93135191	-1.745976497	high
GSM519255	4636	0	7.544702573	9.855486632	8.040947773	9.025426812	7.720866708	7.420688998	8.326358554	5.308444385	10.6106107	-2.117940464	low
GSM519256	4672	0	9.302385244	10.39773936	6.868879253	8.373056809	8.171546527	5.871142685	6.455077566	5.919265768	12.03244147	-1.815525654	low
GSM519257	1679	1	7.261823861	9.891379265	6.70302839	9.076279055	7.172168427	6.728253421	7.231763085	6.626674016	8.402788017	-1.712147338	high
GSM519258	3979	0	6.676010451	9.828963931	4.705913273	8.615173224	8.128170638	5.484384347	7.465688139	6.577688439	10.50442063	-1.273088895	high
GSM519259	4161	1	7.490491693	10.12931043	6.7840265	8.484923226	7.246625053	7.240429389	6.059667175	5.161872336	11.83441754	-1.990842955	low
GSM519260	4563	0	8.780407021	10.57926191	6.510827966	8.595689087	8.453801484	6.393903163	5.115722039	6.029047684	10.56278782	-1.869168123	low
GSM519261	4563	0	9.239711551	10.20129718	7.557002738	8.342998709	8.26867724	6.695131599	7.354067652	6.047564263	10.38927793	-1.869713351	low
GSM519262	3614	0	8.361205174	10.25218073	6.053133908	8.927334677	7.602667365	5.984275855	7.915314317	7.075932714	9.577869025	-1.442142109	high
GSM519263	1059	1	8.342695519	10.48433412	5.554483989	8.786500953	8.339917135	7.097536017	5.629170344	6.428891334	9.775709985	-1.710043069	high
GSM519264	4052	0	7.615970928	10.06370311	6.379384018	9.282165057	7.416641599	4.942169116	8.077117955	6.507204918	8.863535915	-1.44070762	high
GSM519265	2081	1	6.18767108	9.894290317	4.505598914	9.095119212	6.744301062	7.026241053	5.961195009	6.811989672	10.2780907	-1.544552657	high
GSM519266	365	1	6.305198913	9.817060863	6.166240891	8.634920186	6.917445414	6.114535122	8.426623872	7.012682308	7.674440305	-1.246583033	high
GSM519267	4782	0	7.334958209	9.728432274	6.395411747	8.728876097	6.447277679	5.585491591	6.425865559	6.919265272	8.392561011	-1.531227683	high
GSM519268	4052	0	9.485795813	10.02175568	6.070763545	9.283595173	7.697722164	5.747034531	5.819104812	6.004062997	9.868204225	-1.875376082	low
GSM519269	2008	1	10.41350081	10.44458589	6.88536116	8.479662975	9.77120023	7.773367909	5.897116924	5.962680297	9.998044066	-2.096655518	low
GSM519270	4417	0	8.804197168	10.13407379	6.144197964	8.630585901	7.600357365	6.312480644	7.769941802	6.398046681	8.766336234	-1.470885409	high
GSM519271	3431	0	7.903625516	9.733398951	7.330644217	8.945649011	7.392455472	5.54187585	5.041498831	5.84816626	8.990006073	-2.024453121	low
GSM519272	4052	0	7.326431925	9.899803215	4.600583999	8.704116118	8.450844423	6.276115489	7.317686227	6.083953164	8.608818504	-1.31744886	high
GSM519273	4417	0	6.911556379	9.723410945	5.98587483	8.748512927	5.236366455	5.986366942	7.187176569	6.488877905	10.67135715	-1.504517616	high
GSM519274	3943	0	6.213655696	10.19353378	4.014639766	9.393719706	8.154019806	7.308058789	7.805136893	6.787201474	8.138044815	-1.255550109	high
GSM519275	3723	0	8.093307497	9.66364364	7.918161527	8.702661154	8.361358518	5.399788549	9.019800708	5.999829858	9.500591424	-1.733748387	high
GSM519276	4526	0	7.959543506	9.35465932	6.554915906	8.25388785	7.701296917	6.259539673	7.376063341	6.437092146	9.541917289	-1.678365594	high
GSM519277	2701	0	8.64418999	10.37840643	6.018713008	8.807928844	6.267407002	5.574095875	7.307858293	5.247073332	8.210513701	-1.357594108	high
GSM519278	4234	0	8.798570983	9.881294823	7.073822432	8.711428065	8.5066881	7.591666871	7.88396338	5.872667422	11.93482841	-2.071094085	low
GSM519279	2738	1	9.968527015	9.80933779	6.336258482	8.457115463	8.585984968	6.35509303	9.512741758	6.16450158	11.67349198	-1.61978301	high
GSM519280	804	1	8.970649015	10.08273541	6.368958875	8.592883619	8.254318003	7.659706241	7.362379612	7.256750671	11.01755687	-1.819837826	low
GSM519281	2592	0	6.910074123	10.30234866	7.001598063	8.405474374	7.980466149	5.212236696	7.618726035	7.539770917	9.312094006	-1.355593998	high
GSM519282	3723	0	7.881424633	9.892646593	6.455764473	9.527761798	9.629599417	6.842969858	7.762804872	7.349922995	8.826814577	-1.857614109	low
GSM519283	3760	0	8.612927966	10.21968664	8.381224494	8.531119809	7.071322688	6.390922571	7.123086926	6.256893021	10.55753824	-1.956712081	low
GSM519284	4307	0	9.386393289	10.81077534	5.955212515	8.813472848	8.405474374	7.378354566	7.356060532	6.241375791	11.03475375	-1.682025836	high
GSM519285	4198	1	7.975752839	10.07604334	6.686450473	8.93123995	5.461323795	6.253886213	7.193577082	6.232760531	10.49226124	-1.664683459	high
GSM519286	3833	0	7.788594926	9.917934458	6.74918077	8.852569393	8.341058567	5.825036812	7.582377676	4.964434451	10.01938195	-1.775271295	low
GSM519287	4271	0	9.209178931	10.12232764	7.290635612	7.976754703	7.777640178	6.829736439	5.76213347	6.62312002	11.08016363	-1.925364854	low
GSM519288	4271	0	7.910805481	10.04068101	6.377921113	8.65691505	7.299850273	6.216729067	5.667694189	6.616064794	9.30028721	-1.71703807	high
GSM519289	584	1	6.562002111	10.39431586	5.614235909	8.378963497	10.06459433	6.688933415	7.936227787	6.432733342	7.779768109	-1.280599792	high
GSM519290	3650	0	8.295180506	10.12354383	7.188193658	8.496544521	8.346085922	7.294614493	8.144343283	4.754005613	12.64202752	-1.998935106	low
GSM519291	4271	0	8.40801509	9.414485661	7.200803862	9.083049586	7.301828641	6.421529485	7.804764917	6.005542106	11.72506993	-2.067651543	low
GSM519292	4563	0	6.907815222	9.773864381	5.713667437	8.302169018	6.387197299	5.01050513	7.374737551	6.53700388	10.90647656	-1.291264662	high
GSM519293	475	1	7.51824761	10.29900948	5.352605097	8.837860934	7.940774924	6.049821753	6.595237104	7.551386682	8.623764068	-1.349589173	high
GSM519294	3723	0	7.567401606	9.611617542	6.686710014	9.751150053	6.436977867	5.87585672	7.121915926	6.098990086	8.89859407	-1.865674414	low
GSM519295	3796	0	7.77434575	9.929383476	5.813218534	8.202619325	6.685562003	5.144379844	5.025584692	5.691172554	8.25755642	-1.448211452	high
GSM519296	4088	0	7.508676722	10.27502448	6.47933433	8.509520983	6.736994747	7.16752988	8.032999623	6.687586769	10.7649823	-1.544914111	high
GSM519297	3578	0	8.946587514	9.328910815	7.426704425	9.115210657	8.240298598	6.915576327	8.122996166	7.121709688	9.726615793	-2.052628096	low
GSM519298	438	1	6.993042069	9.125024906	6.594908118	8.625080399	7.185159622	5.848398083	6.255412676	7.344143284	8.019917529	-1.702621334	high
GSM519299	3431	0	7.084675586	10.41054051	6.390529939	10.25986661	6.341835167	6.121372567	8.276887255	7.718393773	7.214322526	-1.469835122	high
GSM519300	4125	0	8.228571059	9.868394112	6.354080501	9.131822167	7.116058163	7.060131984	8.006396771	7.021260331	8.999163005	-1.670511097	high
GSM519301	3650	0	7.387243174	10.00181072	6.30374374	10.11605655	6.79835584	6.837152605	7.979687027	7.458693287	7.794400474	-1.697297403	high
GSM519302	4198	0	6.868489526	9.571116642	6.47256867	9.094019444	6.545357294	6.908626401	6.899948556	6.119406738	9.441148721	-1.837850181	low
GSM519303	2592	1	8.428642475	9.522326101	6.87474264	8.336233217	6.550519985	7.292157903	6.702495369	6.857894958	8.119852097	-1.756218466	high
GSM519304	767	1	11.26889823	9.691490737	6.141094843	8.950458245	5.960933739	6.036833691	8.308479564	7.065175535	7.496522895	-1.453785805	high
GSM519305	657	1	8.508462981	9.393170139	5.140454714	8.937353505	8.168423012	7.074635218	7.189968144	7.063371675	9.174802569	-1.680451547	high
GSM519306	2117	1	7.03692721	9.877390899	5.247570346	8.899362759	8.308929921	7.093707506	7.49508084	6.038455808	10.09667034	-1.612002088	high
GSM519307	4125	0	8.319523294	9.982039178	7.913894482	9.100839181	8.124067272	6.108266449	8.096207065	7.238874123	12.30518267	-2.014981935	low
GSM519308	4052	0	8.296273562	9.875829853	6.911804362	8.733867024	8.093001361	5.69453908	5.607930253	5.746982159	10.27658358	-1.957473948	low
GSM519309	584	1	9.969612632	9.760240031	6.119149086	8.550238083	9.776233281	6.488572313	5.514693438	5.934580351	12.49629065	-2.156525978	low
GSM519310	1132	1	7.655798623	9.999077121	6.956679138	8.613082071	6.79141991	7.300005219	6.992505777	6.606940403	10.67161656	-1.836607369	low
GSM519311	3468	0	7.749520051	9.914649226	7.067788523	8.577771965	7.37691794	5.784306828	4.901231728	6.887485817	10.26174273	-1.914320443	low
GSM519312	4052	0	7.949345782	9.619557126	5.570099043	9.616822779	7.12627265	6.09971111	7.641636705	6.647051829	9.311152898	-1.659365006	high
GSM519313	4161	0	8.998071835	10.14362744	6.176981513	8.632541575	8.40096452	7.670344755	7.846410665	6.869202751	11.2239708	-1.772154743	low
GSM519314	3431	0	7.692388399	10.10018407	7.312672325	8.837110974	8.286760161	5.872086974	7.557797633	6.049574987	11.64634431	-1.86683048	low
GSM519315	3796	0	7.06097586	9.498453947	4.208950779	9.400465778	7.145773502	7.182638627	5.625133392	7.049413334	9.490768401	-1.694199111	high
GSM519316	4015	0	8.183700676	10.0969692	6.666275135	8.885531901	7.895304683	7.817092792	7.678151376	6.42201383	11.52281062	-1.939332348	low
GSM519317	4052	0	6.914215702	9.228254687	5.884240655	8.449811776	6.189394982	7.281255896	7.53038746	6.812897742	11.95708738	-1.735341086	high
GSM519318	2190	0	6.680804862	9.594610494	5.534940223	8.761557878	5.986850102	6.633594888	7.36895252	6.390417762	10.50747155	-1.534779381	high
GSM519319	3541	0	5.022147908	9.793837084	8.390324504	8.067598728	7.460794162	7.077556857	6.424894721	5.817660534	11.29727929	-2.052673585	low
GSM519320	4015	0	8.980192215	10.72147714	5.126630651	8.607342268	8.933175263	6.513149592	5.604026998	6.634912574	11.71904043	-1.634383269	high
GSM519321	4088	0	7.750968888	9.94243437	7.113945254	9.155021071	7.119209311	5.95906843	7.580227248	6.874967673	9.767102964	-1.746379305	high
GSM519322	1241	1	9.09927277	9.729519654	6.211368855	9.536822096	8.242479157	6.097380228	5.447105893	6.542975302	10.9079349	-2.13973187	low
GSM519323	3760	1	6.730892831	9.94684355	8.233898572	8.695596777	6.733134806	7.240813383	7.069063772	6.605605893	9.982298581	-1.995259781	low
GSM519324	1716	1	5.967634328	9.459030931	6.196932466	8.668284947	9.249032448	7.111847409	7.502740655	6.53736481	8.687631206	-1.721312131	high
GSM519325	4015	0	7.214867524	9.871906224	7.003467695	9.457802126	7.425985139	7.132014905	7.681855251	5.945526831	9.210252704	-1.936470702	low
GSM519326	4088	0	7.813884412	10.09969957	6.723922642	8.27853062	8.372747369	7.722681193	7.869050316	6.187855945	9.57425451	-1.699048495	high
GSM519327	2263	1	6.412420814	9.616598633	6.670354559	8.452195839	4.657127034	4.894199786	6.036717885	6.907498503	9.928668576	-1.472507396	high
GSM519328	2555	0	7.165749804	9.591797116	8.033295026	9.035987393	7.443610293	7.377963362	7.645220483	6.749120116	9.854082572	-2.104678551	low
GSM519329	3322	0	8.55496129	9.142192965	5.863302855	8.550711402	7.204149836	6.694983587	8.479480156	5.780269272	10.47137172	-1.684941645	high
GSM519330	3723	0	8.474425186	10.14289434	5.725634095	8.464281097	8.115110727	7.62837765	5.653890274	5.600925584	12.28913622	-1.968499015	low
GSM519331	4052	0	7.68826548	9.65795622	6.503129605	8.332003142	7.557421193	5.857373736	6.420256508	6.05807593	10.96441947	-1.756615077	high
GSM519332	4015	0	6.886367106	9.106343397	6.48958811	8.78368508	8.132262033	5.548523149	6.875637128	6.963351233	9.986835635	-1.796959979	low
GSM519333	2738	1	7.280098541	9.96518959	7.953736117	8.225788709	6.661903741	5.488252256	8.086990092	6.647511315	10.87212703	-1.608329695	high
GSM519334	3468	0	2.868388462	9.605374742	5.939142423	9.103657714	6.304267767	6.882243866	8.054020673	6.816866906	10.32608646	-1.486972748	high
GSM519335	4015	0	7.482906092	9.649508395	6.734037803	8.95568928	7.081805177	6.446843733	6.065637861	7.101810778	9.928668576	-1.897925285	low
GSM519336	4015	0	6.395204174	10.19546673	6.723808241	8.760244041	7.849519085	6.904829683	7.263428915	6.586501685	8.850719052	-1.625739137	high
GSM519337	986	1	8.105285929	9.650060579	6.440847673	9.118201119	5.71934029	7.196879124	5.581588915	6.747598339	8.526986471	-1.909293876	low
GSM519338	3650	0	9.249796795	10.73528929	7.134168426	8.665822009	8.761409852	6.873489359	5.620232092	5.061903199	10.41218913	-2.024910029	low
GSM519339	4015	0	4.766314627	9.942511164	5.237271216	8.349334434	4.478943964	6.442478575	5.247689359	6.01246161	9.851052168	-1.358922027	high
GSM519340	4015	0	7.329383801	10.39743507	7.577731696	8.434993989	6.483884247	7.044266815	9.144026998	6.285756136	13.65745595	-1.719629135	high
GSM519341	3943	0	8.020802793	9.818440386	6.908797551	9.658489566	5.750797292	6.442267051	5.010213239	5.670323557	9.654544399	-2.161207557	low
GSM519342	2008	1	8.246335359	9.910230711	6.670997045	8.927011134	7.27068654	6.304219577	5.431970169	6.713862094	9.89761309	-1.926643772	low
GSM519343	3650	0	8.925519706	9.898507931	6.760393367	8.502237892	8.393141541	6.468057049	5.304988521	6.575555039	10.52619497	-2.000825475	low
GSM519344	3614	0	7.711210854	9.499514401	6.332527791	9.071055924	7.527388188	5.545202531	7.513612066	6.079096878	10.49729036	-1.751324209	high
GSM519345	3358	0	7.986039592	9.775514773	6.248431586	8.764402356	8.670822788	6.057017338	8.002429798	6.113463686	10.98219885	-1.70466554	high
GSM519346	3869	0	6.762403784	10.08185924	4.46124205	9.457202123	6.889268362	5.98410645	8.372754973	5.448626254	7.940914753	-1.177961851	high
GSM519347	3687	1	8.196201187	9.870765965	7.655553523	8.972946219	7.079571811	5.540044748	5.954901507	6.303624765	10.15929662	-1.998299805	low
GSM519348	3833	0	9.172656859	9.564038891	7.114477884	9.724513955	7.982554439	7.02276548	7.087726879	6.851962045	10.89264098	-2.27418967	low
GSM519349	694	1	7.991558451	9.88195416	5.556183782	8.772612783	8.44950216	6.326810702	5.956136542	6.285968988	12.15335457	-1.852538558	low
GSM519350	3358	0	7.563785015	10.13159815	6.527482374	9.001913132	7.293229897	6.157022936	7.826983851	6.275037614	9.659490993	-1.59318142	high
GSM519351	2884	0	7.724728631	10.21595627	7.385175512	8.198947589	8.051646808	6.616106898	7.791734366	5.463234559	9.709356695	-1.679987442	high
GSM519352	2957	1	8.186428799	10.03263334	6.895301524	9.209499824	7.187696223	7.358864829	6.490592985	5.43932805	10.46631554	-2.091092805	low
GSM519353	2738	0	6.374945488	9.611202619	5.982650246	8.667811248	5.983843292	7.451396219	7.236655872	6.238749733	8.273083196	-1.561461758	high
GSM519354	3431	0	7.420140046	9.997517053	6.964647684	9.799382239	7.510603614	7.040994191	6.904357734	5.665870255	9.578537946	-2.093444183	low
GSM519355	3869	0	7.449817839	10.29448626	7.214451934	9.017569238	6.283612156	5.214889428	8.3372098	6.026867131	9.725389947	-1.4851571	high
GSM519356	3723	0	8.337410828	10.37434868	6.338800781	8.273918239	7.428398862	6.677795475	7.605229418	6.340164839	11.74959457	-1.572116435	high
GSM519357	1935	1	7.325879843	9.836998657	5.587940771	8.634331263	7.216888052	5.674578773	6.492277468	6.486910391	10.54645215	-1.529964917	high
GSM519358	3249	0	8.853171697	10.32050233	6.772261345	8.951993843	7.306074955	7.040531363	5.989821147	5.652919034	10.82872034	-2.006649295	low
GSM519359	475	1	9.031788145	9.439101435	4.430368786	8.539746822	8.366806187	6.50731647	8.384270275	6.747463956	9.631133918	-1.346032977	high
GSM519360	3285	0	6.714412803	9.502291935	6.657112703	8.40829903	6.33539666	7.208404641	8.121880041	4.901753122	10.90537709	-1.762233284	low
GSM519361	3066	0	7.756728452	9.528946766	7.166705108	8.729877652	8.675276417	6.122253242	5.436093422	6.157738133	8.918196313	-2.054388936	low
GSM519362	3322	0	7.166389233	9.726189058	5.75732233	9.643500758	6.086576786	7.585423272	7.732240256	7.164344377	8.049672681	-1.652531147	high
GSM519363	3176	0	8.55391605	9.817169999	4.568572288	9.462976583	8.108362037	5.732879883	5.148702322	5.035389451	9.66361596	-1.796718106	low
GSM519364	3760	0	7.941349445	10.42631729	7.272286445	8.481764848	8.244272716	6.295943151	6.763347867	6.542342703	9.642137124	-1.710768142	high
GSM519365	3504	0	8.207958844	10.06093715	6.808143013	8.773229032	8.361205174	6.841468681	6.745265913	5.664559673	9.07983952	-1.862732413	low
GSM519366	3687	0	7.697295753	9.907652622	6.682762115	8.648192123	7.568412407	7.105195801	5.528512124	5.406638553	8.84604406	-1.944545513	low
GSM519367	1351	1	6.671360652	9.623709278	5.267112696	8.621488751	7.664319393	5.697575038	7.934894589	6.366201493	8.460370638	-1.262972345	high
GSM519368	1241	1	7.328867094	10.0846968	6.629258758	8.353498167	7.062607989	6.654824897	6.240548898	4.982094366	12.41388542	-1.889529043	low
GSM519369	3796	0	7.168027725	9.505178941	5.587149701	9.527433147	7.083494744	5.926071093	7.430989243	5.238846576	8.341472533	-1.655606309	high
GSM519370	1825	1	8.606298197	10.32957557	5.45588621	8.564578011	9.791654234	6.451404589	5.784157925	5.740979947	11.32700609	-1.790970466	low
GSM519371	2738	1	7.76857546	10.14669725	6.183610091	8.141404605	7.698595361	6.139602314	6.926612693	6.187290973	10.46814921	-1.508581308	high
GSM519372	3687	0	8.40351971	9.602642886	7.351468855	8.802468979	8.215572833	7.432029126	7.264717909	6.415714768	9.730810815	-2.070051356	low
GSM519373	2628	0	8.681618836	9.895775344	5.854282774	8.826962203	7.676591063	6.203266817	5.516366875	5.95988065	9.659661036	-1.807884884	low
GSM519374	3687	0	5.865789418	9.837323746	5.944785367	8.860946499	6.628881594	5.427287943	7.49758477	6.588271108	11.8295356	-1.496818401	high
GSM519375	3249	0	7.386834413	9.932304653	7.102200267	9.093398863	7.262341222	5.616166105	5.622056124	6.428583892	9.71522041	-1.91139567	low
GSM519376	3431	0	8.282247487	10.47323107	4.603645512	8.869319535	7.402940547	6.350425683	9.037626196	6.953403822	8.123486228	-0.973096667	high
GSM519377	3723	0	7.446257162	9.476029268	7.081921003	9.118044378	8.105285929	6.571027986	8.423526111	5.774361294	10.94337385	-1.96855458	low
GSM519378	3431	0	6.52486388	9.146028502	8.080406714	8.354683604	7.085297759	7.638603151	6.086876219	5.540203276	9.095119212	-2.224780453	low
GSM519379	3358	0	7.684235954	10.13494961	6.850505611	8.699618698	7.899073787	5.617598578	5.26617636	6.676635855	10.27680882	-1.835250838	low
GSM519380	3358	0	8.505644903	9.811707392	5.485215612	9.748315437	8.080842303	5.682224794	6.854820694	6.708456944	8.499932393	-1.686692957	high
GSM519381	3614	0	8.440958554	9.555965742	6.511638634	9.365343225	7.924594071	7.404089952	7.138402102	6.272677614	9.694615332	-2.064491365	low
GSM519382	1132	1	8.791241821	9.955521759	4.677474442	8.65962886	8.175472567	6.557475541	6.273909797	6.414084505	11.64679088	-1.635030376	high
GSM519383	3578	0	8.682222713	10.26306496	8.527418748	8.771697862	7.75599333	6.296949047	8.011474359	6.493735296	11.98577748	-2.02652076	low
GSM519384	3030	0	8.925812415	10.26595214	6.501351485	9.516646607	7.382744394	6.248817122	6.224522349	6.505104133	9.362916514	-1.872306675	low
GSM519385	3578	0	8.042775184	10.04098853	6.863518988	9.760117373	7.071545707	5.085220725	7.296560816	5.988852887	11.66419049	-1.906062095	low
GSM519386	3796	0	7.90996815	10.10783641	6.105361082	8.921075942	7.238127052	6.808907663	7.017430586	5.897881614	10.03886564	-1.71127038	high
GSM519387	3249	0	8.637296553	9.295962539	6.641741013	9.777790217	8.226538042	7.195251534	6.21735238	7.047067166	8.856759487	-2.244850674	low
GSM519388	3468	0	7.905953303	9.736081838	7.062491801	8.98352198	7.407347119	6.728109688	6.19540929	6.388967451	10.85361579	-2.073315115	low
GSM519389	3468	0	6.176981513	8.982415317	6.390629876	9.571087646	8.058193871	7.850231113	7.087716648	6.236594824	10.58906388	-2.247575615	low
GSM519390	3504	0	7.007495056	9.925536112	5.499635687	8.473995931	7.418198808	7.796349832	5.84745152	5.946073896	11.62102076	-1.840060303	low
GSM519391	3504	0	8.552314491	9.605636601	6.311033238	8.967726375	7.2261972	7.167940036	7.367904771	6.639656021	11.86053184	-1.954243525	low
GSM519392	3030	0	10.00846444	10.23610266	5.950160227	8.645071222	9.401284091	7.550293246	6.652711271	6.003304542	10.72489045	-1.924462969	low
GSM519393	3431	0	8.90329409	10.12316362	7.17427355	9.587674511	8.151945797	6.192697676	7.21384706	6.030743489	9.638984964	-1.999354027	low
GSM519394	3431	0	7.840158349	9.630339803	7.576579064	10.43882265	9.189916445	7.31505692	8.272863806	7.062267751	8.918498236	-2.299313775	low
GSM519395	3139	0	8.965581164	9.831332212	6.966618711	8.667516449	8.326057363	6.792180515	6.508183163	5.340275508	11.66462508	-2.11752049	low
GSM519396	2409	1	8.441422532	9.841664542	6.553522377	8.462485332	7.547103847	6.023920434	5.378648531	6.839014806	10.22729312	-1.826781712	low
GSM519397	3395	0	7.171759842	9.493985914	8.08346598	8.610596265	7.954859831	7.296052134	6.875183449	5.430833575	12.40232479	-2.340178249	low
GSM519398	2555	1	6.038227881	9.738147496	6.311181996	9.093702734	6.130939347	6.646325161	7.50715226	6.992016811	9.080161216	-1.572724699	high
GSM519399	3322	0	8.227838439	9.659713793	7.468155607	9.572919875	6.697293123	7.507563034	4.969844636	6.284051932	8.778371453	-2.366126932	low
GSM519400	1205	1	6.705839496	9.941934411	5.613747695	8.607186105	7.472551718	5.861973382	5.974467814	5.313757247	9.724867459	-1.581499577	high
GSM519401	3285	0	7.734795919	9.208977884	6.123362107	8.94180812	7.234796099	6.035997931	7.18405519	7.40885975	11.02886311	-1.789573125	low
GSM519402	2957	0	8.810019109	9.630091203	6.103374237	9.061460538	7.521335089	6.741794305	6.057828457	6.68090664	11.08518434	-2.002460784	low
GSM519403	146	1	7.730458132	9.861049299	7.39909806	8.965293906	7.874598665	5.906308054	7.607942707	6.538166154	11.93831183	-1.933987492	low
GSM519404	3322	0	8.836492668	9.811260568	6.319512116	9.124593721	7.367259505	6.385006228	7.316348234	7.377376097	9.783936187	-1.733260586	high
GSM519405	3249	0	7.295487293	9.835966339	6.573065366	8.874646117	6.061071994	4.973378707	6.414175771	8.258614702	9.053106418	-1.457180568	high
GSM519406	3249	0	8.881880983	9.854081172	5.09447862	8.813916101	7.975461732	6.030963709	5.907804882	5.696950143	10.15949359	-1.688306798	high
GSM519407	2993	0	8.480885497	10.04076183	5.95445459	8.556136422	8.52131101	7.40595451	7.679049725	5.951388043	12.41929895	-1.826920248	low
GSM519408	2811	0	5.35490039	10.0056527	7.742220216	8.838007101	7.682939576	7.137794112	5.62237931	6.587645178	10.05628927	-2.073582478	low
GSM519409	3176	0	7.400190581	9.460487432	6.3923952	8.796632885	8.259944118	6.12302915	5.301000832	5.070613646	10.90079538	-2.096101458	low
GSM519410	2957	0	7.537071606	9.788510269	6.399017055	8.839668684	5.466429826	5.467470994	7.422144701	6.633402694	8.240298598	-1.391758013	high
GSM519411	3139	0	9.141569572	9.94565737	6.676484183	9.203316792	8.244272716	6.512045794	7.239618079	6.513332159	9.928121845	-1.906193909	low
GSM519412	3285	0	9.380209326	10.15686928	6.593418515	8.835570392	8.508462981	7.357992158	7.282669867	6.467471812	10.20217729	-1.890291566	low
GSM519413	2847	0	9.819413305	9.85948618	5.585508365	8.54551082	8.285490233	7.555737744	5.357681461	6.055672245	10.75986975	-1.99533794	low
GSM519414	3176	0	9.52925101	9.443192914	4.60912765	8.351754213	8.413137948	6.406648251	7.360598462	7.156700213	10.17052993	-1.458152431	high
GSM519415	3066	0	9.666891686	10.08752756	7.622657328	8.897113239	7.827393488	7.014409245	7.81041542	6.248868318	10.52048231	-2.005762305	low
GSM519416	3030	0	6.537706959	9.797156862	6.113201093	9.502723039	7.053229447	7.466227429	5.569757497	5.92861665	8.404702783	-1.981397811	low
GSM519417	876	1	5.817263506	9.945708478	6.238768164	8.907691641	6.827224609	5.617270319	7.283718548	7.776562008	8.475772428	-1.341999314	high
GSM519418	3103	0	7.42740833	9.636430165	6.598428929	9.601012579	5.864267776	5.566626391	7.902737197	4.795229049	10.17827978	-1.798415308	low
GSM519419	1059	1	7.261289193	8.967918873	7.426554444	9.184587293	3.449661049	7.313576053	6.125128564	6.870672882	9.081377615	-2.079740993	low
GSM519420	2957	0	7.628748369	10.2123495	6.180736301	8.876619727	9.060822644	6.117610575	5.696683027	5.316549771	8.50801369	-1.776502955	low
GSM519421	2957	0	9.450024208	10.04012776	6.309368947	9.239086515	8.021380799	7.460810504	7.636077483	6.724404015	10.80498386	-1.930785246	low
GSM519422	2920	0	8.721300813	9.957054188	6.33539666	9.808473663	7.57758157	6.585742391	5.128240416	6.510023402	8.849798313	-2.099438995	low
GSM519423	2920	0	7.366708661	9.556410364	7.657400076	8.635522569	6.909570407	5.774330283	5.70974317	6.530182999	9.750452597	-1.972875391	low
GSM519424	3066	0	9.139679535	9.480201739	6.314979322	9.62689658	7.717084347	4.400293847	5.275473002	6.385306127	11.00601126	-2.054567729	low
GSM519425	1278	1	8.672219258	10.17969426	6.423189783	9.395503239	7.634907195	5.157674603	6.11214183	6.175254659	11.3704102	-1.875187779	low
GSM519426	2957	0	7.888250651	9.532158073	7.20761704	7.681328928	7.66700096	7.886309908	8.304408299	6.006866448	9.743836387	-1.730884696	high
GSM519427	3103	0	7.910125043	9.664392431	4.68269239	7.731145744	8.031547973	5.874057355	5.683662132	6.219318234	9.66812293	-1.344412177	high
GSM519428	2957	0	7.857840898	9.635181839	6.435867471	8.500233142	7.005445195	6.152915203	7.736189325	5.59951576	11.4403074	-1.710262933	high
GSM519429	2336	0	7.979281246	10.08086471	6.669105018	8.263611477	8.880666363	6.895449429	6.571401744	5.306476048	9.881324425	-1.825151653	low
GSM519430	548	0	7.377735219	10.42316714	5.422639872	8.708878359	7.541834908	5.971055366	7.078551576	4.388614641	9.813951787	-1.440468895	high
GSM519431	2482	1	7.904515427	10.03953222	4.29202411	8.725380972	8.942454456	6.217473715	8.237214562	6.236722838	9.579031919	-1.22836684	high
GSM519432	2446	0	6.672130719	10.40806397	4.406611453	8.555393772	5.819452223	6.171507239	7.107794899	5.904081121	8.558064287	-1.006302401	high
GSM519433	2373	0	9.766042605	10.21007412	6.88266513	8.639861518	8.711575281	6.230906519	6.09692999	5.035545738	11.18989135	-2.03159547	low
GSM519434	1460	1	8.017429273	9.850215987	7.412501491	8.809717164	7.924894228	7.067573012	5.341577921	6.586117892	11.46790729	-2.247709716	low
GSM519435	2117	0	9.319548642	10.32047234	7.047704732	8.462166246	8.666133532	5.638759469	9.922862886	6.413742109	9.550211247	-1.363107752	high
GSM519436	1825	0	8.616314972	9.988571921	6.629881031	8.908165504	7.444749825	6.76653015	7.109625906	6.187848392	10.57457565	-1.858805339	low
GSM519437	1935	0	7.302364717	9.946294906	6.958737095	8.36606996	7.721692818	5.7317589	5.988640266	6.020358123	9.730810815	-1.738149213	high
GSM519438	1789	0	9.374282305	10.95325545	6.341061278	8.223980889	8.584486239	6.488772244	7.801069329	6.033164134	12.80281024	-1.56000046	high
GSM519439	1716	0	8.855280232	10.32614055	6.545357294	8.555699	9.538962132	6.101497287	6.561103988	5.025273496	9.044938257	-1.760462257	low
GSM519440	1497	0	10.19933828	10.18230841	7.132576133	8.583567609	9.056334396	7.109625559	6.725933037	5.67284122	11.37277695	-2.108482798	low
GSM519441	1387	0	8.186725994	10.22458091	5.856233661	8.83004575	8.42257406	5.344490551	5.528025251	6.45956851	10.50442063	-1.685853238	high
GSM519442	1387	0	8.758720443	10.08021461	6.386480394	8.394147026	8.817150268	6.069435823	6.22295575	6.051355447	8.650883686	-1.673244458	high
GSM519443	2957	0	9.958694578	9.748795391	7.860754952	8.965428232	8.373204124	6.528261242	7.080798481	6.186376918	11.30156017	-2.240411476	low
			MEOX1	ZNF106	LEF1	NFKBIE	NR3C2	KLF15	OVOL1	CBX2	EGR3
			8.053530942	9.878938926	7.118848197	9.171226722	7.75700415	5.948159825	5.454528665	6.258884321	10.18332526
			8.33316761	10.59331696	5.988185841	7.608388065	9.579664063	7.13438103	6.533563705	5.772935582	8.95940977
			8.612483521	9.995326398	6.007580145	9.328146786	8.116582797	6.139793079	6.151547783	6.55868548	10.44837952
			7.549905413	9.823590291	6.145767162	8.927469036	7.164523513	6.082412333	7.008930998	6.606194436	9.455575427
			8.425573356	9.814525662	5.218185727	9.352895001	7.951525861	6.109847554	6.617692638	6.515645544	9.75238033
			5.162701306	10.06079165	6.682890511	9.17653097	6.575859114	6.821117766	6.464615593	6.968977549	8.459759165
			6.996822225	9.596592026	5.989281995	8.468845861	8.108959865	5.667612268	6.552609795	6.974885401	10.57944006
			7.485026428	9.805673213	5.707577097	9.388780972	9.151727257	6.383123505	6.948550029	6.597099444	9.738634132
			8.424972393	9.597758218	6.216794431	9.631804396	7.560540046	6.395455451	7.983317635	6.502001232	9.306751969
			7.623404504	10.06778564	5.934713617	9.58866221	7.590438952	6.50068884	7.120639264	5.291274345	12.44396425
			7.757165261	9.720740661	5.863491122	9.446138251	7.307126524	5.037046613	6.930510238	5.304017245	9.000393719
			5.612623289	9.640418631	7.027185275	8.586705541	7.308401387	6.51970996	7.04218427	6.049097223	12.09743415
			4.011453826	9.377026921	6.568881449	9.286639342	7.360059766	6.985663821	5.27633744	8.090051652	7.441780038
			8.131698111	9.72898827	5.87150621	9.812025172	6.648777243	5.136365905	7.001811082	6.648841463	8.661383433
			7.908041764	9.800978962	8.686405162	8.706361277	6.663633622	6.220877402	5.628222711	6.040852772	11.21447464
			8.4471743	10.30271053	8.16991474	8.4215482	8.566524926	6.100637194	7.540564416	3.672664948	11.05814655
			6.129664089	10.12186395	6.566925138	8.395940022	8.051922694	6.302011342	6.611280605	4.666282086	10.47295795
			6.835952849	9.191233867	6.812086861	8.616314972	6.683544833	6.375314948	8.685492339	7.464667584	8.710815384
			7.024087368	9.886834985	5.784488411	8.632392822	7.039119587	6.759592215	5.729993827	6.653504681	8.952117194
			7.790023017	8.970824575	6.886601589	8.779946037	5.224626104	5.789310051	6.530080966	6.813959895	9.604652453
			3.928944227	9.356029763	4.427685591	9.484478544	6.980621587	6.308730405	7.661466087	6.965248545	9.113663056
			5.943257999	9.748983275	6.401670173	8.707854672	8.124671273	5.611320756	7.942064453	6.770009272	9.730445176
			6.761567371	9.537830741	6.386871179	8.908477923	6.046189706	5.773899468	5.861768345	6.101786749	9.201439215
			9.177949806	10.01066623	6.154917716	8.665414377	7.793237693	6.324663173	5.325254965	6.669061681	10.04669364
			5.297678628	9.837037982	6.819570344	8.844531279	5.992789858	6.912047377	8.640769095	7.429345905	8.885084695
			8.612195597	9.670019009	6.539804064	9.152671753	6.752064451	6.316152049	6.368138983	5.732399198	8.900874706
			7.423893798	10.05243752	8.178742088	8.707699951	9.174184877	6.33126409	7.4381794	5.772507528	11.45712038
			7.311038939	8.977402411	3.829919506	8.676800431	7.23736672	6.766559965	5.079710553	6.025185767	9.969435141
			6.321432271	9.729004438	7.462900951	8.421095053	6.080934386	6.02171199	7.955653208	4.713556414	9.313073677
			9.161000496	9.763042961	5.752388905	8.43440942	7.446384509	5.633168228	7.170758704	6.588362156	10.67910727
			7.398248275	10.03536351	5.598535976	8.825757674	7.317622455	6.44463979	7.036290558	6.239207071	8.750460875
			8.521871283	10.03825436	7.633923955	8.62729957	8.216182812	7.582782213	7.417603349	6.493061269	11.50744722
			7.307586602	10.22768655	6.019261455	8.290616012	7.130203689	5.127891633	7.012664622	6.803118336	9.819251537
			8.995205503	10.18627422	6.545578239	8.411183941	9.735984578	6.330613306	5.91618225	5.860077372	11.36923924
			8.530096314	9.569050881	6.634076112	8.952774436	6.276148553	6.052427546	8.005431382	6.169221256	10.38372939
			6.610237754	9.663354387	6.034348654	9.98475743	8.594052917	7.209812217	7.139023903	7.898376951	9.925919929
			8.253027562	10.05154775	5.044190869	9.007651454	7.26088369	6.600981417	7.552283887	6.348967933	10.29411022
			7.676013015	9.900294778	7.017364383	9.534563794	6.389247435	6.780004513	6.841587735	7.526511298	8.507870588
			8.760829087	10.20506051	6.861849061	9.987964799	7.532353996	6.592759427	6.454043221	3.388565113	9.816631055
			5.617561079	10.45157376	7.940633237	8.341804299	7.542276574	7.933854262	5.64400554	6.33753082	10.96353828
			7.450340406	9.741396062	4.948367706	7.943255841	8.429828221	6.938466266	6.648518757	6.28458064	9.487487985
			8.214262032	10.23019492	6.740571898	8.919256973	7.326001957	5.466088161	7.918972898	6.950966561	10.44796413
			7.999564762	10.11011382	6.678847275	8.749692379	7.462900951	6.485501469	5.530937059	6.470380065	10.99962151
			8.255181463	9.765837312	6.698905871	9.320040466	6.971554359	6.433405618	7.929831581	4.357084011	9.390053279
			8.937353505	9.850016695	6.427703094	8.983681188	8.212152859	7.14782084	5.504096189	6.154313099	9.958694578
			8.275990819	10.26733003	7.812589119	8.950603957	7.572356756	6.375519904	7.772126749	7.167417334	11.21510926
			7.600479566	9.638309404	6.408815825	8.792005677	7.815238236	5.766809849	7.554413189	6.928398102	9.955947202
			9.490116449	10.77706269	6.540077114	8.405316026	9.390993763	7.753772262	6.34243554	6.03118234	11.31701804
			7.553989764	9.481954625	6.038355667	9.266345489	8.192630815	6.016565883	6.025181603	7.30099187	10.06014811
			8.549183582	10.26547572	5.789376229	8.711889627	7.939730594	5.482679312	6.494939754	4.988130246	9.244587399
			7.771177836	9.680536575	5.428474343	8.920792909	6.658410982	5.680316822	7.630118349	6.456072613	8.275527873
			9.610183898	10.17240625	6.06998622	8.183238084	9.558986394	6.120414187	5.37866187	5.013659869	11.51170963
			6.436254401	9.938003915	8.243507805	8.834390245	8.036482025	6.664513039	8.523215356	5.069288411	8.859293561
			8.01525904	9.699819759	6.890774034	8.976823689	7.354408402	6.650361743	7.561866997	6.433850712	10.82872034
			7.981076679	9.726753456	6.772399119	8.633723509	6.998339094	6.548434478	7.324690151	6.931709779	9.18728837
			6.358367085	9.640021821	5.032765047	9.306609118	6.708662359	6.970934955	7.737729446	6.605554761	10.17508371
			7.982268471	10.13745097	7.100342416	9.341195062	7.965031887	6.401182462	7.026337833	5.93066578	9.938101678
			8.649405477	10.19977185	6.728034091	9.337500521	8.219236764	6.299030272	8.06208432	5.767250439	9.609177451
			8.934419939	10.35285805	5.394466706	8.389448669	9.12132328	6.682159778	7.424298299	6.062853412	10.46884251
			9.089391236	10.4150189	3.341596511	8.058890316	10.42380852	6.582575263	5.677228373	5.430824871	12.00358192
			7.621520344	9.652839716	7.229645809	9.458806342	8.665975563	5.399258615	6.280937866	6.39764609	10.28665486
			6.359734218	9.983824748	5.460795839	8.452925064	3.7143838	6.992266181	8.409186758	5.150071847	8.651974414
			7.702130041	9.761731079	6.232967587	8.730616565	6.743588619	7.763811129	7.340611401	5.751905275	11.13501615
			8.669165004	10.09706173	6.238905822	8.520862841	8.518738973	6.537988195	7.60353061	5.131862091	10.8588786
			7.720416108	10.24238745	5.906881015	9.279707858	8.006074045	6.495210501	5.840155304	5.943020874	8.149297755
			7.308647024	9.607351085	5.082413443	8.481199027	7.331173799	5.700302717	6.542171497	7.107349421	11.54625967
			6.489249564	10.478825	6.492383827	8.549335867	8.843457768	7.425945356	5.522513924	5.646359784	8.915076783
			7.836062804	9.901197784	6.709192198	9.082581183	7.803969317	6.495164783	5.487590752	6.730684399	8.025945523
			8.604939874	10.24719861	7.050286791	8.825757674	7.003607606	5.483811134	7.613051391	6.090500628	11.47072327
			9.198028987	10.14440142	3.975349885	9.19194041	8.33047518	6.925107028	7.026434388	6.677165012	9.620583044
			6.84373921	10.09252944	7.293522985	8.953391247	7.42895793	5.513181258	7.970472465	5.318481276	8.620011911
			7.331486144	10.62973156	4.158108225	9.859073417	7.106015812	5.509372878	5.929756964	5.782023655	11.07892596
			5.690041368	10.04002028	7.104619971	8.806017481	7.414464252	6.171080995	7.259445771	4.997873062	8.975094372
			7.309760706	9.952869891	3.405790285	8.511442711	7.462219702	8.904996501	7.744856455	6.792355471	8.356454014
			7.849519085	10.02495528	5.60145493	9.552224406	8.424634943	5.805170712	7.635777583	5.242251351	9.385742145
			7.45769713	10.05489075	6.666275135	8.792160616	7.329532194	7.258574267	7.375062825	4.979984626	11.27466183
			8.10467381	9.840903434	6.203762038	8.687022909	6.965328224	5.716885204	4.916673587	5.930340737	8.622253147
			6.673762425	9.678486338	6.981068209	9.646555709	6.147178108	4.916372099	5.079566537	5.357534911	10.15160644
			10.55707934	10.99455999	6.175037332	8.230372087	9.077823668	8.494312458	7.146740279	6.473847005	9.366012356
			8.777171161	9.228632619	6.780869033	9.880622329	7.952093501	6.359546769	5.479315907	6.348054528	9.496365741
			7.522187062	10.32134304	6.306082239	8.687631206	8.844364292	6.40664	5.889884895	6.395890032	8.719343193
			8.451755663	10.36072461	6.274804224	9.517617489	8.134067323	6.024488359	5.667727386	6.508738698	9.978008434
			6.016036903	10.21803372	6.27147861	8.225920892	7.155639553	6.394477895	7.554895385	6.693802602	10.642245
			5.74656104	9.380934681	6.350858405	8.220260394	8.456654568	7.143160826	7.737316919	6.384025719	8.048499098
			8.010061754	9.659850897	5.848621379	9.239239696	7.815530307	7.125463693	5.875819136	6.30436701	9.572764369
			6.142470222	9.592107387	7.576727716	9.060078424	7.749232025	6.659164671	8.484603187	6.578192488	8.559710566
			7.551611012	9.835446282	6.173065944	8.568912085	7.938154778	5.038058892	8.150660003	6.053089677	10.05134396
			8.093876858	9.751373872	4.485099585	9.549266144	8.270539781	7.262101692	5.516323632	6.612673859	8.275243636
			8.05806986	10.19503128	6.01050253	8.7039658	6.712642629	7.400428279	5.802751626	6.190359868	10.77113635
			9.881683969	10.10671738	5.810732217	7.895012972	8.868370923	6.757021608	7.200408749	6.886168225	10.72923975
			7.784878191	9.953040732	7.387677084	9.226300867	7.615814337	6.179405391	6.221578029	5.549990607	9.581671089
			5.456202794	9.591362581	6.579315072	8.376013681	6.869002136	5.905637502	8.46633992	6.447498424	12.54152214
			7.244329513	9.672604937	4.998562173	8.674186928	7.65310412	5.323604573	5.859911021	6.626074943	8.738457802
			8.787086077	9.806278517	5.913749219	8.631813457	7.706153719	6.41017087	7.662974815	5.774425599	10.21051891
			8.493097332	10.1958158	6.931919282	8.156950333	7.28159976	6.723217738	7.549386106	6.726130014	10.26263122
			8.311713951	10.35054608	6.782521248	8.623599843	7.694281936	6.636752771	7.926094241	6.664948201	10.70233082
			6.419934737	9.955768864	6.805226447	8.475163017	6.968846294	5.6240582	7.586097358	5.901592691	9.653887662
			6.446106753	10.05759607	8.0760272	8.566841346	7.61498232	6.522988798	7.166474327	5.202690956	9.32321159
			8.505357162	9.793236045	6.79441009	8.993553537	8.099975861	6.786622223	7.803847756	6.51796354	9.986460866
			8.834548002	9.969172578	7.151110254	9.536667138	8.324878863	6.226587354	7.279304641	7.165456644	10.95167084
			7.054258817	9.852200951	5.589770132	8.986032139	8.461849069	6.777488988	7.874988688	6.703062888	9.681502454
			6.399612838	10.50848749	5.57691667	8.717253919	6.699736625	6.150866999	6.840724329	7.24763167	8.078968455
			9.610183898	10.36840995	6.257922917	8.87990956	7.867519247	7.048148458	8.042358563	5.6327753	10.79333182
			7.587302759	10.02427412	6.686135024	8.452637578	7.358161441	6.390441215	5.615212514	7.213562182	8.398587911
			7.462377428	10.2071086	5.920209716	8.498873751	7.684532378	5.963359135	5.814834201	6.119661224	10.69996196
			8.121278993	9.898777414	5.757170794	8.472980084	7.613101495	7.502627751	6.636261554	6.619959416	9.353208428
			6.078814292	9.47682592	6.324422692	8.825008397	5.882152012	6.379496944	8.105503769	6.38302049	11.38624319
			9.709718485	9.687838707	4.08871088	8.800667848	8.729579276	6.08692908	5.295690887	6.777739359	10.66587493
			6.438058786	9.120663168	6.297928957	9.288893529	8.552176104	4.997286421	8.080177234	6.186080464	8.154757339
			8.038435467	9.850004145	6.562987572	8.622834669	7.85729168	6.580438481	7.490009764	5.842372939	11.81481146
			8.728570995	10.04413436	6.027165307	8.646554128	7.90509673	6.379954018	5.951958357	5.345976783	9.575058344
			7.409968922	10.0508203	8.338907751	8.44616963	7.891103603	7.199378291	7.85087611	6.959565787	13.02166945
			7.818681162	10.03709986	7.11725389	9.217631926	7.674023276	6.405213271	7.334668404	5.874175445	9.972736101
			7.700164497	9.365291378	6.570982	9.353513162	7.808045762	6.423563681	5.252767092	6.058467072	10.15789674
			8.478159778	10.4962192	5.829974604	8.779621188	8.17797368	6.638645083	6.055833542	6.690636303	9.243020246
			7.283325331	9.236258223	6.200722421	8.737565856	6.858924526	6.038878055	5.73121519	6.532565596	8.30535624
			6.680959136	9.894799562	6.867873411	8.535016757	7.568928182	6.978241758	6.166392861	5.718881243	11.83335991
			6.743450609	10.05881818	8.993379626	8.897395732	6.856663321	5.835431333	7.013180461	6.455814164	7.879932427
			6.861092544	9.855106908	6.470255022	8.790518741	7.87880143	5.868234287	5.44302825	6.670286482	8.294886445
			9.470506783	10.33431401	6.522531552	8.634463852	8.234687206	6.31818224	5.230626397	6.509253976	12.2618611
			7.491212696	10.05297128	2.817426426	9.633321195	6.19188038	5.590837812	8.024448896	7.098365229	7.999311348
			6.60951429	10.28475251	6.697544012	9.016788638	7.099591264	6.22832337	8.180231882	6.870793498	11.43292531
			6.160622643	9.463784298	6.063674305	8.9187981	6.653143312	6.831807881	6.447668987	7.164468647	8.066866806
			9.409882982	10.52863705	7.18392812	9.00176165	9.307529002	6.483713634	6.659771778	5.803407782	11.17809289
			7.533071049	9.624817686	6.652746751	9.683703797	6.631104767	5.65836268	8.263663986	6.3032763	9.356572734
			7.828567013	10.10589929	6.167160375	9.026515581	8.22172979	7.528536059	5.941226954	6.059152935	9.902584629
			7.404139002	10.16989305	5.739737474	8.508462981	7.693164208	6.975315475	7.428798937	6.621749217	8.252718297
			6.925066055	10.1766168	3.567473154	7.868368223	7.903184825	6.971994267	5.471730845	7.074430685	7.722722114
			5.165852546	10.36926507	6.136329951	8.642229629	6.670997045	7.184085744	7.630902249	6.43113721	11.56654964
			8.128170638	9.583103161	6.15867837	8.065316043	8.673594986	6.306861483	6.648189749	5.934048711	11.17196777
			5.478367412	9.355365815	5.590702871	8.792756937	7.031350728	7.114685887	6.334358701	6.545871993	10.15347547
			7.296432021	9.349322226	6.427231549	8.422832619	7.778493271	5.812391614	7.895321484	6.513830777	10.89877687
			8.213991639	9.872673923	7.080977111	9.258119397	7.689954214	5.517056897	7.122984489	7.774796674	8.700076481
			8.463835367	10.00189007	5.2258725	8.885391849	7.77264296	7.524853053	5.983720721	4.803314469	11.72306698
			7.746658499	10.49704078	6.74147462	9.863512578	7.676013015	7.783082528	8.459607746	6.045658809	8.437931456
			9.316680439	10.03251182	7.039473624	8.706514775	8.991711845	7.631869855	5.635600408	5.584493909	10.53258007
			7.302613875	10.19404637	6.273693081	8.94276068	7.630897286	5.953681557	5.544866693	6.564645357	10.88989367
			8.319198991	9.912042231	6.482699988	8.642089597	8.265183874	5.847988383	7.536234977	5.194620769	10.93135191
			7.544702573	9.855486632	8.040947773	9.025426812	7.720866708	7.420688998	8.326358554	5.308444385	10.6106107
			9.302385244	10.39773936	6.868879253	8.373056809	8.171546527	5.871142685	6.455077566	5.919265768	12.03244147
			7.261823861	9.891379265	6.70302839	9.076279055	7.172168427	6.728253421	7.231763085	6.626674016	8.402788017
			6.676010451	9.828963931	4.705913273	8.615173224	8.128170638	5.484384347	7.465688139	6.577688439	10.50442063
			7.490491693	10.12931043	6.7840265	8.484923226	7.246625053	7.240429389	6.059667175	5.161872336	11.83441754
			8.780407021	10.57926191	6.510827966	8.595689087	8.453801484	6.393903163	5.115722039	6.029047684	10.56278782
			9.239711551	10.20129718	7.557002738	8.342998709	8.26867724	6.695131599	7.354067652	6.047564263	10.38927793
			8.361205174	10.25218073	6.053133908	8.927334677	7.602667365	5.984275855	7.915314317	7.075932714	9.577869025
			8.342695519	10.48433412	5.554483989	8.786500953	8.339917135	7.097536017	5.629170344	6.428891334	9.775709985
			7.615970928	10.06370311	6.379384018	9.282165057	7.416641599	4.942169116	8.077117955	6.507204918	8.863535915
			6.18767108	9.894290317	4.505598914	9.095119212	6.744301062	7.026241053	5.961195009	6.811989672	10.2780907
			6.305198913	9.817060863	6.166240891	8.634920186	6.917445414	6.114535122	8.426623872	7.012682308	7.674440305
			7.334958209	9.728432274	6.395411747	8.728876097	6.447277679	5.585491591	6.425865559	6.919265272	8.392561011
			9.485795813	10.02175568	6.070763545	9.283595173	7.697722164	5.747034531	5.819104812	6.004062997	9.868204225
			10.41350081	10.44458589	6.88536116	8.479662975	9.77120023	7.773367909	5.897116924	5.962680297	9.998044066
			8.804197168	10.13407379	6.144197964	8.630585901	7.600357365	6.312480644	7.769941802	6.398046681	8.766336234
			7.903625516	9.733398951	7.330644217	8.945649011	7.392455472	5.54187585	5.041498831	5.84816626	8.990006073
			7.326431925	9.899803215	4.600583999	8.704116118	8.450844423	6.276115489	7.317686227	6.083953164	8.608818504
			6.911556379	9.723410945	5.98587483	8.748512927	5.236366455	5.986366942	7.187176569	6.488877905	10.67135715
			6.213655696	10.19353378	4.014639766	9.393719706	8.154019806	7.308058789	7.805136893	6.787201474	8.138044815
			8.093307497	9.66364364	7.918161527	8.702661154	8.361358518	5.399788549	9.019800708	5.999829858	9.500591424
			7.959543506	9.35465932	6.554915906	8.25388785	7.701296917	6.259539673	7.376063341	6.437092146	9.541917289
			8.64418999	10.37840643	6.018713008	8.807928844	6.267407002	5.574095875	7.307858293	5.247073332	8.210513701
			8.798570983	9.881294823	7.073822432	8.711428065	8.5066881	7.591666871	7.88396338	5.872667422	11.93482841
			9.968527015	9.80933779	6.336258482	8.457115463	8.585984968	6.35509303	9.512741758	6.16450158	11.67349198
			8.970649015	10.08273541	6.368958875	8.592883619	8.254318003	7.659706241	7.362379612	7.256750671	11.01755687
			6.910074123	10.30234866	7.001598063	8.405474374	7.980466149	5.212236696	7.618726035	7.539770917	9.312094006
			7.881424633	9.892646593	6.455764473	9.527761798	9.629599417	6.842969858	7.762804872	7.349922995	8.826814577
			8.612927966	10.21968664	8.381224494	8.531119809	7.071322688	6.390922571	7.123086926	6.256893021	10.55753824
			9.386393289	10.81077534	5.955212515	8.813472848	8.405474374	7.378354566	7.356060532	6.241375791	11.03475375
			7.975752839	10.07604334	6.686450473	8.93123995	5.461323795	6.253886213	7.193577082	6.232760531	10.49226124
			7.788594926	9.917934458	6.74918077	8.852569393	8.341058567	5.825036812	7.582377676	4.964434451	10.01938195
			9.209178931	10.12232764	7.290635612	7.976754703	7.777640178	6.829736439	5.76213347	6.62312002	11.08016363
			7.910805481	10.04068101	6.377921113	8.65691505	7.299850273	6.216729067	5.667694189	6.616064794	9.30028721
			6.562002111	10.39431586	5.614235909	8.378963497	10.06459433	6.688933415	7.936227787	6.432733342	7.779768109
			8.295180506	10.12354383	7.188193658	8.496544521	8.346085922	7.294614493	8.144343283	4.754005613	12.64202752
			8.40801509	9.414485661	7.200803862	9.083049586	7.301828641	6.421529485	7.804764917	6.005542106	11.72506993
			6.907815222	9.773864381	5.713667437	8.302169018	6.387197299	5.01050513	7.374737551	6.53700388	10.90647656
			7.51824761	10.29900948	5.352605097	8.837860934	7.940774924	6.049821753	6.595237104	7.551386682	8.623764068
			7.567401606	9.611617542	6.686710014	9.751150053	6.436977867	5.87585672	7.121915926	6.098990086	8.89859407
			7.77434575	9.929383476	5.813218534	8.202619325	6.685562003	5.144379844	5.025584692	5.691172554	8.25755642
			7.508676722	10.27502448	6.47933433	8.509520983	6.736994747	7.16752988	8.032999623	6.687586769	10.7649823
			8.946587514	9.328910815	7.426704425	9.115210657	8.240298598	6.915576327	8.122996166	7.121709688	9.726615793
			6.993042069	9.125024906	6.594908118	8.625080399	7.185159622	5.848398083	6.255412676	7.344143284	8.019917529
			7.084675586	10.41054051	6.390529939	10.25986661	6.341835167	6.121372567	8.276887255	7.718393773	7.214322526
			8.228571059	9.868394112	6.354080501	9.131822167	7.116058163	7.060131984	8.006396771	7.021260331	8.999163005
			7.387243174	10.00181072	6.30374374	10.11605655	6.79835584	6.837152605	7.979687027	7.458693287	7.794400474
			6.868489526	9.571116642	6.47256867	9.094019444	6.545357294	6.908626401	6.899948556	6.119406738	9.441148721
			8.428642475	9.522326101	6.87474264	8.336233217	6.550519985	7.292157903	6.702495369	6.857894958	8.119852097
			11.26889823	9.691490737	6.141094843	8.950458245	5.960933739	6.036833691	8.308479564	7.065175535	7.496522895
			8.508462981	9.393170139	5.140454714	8.937353505	8.168423012	7.074635218	7.189968144	7.063371675	9.174802569
			7.03692721	9.877390899	5.247570346	8.899362759	8.308929921	7.093707506	7.49508084	6.038455808	10.09667034
			8.319523294	9.982039178	7.913894482	9.100839181	8.124067272	6.108266449	8.096207065	7.238874123	12.30518267
			8.296273562	9.875829853	6.911804362	8.733867024	8.093001361	5.69453908	5.607930253	5.746982159	10.27658358
			9.969612632	9.760240031	6.119149086	8.550238083	9.776233281	6.488572313	5.514693438	5.934580351	12.49629065
			7.655798623	9.999077121	6.956679138	8.613082071	6.79141991	7.300005219	6.992505777	6.606940403	10.67161656
			7.749520051	9.914649226	7.067788523	8.577771965	7.37691794	5.784306828	4.901231728	6.887485817	10.26174273
			7.949345782	9.619557126	5.570099043	9.616822779	7.12627265	6.09971111	7.641636705	6.647051829	9.311152898
			8.998071835	10.14362744	6.176981513	8.632541575	8.40096452	7.670344755	7.846410665	6.869202751	11.2239708
			7.692388399	10.10018407	7.312672325	8.837110974	8.286760161	5.872086974	7.557797633	6.049574987	11.64634431
			7.06097586	9.498453947	4.208950779	9.400465778	7.145773502	7.182638627	5.625133392	7.049413334	9.490768401
			8.183700676	10.0969692	6.666275135	8.885531901	7.895304683	7.817092792	7.678151376	6.42201383	11.52281062
			6.914215702	9.228254687	5.884240655	8.449811776	6.189394982	7.281255896	7.53038746	6.812897742	11.95708738
			6.680804862	9.594610494	5.534940223	8.761557878	5.986850102	6.633594888	7.36895252	6.390417762	10.50747155
			5.022147908	9.793837084	8.390324504	8.067598728	7.460794162	7.077556857	6.424894721	5.817660534	11.29727929
			8.980192215	10.72147714	5.126630651	8.607342268	8.933175263	6.513149592	5.604026998	6.634912574	11.71904043
			7.750968888	9.94243437	7.113945254	9.155021071	7.119209311	5.95906843	7.580227248	6.874967673	9.767102964
			9.09927277	9.729519654	6.211368855	9.536822096	8.242479157	6.097380228	5.447105893	6.542975302	10.9079349
			6.730892831	9.94684355	8.233898572	8.695596777	6.733134806	7.240813383	7.069063772	6.605605893	9.982298581
			5.967634328	9.459030931	6.196932466	8.668284947	9.249032448	7.111847409	7.502740655	6.53736481	8.687631206
			7.214867524	9.871906224	7.003467695	9.457802126	7.425985139	7.132014905	7.681855251	5.945526831	9.210252704
			7.813884412	10.09969957	6.723922642	8.27853062	8.372747369	7.722681193	7.869050316	6.187855945	9.57425451
			6.412420814	9.616598633	6.670354559	8.452195839	4.657127034	4.894199786	6.036717885	6.907498503	9.928668576
			7.165749804	9.591797116	8.033295026	9.035987393	7.443610293	7.377963362	7.645220483	6.749120116	9.854082572
			8.55496129	9.142192965	5.863302855	8.550711402	7.204149836	6.694983587	8.479480156	5.780269272	10.47137172
			8.474425186	10.14289434	5.725634095	8.464281097	8.115110727	7.62837765	5.653890274	5.600925584	12.28913622
			7.68826548	9.65795622	6.503129605	8.332003142	7.557421193	5.857373736	6.420256508	6.05807593	10.96441947
			6.886367106	9.106343397	6.48958811	8.78368508	8.132262033	5.548523149	6.875637128	6.963351233	9.986835635
			7.280098541	9.96518959	7.953736117	8.225788709	6.661903741	5.488252256	8.086990092	6.647511315	10.87212703
			2.868388462	9.605374742	5.939142423	9.103657714	6.304267767	6.882243866	8.054020673	6.816866906	10.32608646
			7.482906092	9.649508395	6.734037803	8.95568928	7.081805177	6.446843733	6.065637861	7.101810778	9.928668576
			6.395204174	10.19546673	6.723808241	8.760244041	7.849519085	6.904829683	7.263428915	6.586501685	8.850719052
			8.105285929	9.650060579	6.440847673	9.118201119	5.71934029	7.196879124	5.581588915	6.747598339	8.526986471
			9.249796795	10.73528929	7.134168426	8.665822009	8.761409852	6.873489359	5.620232092	5.061903199	10.41218913
			4.766314627	9.942511164	5.237271216	8.349334434	4.478943964	6.442478575	5.247689359	6.01246161	9.851052168
			7.329383801	10.39743507	7.577731696	8.434993989	6.483884247	7.044266815	9.144026998	6.285756136	13.65745595
			8.020802793	9.818440386	6.908797551	9.658489566	5.750797292	6.442267051	5.010213239	5.670323557	9.654544399
			8.246335359	9.910230711	6.670997045	8.927011134	7.27068654	6.304219577	5.431970169	6.713862094	9.89761309
			8.925519706	9.898507931	6.760393367	8.502237892	8.393141541	6.468057049	5.304988521	6.575555039	10.52619497
			7.711210854	9.499514401	6.332527791	9.071055924	7.527388188	5.545202531	7.513612066	6.079096878	10.49729036
			7.986039592	9.775514773	6.248431586	8.764402356	8.670822788	6.057017338	8.002429798	6.113463686	10.98219885
			6.762403784	10.08185924	4.46124205	9.457202123	6.889268362	5.98410645	8.372754973	5.448626254	7.940914753
			8.196201187	9.870765965	7.655553523	8.972946219	7.079571811	5.540044748	5.954901507	6.303624765	10.15929662
			9.172656859	9.564038891	7.114477884	9.724513955	7.982554439	7.02276548	7.087726879	6.851962045	10.89264098
			7.991558451	9.88195416	5.556183782	8.772612783	8.44950216	6.326810702	5.956136542	6.285968988	12.15335457
			7.563785015	10.13159815	6.527482374	9.001913132	7.293229897	6.157022936	7.826983851	6.275037614	9.659490993
			7.724728631	10.21595627	7.385175512	8.198947589	8.051646808	6.616106898	7.791734366	5.463234559	9.709356695
			8.186428799	10.03263334	6.895301524	9.209499824	7.187696223	7.358864829	6.490592985	5.43932805	10.46631554
			6.374945488	9.611202619	5.982650246	8.667811248	5.983843292	7.451396219	7.236655872	6.238749733	8.273083196
			7.420140046	9.997517053	6.964647684	9.799382239	7.510603614	7.040994191	6.904357734	5.665870255	9.578537946
			7.449817839	10.29448626	7.214451934	9.017569238	6.283612156	5.214889428	8.3372098	6.026867131	9.725389947
			8.337410828	10.37434868	6.338800781	8.273918239	7.428398862	6.677795475	7.605229418	6.340164839	11.74959457
			7.325879843	9.836998657	5.587940771	8.634331263	7.216888052	5.674578773	6.492277468	6.486910391	10.54645215
			8.853171697	10.32050233	6.772261345	8.951993843	7.306074955	7.040531363	5.989821147	5.652919034	10.82872034
			9.031788145	9.439101435	4.430368786	8.539746822	8.366806187	6.50731647	8.384270275	6.747463956	9.631133918
			6.714412803	9.502291935	6.657112703	8.40829903	6.33539666	7.208404641	8.121880041	4.901753122	10.90537709
			7.756728452	9.528946766	7.166705108	8.729877652	8.675276417	6.122253242	5.436093422	6.157738133	8.918196313
			7.166389233	9.726189058	5.75732233	9.643500758	6.086576786	7.585423272	7.732240256	7.164344377	8.049672681
			8.55391605	9.817169999	4.568572288	9.462976583	8.108362037	5.732879883	5.148702322	5.035389451	9.66361596
			7.941349445	10.42631729	7.272286445	8.481764848	8.244272716	6.295943151	6.763347867	6.542342703	9.642137124
			8.207958844	10.06093715	6.808143013	8.773229032	8.361205174	6.841468681	6.745265913	5.664559673	9.07983952
			7.697295753	9.907652622	6.682762115	8.648192123	7.568412407	7.105195801	5.528512124	5.406638553	8.84604406
			6.671360652	9.623709278	5.267112696	8.621488751	7.664319393	5.697575038	7.934894589	6.366201493	8.460370638
			7.328867094	10.0846968	6.629258758	8.353498167	7.062607989	6.654824897	6.240548898	4.982094366	12.41388542
			7.168027725	9.505178941	5.587149701	9.527433147	7.083494744	5.926071093	7.430989243	5.238846576	8.341472533
			8.606298197	10.32957557	5.45588621	8.564578011	9.791654234	6.451404589	5.784157925	5.740979947	11.32700609
			7.76857546	10.14669725	6.183610091	8.141404605	7.698595361	6.139602314	6.926612693	6.187290973	10.46814921
			8.40351971	9.602642886	7.351468855	8.802468979	8.215572833	7.432029126	7.264717909	6.415714768	9.730810815
			8.681618836	9.895775344	5.854282774	8.826962203	7.676591063	6.203266817	5.516366875	5.95988065	9.659661036
			5.865789418	9.837323746	5.944785367	8.860946499	6.628881594	5.427287943	7.49758477	6.588271108	11.8295356
			7.386834413	9.932304653	7.102200267	9.093398863	7.262341222	5.616166105	5.622056124	6.428583892	9.71522041
			8.282247487	10.47323107	4.603645512	8.869319535	7.402940547	6.350425683	9.037626196	6.953403822	8.123486228
			7.446257162	9.476029268	7.081921003	9.118044378	8.105285929	6.571027986	8.423526111	5.774361294	10.94337385
			6.52486388	9.146028502	8.080406714	8.354683604	7.085297759	7.638603151	6.086876219	5.540203276	9.095119212
			7.684235954	10.13494961	6.850505611	8.699618698	7.899073787	5.617598578	5.26617636	6.676635855	10.27680882
			8.505644903	9.811707392	5.485215612	9.748315437	8.080842303	5.682224794	6.854820694	6.708456944	8.499932393
			8.440958554	9.555965742	6.511638634	9.365343225	7.924594071	7.404089952	7.138402102	6.272677614	9.694615332
			8.791241821	9.955521759	4.677474442	8.65962886	8.175472567	6.557475541	6.273909797	6.414084505	11.64679088
			8.682222713	10.26306496	8.527418748	8.771697862	7.75599333	6.296949047	8.011474359	6.493735296	11.98577748
			8.925812415	10.26595214	6.501351485	9.516646607	7.382744394	6.248817122	6.224522349	6.505104133	9.362916514
			8.042775184	10.04098853	6.863518988	9.760117373	7.071545707	5.085220725	7.296560816	5.988852887	11.66419049
			7.90996815	10.10783641	6.105361082	8.921075942	7.238127052	6.808907663	7.017430586	5.897881614	10.03886564
			8.637296553	9.295962539	6.641741013	9.777790217	8.226538042	7.195251534	6.21735238	7.047067166	8.856759487
			7.905953303	9.736081838	7.062491801	8.98352198	7.407347119	6.728109688	6.19540929	6.388967451	10.85361579
			6.176981513	8.982415317	6.390629876	9.571087646	8.058193871	7.850231113	7.087716648	6.236594824	10.58906388
			7.007495056	9.925536112	5.499635687	8.473995931	7.418198808	7.796349832	5.84745152	5.946073896	11.62102076
			8.552314491	9.605636601	6.311033238	8.967726375	7.2261972	7.167940036	7.367904771	6.639656021	11.86053184
			10.00846444	10.23610266	5.950160227	8.645071222	9.401284091	7.550293246	6.652711271	6.003304542	10.72489045
			8.90329409	10.12316362	7.17427355	9.587674511	8.151945797	6.192697676	7.21384706	6.030743489	9.638984964
			7.840158349	9.630339803	7.576579064	10.43882265	9.189916445	7.31505692	8.272863806	7.062267751	8.918498236
			8.965581164	9.831332212	6.966618711	8.667516449	8.326057363	6.792180515	6.508183163	5.340275508	11.66462508
			8.441422532	9.841664542	6.553522377	8.462485332	7.547103847	6.023920434	5.378648531	6.839014806	10.22729312
			7.171759842	9.493985914	8.08346598	8.610596265	7.954859831	7.296052134	6.875183449	5.430833575	12.40232479
			6.038227881	9.738147496	6.311181996	9.093702734	6.130939347	6.646325161	7.50715226	6.992016811	9.080161216
			8.227838439	9.659713793	7.468155607	9.572919875	6.697293123	7.507563034	4.969844636	6.284051932	8.778371453
			6.705839496	9.941934411	5.613747695	8.607186105	7.472551718	5.861973382	5.974467814	5.313757247	9.724867459
			7.734795919	9.208977884	6.123362107	8.94180812	7.234796099	6.035997931	7.18405519	7.40885975	11.02886311
			8.810019109	9.630091203	6.103374237	9.061460538	7.521335089	6.741794305	6.057828457	6.68090664	11.08518434
			7.730458132	9.861049299	7.39909806	8.965293906	7.874598665	5.906308054	7.607942707	6.538166154	11.93831183
			8.836492668	9.811260568	6.319512116	9.124593721	7.367259505	6.385006228	7.316348234	7.377376097	9.783936187
			7.295487293	9.835966339	6.573065366	8.874646117	6.061071994	4.973378707	6.414175771	8.258614702	9.053106418
			8.881880983	9.854081172	5.09447862	8.813916101	7.975461732	6.030963709	5.907804882	5.696950143	10.15949359
			8.480885497	10.04076183	5.95445459	8.556136422	8.52131101	7.40595451	7.679049725	5.951388043	12.41929895
			5.35490039	10.0056527	7.742220216	8.838007101	7.682939576	7.137794112	5.62237931	6.587645178	10.05628927
			7.400190581	9.460487432	6.3923952	8.796632885	8.259944118	6.12302915	5.301000832	5.070613646	10.90079538
			7.537071606	9.788510269	6.399017055	8.839668684	5.466429826	5.467470994	7.422144701	6.633402694	8.240298598
			9.141569572	9.94565737	6.676484183	9.203316792	8.244272716	6.512045794	7.239618079	6.513332159	9.928121845
			9.380209326	10.15686928	6.593418515	8.835570392	8.508462981	7.357992158	7.282669867	6.467471812	10.20217729
			9.819413305	9.85948618	5.585508365	8.54551082	8.285490233	7.555737744	5.357681461	6.055672245	10.75986975
			9.52925101	9.443192914	4.60912765	8.351754213	8.413137948	6.406648251	7.360598462	7.156700213	10.17052993
			9.666891686	10.08752756	7.622657328	8.897113239	7.827393488	7.014409245	7.81041542	6.248868318	10.52048231
			6.537706959	9.797156862	6.113201093	9.502723039	7.053229447	7.466227429	5.569757497	5.92861665	8.404702783
			5.817263506	9.945708478	6.238768164	8.907691641	6.827224609	5.617270319	7.283718548	7.776562008	8.475772428
			7.42740833	9.636430165	6.598428929	9.601012579	5.864267776	5.566626391	7.902737197	4.795229049	10.17827978
			7.261289193	8.967918873	7.426554444	9.184587293	3.449661049	7.313576053	6.125128564	6.870672882	9.081377615
			7.628748369	10.2123495	6.180736301	8.876619727	9.060822644	6.117610575	5.696683027	5.316549771	8.50801369
			9.450024208	10.04012776	6.309368947	9.239086515	8.021380799	7.460810504	7.636077483	6.724404015	10.80498386
			8.721300813	9.957054188	6.33539666	9.808473663	7.57758157	6.585742391	5.128240416	6.510023402	8.849798313
			7.366708661	9.556410364	7.657400076	8.635522569	6.909570407	5.774330283	5.70974317	6.530182999	9.750452597
			9.139679535	9.480201739	6.314979322	9.62689658	7.717084347	4.400293847	5.275473002	6.385306127	11.00601126
			8.672219258	10.17969426	6.423189783	9.395503239	7.634907195	5.157674603	6.11214183	6.175254659	11.3704102
			7.888250651	9.532158073	7.20761704	7.681328928	7.66700096	7.886309908	8.304408299	6.006866448	9.743836387
			7.910125043	9.664392431	4.68269239	7.731145744	8.031547973	5.874057355	5.683662132	6.219318234	9.66812293
			7.857840898	9.635181839	6.435867471	8.500233142	7.005445195	6.152915203	7.736189325	5.59951576	11.4403074
			7.979281246	10.08086471	6.669105018	8.263611477	8.880666363	6.895449429	6.571401744	5.306476048	9.881324425
			7.377735219	10.42316714	5.422639872	8.708878359	7.541834908	5.971055366	7.078551576	4.388614641	9.813951787
			7.904515427	10.03953222	4.29202411	8.725380972	8.942454456	6.217473715	8.237214562	6.236722838	9.579031919
			6.672130719	10.40806397	4.406611453	8.555393772	5.819452223	6.171507239	7.107794899	5.904081121	8.558064287
			9.766042605	10.21007412	6.88266513	8.639861518	8.711575281	6.230906519	6.09692999	5.035545738	11.18989135
			8.017429273	9.850215987	7.412501491	8.809717164	7.924894228	7.067573012	5.341577921	6.586117892	11.46790729
			9.319548642	10.32047234	7.047704732	8.462166246	8.666133532	5.638759469	9.922862886	6.413742109	9.550211247
			8.616314972	9.988571921	6.629881031	8.908165504	7.444749825	6.76653015	7.109625906	6.187848392	10.57457565
			7.302364717	9.946294906	6.958737095	8.36606996	7.721692818	5.7317589	5.988640266	6.020358123	9.730810815
			9.374282305	10.95325545	6.341061278	8.223980889	8.584486239	6.488772244	7.801069329	6.033164134	12.80281024
			8.855280232	10.32614055	6.545357294	8.555699	9.538962132	6.101497287	6.561103988	5.025273496	9.044938257
			10.19933828	10.18230841	7.132576133	8.583567609	9.056334396	7.109625559	6.725933037	5.67284122	11.37277695
			8.186725994	10.22458091	5.856233661	8.83004575	8.42257406	5.344490551	5.528025251	6.45956851	10.50442063
			8.758720443	10.08021461	6.386480394	8.394147026	8.817150268	6.069435823	6.22295575	6.051355447	8.650883686
			9.958694578	9.748795391	7.860754952	8.965428232	8.373204124	6.528261242	7.080798481	6.186376918	11.30156017
			MEOX1	ZNF106	LEF1	NFKBIE	NR3C2	KLF15	OVOL1	CBX2	EGR3
			8.053530942	9.878938926	7.118848197	9.171226722	7.75700415	5.948159825	5.454528665	6.258884321	10.18332526
			8.33316761	10.59331696	5.988185841	7.608388065	9.579664063	7.13438103	6.533563705	5.772935582	8.95940977
			8.612483521	9.995326398	6.007580145	9.328146786	8.116582797	6.139793079	6.151547783	6.55868548	10.44837952
			7.549905413	9.823590291	6.145767162	8.927469036	7.164523513	6.082412333	7.008930998	6.606194436	9.455575427
			8.425573356	9.814525662	5.218185727	9.352895001	7.951525861	6.109847554	6.617692638	6.515645544	9.75238033
			5.162701306	10.06079165	6.682890511	9.17653097	6.575859114	6.821117766	6.464615593	6.968977549	8.459759165
			6.996822225	9.596592026	5.989281995	8.468845861	8.108959865	5.667612268	6.552609795	6.974885401	10.57944006
			7.485026428	9.805673213	5.707577097	9.388780972	9.151727257	6.383123505	6.948550029	6.597099444	9.738634132
			8.424972393	9.597758218	6.216794431	9.631804396	7.560540046	6.395455451	7.983317635	6.502001232	9.306751969
			7.623404504	10.06778564	5.934713617	9.58866221	7.590438952	6.50068884	7.120639264	5.291274345	12.44396425
			7.757165261	9.720740661	5.863491122	9.446138251	7.307126524	5.037046613	6.930510238	5.304017245	9.000393719
			5.612623289	9.640418631	7.027185275	8.586705541	7.308401387	6.51970996	7.04218427	6.049097223	12.09743415
			4.011453826	9.377026921	6.568881449	9.286639342	7.360059766	6.985663821	5.27633744	8.090051652	7.441780038
			8.131698111	9.72898827	5.87150621	9.812025172	6.648777243	5.136365905	7.001811082	6.648841463	8.661383433
			7.908041764	9.800978962	8.686405162	8.706361277	6.663633622	6.220877402	5.628222711	6.040852772	11.21447464
			8.4471743	10.30271053	8.16991474	8.4215482	8.566524926	6.100637194	7.540564416	3.672664948	11.05814655
			6.129664089	10.12186395	6.566925138	8.395940022	8.051922694	6.302011342	6.611280605	4.666282086	10.47295795
			6.835952849	9.191233867	6.812086861	8.616314972	6.683544833	6.375314948	8.685492339	7.464667584	8.710815384
			7.024087368	9.886834985	5.784488411	8.632392822	7.039119587	6.759592215	5.729993827	6.653504681	8.952117194
			7.790023017	8.970824575	6.886601589	8.779946037	5.224626104	5.789310051	6.530080966	6.813959895	9.604652453
			3.928944227	9.356029763	4.427685591	9.484478544	6.980621587	6.308730405	7.661466087	6.965248545	9.113663056
			5.943257999	9.748983275	6.401670173	8.707854672	8.124671273	5.611320756	7.942064453	6.770009272	9.730445176
			6.761567371	9.537830741	6.386871179	8.908477923	6.046189706	5.773899468	5.861768345	6.101786749	9.201439215
			9.177949806	10.01066623	6.154917716	8.665414377	7.793237693	6.324663173	5.325254965	6.669061681	10.04669364
			5.297678628	9.837037982	6.819570344	8.844531279	5.992789858	6.912047377	8.640769095	7.429345905	8.885084695
			8.612195597	9.670019009	6.539804064	9.152671753	6.752064451	6.316152049	6.368138983	5.732399198	8.900874706
			7.423893798	10.05243752	8.178742088	8.707699951	9.174184877	6.33126409	7.4381794	5.772507528	11.45712038
			7.311038939	8.977402411	3.829919506	8.676800431	7.23736672	6.766559965	5.079710553	6.025185767	9.969435141
			6.321432271	9.729004438	7.462900951	8.421095053	6.080934386	6.02171199	7.955653208	4.713556414	9.313073677
			9.161000496	9.763042961	5.752388905	8.43440942	7.446384509	5.633168228	7.170758704	6.588362156	10.67910727
			7.398248275	10.03536351	5.598535976	8.825757674	7.317622455	6.44463979	7.036290558	6.239207071	8.750460875
			8.521871283	10.03825436	7.633923955	8.62729957	8.216182812	7.582782213	7.417603349	6.493061269	11.50744722
			7.307586602	10.22768655	6.019261455	8.290616012	7.130203689	5.127891633	7.012664622	6.803118336	9.819251537
			8.995205503	10.18627422	6.545578239	8.411183941	9.735984578	6.330613306	5.91618225	5.860077372	11.36923924
			8.530096314	9.569050881	6.634076112	8.952774436	6.276148553	6.052427546	8.005431382	6.169221256	10.38372939
			6.610237754	9.663354387	6.034348654	9.98475743	8.594052917	7.209812217	7.139023903	7.898376951	9.925919929
			8.253027562	10.05154775	5.044190869	9.007651454	7.26088369	6.600981417	7.552283887	6.348967933	10.29411022
			7.676013015	9.900294778	7.017364383	9.534563794	6.389247435	6.780004513	6.841587735	7.526511298	8.507870588
			8.760829087	10.20506051	6.861849061	9.987964799	7.532353996	6.592759427	6.454043221	3.388565113	9.816631055
			5.617561079	10.45157376	7.940633237	8.341804299	7.542276574	7.933854262	5.64400554	6.33753082	10.96353828
			7.450340406	9.741396062	4.948367706	7.943255841	8.429828221	6.938466266	6.648518757	6.28458064	9.487487985
			8.214262032	10.23019492	6.740571898	8.919256973	7.326001957	5.466088161	7.918972898	6.950966561	10.44796413
			7.999564762	10.11011382	6.678847275	8.749692379	7.462900951	6.485501469	5.530937059	6.470380065	10.99962151
			8.255181463	9.765837312	6.698905871	9.320040466	6.971554359	6.433405618	7.929831581	4.357084011	9.390053279
			8.937353505	9.850016695	6.427703094	8.983681188	8.212152859	7.14782084	5.504096189	6.154313099	9.958694578
			8.275990819	10.26733003	7.812589119	8.950603957	7.572356756	6.375519904	7.772126749	7.167417334	11.21510926
			7.600479566	9.638309404	6.408815825	8.792005677	7.815238236	5.766809849	7.554413189	6.928398102	9.955947202
			9.490116449	10.77706269	6.540077114	8.405316026	9.390993763	7.753772262	6.34243554	6.03118234	11.31701804
			7.553989764	9.481954625	6.038355667	9.266345489	8.192630815	6.016565883	6.025181603	7.30099187	10.06014811
			8.549183582	10.26547572	5.789376229	8.711889627	7.939730594	5.482679312	6.494939754	4.988130246	9.244587399
			7.771177836	9.680536575	5.428474343	8.920792909	6.658410982	5.680316822	7.630118349	6.456072613	8.275527873
			9.610183898	10.17240625	6.06998622	8.183238084	9.558986394	6.120414187	5.37866187	5.013659869	11.51170963
			6.436254401	9.938003915	8.243507805	8.834390245	8.036482025	6.664513039	8.523215356	5.069288411	8.859293561
			8.01525904	9.699819759	6.890774034	8.976823689	7.354408402	6.650361743	7.561866997	6.433850712	10.82872034
			7.981076679	9.726753456	6.772399119	8.633723509	6.998339094	6.548434478	7.324690151	6.931709779	9.18728837
			6.358367085	9.640021821	5.032765047	9.306609118	6.708662359	6.970934955	7.737729446	6.605554761	10.17508371
			7.982268471	10.13745097	7.100342416	9.341195062	7.965031887	6.401182462	7.026337833	5.93066578	9.938101678
			8.649405477	10.19977185	6.728034091	9.337500521	8.219236764	6.299030272	8.06208432	5.767250439	9.609177451
			8.934419939	10.35285805	5.394466706	8.389448669	9.12132328	6.682159778	7.424298299	6.062853412	10.46884251
			9.089391236	10.4150189	3.341596511	8.058890316	10.42380852	6.582575263	5.677228373	5.430824871	12.00358192
			7.621520344	9.652839716	7.229645809	9.458806342	8.665975563	5.399258615	6.280937866	6.39764609	10.28665486
			6.359734218	9.983824748	5.460795839	8.452925064	3.7143838	6.992266181	8.409186758	5.150071847	8.651974414
			7.702130041	9.761731079	6.232967587	8.730616565	6.743588619	7.763811129	7.340611401	5.751905275	11.13501615
			8.669165004	10.09706173	6.238905822	8.520862841	8.518738973	6.537988195	7.60353061	5.131862091	10.8588786
			7.720416108	10.24238745	5.906881015	9.279707858	8.006074045	6.495210501	5.840155304	5.943020874	8.149297755
			7.308647024	9.607351085	5.082413443	8.481199027	7.331173799	5.700302717	6.542171497	7.107349421	11.54625967
			6.489249564	10.478825	6.492383827	8.549335867	8.843457768	7.425945356	5.522513924	5.646359784	8.915076783
			7.836062804	9.901197784	6.709192198	9.082581183	7.803969317	6.495164783	5.487590752	6.730684399	8.025945523
			8.604939874	10.24719861	7.050286791	8.825757674	7.003607606	5.483811134	7.613051391	6.090500628	11.47072327
			9.198028987	10.14440142	3.975349885	9.19194041	8.33047518	6.925107028	7.026434388	6.677165012	9.620583044
			6.84373921	10.09252944	7.293522985	8.953391247	7.42895793	5.513181258	7.970472465	5.318481276	8.620011911
			7.331486144	10.62973156	4.158108225	9.859073417	7.106015812	5.509372878	5.929756964	5.782023655	11.07892596
			5.690041368	10.04002028	7.104619971	8.806017481	7.414464252	6.171080995	7.259445771	4.997873062	8.975094372
			7.309760706	9.952869891	3.405790285	8.511442711	7.462219702	8.904996501	7.744856455	6.792355471	8.356454014
			7.849519085	10.02495528	5.60145493	9.552224406	8.424634943	5.805170712	7.635777583	5.242251351	9.385742145
			7.45769713	10.05489075	6.666275135	8.792160616	7.329532194	7.258574267	7.375062825	4.979984626	11.27466183
			8.10467381	9.840903434	6.203762038	8.687022909	6.965328224	5.716885204	4.916673587	5.930340737	8.622253147
			6.673762425	9.678486338	6.981068209	9.646555709	6.147178108	4.916372099	5.079566537	5.357534911	10.15160644
			10.55707934	10.99455999	6.175037332	8.230372087	9.077823668	8.494312458	7.146740279	6.473847005	9.366012356
			8.777171161	9.228632619	6.780869033	9.880622329	7.952093501	6.359546769	5.479315907	6.348054528	9.496365741
			7.522187062	10.32134304	6.306082239	8.687631206	8.844364292	6.40664	5.889884895	6.395890032	8.719343193
			8.451755663	10.36072461	6.274804224	9.517617489	8.134067323	6.024488359	5.667727386	6.508738698	9.978008434
			6.016036903	10.21803372	6.27147861	8.225920892	7.155639553	6.394477895	7.554895385	6.693802602	10.642245
			5.74656104	9.380934681	6.350858405	8.220260394	8.456654568	7.143160826	7.737316919	6.384025719	8.048499098
			8.010061754	9.659850897	5.848621379	9.239239696	7.815530307	7.125463693	5.875819136	6.30436701	9.572764369
			6.142470222	9.592107387	7.576727716	9.060078424	7.749232025	6.659164671	8.484603187	6.578192488	8.559710566
			7.551611012	9.835446282	6.173065944	8.568912085	7.938154778	5.038058892	8.150660003	6.053089677	10.05134396
			8.093876858	9.751373872	4.485099585	9.549266144	8.270539781	7.262101692	5.516323632	6.612673859	8.275243636
			8.05806986	10.19503128	6.01050253	8.7039658	6.712642629	7.400428279	5.802751626	6.190359868	10.77113635
			9.881683969	10.10671738	5.810732217	7.895012972	8.868370923	6.757021608	7.200408749	6.886168225	10.72923975
			7.784878191	9.953040732	7.387677084	9.226300867	7.615814337	6.179405391	6.221578029	5.549990607	9.581671089
			5.456202794	9.591362581	6.579315072	8.376013681	6.869002136	5.905637502	8.46633992	6.447498424	12.54152214
			7.244329513	9.672604937	4.998562173	8.674186928	7.65310412	5.323604573	5.859911021	6.626074943	8.738457802
			8.787086077	9.806278517	5.913749219	8.631813457	7.706153719	6.41017087	7.662974815	5.774425599	10.21051891
			8.493097332	10.1958158	6.931919282	8.156950333	7.28159976	6.723217738	7.549386106	6.726130014	10.26263122
			8.311713951	10.35054608	6.782521248	8.623599843	7.694281936	6.636752771	7.926094241	6.664948201	10.70233082
			6.419934737	9.955768864	6.805226447	8.475163017	6.968846294	5.6240582	7.586097358	5.901592691	9.653887662
			6.446106753	10.05759607	8.0760272	8.566841346	7.61498232	6.522988798	7.166474327	5.202690956	9.32321159
			8.505357162	9.793236045	6.79441009	8.993553537	8.099975861	6.786622223	7.803847756	6.51796354	9.986460866
			8.834548002	9.969172578	7.151110254	9.536667138	8.324878863	6.226587354	7.279304641	7.165456644	10.95167084
			7.054258817	9.852200951	5.589770132	8.986032139	8.461849069	6.777488988	7.874988688	6.703062888	9.681502454
			6.399612838	10.50848749	5.57691667	8.717253919	6.699736625	6.150866999	6.840724329	7.24763167	8.078968455
			9.610183898	10.36840995	6.257922917	8.87990956	7.867519247	7.048148458	8.042358563	5.6327753	10.79333182
			7.587302759	10.02427412	6.686135024	8.452637578	7.358161441	6.390441215	5.615212514	7.213562182	8.398587911
			7.462377428	10.2071086	5.920209716	8.498873751	7.684532378	5.963359135	5.814834201	6.119661224	10.69996196
			8.121278993	9.898777414	5.757170794	8.472980084	7.613101495	7.502627751	6.636261554	6.619959416	9.353208428
			6.078814292	9.47682592	6.324422692	8.825008397	5.882152012	6.379496944	8.105503769	6.38302049	11.38624319
			9.709718485	9.687838707	4.08871088	8.800667848	8.729579276	6.08692908	5.295690887	6.777739359	10.66587493
			6.438058786	9.120663168	6.297928957	9.288893529	8.552176104	4.997286421	8.080177234	6.186080464	8.154757339
			8.038435467	9.850004145	6.562987572	8.622834669	7.85729168	6.580438481	7.490009764	5.842372939	11.81481146
			8.728570995	10.04413436	6.027165307	8.646554128	7.90509673	6.379954018	5.951958357	5.345976783	9.575058344
			7.409968922	10.0508203	8.338907751	8.44616963	7.891103603	7.199378291	7.85087611	6.959565787	13.02166945
			7.818681162	10.03709986	7.11725389	9.217631926	7.674023276	6.405213271	7.334668404	5.874175445	9.972736101
			7.700164497	9.365291378	6.570982	9.353513162	7.808045762	6.423563681	5.252767092	6.058467072	10.15789674
			8.478159778	10.4962192	5.829974604	8.779621188	8.17797368	6.638645083	6.055833542	6.690636303	9.243020246
			7.283325331	9.236258223	6.200722421	8.737565856	6.858924526	6.038878055	5.73121519	6.532565596	8.30535624
			6.680959136	9.894799562	6.867873411	8.535016757	7.568928182	6.978241758	6.166392861	5.718881243	11.83335991
			6.743450609	10.05881818	8.993379626	8.897395732	6.856663321	5.835431333	7.013180461	6.455814164	7.879932427
			6.861092544	9.855106908	6.470255022	8.790518741	7.87880143	5.868234287	5.44302825	6.670286482	8.294886445
			9.470506783	10.33431401	6.522531552	8.634463852	8.234687206	6.31818224	5.230626397	6.509253976	12.2618611
			7.491212696	10.05297128	2.817426426	9.633321195	6.19188038	5.590837812	8.024448896	7.098365229	7.999311348
			6.60951429	10.28475251	6.697544012	9.016788638	7.099591264	6.22832337	8.180231882	6.870793498	11.43292531
			6.160622643	9.463784298	6.063674305	8.9187981	6.653143312	6.831807881	6.447668987	7.164468647	8.066866806
			9.409882982	10.52863705	7.18392812	9.00176165	9.307529002	6.483713634	6.659771778	5.803407782	11.17809289
			7.533071049	9.624817686	6.652746751	9.683703797	6.631104767	5.65836268	8.263663986	6.3032763	9.356572734
			7.828567013	10.10589929	6.167160375	9.026515581	8.22172979	7.528536059	5.941226954	6.059152935	9.902584629
			7.404139002	10.16989305	5.739737474	8.508462981	7.693164208	6.975315475	7.428798937	6.621749217	8.252718297
			6.925066055	10.1766168	3.567473154	7.868368223	7.903184825	6.971994267	5.471730845	7.074430685	7.722722114
			5.165852546	10.36926507	6.136329951	8.642229629	6.670997045	7.184085744	7.630902249	6.43113721	11.56654964
			8.128170638	9.583103161	6.15867837	8.065316043	8.673594986	6.306861483	6.648189749	5.934048711	11.17196777
			5.478367412	9.355365815	5.590702871	8.792756937	7.031350728	7.114685887	6.334358701	6.545871993	10.15347547
			7.296432021	9.349322226	6.427231549	8.422832619	7.778493271	5.812391614	7.895321484	6.513830777	10.89877687
			8.213991639	9.872673923	7.080977111	9.258119397	7.689954214	5.517056897	7.122984489	7.774796674	8.700076481
			8.463835367	10.00189007	5.2258725	8.885391849	7.77264296	7.524853053	5.983720721	4.803314469	11.72306698
			7.746658499	10.49704078	6.74147462	9.863512578	7.676013015	7.783082528	8.459607746	6.045658809	8.437931456
			9.316680439	10.03251182	7.039473624	8.706514775	8.991711845	7.631869855	5.635600408	5.584493909	10.53258007
			7.302613875	10.19404637	6.273693081	8.94276068	7.630897286	5.953681557	5.544866693	6.564645357	10.88989367
			8.319198991	9.912042231	6.482699988	8.642089597	8.265183874	5.847988383	7.536234977	5.194620769	10.93135191
			7.544702573	9.855486632	8.040947773	9.025426812	7.720866708	7.420688998	8.326358554	5.308444385	10.6106107
			9.302385244	10.39773936	6.868879253	8.373056809	8.171546527	5.871142685	6.455077566	5.919265768	12.03244147
			7.261823861	9.891379265	6.70302839	9.076279055	7.172168427	6.728253421	7.231763085	6.626674016	8.402788017
			6.676010451	9.828963931	4.705913273	8.615173224	8.128170638	5.484384347	7.465688139	6.577688439	10.50442063
			7.490491693	10.12931043	6.7840265	8.484923226	7.246625053	7.240429389	6.059667175	5.161872336	11.83441754
			8.780407021	10.57926191	6.510827966	8.595689087	8.453801484	6.393903163	5.115722039	6.029047684	10.56278782
			9.239711551	10.20129718	7.557002738	8.342998709	8.26867724	6.695131599	7.354067652	6.047564263	10.38927793
			8.361205174	10.25218073	6.053133908	8.927334677	7.602667365	5.984275855	7.915314317	7.075932714	9.577869025
			8.342695519	10.48433412	5.554483989	8.786500953	8.339917135	7.097536017	5.629170344	6.428891334	9.775709985
			7.615970928	10.06370311	6.379384018	9.282165057	7.416641599	4.942169116	8.077117955	6.507204918	8.863535915
			6.18767108	9.894290317	4.505598914	9.095119212	6.744301062	7.026241053	5.961195009	6.811989672	10.2780907
			6.305198913	9.817060863	6.166240891	8.634920186	6.917445414	6.114535122	8.426623872	7.012682308	7.674440305
			7.334958209	9.728432274	6.395411747	8.728876097	6.447277679	5.585491591	6.425865559	6.919265272	8.392561011
			9.485795813	10.02175568	6.070763545	9.283595173	7.697722164	5.747034531	5.819104812	6.004062997	9.868204225
			10.41350081	10.44458589	6.88536116	8.479662975	9.77120023	7.773367909	5.897116924	5.962680297	9.998044066
			8.804197168	10.13407379	6.144197964	8.630585901	7.600357365	6.312480644	7.769941802	6.398046681	8.766336234
			7.903625516	9.733398951	7.330644217	8.945649011	7.392455472	5.54187585	5.041498831	5.84816626	8.990006073
			7.326431925	9.899803215	4.600583999	8.704116118	8.450844423	6.276115489	7.317686227	6.083953164	8.608818504
			6.911556379	9.723410945	5.98587483	8.748512927	5.236366455	5.986366942	7.187176569	6.488877905	10.67135715
			6.213655696	10.19353378	4.014639766	9.393719706	8.154019806	7.308058789	7.805136893	6.787201474	8.138044815
			8.093307497	9.66364364	7.918161527	8.702661154	8.361358518	5.399788549	9.019800708	5.999829858	9.500591424
			7.959543506	9.35465932	6.554915906	8.25388785	7.701296917	6.259539673	7.376063341	6.437092146	9.541917289
			8.64418999	10.37840643	6.018713008	8.807928844	6.267407002	5.574095875	7.307858293	5.247073332	8.210513701
			8.798570983	9.881294823	7.073822432	8.711428065	8.5066881	7.591666871	7.88396338	5.872667422	11.93482841
			9.968527015	9.80933779	6.336258482	8.457115463	8.585984968	6.35509303	9.512741758	6.16450158	11.67349198
			8.970649015	10.08273541	6.368958875	8.592883619	8.254318003	7.659706241	7.362379612	7.256750671	11.01755687
			6.910074123	10.30234866	7.001598063	8.405474374	7.980466149	5.212236696	7.618726035	7.539770917	9.312094006
			7.881424633	9.892646593	6.455764473	9.527761798	9.629599417	6.842969858	7.762804872	7.349922995	8.826814577
			8.612927966	10.21968664	8.381224494	8.531119809	7.071322688	6.390922571	7.123086926	6.256893021	10.55753824
			9.386393289	10.81077534	5.955212515	8.813472848	8.405474374	7.378354566	7.356060532	6.241375791	11.03475375
			7.975752839	10.07604334	6.686450473	8.93123995	5.461323795	6.253886213	7.193577082	6.232760531	10.49226124
			7.788594926	9.917934458	6.74918077	8.852569393	8.341058567	5.825036812	7.582377676	4.964434451	10.01938195
			9.209178931	10.12232764	7.290635612	7.976754703	7.777640178	6.829736439	5.76213347	6.62312002	11.08016363
			7.910805481	10.04068101	6.377921113	8.65691505	7.299850273	6.216729067	5.667694189	6.616064794	9.30028721
			6.562002111	10.39431586	5.614235909	8.378963497	10.06459433	6.688933415	7.936227787	6.432733342	7.779768109
			8.295180506	10.12354383	7.188193658	8.496544521	8.346085922	7.294614493	8.144343283	4.754005613	12.64202752
			8.40801509	9.414485661	7.200803862	9.083049586	7.301828641	6.421529485	7.804764917	6.005542106	11.72506993
			6.907815222	9.773864381	5.713667437	8.302169018	6.387197299	5.01050513	7.374737551	6.53700388	10.90647656
			7.51824761	10.29900948	5.352605097	8.837860934	7.940774924	6.049821753	6.595237104	7.551386682	8.623764068
			7.567401606	9.611617542	6.686710014	9.751150053	6.436977867	5.87585672	7.121915926	6.098990086	8.89859407
			7.77434575	9.929383476	5.813218534	8.202619325	6.685562003	5.144379844	5.025584692	5.691172554	8.25755642
			7.508676722	10.27502448	6.47933433	8.509520983	6.736994747	7.16752988	8.032999623	6.687586769	10.7649823
			8.946587514	9.328910815	7.426704425	9.115210657	8.240298598	6.915576327	8.122996166	7.121709688	9.726615793
			6.993042069	9.125024906	6.594908118	8.625080399	7.185159622	5.848398083	6.255412676	7.344143284	8.019917529
			7.084675586	10.41054051	6.390529939	10.25986661	6.341835167	6.121372567	8.276887255	7.718393773	7.214322526
			8.228571059	9.868394112	6.354080501	9.131822167	7.116058163	7.060131984	8.006396771	7.021260331	8.999163005
			7.387243174	10.00181072	6.30374374	10.11605655	6.79835584	6.837152605	7.979687027	7.458693287	7.794400474
			6.868489526	9.571116642	6.47256867	9.094019444	6.545357294	6.908626401	6.899948556	6.119406738	9.441148721
			8.428642475	9.522326101	6.87474264	8.336233217	6.550519985	7.292157903	6.702495369	6.857894958	8.119852097
			11.26889823	9.691490737	6.141094843	8.950458245	5.960933739	6.036833691	8.308479564	7.065175535	7.496522895
			8.508462981	9.393170139	5.140454714	8.937353505	8.168423012	7.074635218	7.189968144	7.063371675	9.174802569
			7.03692721	9.877390899	5.247570346	8.899362759	8.308929921	7.093707506	7.49508084	6.038455808	10.09667034
			8.319523294	9.982039178	7.913894482	9.100839181	8.124067272	6.108266449	8.096207065	7.238874123	12.30518267
			8.296273562	9.875829853	6.911804362	8.733867024	8.093001361	5.69453908	5.607930253	5.746982159	10.27658358
			9.969612632	9.760240031	6.119149086	8.550238083	9.776233281	6.488572313	5.514693438	5.934580351	12.49629065
			7.655798623	9.999077121	6.956679138	8.613082071	6.79141991	7.300005219	6.992505777	6.606940403	10.67161656
			7.749520051	9.914649226	7.067788523	8.577771965	7.37691794	5.784306828	4.901231728	6.887485817	10.26174273
			7.949345782	9.619557126	5.570099043	9.616822779	7.12627265	6.09971111	7.641636705	6.647051829	9.311152898
			8.998071835	10.14362744	6.176981513	8.632541575	8.40096452	7.670344755	7.846410665	6.869202751	11.2239708
			7.692388399	10.10018407	7.312672325	8.837110974	8.286760161	5.872086974	7.557797633	6.049574987	11.64634431
			7.06097586	9.498453947	4.208950779	9.400465778	7.145773502	7.182638627	5.625133392	7.049413334	9.490768401
			8.183700676	10.0969692	6.666275135	8.885531901	7.895304683	7.817092792	7.678151376	6.42201383	11.52281062
			6.914215702	9.228254687	5.884240655	8.449811776	6.189394982	7.281255896	7.53038746	6.812897742	11.95708738
			6.680804862	9.594610494	5.534940223	8.761557878	5.986850102	6.633594888	7.36895252	6.390417762	10.50747155
			5.022147908	9.793837084	8.390324504	8.067598728	7.460794162	7.077556857	6.424894721	5.817660534	11.29727929
			8.980192215	10.72147714	5.126630651	8.607342268	8.933175263	6.513149592	5.604026998	6.634912574	11.71904043
			7.750968888	9.94243437	7.113945254	9.155021071	7.119209311	5.95906843	7.580227248	6.874967673	9.767102964
			9.09927277	9.729519654	6.211368855	9.536822096	8.242479157	6.097380228	5.447105893	6.542975302	10.9079349
			6.730892831	9.94684355	8.233898572	8.695596777	6.733134806	7.240813383	7.069063772	6.605605893	9.982298581
			5.967634328	9.459030931	6.196932466	8.668284947	9.249032448	7.111847409	7.502740655	6.53736481	8.687631206
			7.214867524	9.871906224	7.003467695	9.457802126	7.425985139	7.132014905	7.681855251	5.945526831	9.210252704
			7.813884412	10.09969957	6.723922642	8.27853062	8.372747369	7.722681193	7.869050316	6.187855945	9.57425451
			6.412420814	9.616598633	6.670354559	8.452195839	4.657127034	4.894199786	6.036717885	6.907498503	9.928668576
			7.165749804	9.591797116	8.033295026	9.035987393	7.443610293	7.377963362	7.645220483	6.749120116	9.854082572
			8.55496129	9.142192965	5.863302855	8.550711402	7.204149836	6.694983587	8.479480156	5.780269272	10.47137172
			8.474425186	10.14289434	5.725634095	8.464281097	8.115110727	7.62837765	5.653890274	5.600925584	12.28913622
			7.68826548	9.65795622	6.503129605	8.332003142	7.557421193	5.857373736	6.420256508	6.05807593	10.96441947
			6.886367106	9.106343397	6.48958811	8.78368508	8.132262033	5.548523149	6.875637128	6.963351233	9.986835635
			7.280098541	9.96518959	7.953736117	8.225788709	6.661903741	5.488252256	8.086990092	6.647511315	10.87212703
			2.868388462	9.605374742	5.939142423	9.103657714	6.304267767	6.882243866	8.054020673	6.816866906	10.32608646
			7.482906092	9.649508395	6.734037803	8.95568928	7.081805177	6.446843733	6.065637861	7.101810778	9.928668576
			6.395204174	10.19546673	6.723808241	8.760244041	7.849519085	6.904829683	7.263428915	6.586501685	8.850719052
			8.105285929	9.650060579	6.440847673	9.118201119	5.71934029	7.196879124	5.581588915	6.747598339	8.526986471
			9.249796795	10.73528929	7.134168426	8.665822009	8.761409852	6.873489359	5.620232092	5.061903199	10.41218913
			4.766314627	9.942511164	5.237271216	8.349334434	4.478943964	6.442478575	5.247689359	6.01246161	9.851052168
			7.329383801	10.39743507	7.577731696	8.434993989	6.483884247	7.044266815	9.144026998	6.285756136	13.65745595
			8.020802793	9.818440386	6.908797551	9.658489566	5.750797292	6.442267051	5.010213239	5.670323557	9.654544399
			8.246335359	9.910230711	6.670997045	8.927011134	7.27068654	6.304219577	5.431970169	6.713862094	9.89761309
			8.925519706	9.898507931	6.760393367	8.502237892	8.393141541	6.468057049	5.304988521	6.575555039	10.52619497
			7.711210854	9.499514401	6.332527791	9.071055924	7.527388188	5.545202531	7.513612066	6.079096878	10.49729036
			7.986039592	9.775514773	6.248431586	8.764402356	8.670822788	6.057017338	8.002429798	6.113463686	10.98219885
			6.762403784	10.08185924	4.46124205	9.457202123	6.889268362	5.98410645	8.372754973	5.448626254	7.940914753
			8.196201187	9.870765965	7.655553523	8.972946219	7.079571811	5.540044748	5.954901507	6.303624765	10.15929662
			9.172656859	9.564038891	7.114477884	9.724513955	7.982554439	7.02276548	7.087726879	6.851962045	10.89264098
			7.991558451	9.88195416	5.556183782	8.772612783	8.44950216	6.326810702	5.956136542	6.285968988	12.15335457
			7.563785015	10.13159815	6.527482374	9.001913132	7.293229897	6.157022936	7.826983851	6.275037614	9.659490993
			7.724728631	10.21595627	7.385175512	8.198947589	8.051646808	6.616106898	7.791734366	5.463234559	9.709356695
			8.186428799	10.03263334	6.895301524	9.209499824	7.187696223	7.358864829	6.490592985	5.43932805	10.46631554
			6.374945488	9.611202619	5.982650246	8.667811248	5.983843292	7.451396219	7.236655872	6.238749733	8.273083196
			7.420140046	9.997517053	6.964647684	9.799382239	7.510603614	7.040994191	6.904357734	5.665870255	9.578537946
			7.449817839	10.29448626	7.214451934	9.017569238	6.283612156	5.214889428	8.3372098	6.026867131	9.725389947
			8.337410828	10.37434868	6.338800781	8.273918239	7.428398862	6.677795475	7.605229418	6.340164839	11.74959457
			7.325879843	9.836998657	5.587940771	8.634331263	7.216888052	5.674578773	6.492277468	6.486910391	10.54645215
			8.853171697	10.32050233	6.772261345	8.951993843	7.306074955	7.040531363	5.989821147	5.652919034	10.82872034
			9.031788145	9.439101435	4.430368786	8.539746822	8.366806187	6.50731647	8.384270275	6.747463956	9.631133918
			6.714412803	9.502291935	6.657112703	8.40829903	6.33539666	7.208404641	8.121880041	4.901753122	10.90537709
			7.756728452	9.528946766	7.166705108	8.729877652	8.675276417	6.122253242	5.436093422	6.157738133	8.918196313
			7.166389233	9.726189058	5.75732233	9.643500758	6.086576786	7.585423272	7.732240256	7.164344377	8.049672681
			8.55391605	9.817169999	4.568572288	9.462976583	8.108362037	5.732879883	5.148702322	5.035389451	9.66361596
			7.941349445	10.42631729	7.272286445	8.481764848	8.244272716	6.295943151	6.763347867	6.542342703	9.642137124
			8.207958844	10.06093715	6.808143013	8.773229032	8.361205174	6.841468681	6.745265913	5.664559673	9.07983952
			7.697295753	9.907652622	6.682762115	8.648192123	7.568412407	7.105195801	5.528512124	5.406638553	8.84604406
			6.671360652	9.623709278	5.267112696	8.621488751	7.664319393	5.697575038	7.934894589	6.366201493	8.460370638
			7.328867094	10.0846968	6.629258758	8.353498167	7.062607989	6.654824897	6.240548898	4.982094366	12.41388542
			7.168027725	9.505178941	5.587149701	9.527433147	7.083494744	5.926071093	7.430989243	5.238846576	8.341472533
			8.606298197	10.32957557	5.45588621	8.564578011	9.791654234	6.451404589	5.784157925	5.740979947	11.32700609
			7.76857546	10.14669725	6.183610091	8.141404605	7.698595361	6.139602314	6.926612693	6.187290973	10.46814921
			8.40351971	9.602642886	7.351468855	8.802468979	8.215572833	7.432029126	7.264717909	6.415714768	9.730810815
			8.681618836	9.895775344	5.854282774	8.826962203	7.676591063	6.203266817	5.516366875	5.95988065	9.659661036
			5.865789418	9.837323746	5.944785367	8.860946499	6.628881594	5.427287943	7.49758477	6.588271108	11.8295356
			7.386834413	9.932304653	7.102200267	9.093398863	7.262341222	5.616166105	5.622056124	6.428583892	9.71522041
			8.282247487	10.47323107	4.603645512	8.869319535	7.402940547	6.350425683	9.037626196	6.953403822	8.123486228
			7.446257162	9.476029268	7.081921003	9.118044378	8.105285929	6.571027986	8.423526111	5.774361294	10.94337385
			6.52486388	9.146028502	8.080406714	8.354683604	7.085297759	7.638603151	6.086876219	5.540203276	9.095119212
			7.684235954	10.13494961	6.850505611	8.699618698	7.899073787	5.617598578	5.26617636	6.676635855	10.27680882
			8.505644903	9.811707392	5.485215612	9.748315437	8.080842303	5.682224794	6.854820694	6.708456944	8.499932393
			8.440958554	9.555965742	6.511638634	9.365343225	7.924594071	7.404089952	7.138402102	6.272677614	9.694615332
			8.791241821	9.955521759	4.677474442	8.65962886	8.175472567	6.557475541	6.273909797	6.414084505	11.64679088
			8.682222713	10.26306496	8.527418748	8.771697862	7.75599333	6.296949047	8.011474359	6.493735296	11.98577748
			8.925812415	10.26595214	6.501351485	9.516646607	7.382744394	6.248817122	6.224522349	6.505104133	9.362916514
			8.042775184	10.04098853	6.863518988	9.760117373	7.071545707	5.085220725	7.296560816	5.988852887	11.66419049
			7.90996815	10.10783641	6.105361082	8.921075942	7.238127052	6.808907663	7.017430586	5.897881614	10.03886564
			8.637296553	9.295962539	6.641741013	9.777790217	8.226538042	7.195251534	6.21735238	7.047067166	8.856759487
			7.905953303	9.736081838	7.062491801	8.98352198	7.407347119	6.728109688	6.19540929	6.388967451	10.85361579
			6.176981513	8.982415317	6.390629876	9.571087646	8.058193871	7.850231113	7.087716648	6.236594824	10.58906388
			7.007495056	9.925536112	5.499635687	8.473995931	7.418198808	7.796349832	5.84745152	5.946073896	11.62102076
			8.552314491	9.605636601	6.311033238	8.967726375	7.2261972	7.167940036	7.367904771	6.639656021	11.86053184
			10.00846444	10.23610266	5.950160227	8.645071222	9.401284091	7.550293246	6.652711271	6.003304542	10.72489045
			8.90329409	10.12316362	7.17427355	9.587674511	8.151945797	6.192697676	7.21384706	6.030743489	9.638984964
			7.840158349	9.630339803	7.576579064	10.43882265	9.189916445	7.31505692	8.272863806	7.062267751	8.918498236
			8.965581164	9.831332212	6.966618711	8.667516449	8.326057363	6.792180515	6.508183163	5.340275508	11.66462508
			8.441422532	9.841664542	6.553522377	8.462485332	7.547103847	6.023920434	5.378648531	6.839014806	10.22729312
			7.171759842	9.493985914	8.08346598	8.610596265	7.954859831	7.296052134	6.875183449	5.430833575	12.40232479
			6.038227881	9.738147496	6.311181996	9.093702734	6.130939347	6.646325161	7.50715226	6.992016811	9.080161216
			8.227838439	9.659713793	7.468155607	9.572919875	6.697293123	7.507563034	4.969844636	6.284051932	8.778371453
			6.705839496	9.941934411	5.613747695	8.607186105	7.472551718	5.861973382	5.974467814	5.313757247	9.724867459
			7.734795919	9.208977884	6.123362107	8.94180812	7.234796099	6.035997931	7.18405519	7.40885975	11.02886311
			8.810019109	9.630091203	6.103374237	9.061460538	7.521335089	6.741794305	6.057828457	6.68090664	11.08518434
			7.730458132	9.861049299	7.39909806	8.965293906	7.874598665	5.906308054	7.607942707	6.538166154	11.93831183
			8.836492668	9.811260568	6.319512116	9.124593721	7.367259505	6.385006228	7.316348234	7.377376097	9.783936187
			7.295487293	9.835966339	6.573065366	8.874646117	6.061071994	4.973378707	6.414175771	8.258614702	9.053106418
			8.881880983	9.854081172	5.09447862	8.813916101	7.975461732	6.030963709	5.907804882	5.696950143	10.15949359
			8.480885497	10.04076183	5.95445459	8.556136422	8.52131101	7.40595451	7.679049725	5.951388043	12.41929895
			5.35490039	10.0056527	7.742220216	8.838007101	7.682939576	7.137794112	5.62237931	6.587645178	10.05628927
			7.400190581	9.460487432	6.3923952	8.796632885	8.259944118	6.12302915	5.301000832	5.070613646	10.90079538
			7.537071606	9.788510269	6.399017055	8.839668684	5.466429826	5.467470994	7.422144701	6.633402694	8.240298598
			9.141569572	9.94565737	6.676484183	9.203316792	8.244272716	6.512045794	7.239618079	6.513332159	9.928121845
			9.380209326	10.15686928	6.593418515	8.835570392	8.508462981	7.357992158	7.282669867	6.467471812	10.20217729
			9.819413305	9.85948618	5.585508365	8.54551082	8.285490233	7.555737744	5.357681461	6.055672245	10.75986975
			9.52925101	9.443192914	4.60912765	8.351754213	8.413137948	6.406648251	7.360598462	7.156700213	10.17052993
			9.666891686	10.08752756	7.622657328	8.897113239	7.827393488	7.014409245	7.81041542	6.248868318	10.52048231
			6.537706959	9.797156862	6.113201093	9.502723039	7.053229447	7.466227429	5.569757497	5.92861665	8.404702783
			5.817263506	9.945708478	6.238768164	8.907691641	6.827224609	5.617270319	7.283718548	7.776562008	8.475772428
			7.42740833	9.636430165	6.598428929	9.601012579	5.864267776	5.566626391	7.902737197	4.795229049	10.17827978
			7.261289193	8.967918873	7.426554444	9.184587293	3.449661049	7.313576053	6.125128564	6.870672882	9.081377615
			7.628748369	10.2123495	6.180736301	8.876619727	9.060822644	6.117610575	5.696683027	5.316549771	8.50801369
			9.450024208	10.04012776	6.309368947	9.239086515	8.021380799	7.460810504	7.636077483	6.724404015	10.80498386
			8.721300813	9.957054188	6.33539666	9.808473663	7.57758157	6.585742391	5.128240416	6.510023402	8.849798313
			7.366708661	9.556410364	7.657400076	8.635522569	6.909570407	5.774330283	5.70974317	6.530182999	9.750452597
			9.139679535	9.480201739	6.314979322	9.62689658	7.717084347	4.400293847	5.275473002	6.385306127	11.00601126
			8.672219258	10.17969426	6.423189783	9.395503239	7.634907195	5.157674603	6.11214183	6.175254659	11.3704102
			7.888250651	9.532158073	7.20761704	7.681328928	7.66700096	7.886309908	8.304408299	6.006866448	9.743836387
			7.910125043	9.664392431	4.68269239	7.731145744	8.031547973	5.874057355	5.683662132	6.219318234	9.66812293
			7.857840898	9.635181839	6.435867471	8.500233142	7.005445195	6.152915203	7.736189325	5.59951576	11.4403074
			7.979281246	10.08086471	6.669105018	8.263611477	8.880666363	6.895449429	6.571401744	5.306476048	9.881324425
			7.377735219	10.42316714	5.422639872	8.708878359	7.541834908	5.971055366	7.078551576	4.388614641	9.813951787
			7.904515427	10.03953222	4.29202411	8.725380972	8.942454456	6.217473715	8.237214562	6.236722838	9.579031919
			6.672130719	10.40806397	4.406611453	8.555393772	5.819452223	6.171507239	7.107794899	5.904081121	8.558064287
			9.766042605	10.21007412	6.88266513	8.639861518	8.711575281	6.230906519	6.09692999	5.035545738	11.18989135
			8.017429273	9.850215987	7.412501491	8.809717164	7.924894228	7.067573012	5.341577921	6.586117892	11.46790729
			9.319548642	10.32047234	7.047704732	8.462166246	8.666133532	5.638759469	9.922862886	6.413742109	9.550211247
			8.616314972	9.988571921	6.629881031	8.908165504	7.444749825	6.76653015	7.109625906	6.187848392	10.57457565
			7.302364717	9.946294906	6.958737095	8.36606996	7.721692818	5.7317589	5.988640266	6.020358123	9.730810815
			9.374282305	10.95325545	6.341061278	8.223980889	8.584486239	6.488772244	7.801069329	6.033164134	12.80281024
			8.855280232	10.32614055	6.545357294	8.555699	9.538962132	6.101497287	6.561103988	5.025273496	9.044938257
			10.19933828	10.18230841	7.132576133	8.583567609	9.056334396	7.109625559	6.725933037	5.67284122	11.37277695
			8.186725994	10.22458091	5.856233661	8.83004575	8.42257406	5.344490551	5.528025251	6.45956851	10.50442063
			8.758720443	10.08021461	6.386480394	8.394147026	8.817150268	6.069435823	6.22295575	6.051355447	8.650883686
			9.958694578	9.748795391	7.860754952	8.965428232	8.373204124	6.528261242	7.080798481	6.186376918	11.30156017
			MEOX1	ZNF106	LEF1	NFKBIE	NR3C2	KLF15	OVOL1	CBX2	EGR3
			8.053530942	9.878938926	7.118848197	9.171226722	7.75700415	5.948159825	5.454528665	6.258884321	10.18332526
			8.33316761	10.59331696	5.988185841	7.608388065	9.579664063	7.13438103	6.533563705	5.772935582	8.95940977
			8.612483521	9.995326398	6.007580145	9.328146786	8.116582797	6.139793079	6.151547783	6.55868548	10.44837952
			7.549905413	9.823590291	6.145767162	8.927469036	7.164523513	6.082412333	7.008930998	6.606194436	9.455575427
			8.425573356	9.814525662	5.218185727	9.352895001	7.951525861	6.109847554	6.617692638	6.515645544	9.75238033
			5.162701306	10.06079165	6.682890511	9.17653097	6.575859114	6.821117766	6.464615593	6.968977549	8.459759165
			6.996822225	9.596592026	5.989281995	8.468845861	8.108959865	5.667612268	6.552609795	6.974885401	10.57944006
			7.485026428	9.805673213	5.707577097	9.388780972	9.151727257	6.383123505	6.948550029	6.597099444	9.738634132
			8.424972393	9.597758218	6.216794431	9.631804396	7.560540046	6.395455451	7.983317635	6.502001232	9.306751969
			7.623404504	10.06778564	5.934713617	9.58866221	7.590438952	6.50068884	7.120639264	5.291274345	12.44396425
			7.757165261	9.720740661	5.863491122	9.446138251	7.307126524	5.037046613	6.930510238	5.304017245	9.000393719
			5.612623289	9.640418631	7.027185275	8.586705541	7.308401387	6.51970996	7.04218427	6.049097223	12.09743415
			4.011453826	9.377026921	6.568881449	9.286639342	7.360059766	6.985663821	5.27633744	8.090051652	7.441780038
			8.131698111	9.72898827	5.87150621	9.812025172	6.648777243	5.136365905	7.001811082	6.648841463	8.661383433
			7.908041764	9.800978962	8.686405162	8.706361277	6.663633622	6.220877402	5.628222711	6.040852772	11.21447464
			8.4471743	10.30271053	8.16991474	8.4215482	8.566524926	6.100637194	7.540564416	3.672664948	11.05814655
			6.129664089	10.12186395	6.566925138	8.395940022	8.051922694	6.302011342	6.611280605	4.666282086	10.47295795
			6.835952849	9.191233867	6.812086861	8.616314972	6.683544833	6.375314948	8.685492339	7.464667584	8.710815384
			7.024087368	9.886834985	5.784488411	8.632392822	7.039119587	6.759592215	5.729993827	6.653504681	8.952117194
			7.790023017	8.970824575	6.886601589	8.779946037	5.224626104	5.789310051	6.530080966	6.813959895	9.604652453
			3.928944227	9.356029763	4.427685591	9.484478544	6.980621587	6.308730405	7.661466087	6.965248545	9.113663056
			5.943257999	9.748983275	6.401670173	8.707854672	8.124671273	5.611320756	7.942064453	6.770009272	9.730445176
			6.761567371	9.537830741	6.386871179	8.908477923	6.046189706	5.773899468	5.861768345	6.101786749	9.201439215
			9.177949806	10.01066623	6.154917716	8.665414377	7.793237693	6.324663173	5.325254965	6.669061681	10.04669364
			5.297678628	9.837037982	6.819570344	8.844531279	5.992789858	6.912047377	8.640769095	7.429345905	8.885084695
			8.612195597	9.670019009	6.539804064	9.152671753	6.752064451	6.316152049	6.368138983	5.732399198	8.900874706
			7.423893798	10.05243752	8.178742088	8.707699951	9.174184877	6.33126409	7.4381794	5.772507528	11.45712038
			7.311038939	8.977402411	3.829919506	8.676800431	7.23736672	6.766559965	5.079710553	6.025185767	9.969435141
			6.321432271	9.729004438	7.462900951	8.421095053	6.080934386	6.02171199	7.955653208	4.713556414	9.313073677
			9.161000496	9.763042961	5.752388905	8.43440942	7.446384509	5.633168228	7.170758704	6.588362156	10.67910727
			7.398248275	10.03536351	5.598535976	8.825757674	7.317622455	6.44463979	7.036290558	6.239207071	8.750460875
			8.521871283	10.03825436	7.633923955	8.62729957	8.216182812	7.582782213	7.417603349	6.493061269	11.50744722
			7.307586602	10.22768655	6.019261455	8.290616012	7.130203689	5.127891633	7.012664622	6.803118336	9.819251537
			8.995205503	10.18627422	6.545578239	8.411183941	9.735984578	6.330613306	5.91618225	5.860077372	11.36923924
			8.530096314	9.569050881	6.634076112	8.952774436	6.276148553	6.052427546	8.005431382	6.169221256	10.38372939
			6.610237754	9.663354387	6.034348654	9.98475743	8.594052917	7.209812217	7.139023903	7.898376951	9.925919929
			8.253027562	10.05154775	5.044190869	9.007651454	7.26088369	6.600981417	7.552283887	6.348967933	10.29411022
			7.676013015	9.900294778	7.017364383	9.534563794	6.389247435	6.780004513	6.841587735	7.526511298	8.507870588
			8.760829087	10.20506051	6.861849061	9.987964799	7.532353996	6.592759427	6.454043221	3.388565113	9.816631055
			5.617561079	10.45157376	7.940633237	8.341804299	7.542276574	7.933854262	5.64400554	6.33753082	10.96353828
			7.450340406	9.741396062	4.948367706	7.943255841	8.429828221	6.938466266	6.648518757	6.28458064	9.487487985
			8.214262032	10.23019492	6.740571898	8.919256973	7.326001957	5.466088161	7.918972898	6.950966561	10.44796413
			7.999564762	10.11011382	6.678847275	8.749692379	7.462900951	6.485501469	5.530937059	6.470380065	10.99962151
			8.255181463	9.765837312	6.698905871	9.320040466	6.971554359	6.433405618	7.929831581	4.357084011	9.390053279
			8.937353505	9.850016695	6.427703094	8.983681188	8.212152859	7.14782084	5.504096189	6.154313099	9.958694578
			8.275990819	10.26733003	7.812589119	8.950603957	7.572356756	6.375519904	7.772126749	7.167417334	11.21510926
			7.600479566	9.638309404	6.408815825	8.792005677	7.815238236	5.766809849	7.554413189	6.928398102	9.955947202
			9.490116449	10.77706269	6.540077114	8.405316026	9.390993763	7.753772262	6.34243554	6.03118234	11.31701804
			7.553989764	9.481954625	6.038355667	9.266345489	8.192630815	6.016565883	6.025181603	7.30099187	10.06014811
			8.549183582	10.26547572	5.789376229	8.711889627	7.939730594	5.482679312	6.494939754	4.988130246	9.244587399
			7.771177836	9.680536575	5.428474343	8.920792909	6.658410982	5.680316822	7.630118349	6.456072613	8.275527873
			9.610183898	10.17240625	6.06998622	8.183238084	9.558986394	6.120414187	5.37866187	5.013659869	11.51170963
			6.436254401	9.938003915	8.243507805	8.834390245	8.036482025	6.664513039	8.523215356	5.069288411	8.859293561
			8.01525904	9.699819759	6.890774034	8.976823689	7.354408402	6.650361743	7.561866997	6.433850712	10.82872034
			7.981076679	9.726753456	6.772399119	8.633723509	6.998339094	6.548434478	7.324690151	6.931709779	9.18728837
			6.358367085	9.640021821	5.032765047	9.306609118	6.708662359	6.970934955	7.737729446	6.605554761	10.17508371
			7.982268471	10.13745097	7.100342416	9.341195062	7.965031887	6.401182462	7.026337833	5.93066578	9.938101678
			8.649405477	10.19977185	6.728034091	9.337500521	8.219236764	6.299030272	8.06208432	5.767250439	9.609177451
			8.934419939	10.35285805	5.394466706	8.389448669	9.12132328	6.682159778	7.424298299	6.062853412	10.46884251
			9.089391236	10.4150189	3.341596511	8.058890316	10.42380852	6.582575263	5.677228373	5.430824871	12.00358192
			7.621520344	9.652839716	7.229645809	9.458806342	8.665975563	5.399258615	6.280937866	6.39764609	10.28665486
			6.359734218	9.983824748	5.460795839	8.452925064	3.7143838	6.992266181	8.409186758	5.150071847	8.651974414
			7.702130041	9.761731079	6.232967587	8.730616565	6.743588619	7.763811129	7.340611401	5.751905275	11.13501615
			8.669165004	10.09706173	6.238905822	8.520862841	8.518738973	6.537988195	7.60353061	5.131862091	10.8588786
			7.720416108	10.24238745	5.906881015	9.279707858	8.006074045	6.495210501	5.840155304	5.943020874	8.149297755
			7.308647024	9.607351085	5.082413443	8.481199027	7.331173799	5.700302717	6.542171497	7.107349421	11.54625967
			6.489249564	10.478825	6.492383827	8.549335867	8.843457768	7.425945356	5.522513924	5.646359784	8.915076783
			7.836062804	9.901197784	6.709192198	9.082581183	7.803969317	6.495164783	5.487590752	6.730684399	8.025945523
			8.604939874	10.24719861	7.050286791	8.825757674	7.003607606	5.483811134	7.613051391	6.090500628	11.47072327
			9.198028987	10.14440142	3.975349885	9.19194041	8.33047518	6.925107028	7.026434388	6.677165012	9.620583044
			6.84373921	10.09252944	7.293522985	8.953391247	7.42895793	5.513181258	7.970472465	5.318481276	8.620011911
			7.331486144	10.62973156	4.158108225	9.859073417	7.106015812	5.509372878	5.929756964	5.782023655	11.07892596
			5.690041368	10.04002028	7.104619971	8.806017481	7.414464252	6.171080995	7.259445771	4.997873062	8.975094372
			7.309760706	9.952869891	3.405790285	8.511442711	7.462219702	8.904996501	7.744856455	6.792355471	8.356454014
			7.849519085	10.02495528	5.60145493	9.552224406	8.424634943	5.805170712	7.635777583	5.242251351	9.385742145
			7.45769713	10.05489075	6.666275135	8.792160616	7.329532194	7.258574267	7.375062825	4.979984626	11.27466183
			8.10467381	9.840903434	6.203762038	8.687022909	6.965328224	5.716885204	4.916673587	5.930340737	8.622253147
			6.673762425	9.678486338	6.981068209	9.646555709	6.147178108	4.916372099	5.079566537	5.357534911	10.15160644
			10.55707934	10.99455999	6.175037332	8.230372087	9.077823668	8.494312458	7.146740279	6.473847005	9.366012356
			8.777171161	9.228632619	6.780869033	9.880622329	7.952093501	6.359546769	5.479315907	6.348054528	9.496365741
			7.522187062	10.32134304	6.306082239	8.687631206	8.844364292	6.40664	5.889884895	6.395890032	8.719343193
			8.451755663	10.36072461	6.274804224	9.517617489	8.134067323	6.024488359	5.667727386	6.508738698	9.978008434
			6.016036903	10.21803372	6.27147861	8.225920892	7.155639553	6.394477895	7.554895385	6.693802602	10.642245
			5.74656104	9.380934681	6.350858405	8.220260394	8.456654568	7.143160826	7.737316919	6.384025719	8.048499098
			8.010061754	9.659850897	5.848621379	9.239239696	7.815530307	7.125463693	5.875819136	6.30436701	9.572764369
			6.142470222	9.592107387	7.576727716	9.060078424	7.749232025	6.659164671	8.484603187	6.578192488	8.559710566
			7.551611012	9.835446282	6.173065944	8.568912085	7.938154778	5.038058892	8.150660003	6.053089677	10.05134396
			8.093876858	9.751373872	4.485099585	9.549266144	8.270539781	7.262101692	5.516323632	6.612673859	8.275243636
			8.05806986	10.19503128	6.01050253	8.7039658	6.712642629	7.400428279	5.802751626	6.190359868	10.77113635
			9.881683969	10.10671738	5.810732217	7.895012972	8.868370923	6.757021608	7.200408749	6.886168225	10.72923975
			7.784878191	9.953040732	7.387677084	9.226300867	7.615814337	6.179405391	6.221578029	5.549990607	9.581671089
			5.456202794	9.591362581	6.579315072	8.376013681	6.869002136	5.905637502	8.46633992	6.447498424	12.54152214
			7.244329513	9.672604937	4.998562173	8.674186928	7.65310412	5.323604573	5.859911021	6.626074943	8.738457802
			8.787086077	9.806278517	5.913749219	8.631813457	7.706153719	6.41017087	7.662974815	5.774425599	10.21051891
			8.493097332	10.1958158	6.931919282	8.156950333	7.28159976	6.723217738	7.549386106	6.726130014	10.26263122
			8.311713951	10.35054608	6.782521248	8.623599843	7.694281936	6.636752771	7.926094241	6.664948201	10.70233082
			6.419934737	9.955768864	6.805226447	8.475163017	6.968846294	5.6240582	7.586097358	5.901592691	9.653887662
			6.446106753	10.05759607	8.0760272	8.566841346	7.61498232	6.522988798	7.166474327	5.202690956	9.32321159
			8.505357162	9.793236045	6.79441009	8.993553537	8.099975861	6.786622223	7.803847756	6.51796354	9.986460866
			8.834548002	9.969172578	7.151110254	9.536667138	8.324878863	6.226587354	7.279304641	7.165456644	10.95167084
			7.054258817	9.852200951	5.589770132	8.986032139	8.461849069	6.777488988	7.874988688	6.703062888	9.681502454
			6.399612838	10.50848749	5.57691667	8.717253919	6.699736625	6.150866999	6.840724329	7.24763167	8.078968455
			9.610183898	10.36840995	6.257922917	8.87990956	7.867519247	7.048148458	8.042358563	5.6327753	10.79333182
			7.587302759	10.02427412	6.686135024	8.452637578	7.358161441	6.390441215	5.615212514	7.213562182	8.398587911
			7.462377428	10.2071086	5.920209716	8.498873751	7.684532378	5.963359135	5.814834201	6.119661224	10.69996196
			8.121278993	9.898777414	5.757170794	8.472980084	7.613101495	7.502627751	6.636261554	6.619959416	9.353208428
			6.078814292	9.47682592	6.324422692	8.825008397	5.882152012	6.379496944	8.105503769	6.38302049	11.38624319
			9.709718485	9.687838707	4.08871088	8.800667848	8.729579276	6.08692908	5.295690887	6.777739359	10.66587493
			6.438058786	9.120663168	6.297928957	9.288893529	8.552176104	4.997286421	8.080177234	6.186080464	8.154757339
			8.038435467	9.850004145	6.562987572	8.622834669	7.85729168	6.580438481	7.490009764	5.842372939	11.81481146
			8.728570995	10.04413436	6.027165307	8.646554128	7.90509673	6.379954018	5.951958357	5.345976783	9.575058344
			7.409968922	10.0508203	8.338907751	8.44616963	7.891103603	7.199378291	7.85087611	6.959565787	13.02166945
			7.818681162	10.03709986	7.11725389	9.217631926	7.674023276	6.405213271	7.334668404	5.874175445	9.972736101
			7.700164497	9.365291378	6.570982	9.353513162	7.808045762	6.423563681	5.252767092	6.058467072	10.15789674
			8.478159778	10.4962192	5.829974604	8.779621188	8.17797368	6.638645083	6.055833542	6.690636303	9.243020246
			7.283325331	9.236258223	6.200722421	8.737565856	6.858924526	6.038878055	5.73121519	6.532565596	8.30535624
			6.680959136	9.894799562	6.867873411	8.535016757	7.568928182	6.978241758	6.166392861	5.718881243	11.83335991
			6.743450609	10.05881818	8.993379626	8.897395732	6.856663321	5.835431333	7.013180461	6.455814164	7.879932427
			6.861092544	9.855106908	6.470255022	8.790518741	7.87880143	5.868234287	5.44302825	6.670286482	8.294886445
			9.470506783	10.33431401	6.522531552	8.634463852	8.234687206	6.31818224	5.230626397	6.509253976	12.2618611
			7.491212696	10.05297128	2.817426426	9.633321195	6.19188038	5.590837812	8.024448896	7.098365229	7.999311348
			6.60951429	10.28475251	6.697544012	9.016788638	7.099591264	6.22832337	8.180231882	6.870793498	11.43292531
			6.160622643	9.463784298	6.063674305	8.9187981	6.653143312	6.831807881	6.447668987	7.164468647	8.066866806
			9.409882982	10.52863705	7.18392812	9.00176165	9.307529002	6.483713634	6.659771778	5.803407782	11.17809289
			7.533071049	9.624817686	6.652746751	9.683703797	6.631104767	5.65836268	8.263663986	6.3032763	9.356572734
			7.828567013	10.10589929	6.167160375	9.026515581	8.22172979	7.528536059	5.941226954	6.059152935	9.902584629
			7.404139002	10.16989305	5.739737474	8.508462981	7.693164208	6.975315475	7.428798937	6.621749217	8.252718297
			6.925066055	10.1766168	3.567473154	7.868368223	7.903184825	6.971994267	5.471730845	7.074430685	7.722722114
			5.165852546	10.36926507	6.136329951	8.642229629	6.670997045	7.184085744	7.630902249	6.43113721	11.56654964
			8.128170638	9.583103161	6.15867837	8.065316043	8.673594986	6.306861483	6.648189749	5.934048711	11.17196777
			5.478367412	9.355365815	5.590702871	8.792756937	7.031350728	7.114685887	6.334358701	6.545871993	10.15347547
			7.296432021	9.349322226	6.427231549	8.422832619	7.778493271	5.812391614	7.895321484	6.513830777	10.89877687
			8.213991639	9.872673923	7.080977111	9.258119397	7.689954214	5.517056897	7.122984489	7.774796674	8.700076481
			8.463835367	10.00189007	5.2258725	8.885391849	7.77264296	7.524853053	5.983720721	4.803314469	11.72306698
			7.746658499	10.49704078	6.74147462	9.863512578	7.676013015	7.783082528	8.459607746	6.045658809	8.437931456
			9.316680439	10.03251182	7.039473624	8.706514775	8.991711845	7.631869855	5.635600408	5.584493909	10.53258007
			7.302613875	10.19404637	6.273693081	8.94276068	7.630897286	5.953681557	5.544866693	6.564645357	10.88989367
			8.319198991	9.912042231	6.482699988	8.642089597	8.265183874	5.847988383	7.536234977	5.194620769	10.93135191
			7.544702573	9.855486632	8.040947773	9.025426812	7.720866708	7.420688998	8.326358554	5.308444385	10.6106107
			9.302385244	10.39773936	6.868879253	8.373056809	8.171546527	5.871142685	6.455077566	5.919265768	12.03244147
			7.261823861	9.891379265	6.70302839	9.076279055	7.172168427	6.728253421	7.231763085	6.626674016	8.402788017
			6.676010451	9.828963931	4.705913273	8.615173224	8.128170638	5.484384347	7.465688139	6.577688439	10.50442063
			7.490491693	10.12931043	6.7840265	8.484923226	7.246625053	7.240429389	6.059667175	5.161872336	11.83441754
			8.780407021	10.57926191	6.510827966	8.595689087	8.453801484	6.393903163	5.115722039	6.029047684	10.56278782
			9.239711551	10.20129718	7.557002738	8.342998709	8.26867724	6.695131599	7.354067652	6.047564263	10.38927793
			8.361205174	10.25218073	6.053133908	8.927334677	7.602667365	5.984275855	7.915314317	7.075932714	9.577869025
			8.342695519	10.48433412	5.554483989	8.786500953	8.339917135	7.097536017	5.629170344	6.428891334	9.775709985
			7.615970928	10.06370311	6.379384018	9.282165057	7.416641599	4.942169116	8.077117955	6.507204918	8.863535915
			6.18767108	9.894290317	4.505598914	9.095119212	6.744301062	7.026241053	5.961195009	6.811989672	10.2780907
			6.305198913	9.817060863	6.166240891	8.634920186	6.917445414	6.114535122	8.426623872	7.012682308	7.674440305
			7.334958209	9.728432274	6.395411747	8.728876097	6.447277679	5.585491591	6.425865559	6.919265272	8.392561011
			9.485795813	10.02175568	6.070763545	9.283595173	7.697722164	5.747034531	5.819104812	6.004062997	9.868204225
			10.41350081	10.44458589	6.88536116	8.479662975	9.77120023	7.773367909	5.897116924	5.962680297	9.998044066
			8.804197168	10.13407379	6.144197964	8.630585901	7.600357365	6.312480644	7.769941802	6.398046681	8.766336234
			7.903625516	9.733398951	7.330644217	8.945649011	7.392455472	5.54187585	5.041498831	5.84816626	8.990006073
			7.326431925	9.899803215	4.600583999	8.704116118	8.450844423	6.276115489	7.317686227	6.083953164	8.608818504
			6.911556379	9.723410945	5.98587483	8.748512927	5.236366455	5.986366942	7.187176569	6.488877905	10.67135715
			6.213655696	10.19353378	4.014639766	9.393719706	8.154019806	7.308058789	7.805136893	6.787201474	8.138044815
			8.093307497	9.66364364	7.918161527	8.702661154	8.361358518	5.399788549	9.019800708	5.999829858	9.500591424
			7.959543506	9.35465932	6.554915906	8.25388785	7.701296917	6.259539673	7.376063341	6.437092146	9.541917289
			8.64418999	10.37840643	6.018713008	8.807928844	6.267407002	5.574095875	7.307858293	5.247073332	8.210513701
			8.798570983	9.881294823	7.073822432	8.711428065	8.5066881	7.591666871	7.88396338	5.872667422	11.93482841
			9.968527015	9.80933779	6.336258482	8.457115463	8.585984968	6.35509303	9.512741758	6.16450158	11.67349198
			8.970649015	10.08273541	6.368958875	8.592883619	8.254318003	7.659706241	7.362379612	7.256750671	11.01755687
			6.910074123	10.30234866	7.001598063	8.405474374	7.980466149	5.212236696	7.618726035	7.539770917	9.312094006
			7.881424633	9.892646593	6.455764473	9.527761798	9.629599417	6.842969858	7.762804872	7.349922995	8.826814577
			8.612927966	10.21968664	8.381224494	8.531119809	7.071322688	6.390922571	7.123086926	6.256893021	10.55753824
			9.386393289	10.81077534	5.955212515	8.813472848	8.405474374	7.378354566	7.356060532	6.241375791	11.03475375
			7.975752839	10.07604334	6.686450473	8.93123995	5.461323795	6.253886213	7.193577082	6.232760531	10.49226124
			7.788594926	9.917934458	6.74918077	8.852569393	8.341058567	5.825036812	7.582377676	4.964434451	10.01938195
			9.209178931	10.12232764	7.290635612	7.976754703	7.777640178	6.829736439	5.76213347	6.62312002	11.08016363
			7.910805481	10.04068101	6.377921113	8.65691505	7.299850273	6.216729067	5.667694189	6.616064794	9.30028721
			6.562002111	10.39431586	5.614235909	8.378963497	10.06459433	6.688933415	7.936227787	6.432733342	7.779768109
			8.295180506	10.12354383	7.188193658	8.496544521	8.346085922	7.294614493	8.144343283	4.754005613	12.64202752
			8.40801509	9.414485661	7.200803862	9.083049586	7.301828641	6.421529485	7.804764917	6.005542106	11.72506993
			6.907815222	9.773864381	5.713667437	8.302169018	6.387197299	5.01050513	7.374737551	6.53700388	10.90647656
			7.51824761	10.29900948	5.352605097	8.837860934	7.940774924	6.049821753	6.595237104	7.551386682	8.623764068
			7.567401606	9.611617542	6.686710014	9.751150053	6.436977867	5.87585672	7.121915926	6.098990086	8.89859407
			7.77434575	9.929383476	5.813218534	8.202619325	6.685562003	5.144379844	5.025584692	5.691172554	8.25755642
			7.508676722	10.27502448	6.47933433	8.509520983	6.736994747	7.16752988	8.032999623	6.687586769	10.7649823
			8.946587514	9.328910815	7.426704425	9.115210657	8.240298598	6.915576327	8.122996166	7.121709688	9.726615793
			6.993042069	9.125024906	6.594908118	8.625080399	7.185159622	5.848398083	6.255412676	7.344143284	8.019917529
			7.084675586	10.41054051	6.390529939	10.25986661	6.341835167	6.121372567	8.276887255	7.718393773	7.214322526
			8.228571059	9.868394112	6.354080501	9.131822167	7.116058163	7.060131984	8.006396771	7.021260331	8.999163005
			7.387243174	10.00181072	6.30374374	10.11605655	6.79835584	6.837152605	7.979687027	7.458693287	7.794400474
			6.868489526	9.571116642	6.47256867	9.094019444	6.545357294	6.908626401	6.899948556	6.119406738	9.441148721
			8.428642475	9.522326101	6.87474264	8.336233217	6.550519985	7.292157903	6.702495369	6.857894958	8.119852097
			11.26889823	9.691490737	6.141094843	8.950458245	5.960933739	6.036833691	8.308479564	7.065175535	7.496522895
			8.508462981	9.393170139	5.140454714	8.937353505	8.168423012	7.074635218	7.189968144	7.063371675	9.174802569
			7.03692721	9.877390899	5.247570346	8.899362759	8.308929921	7.093707506	7.49508084	6.038455808	10.09667034
			8.319523294	9.982039178	7.913894482	9.100839181	8.124067272	6.108266449	8.096207065	7.238874123	12.30518267
			8.296273562	9.875829853	6.911804362	8.733867024	8.093001361	5.69453908	5.607930253	5.746982159	10.27658358
			9.969612632	9.760240031	6.119149086	8.550238083	9.776233281	6.488572313	5.514693438	5.934580351	12.49629065
			7.655798623	9.999077121	6.956679138	8.613082071	6.79141991	7.300005219	6.992505777	6.606940403	10.67161656
			7.749520051	9.914649226	7.067788523	8.577771965	7.37691794	5.784306828	4.901231728	6.887485817	10.26174273
			7.949345782	9.619557126	5.570099043	9.616822779	7.12627265	6.09971111	7.641636705	6.647051829	9.311152898
			8.998071835	10.14362744	6.176981513	8.632541575	8.40096452	7.670344755	7.846410665	6.869202751	11.2239708
			7.692388399	10.10018407	7.312672325	8.837110974	8.286760161	5.872086974	7.557797633	6.049574987	11.64634431
			7.06097586	9.498453947	4.208950779	9.400465778	7.145773502	7.182638627	5.625133392	7.049413334	9.490768401
			8.183700676	10.0969692	6.666275135	8.885531901	7.895304683	7.817092792	7.678151376	6.42201383	11.52281062
			6.914215702	9.228254687	5.884240655	8.449811776	6.189394982	7.281255896	7.53038746	6.812897742	11.95708738
			6.680804862	9.594610494	5.534940223	8.761557878	5.986850102	6.633594888	7.36895252	6.390417762	10.50747155
			5.022147908	9.793837084	8.390324504	8.067598728	7.460794162	7.077556857	6.424894721	5.817660534	11.29727929
			8.980192215	10.72147714	5.126630651	8.607342268	8.933175263	6.513149592	5.604026998	6.634912574	11.71904043
			7.750968888	9.94243437	7.113945254	9.155021071	7.119209311	5.95906843	7.580227248	6.874967673	9.767102964
			9.09927277	9.729519654	6.211368855	9.536822096	8.242479157	6.097380228	5.447105893	6.542975302	10.9079349
			6.730892831	9.94684355	8.233898572	8.695596777	6.733134806	7.240813383	7.069063772	6.605605893	9.982298581
			5.967634328	9.459030931	6.196932466	8.668284947	9.249032448	7.111847409	7.502740655	6.53736481	8.687631206
			7.214867524	9.871906224	7.003467695	9.457802126	7.425985139	7.132014905	7.681855251	5.945526831	9.210252704
			7.813884412	10.09969957	6.723922642	8.27853062	8.372747369	7.722681193	7.869050316	6.187855945	9.57425451
			6.412420814	9.616598633	6.670354559	8.452195839	4.657127034	4.894199786	6.036717885	6.907498503	9.928668576
			7.165749804	9.591797116	8.033295026	9.035987393	7.443610293	7.377963362	7.645220483	6.749120116	9.854082572
			8.55496129	9.142192965	5.863302855	8.550711402	7.204149836	6.694983587	8.479480156	5.780269272	10.47137172
			8.474425186	10.14289434	5.725634095	8.464281097	8.115110727	7.62837765	5.653890274	5.600925584	12.28913622
			7.68826548	9.65795622	6.503129605	8.332003142	7.557421193	5.857373736	6.420256508	6.05807593	10.96441947
			6.886367106	9.106343397	6.48958811	8.78368508	8.132262033	5.548523149	6.875637128	6.963351233	9.986835635
			7.280098541	9.96518959	7.953736117	8.225788709	6.661903741	5.488252256	8.086990092	6.647511315	10.87212703
			2.868388462	9.605374742	5.939142423	9.103657714	6.304267767	6.882243866	8.054020673	6.816866906	10.32608646
			7.482906092	9.649508395	6.734037803	8.95568928	7.081805177	6.446843733	6.065637861	7.101810778	9.928668576
			6.395204174	10.19546673	6.723808241	8.760244041	7.849519085	6.904829683	7.263428915	6.586501685	8.850719052
			8.105285929	9.650060579	6.440847673	9.118201119	5.71934029	7.196879124	5.581588915	6.747598339	8.526986471
			9.249796795	10.73528929	7.134168426	8.665822009	8.761409852	6.873489359	5.620232092	5.061903199	10.41218913
			4.766314627	9.942511164	5.237271216	8.349334434	4.478943964	6.442478575	5.247689359	6.01246161	9.851052168
			7.329383801	10.39743507	7.577731696	8.434993989	6.483884247	7.044266815	9.144026998	6.285756136	13.65745595
			8.020802793	9.818440386	6.908797551	9.658489566	5.750797292	6.442267051	5.010213239	5.670323557	9.654544399
			8.246335359	9.910230711	6.670997045	8.927011134	7.27068654	6.304219577	5.431970169	6.713862094	9.89761309
			8.925519706	9.898507931	6.760393367	8.502237892	8.393141541	6.468057049	5.304988521	6.575555039	10.52619497
			7.711210854	9.499514401	6.332527791	9.071055924	7.527388188	5.545202531	7.513612066	6.079096878	10.49729036
			7.986039592	9.775514773	6.248431586	8.764402356	8.670822788	6.057017338	8.002429798	6.113463686	10.98219885
			6.762403784	10.08185924	4.46124205	9.457202123	6.889268362	5.98410645	8.372754973	5.448626254	7.940914753
			8.196201187	9.870765965	7.655553523	8.972946219	7.079571811	5.540044748	5.954901507	6.303624765	10.15929662
			9.172656859	9.564038891	7.114477884	9.724513955	7.982554439	7.02276548	7.087726879	6.851962045	10.89264098
			7.991558451	9.88195416	5.556183782	8.772612783	8.44950216	6.326810702	5.956136542	6.285968988	12.15335457
			7.563785015	10.13159815	6.527482374	9.001913132	7.293229897	6.157022936	7.826983851	6.275037614	9.659490993
			7.724728631	10.21595627	7.385175512	8.198947589	8.051646808	6.616106898	7.791734366	5.463234559	9.709356695
			8.186428799	10.03263334	6.895301524	9.209499824	7.187696223	7.358864829	6.490592985	5.43932805	10.46631554
			6.374945488	9.611202619	5.982650246	8.667811248	5.983843292	7.451396219	7.236655872	6.238749733	8.273083196
			7.420140046	9.997517053	6.964647684	9.799382239	7.510603614	7.040994191	6.904357734	5.665870255	9.578537946
			7.449817839	10.29448626	7.214451934	9.017569238	6.283612156	5.214889428	8.3372098	6.026867131	9.725389947
			8.337410828	10.37434868	6.338800781	8.273918239	7.428398862	6.677795475	7.605229418	6.340164839	11.74959457
			7.325879843	9.836998657	5.587940771	8.634331263	7.216888052	5.674578773	6.492277468	6.486910391	10.54645215
			8.853171697	10.32050233	6.772261345	8.951993843	7.306074955	7.040531363	5.989821147	5.652919034	10.82872034
			9.031788145	9.439101435	4.430368786	8.539746822	8.366806187	6.50731647	8.384270275	6.747463956	9.631133918
			6.714412803	9.502291935	6.657112703	8.40829903	6.33539666	7.208404641	8.121880041	4.901753122	10.90537709
			7.756728452	9.528946766	7.166705108	8.729877652	8.675276417	6.122253242	5.436093422	6.157738133	8.918196313
			7.166389233	9.726189058	5.75732233	9.643500758	6.086576786	7.585423272	7.732240256	7.164344377	8.049672681
			8.55391605	9.817169999	4.568572288	9.462976583	8.108362037	5.732879883	5.148702322	5.035389451	9.66361596
			7.941349445	10.42631729	7.272286445	8.481764848	8.244272716	6.295943151	6.763347867	6.542342703	9.642137124
			8.207958844	10.06093715	6.808143013	8.773229032	8.361205174	6.841468681	6.745265913	5.664559673	9.07983952
			7.697295753	9.907652622	6.682762115	8.648192123	7.568412407	7.105195801	5.528512124	5.406638553	8.84604406
			6.671360652	9.623709278	5.267112696	8.621488751	7.664319393	5.697575038	7.934894589	6.366201493	8.460370638
			7.328867094	10.0846968	6.629258758	8.353498167	7.062607989	6.654824897	6.240548898	4.982094366	12.41388542
			7.168027725	9.505178941	5.587149701	9.527433147	7.083494744	5.926071093	7.430989243	5.238846576	8.341472533
			8.606298197	10.32957557	5.45588621	8.564578011	9.791654234	6.451404589	5.784157925	5.740979947	11.32700609
			7.76857546	10.14669725	6.183610091	8.141404605	7.698595361	6.139602314	6.926612693	6.187290973	10.46814921
			8.40351971	9.602642886	7.351468855	8.802468979	8.215572833	7.432029126	7.264717909	6.415714768	9.730810815
			8.681618836	9.895775344	5.854282774	8.826962203	7.676591063	6.203266817	5.516366875	5.95988065	9.659661036
			5.865789418	9.837323746	5.944785367	8.860946499	6.628881594	5.427287943	7.49758477	6.588271108	11.8295356
			7.386834413	9.932304653	7.102200267	9.093398863	7.262341222	5.616166105	5.622056124	6.428583892	9.71522041
			8.282247487	10.47323107	4.603645512	8.869319535	7.402940547	6.350425683	9.037626196	6.953403822	8.123486228
			7.446257162	9.476029268	7.081921003	9.118044378	8.105285929	6.571027986	8.423526111	5.774361294	10.94337385
			6.52486388	9.146028502	8.080406714	8.354683604	7.085297759	7.638603151	6.086876219	5.540203276	9.095119212
			7.684235954	10.13494961	6.850505611	8.699618698	7.899073787	5.617598578	5.26617636	6.676635855	10.27680882
			8.505644903	9.811707392	5.485215612	9.748315437	8.080842303	5.682224794	6.854820694	6.708456944	8.499932393
			8.440958554	9.555965742	6.511638634	9.365343225	7.924594071	7.404089952	7.138402102	6.272677614	9.694615332
			8.791241821	9.955521759	4.677474442	8.65962886	8.175472567	6.557475541	6.273909797	6.414084505	11.64679088
			8.682222713	10.26306496	8.527418748	8.771697862	7.75599333	6.296949047	8.011474359	6.493735296	11.98577748
			8.925812415	10.26595214	6.501351485	9.516646607	7.382744394	6.248817122	6.224522349	6.505104133	9.362916514
			8.042775184	10.04098853	6.863518988	9.760117373	7.071545707	5.085220725	7.296560816	5.988852887	11.66419049
			7.90996815	10.10783641	6.105361082	8.921075942	7.238127052	6.808907663	7.017430586	5.897881614	10.03886564
			8.637296553	9.295962539	6.641741013	9.777790217	8.226538042	7.195251534	6.21735238	7.047067166	8.856759487
			7.905953303	9.736081838	7.062491801	8.98352198	7.407347119	6.728109688	6.19540929	6.388967451	10.85361579
			6.176981513	8.982415317	6.390629876	9.571087646	8.058193871	7.850231113	7.087716648	6.236594824	10.58906388
			7.007495056	9.925536112	5.499635687	8.473995931	7.418198808	7.796349832	5.84745152	5.946073896	11.62102076
			8.552314491	9.605636601	6.311033238	8.967726375	7.2261972	7.167940036	7.367904771	6.639656021	11.86053184
			10.00846444	10.23610266	5.950160227	8.645071222	9.401284091	7.550293246	6.652711271	6.003304542	10.72489045
			8.90329409	10.12316362	7.17427355	9.587674511	8.151945797	6.192697676	7.21384706	6.030743489	9.638984964
			7.840158349	9.630339803	7.576579064	10.43882265	9.189916445	7.31505692	8.272863806	7.062267751	8.918498236
			8.965581164	9.831332212	6.966618711	8.667516449	8.326057363	6.792180515	6.508183163	5.340275508	11.66462508
			8.441422532	9.841664542	6.553522377	8.462485332	7.547103847	6.023920434	5.378648531	6.839014806	10.22729312
			7.171759842	9.493985914	8.08346598	8.610596265	7.954859831	7.296052134	6.875183449	5.430833575	12.40232479
			6.038227881	9.738147496	6.311181996	9.093702734	6.130939347	6.646325161	7.50715226	6.992016811	9.080161216
			8.227838439	9.659713793	7.468155607	9.572919875	6.697293123	7.507563034	4.969844636	6.284051932	8.778371453
			6.705839496	9.941934411	5.613747695	8.607186105	7.472551718	5.861973382	5.974467814	5.313757247	9.724867459
			7.734795919	9.208977884	6.123362107	8.94180812	7.234796099	6.035997931	7.18405519	7.40885975	11.02886311
			8.810019109	9.630091203	6.103374237	9.061460538	7.521335089	6.741794305	6.057828457	6.68090664	11.08518434
			7.730458132	9.861049299	7.39909806	8.965293906	7.874598665	5.906308054	7.607942707	6.538166154	11.93831183
			8.836492668	9.811260568	6.319512116	9.124593721	7.367259505	6.385006228	7.316348234	7.377376097	9.783936187
			7.295487293	9.835966339	6.573065366	8.874646117	6.061071994	4.973378707	6.414175771	8.258614702	9.053106418
			8.881880983	9.854081172	5.09447862	8.813916101	7.975461732	6.030963709	5.907804882	5.696950143	10.15949359
			8.480885497	10.04076183	5.95445459	8.556136422	8.52131101	7.40595451	7.679049725	5.951388043	12.41929895
			5.35490039	10.0056527	7.742220216	8.838007101	7.682939576	7.137794112	5.62237931	6.587645178	10.05628927
			7.400190581	9.460487432	6.3923952	8.796632885	8.259944118	6.12302915	5.301000832	5.070613646	10.90079538
			7.537071606	9.788510269	6.399017055	8.839668684	5.466429826	5.467470994	7.422144701	6.633402694	8.240298598
			9.141569572	9.94565737	6.676484183	9.203316792	8.244272716	6.512045794	7.239618079	6.513332159	9.928121845
			9.380209326	10.15686928	6.593418515	8.835570392	8.508462981	7.357992158	7.282669867	6.467471812	10.20217729
			9.819413305	9.85948618	5.585508365	8.54551082	8.285490233	7.555737744	5.357681461	6.055672245	10.75986975
			9.52925101	9.443192914	4.60912765	8.351754213	8.413137948	6.406648251	7.360598462	7.156700213	10.17052993
			9.666891686	10.08752756	7.622657328	8.897113239	7.827393488	7.014409245	7.81041542	6.248868318	10.52048231
			6.537706959	9.797156862	6.113201093	9.502723039	7.053229447	7.466227429	5.569757497	5.92861665	8.404702783
			5.817263506	9.945708478	6.238768164	8.907691641	6.827224609	5.617270319	7.283718548	7.776562008	8.475772428
			7.42740833	9.636430165	6.598428929	9.601012579	5.864267776	5.566626391	7.902737197	4.795229049	10.17827978
			7.261289193	8.967918873	7.426554444	9.184587293	3.449661049	7.313576053	6.125128564	6.870672882	9.081377615
			7.628748369	10.2123495	6.180736301	8.876619727	9.060822644	6.117610575	5.696683027	5.316549771	8.50801369
			9.450024208	10.04012776	6.309368947	9.239086515	8.021380799	7.460810504	7.636077483	6.724404015	10.80498386
			8.721300813	9.957054188	6.33539666	9.808473663	7.57758157	6.585742391	5.128240416	6.510023402	8.849798313
			7.366708661	9.556410364	7.657400076	8.635522569	6.909570407	5.774330283	5.70974317	6.530182999	9.750452597
			9.139679535	9.480201739	6.314979322	9.62689658	7.717084347	4.400293847	5.275473002	6.385306127	11.00601126
			8.672219258	10.17969426	6.423189783	9.395503239	7.634907195	5.157674603	6.11214183	6.175254659	11.3704102
			7.888250651	9.532158073	7.20761704	7.681328928	7.66700096	7.886309908	8.304408299	6.006866448	9.743836387
			7.910125043	9.664392431	4.68269239	7.731145744	8.031547973	5.874057355	5.683662132	6.219318234	9.66812293
			7.857840898	9.635181839	6.435867471	8.500233142	7.005445195	6.152915203	7.736189325	5.59951576	11.4403074
			7.979281246	10.08086471	6.669105018	8.263611477	8.880666363	6.895449429	6.571401744	5.306476048	9.881324425
			7.377735219	10.42316714	5.422639872	8.708878359	7.541834908	5.971055366	7.078551576	4.388614641	9.813951787
			7.904515427	10.03953222	4.29202411	8.725380972	8.942454456	6.217473715	8.237214562	6.236722838	9.579031919
			6.672130719	10.40806397	4.406611453	8.555393772	5.819452223	6.171507239	7.107794899	5.904081121	8.558064287
			9.766042605	10.21007412	6.88266513	8.639861518	8.711575281	6.230906519	6.09692999	5.035545738	11.18989135
			8.017429273	9.850215987	7.412501491	8.809717164	7.924894228	7.067573012	5.341577921	6.586117892	11.46790729
			9.319548642	10.32047234	7.047704732	8.462166246	8.666133532	5.638759469	9.922862886	6.413742109	9.550211247
			8.616314972	9.988571921	6.629881031	8.908165504	7.444749825	6.76653015	7.109625906	6.187848392	10.57457565
			7.302364717	9.946294906	6.958737095	8.36606996	7.721692818	5.7317589	5.988640266	6.020358123	9.730810815
			9.374282305	10.95325545	6.341061278	8.223980889	8.584486239	6.488772244	7.801069329	6.033164134	12.80281024
			8.855280232	10.32614055	6.545357294	8.555699	9.538962132	6.101497287	6.561103988	5.025273496	9.044938257
			10.19933828	10.18230841	7.132576133	8.583567609	9.056334396	7.109625559	6.725933037	5.67284122	11.37277695
			8.186725994	10.22458091	5.856233661	8.83004575	8.42257406	5.344490551	5.528025251	6.45956851	10.50442063
			8.758720443	10.08021461	6.386480394	8.394147026	8.817150268	6.069435823	6.22295575	6.051355447	8.650883686
			9.958694578	9.748795391	7.860754952	8.965428232	8.373204124	6.528261242	7.080798481	6.186376918	11.30156017
			MEOX1	ZNF106	LEF1	NFKBIE	NR3C2	KLF15	OVOL1	CBX2	EGR3
			8.053530942	9.878938926	7.118848197	9.171226722	7.75700415	5.948159825	5.454528665	6.258884321	10.18332526
			8.33316761	10.59331696	5.988185841	7.608388065	9.579664063	7.13438103	6.533563705	5.772935582	8.95940977
			8.612483521	9.995326398	6.007580145	9.328146786	8.116582797	6.139793079	6.151547783	6.55868548	10.44837952
			7.549905413	9.823590291	6.145767162	8.927469036	7.164523513	6.082412333	7.008930998	6.606194436	9.455575427
			8.425573356	9.814525662	5.218185727	9.352895001	7.951525861	6.109847554	6.617692638	6.515645544	9.75238033
			5.162701306	10.06079165	6.682890511	9.17653097	6.575859114	6.821117766	6.464615593	6.968977549	8.459759165
			6.996822225	9.596592026	5.989281995	8.468845861	8.108959865	5.667612268	6.552609795	6.974885401	10.57944006
			7.485026428	9.805673213	5.707577097	9.388780972	9.151727257	6.383123505	6.948550029	6.597099444	9.738634132
			8.424972393	9.597758218	6.216794431	9.631804396	7.560540046	6.395455451	7.983317635	6.502001232	9.306751969
			7.623404504	10.06778564	5.934713617	9.58866221	7.590438952	6.50068884	7.120639264	5.291274345	12.44396425
			7.757165261	9.720740661	5.863491122	9.446138251	7.307126524	5.037046613	6.930510238	5.304017245	9.000393719
			5.612623289	9.640418631	7.027185275	8.586705541	7.308401387	6.51970996	7.04218427	6.049097223	12.09743415
			4.011453826	9.377026921	6.568881449	9.286639342	7.360059766	6.985663821	5.27633744	8.090051652	7.441780038
			8.131698111	9.72898827	5.87150621	9.812025172	6.648777243	5.136365905	7.001811082	6.648841463	8.661383433
			7.908041764	9.800978962	8.686405162	8.706361277	6.663633622	6.220877402	5.628222711	6.040852772	11.21447464
			8.4471743	10.30271053	8.16991474	8.4215482	8.566524926	6.100637194	7.540564416	3.672664948	11.05814655
			6.129664089	10.12186395	6.566925138	8.395940022	8.051922694	6.302011342	6.611280605	4.666282086	10.47295795
			6.835952849	9.191233867	6.812086861	8.616314972	6.683544833	6.375314948	8.685492339	7.464667584	8.710815384
			7.024087368	9.886834985	5.784488411	8.632392822	7.039119587	6.759592215	5.729993827	6.653504681	8.952117194
			7.790023017	8.970824575	6.886601589	8.779946037	5.224626104	5.789310051	6.530080966	6.813959895	9.604652453
			3.928944227	9.356029763	4.427685591	9.484478544	6.980621587	6.308730405	7.661466087	6.965248545	9.113663056
			5.943257999	9.748983275	6.401670173	8.707854672	8.124671273	5.611320756	7.942064453	6.770009272	9.730445176
			6.761567371	9.537830741	6.386871179	8.908477923	6.046189706	5.773899468	5.861768345	6.101786749	9.201439215
			9.177949806	10.01066623	6.154917716	8.665414377	7.793237693	6.324663173	5.325254965	6.669061681	10.04669364
			5.297678628	9.837037982	6.819570344	8.844531279	5.992789858	6.912047377	8.640769095	7.429345905	8.885084695
			8.612195597	9.670019009	6.539804064	9.152671753	6.752064451	6.316152049	6.368138983	5.732399198	8.900874706
			7.423893798	10.05243752	8.178742088	8.707699951	9.174184877	6.33126409	7.4381794	5.772507528	11.45712038
			7.311038939	8.977402411	3.829919506	8.676800431	7.23736672	6.766559965	5.079710553	6.025185767	9.969435141
			6.321432271	9.729004438	7.462900951	8.421095053	6.080934386	6.02171199	7.955653208	4.713556414	9.313073677
			9.161000496	9.763042961	5.752388905	8.43440942	7.446384509	5.633168228	7.170758704	6.588362156	10.67910727
			7.398248275	10.03536351	5.598535976	8.825757674	7.317622455	6.44463979	7.036290558	6.239207071	8.750460875
			8.521871283	10.03825436	7.633923955	8.62729957	8.216182812	7.582782213	7.417603349	6.493061269	11.50744722
			7.307586602	10.22768655	6.019261455	8.290616012	7.130203689	5.127891633	7.012664622	6.803118336	9.819251537
			8.995205503	10.18627422	6.545578239	8.411183941	9.735984578	6.330613306	5.91618225	5.860077372	11.36923924
			8.530096314	9.569050881	6.634076112	8.952774436	6.276148553	6.052427546	8.005431382	6.169221256	10.38372939
			6.610237754	9.663354387	6.034348654	9.98475743	8.594052917	7.209812217	7.139023903	7.898376951	9.925919929
			8.253027562	10.05154775	5.044190869	9.007651454	7.26088369	6.600981417	7.552283887	6.348967933	10.29411022
			7.676013015	9.900294778	7.017364383	9.534563794	6.389247435	6.780004513	6.841587735	7.526511298	8.507870588
			8.760829087	10.20506051	6.861849061	9.987964799	7.532353996	6.592759427	6.454043221	3.388565113	9.816631055
			5.617561079	10.45157376	7.940633237	8.341804299	7.542276574	7.933854262	5.64400554	6.33753082	10.96353828
			7.450340406	9.741396062	4.948367706	7.943255841	8.429828221	6.938466266	6.648518757	6.28458064	9.487487985
			8.214262032	10.23019492	6.740571898	8.919256973	7.326001957	5.466088161	7.918972898	6.950966561	10.44796413
			7.999564762	10.11011382	6.678847275	8.749692379	7.462900951	6.485501469	5.530937059	6.470380065	10.99962151
			8.255181463	9.765837312	6.698905871	9.320040466	6.971554359	6.433405618	7.929831581	4.357084011	9.390053279
			8.937353505	9.850016695	6.427703094	8.983681188	8.212152859	7.14782084	5.504096189	6.154313099	9.958694578
			8.275990819	10.26733003	7.812589119	8.950603957	7.572356756	6.375519904	7.772126749	7.167417334	11.21510926
			7.600479566	9.638309404	6.408815825	8.792005677	7.815238236	5.766809849	7.554413189	6.928398102	9.955947202
			9.490116449	10.77706269	6.540077114	8.405316026	9.390993763	7.753772262	6.34243554	6.03118234	11.31701804
			7.553989764	9.481954625	6.038355667	9.266345489	8.192630815	6.016565883	6.025181603	7.30099187	10.06014811
			8.549183582	10.26547572	5.789376229	8.711889627	7.939730594	5.482679312	6.494939754	4.988130246	9.244587399
			7.771177836	9.680536575	5.428474343	8.920792909	6.658410982	5.680316822	7.630118349	6.456072613	8.275527873
			9.610183898	10.17240625	6.06998622	8.183238084	9.558986394	6.120414187	5.37866187	5.013659869	11.51170963
			6.436254401	9.938003915	8.243507805	8.834390245	8.036482025	6.664513039	8.523215356	5.069288411	8.859293561
			8.01525904	9.699819759	6.890774034	8.976823689	7.354408402	6.650361743	7.561866997	6.433850712	10.82872034
			7.981076679	9.726753456	6.772399119	8.633723509	6.998339094	6.548434478	7.324690151	6.931709779	9.18728837
			6.358367085	9.640021821	5.032765047	9.306609118	6.708662359	6.970934955	7.737729446	6.605554761	10.17508371
			7.982268471	10.13745097	7.100342416	9.341195062	7.965031887	6.401182462	7.026337833	5.93066578	9.938101678
			8.649405477	10.19977185	6.728034091	9.337500521	8.219236764	6.299030272	8.06208432	5.767250439	9.609177451
			8.934419939	10.35285805	5.394466706	8.389448669	9.12132328	6.682159778	7.424298299	6.062853412	10.46884251
			9.089391236	10.4150189	3.341596511	8.058890316	10.42380852	6.582575263	5.677228373	5.430824871	12.00358192
			7.621520344	9.652839716	7.229645809	9.458806342	8.665975563	5.399258615	6.280937866	6.39764609	10.28665486
			6.359734218	9.983824748	5.460795839	8.452925064	3.7143838	6.992266181	8.409186758	5.150071847	8.651974414
			7.702130041	9.761731079	6.232967587	8.730616565	6.743588619	7.763811129	7.340611401	5.751905275	11.13501615
			8.669165004	10.09706173	6.238905822	8.520862841	8.518738973	6.537988195	7.60353061	5.131862091	10.8588786
			7.720416108	10.24238745	5.906881015	9.279707858	8.006074045	6.495210501	5.840155304	5.943020874	8.149297755
			7.308647024	9.607351085	5.082413443	8.481199027	7.331173799	5.700302717	6.542171497	7.107349421	11.54625967
			6.489249564	10.478825	6.492383827	8.549335867	8.843457768	7.425945356	5.522513924	5.646359784	8.915076783
			7.836062804	9.901197784	6.709192198	9.082581183	7.803969317	6.495164783	5.487590752	6.730684399	8.025945523
			8.604939874	10.24719861	7.050286791	8.825757674	7.003607606	5.483811134	7.613051391	6.090500628	11.47072327
			9.198028987	10.14440142	3.975349885	9.19194041	8.33047518	6.925107028	7.026434388	6.677165012	9.620583044
			6.84373921	10.09252944	7.293522985	8.953391247	7.42895793	5.513181258	7.970472465	5.318481276	8.620011911
			7.331486144	10.62973156	4.158108225	9.859073417	7.106015812	5.509372878	5.929756964	5.782023655	11.07892596
			5.690041368	10.04002028	7.104619971	8.806017481	7.414464252	6.171080995	7.259445771	4.997873062	8.975094372
			7.309760706	9.952869891	3.405790285	8.511442711	7.462219702	8.904996501	7.744856455	6.792355471	8.356454014
			7.849519085	10.02495528	5.60145493	9.552224406	8.424634943	5.805170712	7.635777583	5.242251351	9.385742145
			7.45769713	10.05489075	6.666275135	8.792160616	7.329532194	7.258574267	7.375062825	4.979984626	11.27466183
			8.10467381	9.840903434	6.203762038	8.687022909	6.965328224	5.716885204	4.916673587	5.930340737	8.622253147
			6.673762425	9.678486338	6.981068209	9.646555709	6.147178108	4.916372099	5.079566537	5.357534911	10.15160644
			10.55707934	10.99455999	6.175037332	8.230372087	9.077823668	8.494312458	7.146740279	6.473847005	9.366012356
			8.777171161	9.228632619	6.780869033	9.880622329	7.952093501	6.359546769	5.479315907	6.348054528	9.496365741
			7.522187062	10.32134304	6.306082239	8.687631206	8.844364292	6.40664	5.889884895	6.395890032	8.719343193
			8.451755663	10.36072461	6.274804224	9.517617489	8.134067323	6.024488359	5.667727386	6.508738698	9.978008434
			6.016036903	10.21803372	6.27147861	8.225920892	7.155639553	6.394477895	7.554895385	6.693802602	10.642245
			5.74656104	9.380934681	6.350858405	8.220260394	8.456654568	7.143160826	7.737316919	6.384025719	8.048499098
			8.010061754	9.659850897	5.848621379	9.239239696	7.815530307	7.125463693	5.875819136	6.30436701	9.572764369
			6.142470222	9.592107387	7.576727716	9.060078424	7.749232025	6.659164671	8.484603187	6.578192488	8.559710566
			7.551611012	9.835446282	6.173065944	8.568912085	7.938154778	5.038058892	8.150660003	6.053089677	10.05134396
			8.093876858	9.751373872	4.485099585	9.549266144	8.270539781	7.262101692	5.516323632	6.612673859	8.275243636
			8.05806986	10.19503128	6.01050253	8.7039658	6.712642629	7.400428279	5.802751626	6.190359868	10.77113635
			9.881683969	10.10671738	5.810732217	7.895012972	8.868370923	6.757021608	7.200408749	6.886168225	10.72923975
			7.784878191	9.953040732	7.387677084	9.226300867	7.615814337	6.179405391	6.221578029	5.549990607	9.581671089
			5.456202794	9.591362581	6.579315072	8.376013681	6.869002136	5.905637502	8.46633992	6.447498424	12.54152214
			7.244329513	9.672604937	4.998562173	8.674186928	7.65310412	5.323604573	5.859911021	6.626074943	8.738457802
			8.787086077	9.806278517	5.913749219	8.631813457	7.706153719	6.41017087	7.662974815	5.774425599	10.21051891
			8.493097332	10.1958158	6.931919282	8.156950333	7.28159976	6.723217738	7.549386106	6.726130014	10.26263122
			8.311713951	10.35054608	6.782521248	8.623599843	7.694281936	6.636752771	7.926094241	6.664948201	10.70233082
			6.419934737	9.955768864	6.805226447	8.475163017	6.968846294	5.6240582	7.586097358	5.901592691	9.653887662
			6.446106753	10.05759607	8.0760272	8.566841346	7.61498232	6.522988798	7.166474327	5.202690956	9.32321159
			8.505357162	9.793236045	6.79441009	8.993553537	8.099975861	6.786622223	7.803847756	6.51796354	9.986460866
			8.834548002	9.969172578	7.151110254	9.536667138	8.324878863	6.226587354	7.279304641	7.165456644	10.95167084
			7.054258817	9.852200951	5.589770132	8.986032139	8.461849069	6.777488988	7.874988688	6.703062888	9.681502454
			6.399612838	10.50848749	5.57691667	8.717253919	6.699736625	6.150866999	6.840724329	7.24763167	8.078968455
			9.610183898	10.36840995	6.257922917	8.87990956	7.867519247	7.048148458	8.042358563	5.6327753	10.79333182
			7.587302759	10.02427412	6.686135024	8.452637578	7.358161441	6.390441215	5.615212514	7.213562182	8.398587911
			7.462377428	10.2071086	5.920209716	8.498873751	7.684532378	5.963359135	5.814834201	6.119661224	10.69996196
			8.121278993	9.898777414	5.757170794	8.472980084	7.613101495	7.502627751	6.636261554	6.619959416	9.353208428
			6.078814292	9.47682592	6.324422692	8.825008397	5.882152012	6.379496944	8.105503769	6.38302049	11.38624319
			9.709718485	9.687838707	4.08871088	8.800667848	8.729579276	6.08692908	5.295690887	6.777739359	10.66587493
			6.438058786	9.120663168	6.297928957	9.288893529	8.552176104	4.997286421	8.080177234	6.186080464	8.154757339
			8.038435467	9.850004145	6.562987572	8.622834669	7.85729168	6.580438481	7.490009764	5.842372939	11.81481146
			8.728570995	10.04413436	6.027165307	8.646554128	7.90509673	6.379954018	5.951958357	5.345976783	9.575058344
			7.409968922	10.0508203	8.338907751	8.44616963	7.891103603	7.199378291	7.85087611	6.959565787	13.02166945
			7.818681162	10.03709986	7.11725389	9.217631926	7.674023276	6.405213271	7.334668404	5.874175445	9.972736101
			7.700164497	9.365291378	6.570982	9.353513162	7.808045762	6.423563681	5.252767092	6.058467072	10.15789674
			8.478159778	10.4962192	5.829974604	8.779621188	8.17797368	6.638645083	6.055833542	6.690636303	9.243020246
			7.283325331	9.236258223	6.200722421	8.737565856	6.858924526	6.038878055	5.73121519	6.532565596	8.30535624
			6.680959136	9.894799562	6.867873411	8.535016757	7.568928182	6.978241758	6.166392861	5.718881243	11.83335991
			6.743450609	10.05881818	8.993379626	8.897395732	6.856663321	5.835431333	7.013180461	6.455814164	7.879932427
			6.861092544	9.855106908	6.470255022	8.790518741	7.87880143	5.868234287	5.44302825	6.670286482	8.294886445
			9.470506783	10.33431401	6.522531552	8.634463852	8.234687206	6.31818224	5.230626397	6.509253976	12.2618611
			7.491212696	10.05297128	2.817426426	9.633321195	6.19188038	5.590837812	8.024448896	7.098365229	7.999311348
			6.60951429	10.28475251	6.697544012	9.016788638	7.099591264	6.22832337	8.180231882	6.870793498	11.43292531
			6.160622643	9.463784298	6.063674305	8.9187981	6.653143312	6.831807881	6.447668987	7.164468647	8.066866806
			9.409882982	10.52863705	7.18392812	9.00176165	9.307529002	6.483713634	6.659771778	5.803407782	11.17809289
			7.533071049	9.624817686	6.652746751	9.683703797	6.631104767	5.65836268	8.263663986	6.3032763	9.356572734
			7.828567013	10.10589929	6.167160375	9.026515581	8.22172979	7.528536059	5.941226954	6.059152935	9.902584629
			7.404139002	10.16989305	5.739737474	8.508462981	7.693164208	6.975315475	7.428798937	6.621749217	8.252718297
			6.925066055	10.1766168	3.567473154	7.868368223	7.903184825	6.971994267	5.471730845	7.074430685	7.722722114
			5.165852546	10.36926507	6.136329951	8.642229629	6.670997045	7.184085744	7.630902249	6.43113721	11.56654964
			8.128170638	9.583103161	6.15867837	8.065316043	8.673594986	6.306861483	6.648189749	5.934048711	11.17196777
			5.478367412	9.355365815	5.590702871	8.792756937	7.031350728	7.114685887	6.334358701	6.545871993	10.15347547
			7.296432021	9.349322226	6.427231549	8.422832619	7.778493271	5.812391614	7.895321484	6.513830777	10.89877687
			8.213991639	9.872673923	7.080977111	9.258119397	7.689954214	5.517056897	7.122984489	7.774796674	8.700076481
			8.463835367	10.00189007	5.2258725	8.885391849	7.77264296	7.524853053	5.983720721	4.803314469	11.72306698
			7.746658499	10.49704078	6.74147462	9.863512578	7.676013015	7.783082528	8.459607746	6.045658809	8.437931456
			9.316680439	10.03251182	7.039473624	8.706514775	8.991711845	7.631869855	5.635600408	5.584493909	10.53258007
			7.302613875	10.19404637	6.273693081	8.94276068	7.630897286	5.953681557	5.544866693	6.564645357	10.88989367
			8.319198991	9.912042231	6.482699988	8.642089597	8.265183874	5.847988383	7.536234977	5.194620769	10.93135191
			7.544702573	9.855486632	8.040947773	9.025426812	7.720866708	7.420688998	8.326358554	5.308444385	10.6106107
			9.302385244	10.39773936	6.868879253	8.373056809	8.171546527	5.871142685	6.455077566	5.919265768	12.03244147
			7.261823861	9.891379265	6.70302839	9.076279055	7.172168427	6.728253421	7.231763085	6.626674016	8.402788017
			6.676010451	9.828963931	4.705913273	8.615173224	8.128170638	5.484384347	7.465688139	6.577688439	10.50442063
			7.490491693	10.12931043	6.7840265	8.484923226	7.246625053	7.240429389	6.059667175	5.161872336	11.83441754
			8.780407021	10.57926191	6.510827966	8.595689087	8.453801484	6.393903163	5.115722039	6.029047684	10.56278782
			9.239711551	10.20129718	7.557002738	8.342998709	8.26867724	6.695131599	7.354067652	6.047564263	10.38927793
			8.361205174	10.25218073	6.053133908	8.927334677	7.602667365	5.984275855	7.915314317	7.075932714	9.577869025
			8.342695519	10.48433412	5.554483989	8.786500953	8.339917135	7.097536017	5.629170344	6.428891334	9.775709985
			7.615970928	10.06370311	6.379384018	9.282165057	7.416641599	4.942169116	8.077117955	6.507204918	8.863535915
			6.18767108	9.894290317	4.505598914	9.095119212	6.744301062	7.026241053	5.961195009	6.811989672	10.2780907
			6.305198913	9.817060863	6.166240891	8.634920186	6.917445414	6.114535122	8.426623872	7.012682308	7.674440305
			7.334958209	9.728432274	6.395411747	8.728876097	6.447277679	5.585491591	6.425865559	6.919265272	8.392561011
			9.485795813	10.02175568	6.070763545	9.283595173	7.697722164	5.747034531	5.819104812	6.004062997	9.868204225
			10.41350081	10.44458589	6.88536116	8.479662975	9.77120023	7.773367909	5.897116924	5.962680297	9.998044066
			8.804197168	10.13407379	6.144197964	8.630585901	7.600357365	6.312480644	7.769941802	6.398046681	8.766336234
			7.903625516	9.733398951	7.330644217	8.945649011	7.392455472	5.54187585	5.041498831	5.84816626	8.990006073
			7.326431925	9.899803215	4.600583999	8.704116118	8.450844423	6.276115489	7.317686227	6.083953164	8.608818504
			6.911556379	9.723410945	5.98587483	8.748512927	5.236366455	5.986366942	7.187176569	6.488877905	10.67135715
			6.213655696	10.19353378	4.014639766	9.393719706	8.154019806	7.308058789	7.805136893	6.787201474	8.138044815
			8.093307497	9.66364364	7.918161527	8.702661154	8.361358518	5.399788549	9.019800708	5.999829858	9.500591424
			7.959543506	9.35465932	6.554915906	8.25388785	7.701296917	6.259539673	7.376063341	6.437092146	9.541917289
			8.64418999	10.37840643	6.018713008	8.807928844	6.267407002	5.574095875	7.307858293	5.247073332	8.210513701
			8.798570983	9.881294823	7.073822432	8.711428065	8.5066881	7.591666871	7.88396338	5.872667422	11.93482841
			9.968527015	9.80933779	6.336258482	8.457115463	8.585984968	6.35509303	9.512741758	6.16450158	11.67349198
			8.970649015	10.08273541	6.368958875	8.592883619	8.254318003	7.659706241	7.362379612	7.256750671	11.01755687
			6.910074123	10.30234866	7.001598063	8.405474374	7.980466149	5.212236696	7.618726035	7.539770917	9.312094006
			7.881424633	9.892646593	6.455764473	9.527761798	9.629599417	6.842969858	7.762804872	7.349922995	8.826814577
			8.612927966	10.21968664	8.381224494	8.531119809	7.071322688	6.390922571	7.123086926	6.256893021	10.55753824
			9.386393289	10.81077534	5.955212515	8.813472848	8.405474374	7.378354566	7.356060532	6.241375791	11.03475375
			7.975752839	10.07604334	6.686450473	8.93123995	5.461323795	6.253886213	7.193577082	6.232760531	10.49226124
			7.788594926	9.917934458	6.74918077	8.852569393	8.341058567	5.825036812	7.582377676	4.964434451	10.01938195
			9.209178931	10.12232764	7.290635612	7.976754703	7.777640178	6.829736439	5.76213347	6.62312002	11.08016363
			7.910805481	10.04068101	6.377921113	8.65691505	7.299850273	6.216729067	5.667694189	6.616064794	9.30028721
			6.562002111	10.39431586	5.614235909	8.378963497	10.06459433	6.688933415	7.936227787	6.432733342	7.779768109
			8.295180506	10.12354383	7.188193658	8.496544521	8.346085922	7.294614493	8.144343283	4.754005613	12.64202752
			8.40801509	9.414485661	7.200803862	9.083049586	7.301828641	6.421529485	7.804764917	6.005542106	11.72506993
			6.907815222	9.773864381	5.713667437	8.302169018	6.387197299	5.01050513	7.374737551	6.53700388	10.90647656
			7.51824761	10.29900948	5.352605097	8.837860934	7.940774924	6.049821753	6.595237104	7.551386682	8.623764068
			7.567401606	9.611617542	6.686710014	9.751150053	6.436977867	5.87585672	7.121915926	6.098990086	8.89859407
			7.77434575	9.929383476	5.813218534	8.202619325	6.685562003	5.144379844	5.025584692	5.691172554	8.25755642
			7.508676722	10.27502448	6.47933433	8.509520983	6.736994747	7.16752988	8.032999623	6.687586769	10.7649823
			8.946587514	9.328910815	7.426704425	9.115210657	8.240298598	6.915576327	8.122996166	7.121709688	9.726615793
			6.993042069	9.125024906	6.594908118	8.625080399	7.185159622	5.848398083	6.255412676	7.344143284	8.019917529
			7.084675586	10.41054051	6.390529939	10.25986661	6.341835167	6.121372567	8.276887255	7.718393773	7.214322526
			8.228571059	9.868394112	6.354080501	9.131822167	7.116058163	7.060131984	8.006396771	7.021260331	8.999163005
			7.387243174	10.00181072	6.30374374	10.11605655	6.79835584	6.837152605	7.979687027	7.458693287	7.794400474
			6.868489526	9.571116642	6.47256867	9.094019444	6.545357294	6.908626401	6.899948556	6.119406738	9.441148721
			8.428642475	9.522326101	6.87474264	8.336233217	6.550519985	7.292157903	6.702495369	6.857894958	8.119852097
			11.26889823	9.691490737	6.141094843	8.950458245	5.960933739	6.036833691	8.308479564	7.065175535	7.496522895
			8.508462981	9.393170139	5.140454714	8.937353505	8.168423012	7.074635218	7.189968144	7.063371675	9.174802569
			7.03692721	9.877390899	5.247570346	8.899362759	8.308929921	7.093707506	7.49508084	6.038455808	10.09667034
			8.319523294	9.982039178	7.913894482	9.100839181	8.124067272	6.108266449	8.096207065	7.238874123	12.30518267
			8.296273562	9.875829853	6.911804362	8.733867024	8.093001361	5.69453908	5.607930253	5.746982159	10.27658358
			9.969612632	9.760240031	6.119149086	8.550238083	9.776233281	6.488572313	5.514693438	5.934580351	12.49629065
			7.655798623	9.999077121	6.956679138	8.613082071	6.79141991	7.300005219	6.992505777	6.606940403	10.67161656
			7.749520051	9.914649226	7.067788523	8.577771965	7.37691794	5.784306828	4.901231728	6.887485817	10.26174273
			7.949345782	9.619557126	5.570099043	9.616822779	7.12627265	6.09971111	7.641636705	6.647051829	9.311152898
			8.998071835	10.14362744	6.176981513	8.632541575	8.40096452	7.670344755	7.846410665	6.869202751	11.2239708
			7.692388399	10.10018407	7.312672325	8.837110974	8.286760161	5.872086974	7.557797633	6.049574987	11.64634431
			7.06097586	9.498453947	4.208950779	9.400465778	7.145773502	7.182638627	5.625133392	7.049413334	9.490768401
			8.183700676	10.0969692	6.666275135	8.885531901	7.895304683	7.817092792	7.678151376	6.42201383	11.52281062
			6.914215702	9.228254687	5.884240655	8.449811776	6.189394982	7.281255896	7.53038746	6.812897742	11.95708738
			6.680804862	9.594610494	5.534940223	8.761557878	5.986850102	6.633594888	7.36895252	6.390417762	10.50747155
			5.022147908	9.793837084	8.390324504	8.067598728	7.460794162	7.077556857	6.424894721	5.817660534	11.29727929
			8.980192215	10.72147714	5.126630651	8.607342268	8.933175263	6.513149592	5.604026998	6.634912574	11.71904043
			7.750968888	9.94243437	7.113945254	9.155021071	7.119209311	5.95906843	7.580227248	6.874967673	9.767102964
			9.09927277	9.729519654	6.211368855	9.536822096	8.242479157	6.097380228	5.447105893	6.542975302	10.9079349
			6.730892831	9.94684355	8.233898572	8.695596777	6.733134806	7.240813383	7.069063772	6.605605893	9.982298581
			5.967634328	9.459030931	6.196932466	8.668284947	9.249032448	7.111847409	7.502740655	6.53736481	8.687631206
			7.214867524	9.871906224	7.003467695	9.457802126	7.425985139	7.132014905	7.681855251	5.945526831	9.210252704
			7.813884412	10.09969957	6.723922642	8.27853062	8.372747369	7.722681193	7.869050316	6.187855945	9.57425451
			6.412420814	9.616598633	6.670354559	8.452195839	4.657127034	4.894199786	6.036717885	6.907498503	9.928668576
			7.165749804	9.591797116	8.033295026	9.035987393	7.443610293	7.377963362	7.645220483	6.749120116	9.854082572
			8.55496129	9.142192965	5.863302855	8.550711402	7.204149836	6.694983587	8.479480156	5.780269272	10.47137172
			8.474425186	10.14289434	5.725634095	8.464281097	8.115110727	7.62837765	5.653890274	5.600925584	12.28913622
			7.68826548	9.65795622	6.503129605	8.332003142	7.557421193	5.857373736	6.420256508	6.05807593	10.96441947
			6.886367106	9.106343397	6.48958811	8.78368508	8.132262033	5.548523149	6.875637128	6.963351233	9.986835635
			7.280098541	9.96518959	7.953736117	8.225788709	6.661903741	5.488252256	8.086990092	6.647511315	10.87212703
			2.868388462	9.605374742	5.939142423	9.103657714	6.304267767	6.882243866	8.054020673	6.816866906	10.32608646
			7.482906092	9.649508395	6.734037803	8.95568928	7.081805177	6.446843733	6.065637861	7.101810778	9.928668576
			6.395204174	10.19546673	6.723808241	8.760244041	7.849519085	6.904829683	7.263428915	6.586501685	8.850719052
			8.105285929	9.650060579	6.440847673	9.118201119	5.71934029	7.196879124	5.581588915	6.747598339	8.526986471
			9.249796795	10.73528929	7.134168426	8.665822009	8.761409852	6.873489359	5.620232092	5.061903199	10.41218913
			4.766314627	9.942511164	5.237271216	8.349334434	4.478943964	6.442478575	5.247689359	6.01246161	9.851052168
			7.329383801	10.39743507	7.577731696	8.434993989	6.483884247	7.044266815	9.144026998	6.285756136	13.65745595
			8.020802793	9.818440386	6.908797551	9.658489566	5.750797292	6.442267051	5.010213239	5.670323557	9.654544399
			8.246335359	9.910230711	6.670997045	8.927011134	7.27068654	6.304219577	5.431970169	6.713862094	9.89761309
			8.925519706	9.898507931	6.760393367	8.502237892	8.393141541	6.468057049	5.304988521	6.575555039	10.52619497
			7.711210854	9.499514401	6.332527791	9.071055924	7.527388188	5.545202531	7.513612066	6.079096878	10.49729036
			7.986039592	9.775514773	6.248431586	8.764402356	8.670822788	6.057017338	8.002429798	6.113463686	10.98219885
			6.762403784	10.08185924	4.46124205	9.457202123	6.889268362	5.98410645	8.372754973	5.448626254	7.940914753
			8.196201187	9.870765965	7.655553523	8.972946219	7.079571811	5.540044748	5.954901507	6.303624765	10.15929662
			9.172656859	9.564038891	7.114477884	9.724513955	7.982554439	7.02276548	7.087726879	6.851962045	10.89264098
			7.991558451	9.88195416	5.556183782	8.772612783	8.44950216	6.326810702	5.956136542	6.285968988	12.15335457
			7.563785015	10.13159815	6.527482374	9.001913132	7.293229897	6.157022936	7.826983851	6.275037614	9.659490993
			7.724728631	10.21595627	7.385175512	8.198947589	8.051646808	6.616106898	7.791734366	5.463234559	9.709356695
			8.186428799	10.03263334	6.895301524	9.209499824	7.187696223	7.358864829	6.490592985	5.43932805	10.46631554
			6.374945488	9.611202619	5.982650246	8.667811248	5.983843292	7.451396219	7.236655872	6.238749733	8.273083196
			7.420140046	9.997517053	6.964647684	9.799382239	7.510603614	7.040994191	6.904357734	5.665870255	9.578537946
			7.449817839	10.29448626	7.214451934	9.017569238	6.283612156	5.214889428	8.3372098	6.026867131	9.725389947
			8.337410828	10.37434868	6.338800781	8.273918239	7.428398862	6.677795475	7.605229418	6.340164839	11.74959457
			7.325879843	9.836998657	5.587940771	8.634331263	7.216888052	5.674578773	6.492277468	6.486910391	10.54645215
			8.853171697	10.32050233	6.772261345	8.951993843	7.306074955	7.040531363	5.989821147	5.652919034	10.82872034
			9.031788145	9.439101435	4.430368786	8.539746822	8.366806187	6.50731647	8.384270275	6.747463956	9.631133918
			6.714412803	9.502291935	6.657112703	8.40829903	6.33539666	7.208404641	8.121880041	4.901753122	10.90537709
			7.756728452	9.528946766	7.166705108	8.729877652	8.675276417	6.122253242	5.436093422	6.157738133	8.918196313
			7.166389233	9.726189058	5.75732233	9.643500758	6.086576786	7.585423272	7.732240256	7.164344377	8.049672681
			8.55391605	9.817169999	4.568572288	9.462976583	8.108362037	5.732879883	5.148702322	5.035389451	9.66361596
			7.941349445	10.42631729	7.272286445	8.481764848	8.244272716	6.295943151	6.763347867	6.542342703	9.642137124
			8.207958844	10.06093715	6.808143013	8.773229032	8.361205174	6.841468681	6.745265913	5.664559673	9.07983952
			7.697295753	9.907652622	6.682762115	8.648192123	7.568412407	7.105195801	5.528512124	5.406638553	8.84604406
			6.671360652	9.623709278	5.267112696	8.621488751	7.664319393	5.697575038	7.934894589	6.366201493	8.460370638
			7.328867094	10.0846968	6.629258758	8.353498167	7.062607989	6.654824897	6.240548898	4.982094366	12.41388542
			7.168027725	9.505178941	5.587149701	9.527433147	7.083494744	5.926071093	7.430989243	5.238846576	8.341472533
			8.606298197	10.32957557	5.45588621	8.564578011	9.791654234	6.451404589	5.784157925	5.740979947	11.32700609
			7.76857546	10.14669725	6.183610091	8.141404605	7.698595361	6.139602314	6.926612693	6.187290973	10.46814921
			8.40351971	9.602642886	7.351468855	8.802468979	8.215572833	7.432029126	7.264717909	6.415714768	9.730810815
			8.681618836	9.895775344	5.854282774	8.826962203	7.676591063	6.203266817	5.516366875	5.95988065	9.659661036
			5.865789418	9.837323746	5.944785367	8.860946499	6.628881594	5.427287943	7.49758477	6.588271108	11.8295356
			7.386834413	9.932304653	7.102200267	9.093398863	7.262341222	5.616166105	5.622056124	6.428583892	9.71522041
			8.282247487	10.47323107	4.603645512	8.869319535	7.402940547	6.350425683	9.037626196	6.953403822	8.123486228
			7.446257162	9.476029268	7.081921003	9.118044378	8.105285929	6.571027986	8.423526111	5.774361294	10.94337385
			6.52486388	9.146028502	8.080406714	8.354683604	7.085297759	7.638603151	6.086876219	5.540203276	9.095119212
			7.684235954	10.13494961	6.850505611	8.699618698	7.899073787	5.617598578	5.26617636	6.676635855	10.27680882
			8.505644903	9.811707392	5.485215612	9.748315437	8.080842303	5.682224794	6.854820694	6.708456944	8.499932393
			8.440958554	9.555965742	6.511638634	9.365343225	7.924594071	7.404089952	7.138402102	6.272677614	9.694615332
			8.791241821	9.955521759	4.677474442	8.65962886	8.175472567	6.557475541	6.273909797	6.414084505	11.64679088
			8.682222713	10.26306496	8.527418748	8.771697862	7.75599333	6.296949047	8.011474359	6.493735296	11.98577748
			8.925812415	10.26595214	6.501351485	9.516646607	7.382744394	6.248817122	6.224522349	6.505104133	9.362916514
			8.042775184	10.04098853	6.863518988	9.760117373	7.071545707	5.085220725	7.296560816	5.988852887	11.66419049
			7.90996815	10.10783641	6.105361082	8.921075942	7.238127052	6.808907663	7.017430586	5.897881614	10.03886564
			8.637296553	9.295962539	6.641741013	9.777790217	8.226538042	7.195251534	6.21735238	7.047067166	8.856759487
			7.905953303	9.736081838	7.062491801	8.98352198	7.407347119	6.728109688	6.19540929	6.388967451	10.85361579
			6.176981513	8.982415317	6.390629876	9.571087646	8.058193871	7.850231113	7.087716648	6.236594824	10.58906388
			7.007495056	9.925536112	5.499635687	8.473995931	7.418198808	7.796349832	5.84745152	5.946073896	11.62102076
			8.552314491	9.605636601	6.311033238	8.967726375	7.2261972	7.167940036	7.367904771	6.639656021	11.86053184
			10.00846444	10.23610266	5.950160227	8.645071222	9.401284091	7.550293246	6.652711271	6.003304542	10.72489045
			8.90329409	10.12316362	7.17427355	9.587674511	8.151945797	6.192697676	7.21384706	6.030743489	9.638984964
			7.840158349	9.630339803	7.576579064	10.43882265	9.189916445	7.31505692	8.272863806	7.062267751	8.918498236
			8.965581164	9.831332212	6.966618711	8.667516449	8.326057363	6.792180515	6.508183163	5.340275508	11.66462508
			8.441422532	9.841664542	6.553522377	8.462485332	7.547103847	6.023920434	5.378648531	6.839014806	10.22729312
			7.171759842	9.493985914	8.08346598	8.610596265	7.954859831	7.296052134	6.875183449	5.430833575	12.40232479
			6.038227881	9.738147496	6.311181996	9.093702734	6.130939347	6.646325161	7.50715226	6.992016811	9.080161216
			8.227838439	9.659713793	7.468155607	9.572919875	6.697293123	7.507563034	4.969844636	6.284051932	8.778371453
			6.705839496	9.941934411	5.613747695	8.607186105	7.472551718	5.861973382	5.974467814	5.313757247	9.724867459
			7.734795919	9.208977884	6.123362107	8.94180812	7.234796099	6.035997931	7.18405519	7.40885975	11.02886311
			8.810019109	9.630091203	6.103374237	9.061460538	7.521335089	6.741794305	6.057828457	6.68090664	11.08518434
			7.730458132	9.861049299	7.39909806	8.965293906	7.874598665	5.906308054	7.607942707	6.538166154	11.93831183
			8.836492668	9.811260568	6.319512116	9.124593721	7.367259505	6.385006228	7.316348234	7.377376097	9.783936187
			7.295487293	9.835966339	6.573065366	8.874646117	6.061071994	4.973378707	6.414175771	8.258614702	9.053106418
			8.881880983	9.854081172	5.09447862	8.813916101	7.975461732	6.030963709	5.907804882	5.696950143	10.15949359
			8.480885497	10.04076183	5.95445459	8.556136422	8.52131101	7.40595451	7.679049725	5.951388043	12.41929895
			5.35490039	10.0056527	7.742220216	8.838007101	7.682939576	7.137794112	5.62237931	6.587645178	10.05628927
			7.400190581	9.460487432	6.3923952	8.796632885	8.259944118	6.12302915	5.301000832	5.070613646	10.90079538
			7.537071606	9.788510269	6.399017055	8.839668684	5.466429826	5.467470994	7.422144701	6.633402694	8.240298598
			9.141569572	9.94565737	6.676484183	9.203316792	8.244272716	6.512045794	7.239618079	6.513332159	9.928121845
			9.380209326	10.15686928	6.593418515	8.835570392	8.508462981	7.357992158	7.282669867	6.467471812	10.20217729
			9.819413305	9.85948618	5.585508365	8.54551082	8.285490233	7.555737744	5.357681461	6.055672245	10.75986975
			9.52925101	9.443192914	4.60912765	8.351754213	8.413137948	6.406648251	7.360598462	7.156700213	10.17052993
			9.666891686	10.08752756	7.622657328	8.897113239	7.827393488	7.014409245	7.81041542	6.248868318	10.52048231
			6.537706959	9.797156862	6.113201093	9.502723039	7.053229447	7.466227429	5.569757497	5.92861665	8.404702783
			5.817263506	9.945708478	6.238768164	8.907691641	6.827224609	5.617270319	7.283718548	7.776562008	8.475772428
			7.42740833	9.636430165	6.598428929	9.601012579	5.864267776	5.566626391	7.902737197	4.795229049	10.17827978
			7.261289193	8.967918873	7.426554444	9.184587293	3.449661049	7.313576053	6.125128564	6.870672882	9.081377615
			7.628748369	10.2123495	6.180736301	8.876619727	9.060822644	6.117610575	5.696683027	5.316549771	8.50801369
			9.450024208	10.04012776	6.309368947	9.239086515	8.021380799	7.460810504	7.636077483	6.724404015	10.80498386
			8.721300813	9.957054188	6.33539666	9.808473663	7.57758157	6.585742391	5.128240416	6.510023402	8.849798313
			7.366708661	9.556410364	7.657400076	8.635522569	6.909570407	5.774330283	5.70974317	6.530182999	9.750452597
			9.139679535	9.480201739	6.314979322	9.62689658	7.717084347	4.400293847	5.275473002	6.385306127	11.00601126
			8.672219258	10.17969426	6.423189783	9.395503239	7.634907195	5.157674603	6.11214183	6.175254659	11.3704102
			7.888250651	9.532158073	7.20761704	7.681328928	7.66700096	7.886309908	8.304408299	6.006866448	9.743836387
			7.910125043	9.664392431	4.68269239	7.731145744	8.031547973	5.874057355	5.683662132	6.219318234	9.66812293
			7.857840898	9.635181839	6.435867471	8.500233142	7.005445195	6.152915203	7.736189325	5.59951576	11.4403074
			7.979281246	10.08086471	6.669105018	8.263611477	8.880666363	6.895449429	6.571401744	5.306476048	9.881324425
			7.377735219	10.42316714	5.422639872	8.708878359	7.541834908	5.971055366	7.078551576	4.388614641	9.813951787
			7.904515427	10.03953222	4.29202411	8.725380972	8.942454456	6.217473715	8.237214562	6.236722838	9.579031919
			6.672130719	10.40806397	4.406611453	8.555393772	5.819452223	6.171507239	7.107794899	5.904081121	8.558064287
			9.766042605	10.21007412	6.88266513	8.639861518	8.711575281	6.230906519	6.09692999	5.035545738	11.18989135
			8.017429273	9.850215987	7.412501491	8.809717164	7.924894228	7.067573012	5.341577921	6.586117892	11.46790729
			9.319548642	10.32047234	7.047704732	8.462166246	8.666133532	5.638759469	9.922862886	6.413742109	9.550211247
			8.616314972	9.988571921	6.629881031	8.908165504	7.444749825	6.76653015	7.109625906	6.187848392	10.57457565
			7.302364717	9.946294906	6.958737095	8.36606996	7.721692818	5.7317589	5.988640266	6.020358123	9.730810815
			9.374282305	10.95325545	6.341061278	8.223980889	8.584486239	6.488772244	7.801069329	6.033164134	12.80281024
			8.855280232	10.32614055	6.545357294	8.555699	9.538962132	6.101497287	6.561103988	5.025273496	9.044938257
			10.19933828	10.18230841	7.132576133	8.583567609	9.056334396	7.109625559	6.725933037	5.67284122	11.37277695
			8.186725994	10.22458091	5.856233661	8.83004575	8.42257406	5.344490551	5.528025251	6.45956851	10.50442063
			8.758720443	10.08021461	6.386480394	8.394147026	8.817150268	6.069435823	6.22295575	6.051355447	8.650883686
			9.958694578	9.748795391	7.860754952	8.965428232	8.373204124	6.528261242	7.080798481	6.186376918	11.30156017
			MEOX1	ZNF106	LEF1	NFKBIE	NR3C2	KLF15	OVOL1	CBX2	EGR3
			8.053530942	9.878938926	7.118848197	9.171226722	7.75700415	5.948159825	5.454528665	6.258884321	10.18332526
			8.33316761	10.59331696	5.988185841	7.608388065	9.579664063	7.13438103	6.533563705	5.772935582	8.95940977
			8.612483521	9.995326398	6.007580145	9.328146786	8.116582797	6.139793079	6.151547783	6.55868548	10.44837952
			7.549905413	9.823590291	6.145767162	8.927469036	7.164523513	6.082412333	7.008930998	6.606194436	9.455575427
			8.425573356	9.814525662	5.218185727	9.352895001	7.951525861	6.109847554	6.617692638	6.515645544	9.75238033
			5.162701306	10.06079165	6.682890511	9.17653097	6.575859114	6.821117766	6.464615593	6.968977549	8.459759165
			6.996822225	9.596592026	5.989281995	8.468845861	8.108959865	5.667612268	6.552609795	6.974885401	10.57944006
			7.485026428	9.805673213	5.707577097	9.388780972	9.151727257	6.383123505	6.948550029	6.597099444	9.738634132
			8.424972393	9.597758218	6.216794431	9.631804396	7.560540046	6.395455451	7.983317635	6.502001232	9.306751969
			7.623404504	10.06778564	5.934713617	9.58866221	7.590438952	6.50068884	7.120639264	5.291274345	12.44396425
			7.757165261	9.720740661	5.863491122	9.446138251	7.307126524	5.037046613	6.930510238	5.304017245	9.000393719
			5.612623289	9.640418631	7.027185275	8.586705541	7.308401387	6.51970996	7.04218427	6.049097223	12.09743415
			4.011453826	9.377026921	6.568881449	9.286639342	7.360059766	6.985663821	5.27633744	8.090051652	7.441780038
			8.131698111	9.72898827	5.87150621	9.812025172	6.648777243	5.136365905	7.001811082	6.648841463	8.661383433
			7.908041764	9.800978962	8.686405162	8.706361277	6.663633622	6.220877402	5.628222711	6.040852772	11.21447464
			8.4471743	10.30271053	8.16991474	8.4215482	8.566524926	6.100637194	7.540564416	3.672664948	11.05814655
			6.129664089	10.12186395	6.566925138	8.395940022	8.051922694	6.302011342	6.611280605	4.666282086	10.47295795
			6.835952849	9.191233867	6.812086861	8.616314972	6.683544833	6.375314948	8.685492339	7.464667584	8.710815384
			7.024087368	9.886834985	5.784488411	8.632392822	7.039119587	6.759592215	5.729993827	6.653504681	8.952117194
			7.790023017	8.970824575	6.886601589	8.779946037	5.224626104	5.789310051	6.530080966	6.813959895	9.604652453
			3.928944227	9.356029763	4.427685591	9.484478544	6.980621587	6.308730405	7.661466087	6.965248545	9.113663056
			5.943257999	9.748983275	6.401670173	8.707854672	8.124671273	5.611320756	7.942064453	6.770009272	9.730445176
			6.761567371	9.537830741	6.386871179	8.908477923	6.046189706	5.773899468	5.861768345	6.101786749	9.201439215
			9.177949806	10.01066623	6.154917716	8.665414377	7.793237693	6.324663173	5.325254965	6.669061681	10.04669364
			5.297678628	9.837037982	6.819570344	8.844531279	5.992789858	6.912047377	8.640769095	7.429345905	8.885084695
			8.612195597	9.670019009	6.539804064	9.152671753	6.752064451	6.316152049	6.368138983	5.732399198	8.900874706
			7.423893798	10.05243752	8.178742088	8.707699951	9.174184877	6.33126409	7.4381794	5.772507528	11.45712038
			7.311038939	8.977402411	3.829919506	8.676800431	7.23736672	6.766559965	5.079710553	6.025185767	9.969435141
			6.321432271	9.729004438	7.462900951	8.421095053	6.080934386	6.02171199	7.955653208	4.713556414	9.313073677
			9.161000496	9.763042961	5.752388905	8.43440942	7.446384509	5.633168228	7.170758704	6.588362156	10.67910727
			7.398248275	10.03536351	5.598535976	8.825757674	7.317622455	6.44463979	7.036290558	6.239207071	8.750460875
			8.521871283	10.03825436	7.633923955	8.62729957	8.216182812	7.582782213	7.417603349	6.493061269	11.50744722
			7.307586602	10.22768655	6.019261455	8.290616012	7.130203689	5.127891633	7.012664622	6.803118336	9.819251537
			8.995205503	10.18627422	6.545578239	8.411183941	9.735984578	6.330613306	5.91618225	5.860077372	11.36923924
			8.530096314	9.569050881	6.634076112	8.952774436	6.276148553	6.052427546	8.005431382	6.169221256	10.38372939
			6.610237754	9.663354387	6.034348654	9.98475743	8.594052917	7.209812217	7.139023903	7.898376951	9.925919929
			8.253027562	10.05154775	5.044190869	9.007651454	7.26088369	6.600981417	7.552283887	6.348967933	10.29411022
			7.676013015	9.900294778	7.017364383	9.534563794	6.389247435	6.780004513	6.841587735	7.526511298	8.507870588
			8.760829087	10.20506051	6.861849061	9.987964799	7.532353996	6.592759427	6.454043221	3.388565113	9.816631055
			5.617561079	10.45157376	7.940633237	8.341804299	7.542276574	7.933854262	5.64400554	6.33753082	10.96353828
			7.450340406	9.741396062	4.948367706	7.943255841	8.429828221	6.938466266	6.648518757	6.28458064	9.487487985
			8.214262032	10.23019492	6.740571898	8.919256973	7.326001957	5.466088161	7.918972898	6.950966561	10.44796413
			7.999564762	10.11011382	6.678847275	8.749692379	7.462900951	6.485501469	5.530937059	6.470380065	10.99962151
			8.255181463	9.765837312	6.698905871	9.320040466	6.971554359	6.433405618	7.929831581	4.357084011	9.390053279
			8.937353505	9.850016695	6.427703094	8.983681188	8.212152859	7.14782084	5.504096189	6.154313099	9.958694578
			8.275990819	10.26733003	7.812589119	8.950603957	7.572356756	6.375519904	7.772126749	7.167417334	11.21510926
			7.600479566	9.638309404	6.408815825	8.792005677	7.815238236	5.766809849	7.554413189	6.928398102	9.955947202
			9.490116449	10.77706269	6.540077114	8.405316026	9.390993763	7.753772262	6.34243554	6.03118234	11.31701804
			7.553989764	9.481954625	6.038355667	9.266345489	8.192630815	6.016565883	6.025181603	7.30099187	10.06014811
			8.549183582	10.26547572	5.789376229	8.711889627	7.939730594	5.482679312	6.494939754	4.988130246	9.244587399
			7.771177836	9.680536575	5.428474343	8.920792909	6.658410982	5.680316822	7.630118349	6.456072613	8.275527873
			9.610183898	10.17240625	6.06998622	8.183238084	9.558986394	6.120414187	5.37866187	5.013659869	11.51170963
			6.436254401	9.938003915	8.243507805	8.834390245	8.036482025	6.664513039	8.523215356	5.069288411	8.859293561
			8.01525904	9.699819759	6.890774034	8.976823689	7.354408402	6.650361743	7.561866997	6.433850712	10.82872034
			7.981076679	9.726753456	6.772399119	8.633723509	6.998339094	6.548434478	7.324690151	6.931709779	9.18728837
			6.358367085	9.640021821	5.032765047	9.306609118	6.708662359	6.970934955	7.737729446	6.605554761	10.17508371
			7.982268471	10.13745097	7.100342416	9.341195062	7.965031887	6.401182462	7.026337833	5.93066578	9.938101678
			8.649405477	10.19977185	6.728034091	9.337500521	8.219236764	6.299030272	8.06208432	5.767250439	9.609177451
			8.934419939	10.35285805	5.394466706	8.389448669	9.12132328	6.682159778	7.424298299	6.062853412	10.46884251
			9.089391236	10.4150189	3.341596511	8.058890316	10.42380852	6.582575263	5.677228373	5.430824871	12.00358192
			7.621520344	9.652839716	7.229645809	9.458806342	8.665975563	5.399258615	6.280937866	6.39764609	10.28665486
			6.359734218	9.983824748	5.460795839	8.452925064	3.7143838	6.992266181	8.409186758	5.150071847	8.651974414
			7.702130041	9.761731079	6.232967587	8.730616565	6.743588619	7.763811129	7.340611401	5.751905275	11.13501615
			8.669165004	10.09706173	6.238905822	8.520862841	8.518738973	6.537988195	7.60353061	5.131862091	10.8588786
			7.720416108	10.24238745	5.906881015	9.279707858	8.006074045	6.495210501	5.840155304	5.943020874	8.149297755
			7.308647024	9.607351085	5.082413443	8.481199027	7.331173799	5.700302717	6.542171497	7.107349421	11.54625967
			6.489249564	10.478825	6.492383827	8.549335867	8.843457768	7.425945356	5.522513924	5.646359784	8.915076783
			7.836062804	9.901197784	6.709192198	9.082581183	7.803969317	6.495164783	5.487590752	6.730684399	8.025945523
			8.604939874	10.24719861	7.050286791	8.825757674	7.003607606	5.483811134	7.613051391	6.090500628	11.47072327
			9.198028987	10.14440142	3.975349885	9.19194041	8.33047518	6.925107028	7.026434388	6.677165012	9.620583044
			6.84373921	10.09252944	7.293522985	8.953391247	7.42895793	5.513181258	7.970472465	5.318481276	8.620011911
			7.331486144	10.62973156	4.158108225	9.859073417	7.106015812	5.509372878	5.929756964	5.782023655	11.07892596
			5.690041368	10.04002028	7.104619971	8.806017481	7.414464252	6.171080995	7.259445771	4.997873062	8.975094372
			7.309760706	9.952869891	3.405790285	8.511442711	7.462219702	8.904996501	7.744856455	6.792355471	8.356454014
			7.849519085	10.02495528	5.60145493	9.552224406	8.424634943	5.805170712	7.635777583	5.242251351	9.385742145
			7.45769713	10.05489075	6.666275135	8.792160616	7.329532194	7.258574267	7.375062825	4.979984626	11.27466183
			8.10467381	9.840903434	6.203762038	8.687022909	6.965328224	5.716885204	4.916673587	5.930340737	8.622253147
			6.673762425	9.678486338	6.981068209	9.646555709	6.147178108	4.916372099	5.079566537	5.357534911	10.15160644
			10.55707934	10.99455999	6.175037332	8.230372087	9.077823668	8.494312458	7.146740279	6.473847005	9.366012356
			8.777171161	9.228632619	6.780869033	9.880622329	7.952093501	6.359546769	5.479315907	6.348054528	9.496365741
			7.522187062	10.32134304	6.306082239	8.687631206	8.844364292	6.40664	5.889884895	6.395890032	8.719343193
			8.451755663	10.36072461	6.274804224	9.517617489	8.134067323	6.024488359	5.667727386	6.508738698	9.978008434
			6.016036903	10.21803372	6.27147861	8.225920892	7.155639553	6.394477895	7.554895385	6.693802602	10.642245
			5.74656104	9.380934681	6.350858405	8.220260394	8.456654568	7.143160826	7.737316919	6.384025719	8.048499098
			8.010061754	9.659850897	5.848621379	9.239239696	7.815530307	7.125463693	5.875819136	6.30436701	9.572764369
			6.142470222	9.592107387	7.576727716	9.060078424	7.749232025	6.659164671	8.484603187	6.578192488	8.559710566
			7.551611012	9.835446282	6.173065944	8.568912085	7.938154778	5.038058892	8.150660003	6.053089677	10.05134396
			8.093876858	9.751373872	4.485099585	9.549266144	8.270539781	7.262101692	5.516323632	6.612673859	8.275243636
			8.05806986	10.19503128	6.01050253	8.7039658	6.712642629	7.400428279	5.802751626	6.190359868	10.77113635
			9.881683969	10.10671738	5.810732217	7.895012972	8.868370923	6.757021608	7.200408749	6.886168225	10.72923975
			7.784878191	9.953040732	7.387677084	9.226300867	7.615814337	6.179405391	6.221578029	5.549990607	9.581671089
			5.456202794	9.591362581	6.579315072	8.376013681	6.869002136	5.905637502	8.46633992	6.447498424	12.54152214
			7.244329513	9.672604937	4.998562173	8.674186928	7.65310412	5.323604573	5.859911021	6.626074943	8.738457802
			8.787086077	9.806278517	5.913749219	8.631813457	7.706153719	6.41017087	7.662974815	5.774425599	10.21051891
			8.493097332	10.1958158	6.931919282	8.156950333	7.28159976	6.723217738	7.549386106	6.726130014	10.26263122
			8.311713951	10.35054608	6.782521248	8.623599843	7.694281936	6.636752771	7.926094241	6.664948201	10.70233082
			6.419934737	9.955768864	6.805226447	8.475163017	6.968846294	5.6240582	7.586097358	5.901592691	9.653887662
			6.446106753	10.05759607	8.0760272	8.566841346	7.61498232	6.522988798	7.166474327	5.202690956	9.32321159
			8.505357162	9.793236045	6.79441009	8.993553537	8.099975861	6.786622223	7.803847756	6.51796354	9.986460866
			8.834548002	9.969172578	7.151110254	9.536667138	8.324878863	6.226587354	7.279304641	7.165456644	10.95167084
			7.054258817	9.852200951	5.589770132	8.986032139	8.461849069	6.777488988	7.874988688	6.703062888	9.681502454
			6.399612838	10.50848749	5.57691667	8.717253919	6.699736625	6.150866999	6.840724329	7.24763167	8.078968455
			9.610183898	10.36840995	6.257922917	8.87990956	7.867519247	7.048148458	8.042358563	5.6327753	10.79333182
			7.587302759	10.02427412	6.686135024	8.452637578	7.358161441	6.390441215	5.615212514	7.213562182	8.398587911
			7.462377428	10.2071086	5.920209716	8.498873751	7.684532378	5.963359135	5.814834201	6.119661224	10.69996196
			8.121278993	9.898777414	5.757170794	8.472980084	7.613101495	7.502627751	6.636261554	6.619959416	9.353208428
			6.078814292	9.47682592	6.324422692	8.825008397	5.882152012	6.379496944	8.105503769	6.38302049	11.38624319
			9.709718485	9.687838707	4.08871088	8.800667848	8.729579276	6.08692908	5.295690887	6.777739359	10.66587493
			6.438058786	9.120663168	6.297928957	9.288893529	8.552176104	4.997286421	8.080177234	6.186080464	8.154757339
			8.038435467	9.850004145	6.562987572	8.622834669	7.85729168	6.580438481	7.490009764	5.842372939	11.81481146
			8.728570995	10.04413436	6.027165307	8.646554128	7.90509673	6.379954018	5.951958357	5.345976783	9.575058344
			7.409968922	10.0508203	8.338907751	8.44616963	7.891103603	7.199378291	7.85087611	6.959565787	13.02166945
			7.818681162	10.03709986	7.11725389	9.217631926	7.674023276	6.405213271	7.334668404	5.874175445	9.972736101
			7.700164497	9.365291378	6.570982	9.353513162	7.808045762	6.423563681	5.252767092	6.058467072	10.15789674
			8.478159778	10.4962192	5.829974604	8.779621188	8.17797368	6.638645083	6.055833542	6.690636303	9.243020246
			7.283325331	9.236258223	6.200722421	8.737565856	6.858924526	6.038878055	5.73121519	6.532565596	8.30535624
			6.680959136	9.894799562	6.867873411	8.535016757	7.568928182	6.978241758	6.166392861	5.718881243	11.83335991
			6.743450609	10.05881818	8.993379626	8.897395732	6.856663321	5.835431333	7.013180461	6.455814164	7.879932427
			6.861092544	9.855106908	6.470255022	8.790518741	7.87880143	5.868234287	5.44302825	6.670286482	8.294886445
			9.470506783	10.33431401	6.522531552	8.634463852	8.234687206	6.31818224	5.230626397	6.509253976	12.2618611
			7.491212696	10.05297128	2.817426426	9.633321195	6.19188038	5.590837812	8.024448896	7.098365229	7.999311348
			6.60951429	10.28475251	6.697544012	9.016788638	7.099591264	6.22832337	8.180231882	6.870793498	11.43292531
			6.160622643	9.463784298	6.063674305	8.9187981	6.653143312	6.831807881	6.447668987	7.164468647	8.066866806
			9.409882982	10.52863705	7.18392812	9.00176165	9.307529002	6.483713634	6.659771778	5.803407782	11.17809289
			7.533071049	9.624817686	6.652746751	9.683703797	6.631104767	5.65836268	8.263663986	6.3032763	9.356572734
			7.828567013	10.10589929	6.167160375	9.026515581	8.22172979	7.528536059	5.941226954	6.059152935	9.902584629
			7.404139002	10.16989305	5.739737474	8.508462981	7.693164208	6.975315475	7.428798937	6.621749217	8.252718297
			6.925066055	10.1766168	3.567473154	7.868368223	7.903184825	6.971994267	5.471730845	7.074430685	7.722722114
			5.165852546	10.36926507	6.136329951	8.642229629	6.670997045	7.184085744	7.630902249	6.43113721	11.56654964
			8.128170638	9.583103161	6.15867837	8.065316043	8.673594986	6.306861483	6.648189749	5.934048711	11.17196777
			5.478367412	9.355365815	5.590702871	8.792756937	7.031350728	7.114685887	6.334358701	6.545871993	10.15347547
			7.296432021	9.349322226	6.427231549	8.422832619	7.778493271	5.812391614	7.895321484	6.513830777	10.89877687
			8.213991639	9.872673923	7.080977111	9.258119397	7.689954214	5.517056897	7.122984489	7.774796674	8.700076481
			8.463835367	10.00189007	5.2258725	8.885391849	7.77264296	7.524853053	5.983720721	4.803314469	11.72306698
			7.746658499	10.49704078	6.74147462	9.863512578	7.676013015	7.783082528	8.459607746	6.045658809	8.437931456
			9.316680439	10.03251182	7.039473624	8.706514775	8.991711845	7.631869855	5.635600408	5.584493909	10.53258007
			7.302613875	10.19404637	6.273693081	8.94276068	7.630897286	5.953681557	5.544866693	6.564645357	10.88989367
			8.319198991	9.912042231	6.482699988	8.642089597	8.265183874	5.847988383	7.536234977	5.194620769	10.93135191
			7.544702573	9.855486632	8.040947773	9.025426812	7.720866708	7.420688998	8.326358554	5.308444385	10.6106107
			9.302385244	10.39773936	6.868879253	8.373056809	8.171546527	5.871142685	6.455077566	5.919265768	12.03244147
			7.261823861	9.891379265	6.70302839	9.076279055	7.172168427	6.728253421	7.231763085	6.626674016	8.402788017
			6.676010451	9.828963931	4.705913273	8.615173224	8.128170638	5.484384347	7.465688139	6.577688439	10.50442063
			7.490491693	10.12931043	6.7840265	8.484923226	7.246625053	7.240429389	6.059667175	5.161872336	11.83441754
			8.780407021	10.57926191	6.510827966	8.595689087	8.453801484	6.393903163	5.115722039	6.029047684	10.56278782
			9.239711551	10.20129718	7.557002738	8.342998709	8.26867724	6.695131599	7.354067652	6.047564263	10.38927793
			8.361205174	10.25218073	6.053133908	8.927334677	7.602667365	5.984275855	7.915314317	7.075932714	9.577869025
			8.342695519	10.48433412	5.554483989	8.786500953	8.339917135	7.097536017	5.629170344	6.428891334	9.775709985
			7.615970928	10.06370311	6.379384018	9.282165057	7.416641599	4.942169116	8.077117955	6.507204918	8.863535915
			6.18767108	9.894290317	4.505598914	9.095119212	6.744301062	7.026241053	5.961195009	6.811989672	10.2780907
			6.305198913	9.817060863	6.166240891	8.634920186	6.917445414	6.114535122	8.426623872	7.012682308	7.674440305
			7.334958209	9.728432274	6.395411747	8.728876097	6.447277679	5.585491591	6.425865559	6.919265272	8.392561011
			9.485795813	10.02175568	6.070763545	9.283595173	7.697722164	5.747034531	5.819104812	6.004062997	9.868204225
			10.41350081	10.44458589	6.88536116	8.479662975	9.77120023	7.773367909	5.897116924	5.962680297	9.998044066
			8.804197168	10.13407379	6.144197964	8.630585901	7.600357365	6.312480644	7.769941802	6.398046681	8.766336234
			7.903625516	9.733398951	7.330644217	8.945649011	7.392455472	5.54187585	5.041498831	5.84816626	8.990006073
			7.326431925	9.899803215	4.600583999	8.704116118	8.450844423	6.276115489	7.317686227	6.083953164	8.608818504
			6.911556379	9.723410945	5.98587483	8.748512927	5.236366455	5.986366942	7.187176569	6.488877905	10.67135715
			6.213655696	10.19353378	4.014639766	9.393719706	8.154019806	7.308058789	7.805136893	6.787201474	8.138044815
			8.093307497	9.66364364	7.918161527	8.702661154	8.361358518	5.399788549	9.019800708	5.999829858	9.500591424
			7.959543506	9.35465932	6.554915906	8.25388785	7.701296917	6.259539673	7.376063341	6.437092146	9.541917289
			8.64418999	10.37840643	6.018713008	8.807928844	6.267407002	5.574095875	7.307858293	5.247073332	8.210513701
			8.798570983	9.881294823	7.073822432	8.711428065	8.5066881	7.591666871	7.88396338	5.872667422	11.93482841
			9.968527015	9.80933779	6.336258482	8.457115463	8.585984968	6.35509303	9.512741758	6.16450158	11.67349198
			8.970649015	10.08273541	6.368958875	8.592883619	8.254318003	7.659706241	7.362379612	7.256750671	11.01755687
			6.910074123	10.30234866	7.001598063	8.405474374	7.980466149	5.212236696	7.618726035	7.539770917	9.312094006
			7.881424633	9.892646593	6.455764473	9.527761798	9.629599417	6.842969858	7.762804872	7.349922995	8.826814577
			8.612927966	10.21968664	8.381224494	8.531119809	7.071322688	6.390922571	7.123086926	6.256893021	10.55753824
			9.386393289	10.81077534	5.955212515	8.813472848	8.405474374	7.378354566	7.356060532	6.241375791	11.03475375
			7.975752839	10.07604334	6.686450473	8.93123995	5.461323795	6.253886213	7.193577082	6.232760531	10.49226124
			7.788594926	9.917934458	6.74918077	8.852569393	8.341058567	5.825036812	7.582377676	4.964434451	10.01938195
			9.209178931	10.12232764	7.290635612	7.976754703	7.777640178	6.829736439	5.76213347	6.62312002	11.08016363
			7.910805481	10.04068101	6.377921113	8.65691505	7.299850273	6.216729067	5.667694189	6.616064794	9.30028721
			6.562002111	10.39431586	5.614235909	8.378963497	10.06459433	6.688933415	7.936227787	6.432733342	7.779768109
			8.295180506	10.12354383	7.188193658	8.496544521	8.346085922	7.294614493	8.144343283	4.754005613	12.64202752
			8.40801509	9.414485661	7.200803862	9.083049586	7.301828641	6.421529485	7.804764917	6.005542106	11.72506993
			6.907815222	9.773864381	5.713667437	8.302169018	6.387197299	5.01050513	7.374737551	6.53700388	10.90647656
			7.51824761	10.29900948	5.352605097	8.837860934	7.940774924	6.049821753	6.595237104	7.551386682	8.623764068
			7.567401606	9.611617542	6.686710014	9.751150053	6.436977867	5.87585672	7.121915926	6.098990086	8.89859407
			7.77434575	9.929383476	5.813218534	8.202619325	6.685562003	5.144379844	5.025584692	5.691172554	8.25755642
			7.508676722	10.27502448	6.47933433	8.509520983	6.736994747	7.16752988	8.032999623	6.687586769	10.7649823
			8.946587514	9.328910815	7.426704425	9.115210657	8.240298598	6.915576327	8.122996166	7.121709688	9.726615793
			6.993042069	9.125024906	6.594908118	8.625080399	7.185159622	5.848398083	6.255412676	7.344143284	8.019917529
			7.084675586	10.41054051	6.390529939	10.25986661	6.341835167	6.121372567	8.276887255	7.718393773	7.214322526
			8.228571059	9.868394112	6.354080501	9.131822167	7.116058163	7.060131984	8.006396771	7.021260331	8.999163005
			7.387243174	10.00181072	6.30374374	10.11605655	6.79835584	6.837152605	7.979687027	7.458693287	7.794400474
			6.868489526	9.571116642	6.47256867	9.094019444	6.545357294	6.908626401	6.899948556	6.119406738	9.441148721
			8.428642475	9.522326101	6.87474264	8.336233217	6.550519985	7.292157903	6.702495369	6.857894958	8.119852097
			11.26889823	9.691490737	6.141094843	8.950458245	5.960933739	6.036833691	8.308479564	7.065175535	7.496522895
			8.508462981	9.393170139	5.140454714	8.937353505	8.168423012	7.074635218	7.189968144	7.063371675	9.174802569
			7.03692721	9.877390899	5.247570346	8.899362759	8.308929921	7.093707506	7.49508084	6.038455808	10.09667034
			8.319523294	9.982039178	7.913894482	9.100839181	8.124067272	6.108266449	8.096207065	7.238874123	12.30518267
			8.296273562	9.875829853	6.911804362	8.733867024	8.093001361	5.69453908	5.607930253	5.746982159	10.27658358
			9.969612632	9.760240031	6.119149086	8.550238083	9.776233281	6.488572313	5.514693438	5.934580351	12.49629065
			7.655798623	9.999077121	6.956679138	8.613082071	6.79141991	7.300005219	6.992505777	6.606940403	10.67161656
			7.749520051	9.914649226	7.067788523	8.577771965	7.37691794	5.784306828	4.901231728	6.887485817	10.26174273
			7.949345782	9.619557126	5.570099043	9.616822779	7.12627265	6.09971111	7.641636705	6.647051829	9.311152898
			8.998071835	10.14362744	6.176981513	8.632541575	8.40096452	7.670344755	7.846410665	6.869202751	11.2239708
			7.692388399	10.10018407	7.312672325	8.837110974	8.286760161	5.872086974	7.557797633	6.049574987	11.64634431
			7.06097586	9.498453947	4.208950779	9.400465778	7.145773502	7.182638627	5.625133392	7.049413334	9.490768401
			8.183700676	10.0969692	6.666275135	8.885531901	7.895304683	7.817092792	7.678151376	6.42201383	11.52281062
			6.914215702	9.228254687	5.884240655	8.449811776	6.189394982	7.281255896	7.53038746	6.812897742	11.95708738
			6.680804862	9.594610494	5.534940223	8.761557878	5.986850102	6.633594888	7.36895252	6.390417762	10.50747155
			5.022147908	9.793837084	8.390324504	8.067598728	7.460794162	7.077556857	6.424894721	5.817660534	11.29727929
			8.980192215	10.72147714	5.126630651	8.607342268	8.933175263	6.513149592	5.604026998	6.634912574	11.71904043
			7.750968888	9.94243437	7.113945254	9.155021071	7.119209311	5.95906843	7.580227248	6.874967673	9.767102964
			9.09927277	9.729519654	6.211368855	9.536822096	8.242479157	6.097380228	5.447105893	6.542975302	10.9079349
			6.730892831	9.94684355	8.233898572	8.695596777	6.733134806	7.240813383	7.069063772	6.605605893	9.982298581
			5.967634328	9.459030931	6.196932466	8.668284947	9.249032448	7.111847409	7.502740655	6.53736481	8.687631206
			7.214867524	9.871906224	7.003467695	9.457802126	7.425985139	7.132014905	7.681855251	5.945526831	9.210252704
			7.813884412	10.09969957	6.723922642	8.27853062	8.372747369	7.722681193	7.869050316	6.187855945	9.57425451
			6.412420814	9.616598633	6.670354559	8.452195839	4.657127034	4.894199786	6.036717885	6.907498503	9.928668576
			7.165749804	9.591797116	8.033295026	9.035987393	7.443610293	7.377963362	7.645220483	6.749120116	9.854082572
			8.55496129	9.142192965	5.863302855	8.550711402	7.204149836	6.694983587	8.479480156	5.780269272	10.47137172
			8.474425186	10.14289434	5.725634095	8.464281097	8.115110727	7.62837765	5.653890274	5.600925584	12.28913622
			7.68826548	9.65795622	6.503129605	8.332003142	7.557421193	5.857373736	6.420256508	6.05807593	10.96441947
			6.886367106	9.106343397	6.48958811	8.78368508	8.132262033	5.548523149	6.875637128	6.963351233	9.986835635
			7.280098541	9.96518959	7.953736117	8.225788709	6.661903741	5.488252256	8.086990092	6.647511315	10.87212703
			2.868388462	9.605374742	5.939142423	9.103657714	6.304267767	6.882243866	8.054020673	6.816866906	10.32608646
			7.482906092	9.649508395	6.734037803	8.95568928	7.081805177	6.446843733	6.065637861	7.101810778	9.928668576
			6.395204174	10.19546673	6.723808241	8.760244041	7.849519085	6.904829683	7.263428915	6.586501685	8.850719052
			8.105285929	9.650060579	6.440847673	9.118201119	5.71934029	7.196879124	5.581588915	6.747598339	8.526986471
			9.249796795	10.73528929	7.134168426	8.665822009	8.761409852	6.873489359	5.620232092	5.061903199	10.41218913
			4.766314627	9.942511164	5.237271216	8.349334434	4.478943964	6.442478575	5.247689359	6.01246161	9.851052168
			7.329383801	10.39743507	7.577731696	8.434993989	6.483884247	7.044266815	9.144026998	6.285756136	13.65745595
			8.020802793	9.818440386	6.908797551	9.658489566	5.750797292	6.442267051	5.010213239	5.670323557	9.654544399
			8.246335359	9.910230711	6.670997045	8.927011134	7.27068654	6.304219577	5.431970169	6.713862094	9.89761309
			8.925519706	9.898507931	6.760393367	8.502237892	8.393141541	6.468057049	5.304988521	6.575555039	10.52619497
			7.711210854	9.499514401	6.332527791	9.071055924	7.527388188	5.545202531	7.513612066	6.079096878	10.49729036
			7.986039592	9.775514773	6.248431586	8.764402356	8.670822788	6.057017338	8.002429798	6.113463686	10.98219885
			6.762403784	10.08185924	4.46124205	9.457202123	6.889268362	5.98410645	8.372754973	5.448626254	7.940914753
			8.196201187	9.870765965	7.655553523	8.972946219	7.079571811	5.540044748	5.954901507	6.303624765	10.15929662
			9.172656859	9.564038891	7.114477884	9.724513955	7.982554439	7.02276548	7.087726879	6.851962045	10.89264098
			7.991558451	9.88195416	5.556183782	8.772612783	8.44950216	6.326810702	5.956136542	6.285968988	12.15335457
			7.563785015	10.13159815	6.527482374	9.001913132	7.293229897	6.157022936	7.826983851	6.275037614	9.659490993
			7.724728631	10.21595627	7.385175512	8.198947589	8.051646808	6.616106898	7.791734366	5.463234559	9.709356695
			8.186428799	10.03263334	6.895301524	9.209499824	7.187696223	7.358864829	6.490592985	5.43932805	10.46631554
			6.374945488	9.611202619	5.982650246	8.667811248	5.983843292	7.451396219	7.236655872	6.238749733	8.273083196
			7.420140046	9.997517053	6.964647684	9.799382239	7.510603614	7.040994191	6.904357734	5.665870255	9.578537946
			7.449817839	10.29448626	7.214451934	9.017569238	6.283612156	5.214889428	8.3372098	6.026867131	9.725389947
			8.337410828	10.37434868	6.338800781	8.273918239	7.428398862	6.677795475	7.605229418	6.340164839	11.74959457
			7.325879843	9.836998657	5.587940771	8.634331263	7.216888052	5.674578773	6.492277468	6.486910391	10.54645215
			8.853171697	10.32050233	6.772261345	8.951993843	7.306074955	7.040531363	5.989821147	5.652919034	10.82872034
			9.031788145	9.439101435	4.430368786	8.539746822	8.366806187	6.50731647	8.384270275	6.747463956	9.631133918
			6.714412803	9.502291935	6.657112703	8.40829903	6.33539666	7.208404641	8.121880041	4.901753122	10.90537709
			7.756728452	9.528946766	7.166705108	8.729877652	8.675276417	6.122253242	5.436093422	6.157738133	8.918196313
			7.166389233	9.726189058	5.75732233	9.643500758	6.086576786	7.585423272	7.732240256	7.164344377	8.049672681
			8.55391605	9.817169999	4.568572288	9.462976583	8.108362037	5.732879883	5.148702322	5.035389451	9.66361596
			7.941349445	10.42631729	7.272286445	8.481764848	8.244272716	6.295943151	6.763347867	6.542342703	9.642137124
			8.207958844	10.06093715	6.808143013	8.773229032	8.361205174	6.841468681	6.745265913	5.664559673	9.07983952
			7.697295753	9.907652622	6.682762115	8.648192123	7.568412407	7.105195801	5.528512124	5.406638553	8.84604406
			6.671360652	9.623709278	5.267112696	8.621488751	7.664319393	5.697575038	7.934894589	6.366201493	8.460370638
			7.328867094	10.0846968	6.629258758	8.353498167	7.062607989	6.654824897	6.240548898	4.982094366	12.41388542
			7.168027725	9.505178941	5.587149701	9.527433147	7.083494744	5.926071093	7.430989243	5.238846576	8.341472533
			8.606298197	10.32957557	5.45588621	8.564578011	9.791654234	6.451404589	5.784157925	5.740979947	11.32700609
			7.76857546	10.14669725	6.183610091	8.141404605	7.698595361	6.139602314	6.926612693	6.187290973	10.46814921
			8.40351971	9.602642886	7.351468855	8.802468979	8.215572833	7.432029126	7.264717909	6.415714768	9.730810815
			8.681618836	9.895775344	5.854282774	8.826962203	7.676591063	6.203266817	5.516366875	5.95988065	9.659661036
			5.865789418	9.837323746	5.944785367	8.860946499	6.628881594	5.427287943	7.49758477	6.588271108	11.8295356
			7.386834413	9.932304653	7.102200267	9.093398863	7.262341222	5.616166105	5.622056124	6.428583892	9.71522041
			8.282247487	10.47323107	4.603645512	8.869319535	7.402940547	6.350425683	9.037626196	6.953403822	8.123486228
			7.446257162	9.476029268	7.081921003	9.118044378	8.105285929	6.571027986	8.423526111	5.774361294	10.94337385
			6.52486388	9.146028502	8.080406714	8.354683604	7.085297759	7.638603151	6.086876219	5.540203276	9.095119212
			7.684235954	10.13494961	6.850505611	8.699618698	7.899073787	5.617598578	5.26617636	6.676635855	10.27680882
			8.505644903	9.811707392	5.485215612	9.748315437	8.080842303	5.682224794	6.854820694	6.708456944	8.499932393
			8.440958554	9.555965742	6.511638634	9.365343225	7.924594071	7.404089952	7.138402102	6.272677614	9.694615332
			8.791241821	9.955521759	4.677474442	8.65962886	8.175472567	6.557475541	6.273909797	6.414084505	11.64679088
			8.682222713	10.26306496	8.527418748	8.771697862	7.75599333	6.296949047	8.011474359	6.493735296	11.98577748
			8.925812415	10.26595214	6.501351485	9.516646607	7.382744394	6.248817122	6.224522349	6.505104133	9.362916514
			8.042775184	10.04098853	6.863518988	9.760117373	7.071545707	5.085220725	7.296560816	5.988852887	11.66419049
			7.90996815	10.10783641	6.105361082	8.921075942	7.238127052	6.808907663	7.017430586	5.897881614	10.03886564
			8.637296553	9.295962539	6.641741013	9.777790217	8.226538042	7.195251534	6.21735238	7.047067166	8.856759487
			7.905953303	9.736081838	7.062491801	8.98352198	7.407347119	6.728109688	6.19540929	6.388967451	10.85361579
			6.176981513	8.982415317	6.390629876	9.571087646	8.058193871	7.850231113	7.087716648	6.236594824	10.58906388
			7.007495056	9.925536112	5.499635687	8.473995931	7.418198808	7.796349832	5.84745152	5.946073896	11.62102076
			8.552314491	9.605636601	6.311033238	8.967726375	7.2261972	7.167940036	7.367904771	6.639656021	11.86053184
			10.00846444	10.23610266	5.950160227	8.645071222	9.401284091	7.550293246	6.652711271	6.003304542	10.72489045
			8.90329409	10.12316362	7.17427355	9.587674511	8.151945797	6.192697676	7.21384706	6.030743489	9.638984964
			7.840158349	9.630339803	7.576579064	10.43882265	9.189916445	7.31505692	8.272863806	7.062267751	8.918498236
			8.965581164	9.831332212	6.966618711	8.667516449	8.326057363	6.792180515	6.508183163	5.340275508	11.66462508
			8.441422532	9.841664542	6.553522377	8.462485332	7.547103847	6.023920434	5.378648531	6.839014806	10.22729312
			7.171759842	9.493985914	8.08346598	8.610596265	7.954859831	7.296052134	6.875183449	5.430833575	12.40232479
			6.038227881	9.738147496	6.311181996	9.093702734	6.130939347	6.646325161	7.50715226	6.992016811	9.080161216
			8.227838439	9.659713793	7.468155607	9.572919875	6.697293123	7.507563034	4.969844636	6.284051932	8.778371453
			6.705839496	9.941934411	5.613747695	8.607186105	7.472551718	5.861973382	5.974467814	5.313757247	9.724867459
			7.734795919	9.208977884	6.123362107	8.94180812	7.234796099	6.035997931	7.18405519	7.40885975	11.02886311
			8.810019109	9.630091203	6.103374237	9.061460538	7.521335089	6.741794305	6.057828457	6.68090664	11.08518434
			7.730458132	9.861049299	7.39909806	8.965293906	7.874598665	5.906308054	7.607942707	6.538166154	11.93831183
			8.836492668	9.811260568	6.319512116	9.124593721	7.367259505	6.385006228	7.316348234	7.377376097	9.783936187
			7.295487293	9.835966339	6.573065366	8.874646117	6.061071994	4.973378707	6.414175771	8.258614702	9.053106418
			8.881880983	9.854081172	5.09447862	8.813916101	7.975461732	6.030963709	5.907804882	5.696950143	10.15949359
			8.480885497	10.04076183	5.95445459	8.556136422	8.52131101	7.40595451	7.679049725	5.951388043	12.41929895
			5.35490039	10.0056527	7.742220216	8.838007101	7.682939576	7.137794112	5.62237931	6.587645178	10.05628927
			7.400190581	9.460487432	6.3923952	8.796632885	8.259944118	6.12302915	5.301000832	5.070613646	10.90079538
			7.537071606	9.788510269	6.399017055	8.839668684	5.466429826	5.467470994	7.422144701	6.633402694	8.240298598
			9.141569572	9.94565737	6.676484183	9.203316792	8.244272716	6.512045794	7.239618079	6.513332159	9.928121845
			9.380209326	10.15686928	6.593418515	8.835570392	8.508462981	7.357992158	7.282669867	6.467471812	10.20217729
			9.819413305	9.85948618	5.585508365	8.54551082	8.285490233	7.555737744	5.357681461	6.055672245	10.75986975
			9.52925101	9.443192914	4.60912765	8.351754213	8.413137948	6.406648251	7.360598462	7.156700213	10.17052993
			9.666891686	10.08752756	7.622657328	8.897113239	7.827393488	7.014409245	7.81041542	6.248868318	10.52048231
			6.537706959	9.797156862	6.113201093	9.502723039	7.053229447	7.466227429	5.569757497	5.92861665	8.404702783
			5.817263506	9.945708478	6.238768164	8.907691641	6.827224609	5.617270319	7.283718548	7.776562008	8.475772428
			7.42740833	9.636430165	6.598428929	9.601012579	5.864267776	5.566626391	7.902737197	4.795229049	10.17827978
			7.261289193	8.967918873	7.426554444	9.184587293	3.449661049	7.313576053	6.125128564	6.870672882	9.081377615
			7.628748369	10.2123495	6.180736301	8.876619727	9.060822644	6.117610575	5.696683027	5.316549771	8.50801369
			9.450024208	10.04012776	6.309368947	9.239086515	8.021380799	7.460810504	7.636077483	6.724404015	10.80498386
			8.721300813	9.957054188	6.33539666	9.808473663	7.57758157	6.585742391	5.128240416	6.510023402	8.849798313
			7.366708661	9.556410364	7.657400076	8.635522569	6.909570407	5.774330283	5.70974317	6.530182999	9.750452597
			9.139679535	9.480201739	6.314979322	9.62689658	7.717084347	4.400293847	5.275473002	6.385306127	11.00601126
			8.672219258	10.17969426	6.423189783	9.395503239	7.634907195	5.157674603	6.11214183	6.175254659	11.3704102
			7.888250651	9.532158073	7.20761704	7.681328928	7.66700096	7.886309908	8.304408299	6.006866448	9.743836387
			7.910125043	9.664392431	4.68269239	7.731145744	8.031547973	5.874057355	5.683662132	6.219318234	9.66812293
			7.857840898	9.635181839	6.435867471	8.500233142	7.005445195	6.152915203	7.736189325	5.59951576	11.4403074
			7.979281246	10.08086471	6.669105018	8.263611477	8.880666363	6.895449429	6.571401744	5.306476048	9.881324425
			7.377735219	10.42316714	5.422639872	8.708878359	7.541834908	5.971055366	7.078551576	4.388614641	9.813951787
			7.904515427	10.03953222	4.29202411	8.725380972	8.942454456	6.217473715	8.237214562	6.236722838	9.579031919
			6.672130719	10.40806397	4.406611453	8.555393772	5.819452223	6.171507239	7.107794899	5.904081121	8.558064287
			9.766042605	10.21007412	6.88266513	8.639861518	8.711575281	6.230906519	6.09692999	5.035545738	11.18989135
			8.017429273	9.850215987	7.412501491	8.809717164	7.924894228	7.067573012	5.341577921	6.586117892	11.46790729
			9.319548642	10.32047234	7.047704732	8.462166246	8.666133532	5.638759469	9.922862886	6.413742109	9.550211247
			8.616314972	9.988571921	6.629881031	8.908165504	7.444749825	6.76653015	7.109625906	6.187848392	10.57457565
			7.302364717	9.946294906	6.958737095	8.36606996	7.721692818	5.7317589	5.988640266	6.020358123	9.730810815
			9.374282305	10.95325545	6.341061278	8.223980889	8.584486239	6.488772244	7.801069329	6.033164134	12.80281024
			8.855280232	10.32614055	6.545357294	8.555699	9.538962132	6.101497287	6.561103988	5.025273496	9.044938257
			10.19933828	10.18230841	7.132576133	8.583567609	9.056334396	7.109625559	6.725933037	5.67284122	11.37277695
			8.186725994	10.22458091	5.856233661	8.83004575	8.42257406	5.344490551	5.528025251	6.45956851	10.50442063
			8.758720443	10.08021461	6.386480394	8.394147026	8.817150268	6.069435823	6.22295575	6.051355447	8.650883686
			9.958694578	9.748795391	7.860754952	8.965428232	8.373204124	6.528261242	7.080798481	6.186376918	11.30156017
			MEOX1	ZNF106	LEF1	NFKBIE	NR3C2	KLF15	OVOL1	CBX2	EGR3
			8.053530942	9.878938926	7.118848197	9.171226722	7.75700415	5.948159825	5.454528665	6.258884321	10.18332526
			8.33316761	10.59331696	5.988185841	7.608388065	9.579664063	7.13438103	6.533563705	5.772935582	8.95940977
			8.612483521	9.995326398	6.007580145	9.328146786	8.116582797	6.139793079	6.151547783	6.55868548	10.44837952
			7.549905413	9.823590291	6.145767162	8.927469036	7.164523513	6.082412333	7.008930998	6.606194436	9.455575427
			8.425573356	9.814525662	5.218185727	9.352895001	7.951525861	6.109847554	6.617692638	6.515645544	9.75238033
			5.162701306	10.06079165	6.682890511	9.17653097	6.575859114	6.821117766	6.464615593	6.968977549	8.459759165
			6.996822225	9.596592026	5.989281995	8.468845861	8.108959865	5.667612268	6.552609795	6.974885401	10.57944006
			7.485026428	9.805673213	5.707577097	9.388780972	9.151727257	6.383123505	6.948550029	6.597099444	9.738634132
			8.424972393	9.597758218	6.216794431	9.631804396	7.560540046	6.395455451	7.983317635	6.502001232	9.306751969
			7.623404504	10.06778564	5.934713617	9.58866221	7.590438952	6.50068884	7.120639264	5.291274345	12.44396425
			7.757165261	9.720740661	5.863491122	9.446138251	7.307126524	5.037046613	6.930510238	5.304017245	9.000393719
			5.612623289	9.640418631	7.027185275	8.586705541	7.308401387	6.51970996	7.04218427	6.049097223	12.09743415
			4.011453826	9.377026921	6.568881449	9.286639342	7.360059766	6.985663821	5.27633744	8.090051652	7.441780038
			8.131698111	9.72898827	5.87150621	9.812025172	6.648777243	5.136365905	7.001811082	6.648841463	8.661383433
			7.908041764	9.800978962	8.686405162	8.706361277	6.663633622	6.220877402	5.628222711	6.040852772	11.21447464
			8.4471743	10.30271053	8.16991474	8.4215482	8.566524926	6.100637194	7.540564416	3.672664948	11.05814655
			6.129664089	10.12186395	6.566925138	8.395940022	8.051922694	6.302011342	6.611280605	4.666282086	10.47295795
			6.835952849	9.191233867	6.812086861	8.616314972	6.683544833	6.375314948	8.685492339	7.464667584	8.710815384
			7.024087368	9.886834985	5.784488411	8.632392822	7.039119587	6.759592215	5.729993827	6.653504681	8.952117194
			7.790023017	8.970824575	6.886601589	8.779946037	5.224626104	5.789310051	6.530080966	6.813959895	9.604652453
			3.928944227	9.356029763	4.427685591	9.484478544	6.980621587	6.308730405	7.661466087	6.965248545	9.113663056
			5.943257999	9.748983275	6.401670173	8.707854672	8.124671273	5.611320756	7.942064453	6.770009272	9.730445176
			6.761567371	9.537830741	6.386871179	8.908477923	6.046189706	5.773899468	5.861768345	6.101786749	9.201439215
			9.177949806	10.01066623	6.154917716	8.665414377	7.793237693	6.324663173	5.325254965	6.669061681	10.04669364
			5.297678628	9.837037982	6.819570344	8.844531279	5.992789858	6.912047377	8.640769095	7.429345905	8.885084695
			8.612195597	9.670019009	6.539804064	9.152671753	6.752064451	6.316152049	6.368138983	5.732399198	8.900874706
			7.423893798	10.05243752	8.178742088	8.707699951	9.174184877	6.33126409	7.4381794	5.772507528	11.45712038
			7.311038939	8.977402411	3.829919506	8.676800431	7.23736672	6.766559965	5.079710553	6.025185767	9.969435141
			6.321432271	9.729004438	7.462900951	8.421095053	6.080934386	6.02171199	7.955653208	4.713556414	9.313073677
			9.161000496	9.763042961	5.752388905	8.43440942	7.446384509	5.633168228	7.170758704	6.588362156	10.67910727
			7.398248275	10.03536351	5.598535976	8.825757674	7.317622455	6.44463979	7.036290558	6.239207071	8.750460875
[truncated: 18,992 more rows]
