# Supplementary material for: Comprehensive research into prognostic and immune signatures of transcription factor family in breast cancer
Source: BMC Med Genomics. 2023 Apr 25;16:87. doi: 10.1186/s12920-023-01521-y (PMC10127334; doi:10.1186/s12920-023-01521-y)
Supplement: Supplementary file 1 — Additional file 1. R code and data. [file 12920_2023_1521_MOESM1_ESM.zip › Supplementary R code and data/Constructing and Validating the Risk Score Model/trainRisk.txt]

id	futime	fustat	ZNF106	OVOL1	CBX2	NFKBIE	LEF1	KLF15	EGR3	NR3C2	MEOX1	riskScore	risk
TCGA-3C-AAAU-01A-11R-A41B-07	4047	0	5.379625033	2.631221547	3.36569118	4.494465352	3.29278034	1.346784384	3.018447934	1.118578064	2.614262148	-0.402896245	high
TCGA-3C-AALI-01A-11R-A41B-07	4005	0	2.920535462	2.169837075	5.604646948	4.768798897	3.283676374	0.928868057	1.513789531	2.572330725	1.782632215	-0.851236399	low
TCGA-3C-AALJ-01A-31R-A41B-07	1474	0	3.324690798	2.900743547	5.550057905	4.281424863	3.50347325	0.705605655	3.590804288	0.626530596	1.304273437	-0.598792691	high
TCGA-3C-AALK-01A-11R-A41B-07	1448	0	3.913489925	3.977474358	4.003219271	4.881587444	3.822811832	1.053359612	6.670016112	1.804818479	3.178770472	-0.94948893	low
TCGA-4H-AAAK-01A-12R-A41B-07	348	0	4.306561608	3.186505868	1.406491477	4.4365225	3.949037749	1.631265927	3.629852637	2.934921398	1.816567182	-0.896818326	low
TCGA-5L-AAT0-01A-12R-A41B-07	1477	0	4.591056159	4.347007107	2.475010065	5.070280397	3.747159174	1.597902351	3.89898902	1.997735298	3.48652951	-0.792181992	low
TCGA-5L-AAT1-01A-12R-A41B-07	1471	0	4.464748339	3.256098738	1.895961518	5.679850084	3.696524919	2.140210315	2.591041631	1.371993665	3.457077277	-1.04085162	low
TCGA-5T-A9QA-01A-11R-A41B-07	303	0	4.249787185	1.477313875	1.263542443	5.027304861	1.391039872	1.151724649	0.461759221	1.057309327	0.139445348	-0.414955536	high
TCGA-A1-A0SB-01A-11R-A144-07	259	0	5.561696916	2.040338494	4.701800216	3.888264156	4.161008131	2.425651856	8.071868865	3.417552216	1.70347241	-0.849698214	low
TCGA-A1-A0SD-01A-11R-A115-07	437	0	4.74333705	2.068538763	2.512283407	4.735265455	4.118696261	1.345932174	3.054595125	2.820028771	3.346414168	-0.943259909	low
TCGA-A1-A0SE-01A-11R-A084-07	1321	0	5.119385189	3.084813594	1.939087847	3.889673211	3.652151448	1.804460942	5.020320349	3.129508666	3.461840789	-0.695458334	high
TCGA-A1-A0SF-01A-11R-A144-07	1463	0	3.968661696	4.16351569	1.841171974	4.214343961	4.101818841	3.310500113	4.112450498	1.872740941	3.347122383	-1.033298031	low
TCGA-A1-A0SG-01A-11R-A144-07	434	0	4.591824487	4.015572039	2.033432266	3.976930463	3.155180148	1.310393721	3.811077893	3.453969724	2.451131095	-0.506014272	high
TCGA-A1-A0SH-01A-11R-A084-07	1437	0	4.926042978	1.886066172	1.477428005	4.037126941	4.135651507	0.868228384	3.671171323	2.034954069	0.44368513	-0.665403716	high
TCGA-A1-A0SI-01A-11R-A144-07	635	0	4.516493276	3.2257027	2.976895704	4.841199439	3.928513663	0.494226661	4.016703109	2.151292504	1.562595533	-0.709338922	high
TCGA-A1-A0SJ-01A-11R-A084-07	416	0	4.58753825	3.626841045	1.438819635	4.037265172	3.111120356	3.570940293	4.747527079	2.444846947	2.285208663	-0.821865862	low
TCGA-A1-A0SK-01A-12R-A084-07	967	1	5.338717983	4.799823876	5.908102075	4.471862388	2.490225122	1.917227399	0.633527864	1.58848417	0.182493361	0.204952106	high
TCGA-A1-A0SN-01A-11R-A144-07	1196	0	5.574846418	4.104311159	4.468907779	4.375445703	4.080013374	0.287518056	5.908135533	3.247221393	2.229994524	-0.398375595	high
TCGA-A1-A0SO-01A-22R-A084-07	852	0	5.614207949	0.0891186	5.877900384	5.187617684	1.496103269	1.516069771	1.665492544	1.653333489	0.771203596	-0.250333948	high
TCGA-A1-A0SP-01A-11R-A084-07	584	0	4.344656547	3.107535908	5.690654244	5.351639711	4.032479289	0.572936065	1.88299985	2.370053157	2.31031646	-0.686178138	high
TCGA-A1-A0SQ-01A-21R-A144-07	554	0	4.884614582	2.773701622	1.028092756	4.234159759	4.419320306	0.602971934	2.178074168	1.435809481	2.355227243	-0.620800724	high
TCGA-A2-A04N-01A-11R-A115-07	4354	0	4.159807759	3.808124794	1.696309659	4.775795052	4.109004718	0.375039989	3.915880687	2.584960632	1.609997361	-0.808579179	low
TCGA-A2-A04P-01A-31R-A034-07	548	1	2.478931733	1.404785121	4.882517397	4.580462786	2.456443965	1.207869941	2.596613156	2.195350308	1.393015696	-0.937470793	low
TCGA-A2-A04Q-01A-21R-A034-07	2385	0	3.133127676	0.729917847	3.911087035	5.660181271	4.794043505	1.128738978	1.726037527	2.826028904	2.796335082	-1.567470646	low
TCGA-A2-A04R-01A-41R-A109-07	3709	0	4.017347142	3.367756239	0.843985911	4.009010064	5.302428634	0.83487218	4.202471631	0.900106975	1.393909177	-0.933701037	low
TCGA-A2-A04T-01A-21R-A034-07	2246	0	4.633214224	4.51579825	5.270663	5.377907386	3.530642574	1.292270366	2.003411689	3.159289644	3.27680125	-0.57511267	high
TCGA-A2-A04U-01A-11R-A115-07	2654	0	3.227844125	2.168449057	5.294460311	4.583045821	2.911166251	1.927836204	1.931463374	0.719794417	0.601894544	-0.69513542	high
TCGA-A2-A04V-01A-21R-A034-07	1920	1	3.846766346	2.952484824	2.006102805	4.53684122	3.393120045	0.847985103	1.420079566	0.564186453	2.495103303	-0.62105836	high
TCGA-A2-A04W-01A-31R-A115-07	3102	0	2.871476073	3.755827024	3.45948914	3.763194163	3.638174808	0.330116775	3.81986509	1.037662981	1.073527141	-0.601862443	high
TCGA-A2-A04X-01A-21R-A034-07	1686	0	3.409968238	1.244718164	2.894455387	4.534938887	3.294261242	1.182561345	1.145054844	1.320185665	2.296083892	-0.883827868	low
TCGA-A2-A04Y-01A-21R-A034-07	1099	0	3.20155571	3.230394062	2.515285577	4.184937569	2.68143417	1.306876996	3.151620316	2.074870126	2.227927102	-0.72000437	high
TCGA-A2-A0CK-01A-11R-A22K-07	4159	0	4.010185185	4.113083911	1.588025209	4.685645871	3.237012021	2.596476593	5.746310107	1.881851575	3.928459363	-1.032973225	low
TCGA-A2-A0CL-01A-11R-A115-07	3015	0	4.715196783	1.097555325	5.163075708	5.450228538	5.314186615	1.751323482	5.468801842	2.62710715	4.280933655	-1.481872622	low
TCGA-A2-A0CM-01A-31R-A034-07	754	1	4.500280515	3.479451759	6.243465136	5.786562213	3.342533161	0.394905018	2.318000298	0.593549557	1.496671413	-0.456778742	high
TCGA-A2-A0CO-01A-13R-A22K-07	3492	1	4.596668225	3.217691123	1.973691807	4.929151556	4.328374816	3.122549646	7.036929481	2.903060739	5.82398296	-1.460584549	low
TCGA-A2-A0CP-01A-11R-A034-07	2813	0	3.562688408	2.188291295	3.456195539	4.490217569	3.65368047	2.264955473	4.095942537	2.118770974	3.166588576	-1.12549587	low
TCGA-A2-A0CQ-01A-21R-A034-07	2695	0	3.597242655	2.54581422	2.290355475	5.001246479	3.450881616	0.34136049	4.847354227	0.847280199	1.719688697	-0.937646155	low
TCGA-A2-A0CR-01A-11R-A22K-07	3283	0	3.39284134	1.577668098	1.570599428	6.483563005	4.265385169	2.008015366	4.83533102	2.230355234	5.112053039	-1.944544111	low
TCGA-A2-A0CS-01A-11R-A115-07	2348	1	3.521043311	4.088360849	1.552235408	4.777758348	3.553760354	1.225210979	2.170415471	1.213988421	0.674023208	-0.728175205	high
TCGA-A2-A0CT-01A-31R-A056-07	2289	0	4.018023784	2.626930287	2.625836425	4.807126516	2.631376765	2.177012037	3.451515857	4.990771513	1.713016164	-0.964249445	low
TCGA-A2-A0CU-01A-12R-A034-07	158	1	4.676015573	3.889593665	2.437576771	4.177467001	4.441112995	1.374983233	4.670683938	1.983861691	3.720826977	-0.768734358	low
TCGA-A2-A0CV-01A-31R-A115-07	3011	0	4.793210901	4.348047803	1.57849071	5.022152409	5.029497084	1.436619812	6.069876302	2.964534651	3.710189974	-1.154550377	low
TCGA-A2-A0CW-01A-21R-A115-07	3283	0	3.825739026	5.359410262	3.737240227	4.688204536	2.727678819	0.406501439	3.79203712	0.809961671	1.360602862	-0.271322059	high
TCGA-A2-A0CX-01A-21R-A00Z-07	1728	0	3.496794978	3.243581781	5.159183397	4.335830821	3.26084538	1.648542852	1.568106277	1.477792479	0.207796635	-0.510102785	high
TCGA-A2-A0CY-01A-12R-A034-07	1673	0	2.650014462	2.658502325	4.871298493	3.288960579	5.05124763	1.889173312	2.798387773	0.928433701	0.079326717	-0.902194578	low
TCGA-A2-A0CZ-01A-11R-A034-07	1616	0	4.254332365	1.773219821	1.360889033	4.614970706	3.739818961	2.473000037	3.732263677	2.598447176	3.30783053	-1.191407235	low
TCGA-A2-A0D0-01A-11R-A00Z-07	2048	0	3.6736629	2.29708968	3.967977653	5.057441019	1.664632745	0.893694484	1.95450594	0.723848337	1.32444091	-0.457339139	high
TCGA-A2-A0D1-01A-11R-A034-07	1051	0	4.47015808	2.525738094	5.899109106	4.342960456	2.890781268	0.445469273	1.107935846	0.722240981	0.199136553	-0.083873066	high
TCGA-A2-A0D2-01A-21R-A034-07	1027	0	4.773219891	2.479638705	4.172687051	6.554972461	2.842374515	1.999592462	3.024160997	1.317050368	2.488324871	-0.966659132	low
TCGA-A2-A0D3-01A-11R-A115-07	1873	0	4.73552842	3.640850764	4.027194609	4.520491792	5.12076597	1.021243919	6.393212423	1.600658855	1.228537306	-0.848642842	low
TCGA-A2-A0D4-01A-11R-A00Z-07	767	0	3.75950433	5.908812764	2.191902133	3.45706502	6.082353044	1.04285909	1.979880115	2.810835578	4.898907901	-0.785921524	low
TCGA-A2-A0EM-01A-11R-A034-07	3094	0	5.013405236	4.250612157	0.98869777	4.502545569	3.152566025	0.541226364	1.856690277	1.005662123	1.477710358	-0.211837829	high
TCGA-A2-A0EN-01A-13R-A084-07	4088	0	4.027417229	2.410668418	1.57042026	4.887164144	5.441944342	1.415232515	5.061004487	1.562693198	4.022035376	-1.445404836	low
TCGA-A2-A0EO-01A-11R-A034-07	2442	0	4.369362609	3.389429043	1.640801571	4.513455211	3.745716903	1.531819151	3.046611201	2.266005226	2.838142324	-0.79289802	low
TCGA-A2-A0EP-01A-52R-A22U-07	3603	0	4.539297762	3.131164962	2.086899109	5.557641991	4.311876951	3.173485693	7.08355446	2.005166253	5.502457632	-1.565625136	low
TCGA-A2-A0EQ-01A-11R-A034-07	2426	0	3.655191122	2.505271588	4.409516181	5.391327596	3.929160107	0.568924211	2.530370471	2.589084476	2.94664963	-1.018705592	low
TCGA-A2-A0ER-01A-21R-A034-07	2263	0	5.583923926	4.079466359	0.874600312	4.467924941	2.888180096	1.423247809	4.958935589	1.082493695	2.552401386	-0.365473615	high
TCGA-A2-A0ES-01A-11R-A115-07	2190	0	5.453221915	3.127152991	0.976183552	3.905727235	4.051354175	4.915118755	7.621942873	3.726799032	3.894724488	-1.258832379	low
TCGA-A2-A0ET-01A-31R-A034-07	1066	0	5.161470712	1.624083563	0.516165652	4.145459121	2.573231392	2.608527402	3.396505998	0.869602891	2.444000427	-0.631246428	high
TCGA-A2-A0EU-01A-22R-A056-07	1043	0	4.505739215	3.833131615	3.833017667	4.49323922	4.6905067	0.382461217	2.845605465	2.241635115	2.311962363	-0.613232928	high
TCGA-A2-A0EV-01A-11R-A034-07	968	0	5.062485206	3.432918527	2.406726434	4.867971652	5.756712951	1.035081054	3.48942325	1.886200281	1.62423789	-0.929886089	low
TCGA-A2-A0EW-01A-21R-A115-07	1884	1	5.674136766	2.603654589	1.628348633	4.10161342	3.653704172	4.297953739	6.801791544	3.77914553	3.935335833	-1.10185869	low
TCGA-A2-A0EX-01A-21R-A034-07	752	0	4.774839662	2.757656082	2.479155486	4.178830686	4.396302039	0.965854262	3.878380214	3.474043435	2.870018354	-0.811016706	low
TCGA-A2-A0EY-01A-11R-A034-07	1925	0	4.316812273	2.314367848	5.322743034	4.789573423	2.991403839	2.320197451	1.950882417	2.018097423	2.892479	-0.686672206	high
TCGA-A2-A0ST-01A-12R-A084-07	3017	0	4.336826909	1.314773402	4.464398184	6.152983253	3.740378111	1.071699141	4.066222565	2.428465095	4.415396579	-1.308583139	low
TCGA-A2-A0SU-01A-11R-A084-07	1662	0	4.253482115	3.97070788	1.753057317	4.845440782	3.370303338	1.434679124	4.162832676	2.610444092	4.481888128	-0.886711736	low
TCGA-A2-A0SV-01A-11R-A084-07	825	1	4.031197462	2.655038459	4.760267153	4.858967007	3.323249205	0.201396765	3.274089454	0.649182851	0.589155238	-0.510409793	high
TCGA-A2-A0SW-01A-11R-A084-07	1365	1	3.075201325	3.463306704	1.886433305	4.250038045	2.82177152	0.712329449	1.364520877	0.612820437	1.672352332	-0.538303633	high
TCGA-A2-A0SX-01A-12R-A084-07	1534	0	4.641400817	2.689779772	2.657034768	5.188715257	3.792596266	2.067766978	3.874212248	1.97092995	3.374759767	-1.021740371	low
TCGA-A2-A0SY-01A-31R-A084-07	1347	0	4.777700752	3.20606343	1.932406254	4.920206998	4.625246117	2.320963045	4.095640115	3.304095888	4.341426663	-1.19287531	low
TCGA-A2-A0T0-01A-22R-A084-07	533	0	3.637565824	3.341246484	6.022017421	4.699208366	2.871227176	1.112449038	0.715626019	1.062816492	0.074723168	-0.312730593	high
TCGA-A2-A0T1-01A-21R-A084-07	521	0	3.540559166	2.499059604	4.268540155	5.119115135	3.540385555	0.781319095	1.861952394	1.465712899	3.137119888	-0.862731423	low
TCGA-A2-A0T2-01A-11R-A084-07	255	1	2.73067809	4.149365453	3.332935321	5.083011414	2.189121335	1.415320199	1.07967244	1.072371133	0.252213146	-0.583994348	high
TCGA-A2-A0T3-01A-21R-A115-07	1516	0	4.793512521	3.518217695	5.072701711	3.780041054	3.458513657	1.336696733	5.806337375	1.274526494	2.586325521	-0.386326964	high
TCGA-A2-A0T4-01A-31R-A084-07	624	0	4.490628885	1.521032572	2.198639989	4.394774986	4.268326468	1.547388788	4.904816673	2.41836622	4.732102232	-1.171364934	low
TCGA-A2-A0T5-01A-21R-A084-07	531	0	4.552413765	3.226898171	2.448301256	4.838575701	3.306612394	0.731271846	5.777972237	1.568483564	1.90143623	-0.726818862	high
TCGA-A2-A0T6-01A-11R-A084-07	575	0	5.349257649	2.229717425	1.645259877	4.867883098	3.976574106	1.953379295	5.993318747	2.73334427	3.046536071	-1.054876849	low
TCGA-A2-A0T7-01A-21R-A084-07	631	0	4.641802077	4.608845629	4.702330063	4.641511635	3.514509729	1.836139279	4.928903573	2.972647566	2.450590457	-0.608119802	high
TCGA-A2-A0YC-01A-11R-A109-07	990	0	5.340395329	3.820094488	2.316846744	4.613673286	6.880879199	0.964075636	4.60553672	2.496346329	1.803951076	-1.057562902	low
TCGA-A2-A0YD-01A-11R-A109-07	769	0	4.951881062	3.431720119	2.604566787	5.198396318	3.940094432	2.197498823	7.852783749	2.257157019	4.127241868	-1.180376631	low
TCGA-A2-A0YE-01A-11R-A109-07	554	0	4.640506731	3.472240782	5.394982189	5.146656471	2.783661331	1.272189444	3.108717373	3.951149762	2.8070514	-0.579593549	high
TCGA-A2-A0YF-01A-21R-A109-07	1535	0	4.977445798	3.020464283	0.762344779	4.257924216	7.104081633	1.287201432	3.624032355	1.131833747	2.457819521	-1.188979351	low
TCGA-A2-A0YG-01A-21R-A109-07	666	0	5.416911846	2.636756486	5.991107334	4.314894591	2.647091858	0.647840701	3.012352361	1.72577961	0.963278351	-0.017087673	high
TCGA-A2-A0YH-01A-11R-A109-07	659	0	4.527448567	3.877447206	2.257547118	4.558431317	3.508315466	1.403738151	2.884313067	2.606782033	1.278589114	-0.588935792	high
TCGA-A2-A0YI-01A-31R-A10J-07	1505	0	5.318289612	2.601317589	0.938027615	4.887347736	7.050607404	0.842924299	4.861289211	2.173280924	3.962988289	-1.402599624	low
TCGA-A2-A0YJ-01A-11R-A109-07	566	0	4.801018522	4.930323668	5.29024086	6.533816842	1.468140367	1.640835693	2.043078516	1.50974575	1.36787392	-0.295245961	high
TCGA-A2-A0YK-01A-22R-A109-07	588	0	5.631495733	3.054198223	2.957308552	4.368637009	4.046756422	3.395176109	6.544925323	3.651722328	4.987694078	-1.044456867	low
TCGA-A2-A0YL-01A-21R-A109-07	1474	0	5.635490581	3.856478	3.145749162	4.120995855	4.081299372	2.802171727	5.832984472	3.332614328	3.967635551	-0.749047725	high
TCGA-A2-A0YM-01A-11R-A109-07	965	0	5.068648787	4.597613804	6.540696325	6.570880623	2.665154179	1.452123038	2.570442828	1.088713598	5.626223572	-0.555795942	high
TCGA-A2-A1FV-01A-11R-A13Q-07	714	0	5.427156054	2.356810181	1.704876334	2.176282041	2.979615544	1.131388085	5.412424324	5.301258402	3.884049757	-0.292901894	high
TCGA-A2-A1FW-01A-11R-A13Q-07	528	0	6.006061609	4.349242386	4.363836462	4.000973817	2.565333758	2.924114701	1.703481572	3.924827531	2.593445582	-0.043965913	high
TCGA-A2-A1FX-01A-11R-A13Q-07	1847	0	5.127697617	2.664736432	1.455874026	5.451437772	4.20942009	0.714774583	4.20076564	1.406285289	3.543384273	-0.954879967	low
TCGA-A2-A1FZ-01A-51R-A14D-07	683	0	5.228485686	3.4090846	3.234099891	4.417719131	3.91209922	2.752028098	4.115683537	2.34180162	3.808222753	-0.762279539	low
TCGA-A2-A1G0-01A-11R-A13Q-07	616	0	5.337543236	3.287659201	1.021127329	4.048065402	3.35380964	2.075852165	5.251163647	4.260152144	3.638837688	-0.759143652	low
TCGA-A2-A1G1-01A-21R-A13Q-07	584	0	4.931812693	2.822123698	3.679659398	5.28440412	3.502340275	0.169376225	4.857834012	1.155967817	2.118376157	-0.634545049	high
TCGA-A2-A1G4-01A-11R-A13Q-07	595	0	5.903799253	2.931835489	2.635677196	3.572663719	3.522758621	0.589634784	5.527552271	1.568245426	1.837063114	-0.180388498	high
TCGA-A2-A1G6-01A-11R-A13Q-07	501	0	5.502529052	2.952441004	1.634090561	4.237048609	3.955913003	3.013181479	7.106595308	4.828519937	4.7573712	-1.141573816	low
TCGA-A2-A259-01A-11R-A16F-07	1596	0	5.0851971	4.232256795	2.10883556	4.910560094	3.637066911	0.757369655	4.293334272	3.160984465	4.193107251	-0.672613189	high
TCGA-A2-A25A-01A-12R-A16F-07	3276	0	5.150067525	3.292940252	2.52404282	5.152472634	4.097923593	2.545464393	7.140463984	3.76726748	6.147336007	-1.313425359	low
TCGA-A2-A25B-01A-11R-A169-07	1291	0	4.73781217	3.738532551	2.957386456	3.617788378	3.731257151	0.187640316	2.316400905	1.634190197	0.087637958	-0.103069751	high
TCGA-A2-A25C-01A-11R-A169-07	523	0	6.134637606	3.302031717	1.432097862	4.097234749	3.869476374	0.50438071	3.808569034	1.363938501	2.915323994	-0.247029664	high
TCGA-A2-A25D-01A-12R-A16F-07	552	0	3.670340949	2.610301424	1.407550305	4.478244665	3.633764235	1.046255246	2.375469481	1.510719271	4.118335787	-0.92716775	low
TCGA-A2-A25E-01A-11R-A169-07	3204	0	3.974220446	2.616200475	1.999303858	3.679975746	4.653571706	0.51361104	4.504159906	2.201136573	3.062599145	-0.885845276	low
TCGA-A2-A25F-01A-11R-A169-07	322	0	5.449341742	3.075085572	3.566054687	6.13428067	5.005034137	1.560825414	4.61983037	2.579172383	4.204795305	-1.221135646	low
TCGA-A2-A3KC-01A-11R-A213-07	1102	0	4.642666093	4.183353533	2.52592426	4.374675818	4.607673182	2.409648325	5.270279003	3.078541611	4.518386523	-1.038697988	low
TCGA-A2-A3KD-01A-12R-A213-07	1206	0	5.089980579	4.535899702	1.486321767	4.118828034	4.390173019	1.943361024	5.012077426	2.243178711	3.021194936	-0.704981589	high
TCGA-A2-A3XS-01A-11R-A22U-07	1032	1	3.623129827	4.424061063	5.579263545	5.1710918	2.961626169	1.3794393	2.668003584	1.676048633	2.290595041	-0.587049252	high
TCGA-A2-A3XT-01A-11R-A22U-07	2770	0	4.317164748	4.215790132	6.207673079	6.620251879	2.488602846	2.449902302	1.328674722	0.673645759	1.430039145	-0.630772109	high
TCGA-A2-A3XU-01A-12R-A22U-07	912	1	2.225583015	1.42836283	5.954019779	4.50660217	0.594095797	2.185466677	0.975152238	1.081528139	0.621218813	-0.542734385	high
TCGA-A2-A3XV-01A-21R-A239-07	996	0	2.872677268	0.807396192	3.085952218	5.176255851	1.744383169	1.740887909	0.956177725	1.37861679	0.721180964	-0.915052079	low
TCGA-A2-A3XW-01A-11R-A239-07	1712	0	3.562789474	5.232765372	2.625986939	4.961391398	3.459246639	1.784971828	4.900725595	2.116987543	4.993201565	-0.976964131	low
TCGA-A2-A3XX-01A-21R-A239-07	1439	1	3.47378508	4.744868366	5.820355171	6.67725966	2.675633387	1.988507274	3.235619527	1.235578356	1.744737068	-0.915802697	low
TCGA-A2-A3XY-01A-11R-A239-07	1093	1	4.143128963	3.50676611	5.894149725	6.033346145	3.590847001	2.887431218	4.937365716	2.403769996	3.416081319	-1.212463974	low
TCGA-A2-A3XZ-01A-42R-A239-07	1532	0	4.29098282	1.680392326	2.001166156	5.628191079	3.497710308	1.763468833	3.558136026	1.320447039	3.064764512	-1.188083356	low
TCGA-A2-A3Y0-01A-11R-A239-07	1546	0	3.744976144	4.874882773	5.947183687	6.219044473	2.617224242	0.146311763	2.739822736	0.646403223	1.030512256	-0.44693851	high
TCGA-A2-A4RW-01A-21R-A266-07	222	0	4.36379512	3.385906506	3.212179528	4.116722504	3.911178386	2.576329645	3.221853473	1.695721334	3.459457611	-0.775134586	low
TCGA-A2-A4RX-01A-11R-A266-07	742	0	5.111224344	4.209449402	3.776916184	5.065476886	4.029856979	1.184514934	4.620863842	2.280500145	3.51780031	-0.687802393	high
TCGA-A2-A4RY-01A-31R-A266-07	648	0	4.885067524	2.143229632	3.173553596	5.357114685	3.97627054	3.247086511	6.343423791	3.821995836	5.161734809	-1.483955276	low
TCGA-A2-A4S0-01A-21R-A266-07	706	0	4.932599684	3.157592433	1.254610625	4.071701312	2.683954256	2.686277335	3.45337418	2.429921157	1.076744166	-0.530743677	high
TCGA-A2-A4S1-01A-21R-A266-07	820	0	4.083253164	0	2.846504697	5.65818043	2.04010472	0.719676818	3.109895681	1.487532742	0.526395345	-0.910598901	low
TCGA-A2-A4S2-01A-12R-A266-07	643	0	4.478066665	2.230873871	1.515590557	4.573689411	5.59138319	1.342658714	3.76723102	1.783164459	3.983235346	-1.255030966	low
TCGA-A2-A4S3-01A-21R-A266-07	666	0	3.371767326	4.463465337	6.113740175	5.286768222	3.958301862	1.018834535	1.497634264	1.751922278	1.335903544	-0.673538963	high
TCGA-A7-A0CD-01A-11R-A00Z-07	1165	0	4.982702379	2.67630921	1.134139679	4.571482568	3.095293614	1.610251122	4.05141656	1.931458755	1.08993337	-0.64816236	high
TCGA-A7-A0CE-01A-11R-A00Z-07	1074	0	5.318314446	3.234354942	5.188200655	4.779844437	2.992827865	2.6417252	1.478260031	4.27670867	1.416654588	-0.447364332	high
TCGA-A7-A0CG-01A-12R-A056-07	1043	0	5.622408776	3.471292462	2.627508713	4.14982434	3.709929026	2.000990021	4.947045351	3.010071969	3.748370506	-0.601555035	high
TCGA-A7-A0CH-01A-21R-A00Z-07	1079	0	5.053388945	4.105378979	1.409528916	4.7620134	5.383835654	1.485132444	2.763430704	2.860426207	1.386673351	-0.871915827	low
TCGA-A7-A0CJ-01A-21R-A00Z-07	931	0	4.298362193	4.150962895	4.16084234	4.793647282	7.67400726	0.252309446	4.176154824	1.311996339	1.240489053	-1.157355497	low
TCGA-A7-A0D9-01A-31R-A056-07	1139	0	4.255529945	4.620824876	2.287105314	3.72212014	3.374346186	3.253034198	2.680401322	2.134749953	2.217632189	-0.559733119	high
TCGA-A7-A0DA-01A-31R-A115-07	1085	0	3.99152181	2.263323758	4.910875818	5.319844712	2.755899187	1.593933886	1.358867235	1.326123431	1.839546923	-0.678739232	high
TCGA-A7-A0DB-01A-11R-A00Z-07	1007	0	4.337272967	2.918640204	2.697361142	4.072053552	4.010976397	2.096889148	2.933351092	2.419644339	2.878268896	-0.808811089	low
TCGA-A7-A0DB-01A-11R-A277-07	1007	0	4.915439679	2.326745079	1.797103578	2.556011374	3.104551491	1.805886413	1.489767253	2.15218227	2.079224753	-0.14811544	high
TCGA-A7-A0DB-01C-02R-A277-07	1007	0	5.513431533	1.275196161	1.62636975	2.284835829	4.772851979	0.776496204	2.990794959	3.564067797	0	-0.326810189	high
TCGA-A7-A0DC-01A-11R-A00Z-07	906	0	3.763320556	1.999635103	0.353065306	1.434206988	1.044256448	0.460772444	0.238465014	2.26792036	0.087068157	0.371023123	high
TCGA-A7-A0DC-01B-04R-A22O-07	906	0	4.860503284	2.31264792	0.957304708	2.498077983	2.851127271	1.23759663	1.820869009	3.788555945	1.463890248	-0.162234731	high
TCGA-A7-A13D-01A-13R-A12P-07	965	0	3.688443394	3.575556864	5.597532742	4.840209888	2.251195202	0.782100308	1.063311623	0.996776516	0.190120272	-0.208433367	high
TCGA-A7-A13D-01A-13R-A277-07	965	0	4.607676663	3.038322986	4.888849476	4.030614384	2.017395971	0.661632772	0.720151899	1.425755632	0.144762016	0.132537877	high
TCGA-A7-A13D-01B-04R-A277-07	965	0	4.804100735	2.584121935	4.466330103	3.149578646	3.101260543	1.071416831	1.394746372	2.192632024	0.588666933	-0.014746548	high
TCGA-A7-A13E-01A-11R-A12P-07	614	1	4.146099519	2.791849929	5.65541503	3.807253095	1.898511897	2.29111199	1.009869925	3.970668096	0.20619826	-0.205593565	high
TCGA-A7-A13E-01A-11R-A277-07	614	1	4.683358775	2.293335002	4.833664094	2.951659593	1.490641405	1.862608382	0.549921662	3.941501436	0.089518421	0.155098026	high
TCGA-A7-A13E-01B-06R-A277-07	614	1	4.967851702	0.281051487	1.987663546	2.05913354	4.077748634	1.29476892	2.647224082	3.573001337	1.316639469	-0.445882269	high
TCGA-A7-A13F-01A-11R-A12P-07	765	0	4.693379494	1.245674907	2.326053576	3.820921266	4.091629588	0.367674337	5.402984654	1.14583234	1.803271704	-0.730703392	high
TCGA-A7-A13G-01B-04R-A22O-07	718	0	5.329936973	3.245607224	1.025817665	3.058771331	2.992402223	1.049312164	2.833916114	2.607403421	1.421508889	-0.084487727	high
TCGA-A7-A13H-01A-11R-A22K-07	899	0	4.768830802	4.366709015	2.136504001	5.653883255	3.555685267	2.670011182	5.175033652	2.678937886	3.276580659	-1.076482703	low
TCGA-A7-A26E-01A-11R-A169-07	954	0	5.738937611	3.313891551	3.318225123	4.10912035	4.96094998	1.327058115	3.270903906	3.381312561	1.877964847	-0.550849247	high
TCGA-A7-A26E-01A-11R-A277-07	954	0	4.832053343	1.97039758	1.976097821	2.665715065	2.76998478	0.826012468	0.698192445	2.246038903	0.978768777	0.020261001	high
TCGA-A7-A26E-01B-06R-A277-07	954	0	5.608228329	2.074753258	2.360827811	2.749732229	5.615210647	0.709645444	4.151619076	3.119669768	1.356047855	-0.514832065	high
TCGA-A7-A26F-01B-04R-A22O-07	738	0	4.334121179	2.635516216	3.328461105	3.609173282	3.949933163	0.211869391	1.802644353	1.801476953	0.736137297	-0.326662561	high
TCGA-A7-A26G-01A-21R-A169-07	722	0	4.829420346	1.711099967	3.522165858	4.510483492	4.416066763	1.712194184	2.158299347	2.673325084	1.965005601	-0.849297938	low
TCGA-A7-A26H-01A-11R-A169-07	724	0	5.349713315	3.445936722	2.796929614	4.123237242	3.42660892	0.892895298	4.078772754	1.884418711	2.357736852	-0.331390849	high
TCGA-A7-A26I-01B-06R-A22O-07	661	0	4.834229362	3.607999633	3.922734722	4.532152649	3.554765647	0.338407301	1.13022003	2.23179794	2.225735682	-0.274710234	high
TCGA-A7-A26J-01A-11R-A169-07	627	0	5.381270271	3.026902658	2.643097223	4.556431167	4.482212584	1.287625469	3.552233536	2.116802184	1.089177892	-0.630764383	high
TCGA-A7-A26J-01A-11R-A277-07	627	0	4.620899874	2.257461126	1.692940233	3.331571649	2.260921685	1.001497365	0.866284549	1.164699729	0.560149994	-0.031437906	high
TCGA-A7-A26J-01B-02R-A277-07	627	0	5.649205505	1.436186374	1.578743249	3.435866149	4.736900721	1.551065666	3.574666566	3.021295094	0.745848518	-0.645743976	high
TCGA-A7-A2KD-01A-31R-A21T-07	679	0	4.792114942	3.731295544	3.107186049	4.641998972	4.458128603	0.146311616	6.041252575	2.495515559	1.512420874	-0.725744687	high
TCGA-A7-A3IY-01A-21R-A21T-07	345	0	4.439494034	2.29721835	1.55076127	5.360604994	4.819833686	0.655466078	5.87064036	1.839268632	1.034784571	-1.241969495	low
TCGA-A7-A3IZ-01A-11R-A213-07	322	0	5.755270727	5.306649083	1.786872597	4.27903257	3.101551018	0.686055142	1.334168613	3.699937686	1.546847036	0.033505232	high
TCGA-A7-A3J0-01A-11R-A213-07	313	0	4.950617708	4.473347313	1.827901184	4.398809676	2.181754913	1.779118902	2.785384259	2.9319016	1.126621347	-0.242383367	high
TCGA-A7-A3J1-01A-11R-A213-07	343	0	5.035533873	3.602765779	1.804314153	4.618065472	4.82575732	3.833507035	6.930180151	2.531077609	3.724522877	-1.329663247	low
TCGA-A7-A3RF-01A-11R-A22K-07	408	0	4.189638376	3.141459909	1.079293194	4.485490497	2.296019205	2.746845566	1.78429607	0.918888964	0.680620786	-0.554954978	high
TCGA-A7-A425-01A-11R-A24H-07	447	0	3.922133891	4.621654851	2.724577327	4.728713378	3.363446256	3.460677971	3.538798876	2.007611892	4.936630441	-0.988096353	low
TCGA-A7-A426-01A-22R-A24H-07	364	0	4.19638342	3.899586264	2.166159914	4.777500446	4.337560152	3.911182993	4.375319635	3.039647257	4.979260097	-1.352025142	low
TCGA-A7-A4SA-01A-11R-A266-07	454	0	4.297729179	3.542295309	2.934999166	4.191008412	3.322779681	2.733533442	3.36724249	2.00371823	3.802809924	-0.755412031	low
TCGA-A7-A4SB-01A-21R-A266-07	418	0	4.174227525	3.670830261	1.282479339	4.184996731	2.993938001	1.1855669	2.477415554	0.928616649	3.890088075	-0.525561435	high
TCGA-A7-A4SC-01A-12R-A266-07	446	0	5.039596317	0.929755826	2.671817129	3.818628736	4.63756686	2.80947183	7.82650577	2.706640726	4.332982121	-1.32338701	low
TCGA-A7-A4SD-01A-11R-A266-07	441	0	4.265471101	3.292908323	3.270399964	5.116048539	2.882916356	1.333831242	3.251329806	2.158616531	0.330134124	-0.633410226	high
TCGA-A7-A4SE-01A-11R-A266-07	644	0	4.291866881	2.189657196	3.027926855	5.660033925	3.98556989	0.961712777	4.300122759	2.839933494	2.820002507	-1.196021992	low
TCGA-A7-A4SF-01A-11R-A266-07	545	0	3.733450086	2.733388364	3.283388417	5.061994418	2.387632196	0.164436141	1.38469369	0.579553964	0.843061017	-0.421649783	high
TCGA-A7-A56D-01A-11R-A27Q-07	448	0	2.088320808	2.779281012	3.387037636	5.407900663	2.365480402	0.231103401	1.102003528	0.685689587	0.032591333	-0.811076716	low
TCGA-A7-A5ZV-01A-11R-A28M-07	368	0	3.192652555	2.218096942	5.849383371	5.803680795	4.377606662	0.56040053	1.280592356	2.529652611	0.262747396	-1.082068526	low
TCGA-A7-A5ZW-01A-12R-A29R-07	326	0	4.655238254	3.298359131	2.219378287	4.938039279	4.88387181	1.269988604	4.982868757	2.997440205	3.618382032	-1.139612307	low
TCGA-A7-A5ZX-01A-12R-A29R-07	336	0	4.74103637	2.974896529	2.367358553	4.703936025	4.114468517	3.402091335	5.094423651	3.086230459	2.666305728	-1.173498279	low
TCGA-A7-A6VV-01A-22R-A33J-07	313	0	4.428718532	1.702000454	5.08528532	5.127313963	3.329603031	1.214896285	3.289126826	2.318091222	1.455999654	-0.788846655	low
TCGA-A7-A6VW-01A-21R-A33J-07	285	0	3.168573422	2.107508183	5.379099129	6.104780822	2.08815644	0.455232479	1.9730541	0.896708366	1.518485612	-0.79068167	low
TCGA-A7-A6VX-01A-12R-A33J-07	317	0	4.471027569	3.575248388	4.541698225	4.585143252	3.461415801	2.37884532	1.986814693	2.175929463	1.390966587	-0.559294059	high
TCGA-A7-A6VY-01A-12R-A33J-07	266	0	3.648577105	3.977532468	6.211618865	5.48818622	2.838275681	0.994612781	2.275225827	1.797841288	0.714753521	-0.535376496	high
TCGA-A8-A06O-01A-11R-A00Z-07	396	0	5.096557716	2.784762744	3.610126888	3.948206194	3.854859335	1.054634806	4.027859488	1.049619071	1.996130089	-0.41078593	high
TCGA-A8-A06P-01A-11R-A00Z-07	396	0	4.710209034	3.89980979	1.364829458	4.466469991	4.368190933	1.084722009	3.072722705	2.04174413	2.194121091	-0.694344668	high
TCGA-A8-A06Q-01A-11R-A034-07	31	0	5.357675517	3.161311217	4.263202426	2.970880496	2.901262467	0.80191055	2.843800859	0.778086341	1.487957758	0.216375548	high
TCGA-A8-A06R-01A-11R-A00Z-07	547	0	3.644731095	2.796978431	6.77853954	4.234219775	3.804037567	0.922446746	1.110646753	1.779106911	0.616532774	-0.44100481	high
TCGA-A8-A06T-01A-11R-A00Z-07	1614	0	5.291713213	3.394973473	2.1780576	4.640256867	4.02673447	1.909511917	3.338553598	1.17573805	1.674720716	-0.605265163	high
TCGA-A8-A06U-01A-11R-A00Z-07	883	1	4.186283209	3.250696868	4.825543836	3.958246374	2.670060846	0.10100162	2.229688854	1.209699251	0.980217024	-0.075190371	high
TCGA-A8-A06X-01A-21R-A00Z-07	943	1	4.495140108	5.220371406	5.873086018	4.171567452	3.083485451	0.389151051	3.697212292	1.073218153	1.764984637	-0.003512442	high
TCGA-A8-A06Y-01A-21R-A00Z-07	791	0	3.877397686	3.358909392	2.187685565	3.824989542	6.62143808	2.135798944	2.28650772	1.699391969	0.575528957	-1.128688125	low
TCGA-A8-A06Z-01A-11R-A00Z-07	31	0	4.150183651	3.299023868	2.123707742	3.534021551	1.740263041	0.676915268	0.854230449	1.9996081	0.488657011	0.035047777	high
TCGA-A8-A075-01A-11R-A084-07	518	0	4.902464536	3.635050673	4.810263384	4.52339438	2.978325135	0.506799118	3.917150267	0.730961342	1.350418497	-0.183544002	high
TCGA-A8-A076-01A-21R-A00Z-07	1642	0	4.75075414	3.113668503	4.560905399	4.429397558	3.660459784	0.87114368	5.260352014	0.653813888	0.973179877	-0.473525223	high
TCGA-A8-A079-01A-21R-A00Z-07	274	0	4.572190218	4.711399419	4.603897664	3.612198004	6.334439675	0.236288929	1.96495811	1.230154238	1.29087386	-0.405508553	high
TCGA-A8-A07B-01A-11R-A00Z-07	1308	0	4.611735896	2.876106535	4.238814858	3.529414699	3.046097643	0.306816308	4.208859091	0.861716889	0.368345264	-0.111788931	high
TCGA-A8-A07C-01A-11R-A034-07	1034	0	5.817883799	0.855308109	4.759735844	4.268459732	3.764443744	0.999860917	3.994343233	3.344575122	1.366155171	-0.536853396	high
TCGA-A8-A07E-01A-11R-A034-07	608	0	5.652345255	3.653459914	4.915588437	4.63545949	3.781172923	0.818208738	4.340703972	2.337709399	4.972728744	-0.433722995	high
TCGA-A8-A07F-01A-11R-A00Z-07	577	0	5.564644335	2.789814176	5.771935654	5.118696179	3.602543018	0.636812316	2.445876686	1.456910543	1.437298799	-0.289263519	high
TCGA-A8-A07G-01A-11R-A034-07	577	0	5.107340231	3.264861124	3.271620652	3.852051215	3.653099795	0.657589472	3.83640866	2.614953558	1.809837986	-0.336682314	high
TCGA-A8-A07I-01A-11R-A00Z-07	426	0	5.150667026	4.590256012	5.357047373	4.588258467	3.773227592	0.410375237	1.919383671	0.869753893	0.986093657	-0.027132746	high
TCGA-A8-A07J-01A-11R-A00Z-07	365	0	5.20837936	1.372926125	2.355535676	5.550663449	3.449387272	2.488699636	2.317067258	1.991444181	3.480020077	-1.035136146	low
TCGA-A8-A07L-01A-11R-A00Z-07	975	0	5.564502145	4.530147209	4.235198122	3.897424126	3.832738635	1.968864978	3.030313474	3.804145939	1.475343391	-0.24463229	high
TCGA-A8-A07O-01A-11R-A00Z-07	304	0	5.011914681	3.807783434	6.760589075	6.154326198	1.918125285	1.035254464	0.905285019	1.042690153	1.377695735	-0.136516972	high
TCGA-A8-A07P-01A-11R-A00Z-07	334	0	4.458353862	3.350501253	1.8576701	4.568952896	4.214192174	0.420157765	2.588094773	2.491304525	1.22878301	-0.669368624	high
TCGA-A8-A07R-01A-21R-A034-07	273	0	4.764520698	2.229776375	6.632180609	4.034345282	1.72491375	1.588834848	0.494143015	1.165135523	1.488505445	0.094504209	high
TCGA-A8-A07S-01A-11R-A034-07	243	0	5.348580885	3.423687078	1.733645531	4.444742408	4.816747779	0.486531221	1.807903046	0.781434433	1.390241547	-0.434615739	high
TCGA-A8-A07U-01A-11R-A034-07	760	0	4.783451756	2.86896024	4.264346499	5.18344518	3.042907294	1.312342855	2.294623527	1.133327805	2.900778086	-0.541587458	high
TCGA-A8-A07W-01A-11R-A00Z-07	304	0	4.958270193	3.421324375	5.185082564	4.556584739	3.641667308	0.692695945	2.32219519	1.849391851	0.794816004	-0.262840865	high
TCGA-A8-A07Z-01A-11R-A00Z-07	1371	0	4.055446213	4.893558887	1.449385584	4.715840488	2.392041656	1.584745955	4.178591158	0.345838852	2.155775017	-0.481518847	high
TCGA-A8-A082-01A-11R-A00Z-07	549	0	5.023447469	2.926362534	1.923761807	4.1203141	4.491758231	0.53335704	5.185107777	1.732858966	1.313871352	-0.656248586	high
TCGA-A8-A086-01A-11R-A00Z-07	396	0	4.677060328	2.942150146	2.419021065	4.35288709	3.190314332	0.212662404	2.142797995	3.142015668	0.435907353	-0.374200216	high
TCGA-A8-A08A-01A-11R-A32Y-07	30	0	4.553885732	4.161513675	1.209886591	5.036879502	3.10929767	1.668335034	2.560394835	2.380821412	1.013385648	-0.632837664	high
TCGA-A8-A08B-01A-11R-A00Z-07	1156	0	5.098295115	3.461396472	3.272370757	4.146260253	3.362691029	0.297962501	4.486970959	0.028254462	0.614458599	-0.1636294	high
TCGA-A8-A08C-01A-11R-A00Z-07	881	0	5.321021893	3.86039289	1.967876052	4.731603721	5.780875959	2.832246334	0.599182289	2.960064342	1.167733779	-0.896047143	low
TCGA-A8-A08G-01A-11R-A00Z-07	607	0	5.019031127	4.598494347	3.599600837	5.013117031	6.564945875	2.078121543	4.61604469	2.522436538	0.649040847	-1.102787794	low
TCGA-A8-A08I-01A-11R-A00Z-07	365	0	5.283646124	2.350297823	3.592837923	5.431998764	4.921354434	1.841781577	3.111132304	2.284426092	1.548406549	-1.003274355	low
TCGA-A8-A08J-01A-11R-A00Z-07	1127	1	4.270558142	3.519147792	5.308653926	4.249560912	3.068016698	0.460726515	1.548999419	0.513554128	0.424228402	-0.085691372	high
TCGA-A8-A08L-01A-11R-A00Z-07	304	1	4.728195129	4.795709589	6.651256879	4.940174479	3.230747216	0.524146202	2.226512753	1.747047402	2.262379639	-0.137548728	high
TCGA-A8-A08O-01A-21R-A056-07	943	0	5.579681442	4.290769987	1.183947903	4.810990099	3.504635006	1.247655461	4.165946202	1.953225578	2.433312618	-0.485579621	high
TCGA-A8-A08P-01A-11R-A00Z-07	943	0	4.640121635	3.662667092	3.596340021	5.076615623	3.655549348	0.183333207	2.810365896	1.678125253	1.360749723	-0.483339294	high
TCGA-A8-A08R-01A-11R-A034-07	30	0	4.915155136	3.564514748	5.492421918	5.417862095	3.646570694	1.979921956	1.820015686	1.191628166	1.558423534	-0.538764949	high
TCGA-A8-A08T-01A-21R-A00Z-07	3409	1	5.009515923	3.540377073	2.241095816	5.015289489	5.262591714	2.649192267	1.126785682	2.991028713	1.486735978	-0.980530133	low
TCGA-A8-A08X-01A-21R-A00Z-07	1308	0	3.682376324	2.91552511	4.137644287	4.387337684	3.360997413	0.79669685	1.37465732	0.99035218	0.725142789	-0.472216837	high
TCGA-A8-A08Z-01A-21R-A00Z-07	1217	0	5.433359326	2.595169022	2.485162695	4.972705286	4.206409402	0.904132662	3.293974408	1.450847951	0.847411087	-0.620425275	high
TCGA-A8-A091-01A-11R-A00Z-07	1004	0	5.384435827	4.121829564	1.373891349	4.095524216	3.74169734	1.141477179	1.301545432	4.314649759	2.552514987	-0.368790036	high
TCGA-A8-A092-01A-11R-A00Z-07	942	0	4.538460978	2.038007416	2.924787425	4.227399268	2.407368708	0.292338405	2.293466392	0.880990783	0.485357046	-0.221261835	high
TCGA-A8-A093-01A-11R-A00Z-07	546	0	4.799368752	3.910501697	2.351036215	4.094459064	3.23818384	0.567364987	3.420065829	1.015171175	1.207593093	-0.232759731	high
TCGA-A8-A095-01A-11R-A00Z-07	1277	0	5.86581051	2.886735364	3.733880911	4.588262619	5.385721088	0.876363607	4.785859049	1.180169135	2.792609238	-0.683440973	high
TCGA-A8-A097-01A-11R-A034-07	365	0	5.187456921	2.791113499	3.259124195	4.473312425	3.423947954	0.436016279	3.176265623	3.345223542	2.810266066	-0.476997401	high
TCGA-A8-A099-01A-11R-A00Z-07	304	0	5.715086921	3.96457105	1.73495835	4.230354007	4.094550565	0.681585215	3.592705782	0.825600018	1.128292783	-0.242323189	high
TCGA-A8-A09A-01A-11R-A00Z-07	304	0	4.960400301	3.510342948	2.983690646	3.931547437	3.703369958	0.808400618	2.642555458	2.829806893	2.840991458	-0.379351112	high
TCGA-A8-A09B-01A-11R-A00Z-07	365	0	5.050697646	3.674119898	2.933930973	4.326481627	3.742649626	1.370825926	5.855609172	1.409146138	2.894128958	-0.609107734	high
TCGA-A8-A09D-01A-11R-A00Z-07	1522	0	5.171319894	4.127363507	3.331193016	4.375072662	3.46232391	2.493328107	2.747680719	2.395416433	3.511033896	-0.499526427	high
TCGA-A8-A09I-01A-22R-A034-07	1371	0	4.634058996	3.103626697	3.320009136	4.55044051	2.735875159	0.19601573	3.686273469	1.832834242	0.657282733	-0.317234444	high
TCGA-A8-A09M-01A-11R-A00Z-07	1006	0	3.654644505	4.104688327	2.757406917	4.680134925	3.069140007	0.269210423	1.216464168	1.315324902	0.91174587	-0.393589797	high
TCGA-A8-A09N-01A-11R-A00Z-07	31	0	4.721385245	3.656410667	4.804210441	4.984672303	5.638192567	0.851675365	1.784172444	1.718761448	2.191376801	-0.769072538	low
TCGA-A8-A09Q-01A-11R-A00Z-07	761	0	4.83424456	3.42935643	1.816259767	4.648303123	3.365744899	1.02524856	1.781780157	2.873624714	2.825749339	-0.549879216	high
TCGA-A8-A09R-01A-11R-A00Z-07	273	0	5.333680421	3.609849578	5.390533072	4.721438521	3.447388012	0.639881021	2.854551329	1.322955479	0.590982501	-0.146411198	high
TCGA-A8-A09T-01A-11R-A00Z-07	579	0	4.645290294	3.399617475	1.590237829	4.887788938	2.998901114	0.64074827	3.022629429	0.973855821	0.214665663	-0.440243349	high
TCGA-A8-A09V-01A-11R-A034-07	457	0	5.936131789	5.093401792	1.194264121	4.044956939	5.180584341	1.87518203	3.201388908	1.751352665	0.665148679	-0.382876953	high
TCGA-A8-A09W-01A-11R-A00Z-07	30	0	4.133650218	3.297611328	2.394330252	4.20989047	5.910193928	0.850610275	1.376766821	3.523939833	1.753169889	-0.975137386	low
TCGA-A8-A09X-01A-11R-A00Z-07	426	1	4.747706463	2.577177636	4.86035012	4.576096752	3.761992108	0.282070695	1.105387179	0.851112531	2.218978734	-0.324439378	high
TCGA-A8-A0A1-01A-11R-A00Z-07	365	0	5.761809631	4.43355527	1.793380343	5.082915581	5.687622988	2.134834054	5.733126072	2.008125326	2.779785276	-1.027649061	low
TCGA-A8-A0A2-01A-11R-A034-07	579	0	5.325651508	3.085686758	1.150947069	3.645197952	3.012193801	0.283734523	2.720624831	2.167738972	0.886993854	-0.100114236	high
TCGA-A8-A0A4-01A-11R-A00Z-07	396	0	5.617941382	3.31135356	1.833668534	3.845169086	5.208007291	3.115650546	4.697288673	3.706384242	4.108275292	-0.99589803	low
TCGA-A8-A0A6-01A-12R-A056-07	640	0	4.916907278	1.41826405	1.712928102	4.982694663	3.133526424	1.614818602	3.73146063	2.59807794	3.721224037	-0.967500017	low
TCGA-A8-A0A7-01A-11R-A00Z-07	30	0	3.966296611	2.953084262	3.135653888	5.411198086	3.63108265	0.869560353	2.12060511	2.148114539	1.957380862	-0.874321358	low
TCGA-A8-A0A9-01A-11R-A00Z-07	822	0	4.889192092	4.568121442	2.781770812	4.869550814	5.444109271	0.931170366	5.540054634	0.669182569	0.710205709	-0.790756061	low
TCGA-A8-A0AB-01A-11R-A034-07	518	0	5.482581395	3.822589582	2.969406155	4.292660776	2.855678405	1.241393907	5.513964682	1.516524004	1.59298496	-0.26881299	high
TCGA-A8-A0AD-01A-11R-A056-07	1157	0	5.260951704	2.048372119	2.785858413	5.554370557	4.285476086	0.210377384	2.905453204	0.848627467	0.953043188	-0.719606741	high
TCGA-AC-A23C-01A-12R-A169-07	585	0	5.252523043	3.122017383	3.354995228	4.805561744	4.051247078	0.811008946	2.60859304	2.518442905	2.496109866	-0.56133713	high
TCGA-AC-A23E-01A-11R-A157-07	698	0	4.9665617	2.987932431	1.512737933	4.371769123	3.894241246	0.900423618	2.830048864	2.091149757	0.340195464	-0.530475011	high
TCGA-AC-A23G-01A-11R-A213-07	2248	0	4.297555325	2.182631851	2.49218879	4.936652311	3.988799358	1.107520356	8.510031364	2.440033959	3.512657579	-1.313996567	low
TCGA-AC-A23H-01A-11R-A157-07	174	1	4.800088693	3.867935603	5.370079993	4.391039658	3.011302239	0.661023942	1.723057947	1.831930836	0.205229145	-0.041630436	high
TCGA-AC-A2B8-01A-11R-A17B-07	677	0	5.65891739	3.405695868	2.904538259	5.133326945	4.844314003	2.431284932	5.702769157	2.205965837	3.872518273	-1.048932332	low
TCGA-AC-A2BK-01A-11R-A21T-07	2222	0	5.008925235	1.525970876	4.838466203	4.547041014	2.977898729	2.211785093	3.360163416	4.360968805	1.922222907	-0.732745655	high
TCGA-AC-A2BM-01A-11R-A21T-07	3022	0	5.214359261	2.41432236	3.310568901	4.553864403	7.256057741	2.416069102	2.666378919	1.332142473	1.154860894	-1.203165091	low
TCGA-AC-A2FB-01A-11R-A17B-07	1234	0	5.194728735	2.556895317	2.055310469	4.506895486	4.107494567	1.994420198	5.358642913	3.892292804	5.231584429	-1.078386367	low
TCGA-AC-A2FE-01A-11R-A19W-07	2636	1	4.652716259	2.187023004	2.590884142	5.058793621	3.954876904	2.278966671	6.85180777	1.982905187	4.639947939	-1.303991261	low
TCGA-AC-A2FF-01A-11R-A17B-07	2759	0	5.668869059	1.606195793	2.195946736	4.429690244	4.106857835	2.476200238	4.06758153	3.677770871	4.805931477	-1.005390457	low
TCGA-AC-A2FG-01A-11R-A17B-07	1853	0	5.164807614	4.273958305	1.194415108	4.265985201	4.041452747	3.052741944	5.354719766	4.408669124	4.695118849	-1.005306916	low
TCGA-AC-A2FK-01A-12R-A180-07	2650	0	5.744932225	2.97530103	2.430288437	4.979700102	3.358065453	2.975520061	7.309989074	4.454411964	4.717558165	-1.098795811	low
TCGA-AC-A2FM-01A-11R-A19W-07	792	1	4.776232527	4.126258909	5.239997972	4.419312491	2.465570773	1.670021255	5.483388466	2.817557956	5.194985371	-0.475639743	high
TCGA-AC-A2FO-01A-11R-A180-07	2255	0	4.832985738	3.429291188	1.719027081	4.546156342	3.921595027	3.201271389	5.973471944	3.933757023	5.048889538	-1.220103065	low
TCGA-AC-A2QH-01B-04R-A22O-07	1005	0	6.162995437	0	4.274492777	2.385238591	4.895765252	1.750944183	2.156034362	2.824088909	6.391494148	-0.474941984	high
TCGA-AC-A2QI-01A-12R-A19W-07	588	0	5.500120789	4.868280938	2.70042479	5.331670239	4.104675217	1.018774036	5.185417519	3.073207333	2.907055982	-0.689480188	high
TCGA-AC-A2QJ-01A-12R-A19W-07	446	1	2.711920565	1.324371841	2.60432115	6.188398434	3.842603569	0.223864165	2.255371928	0.21510916	0.913035497	-1.355290089	low
TCGA-AC-A3BB-01A-21R-A19W-07	987	0	4.236726099	3.294957312	1.990095467	5.161746234	3.990141904	2.776826037	5.853926967	2.117871662	4.489759701	-1.337562057	low
TCGA-AC-A3EH-01A-22R-A22K-07	197	1	4.289827859	4.265359202	2.129956915	4.319274101	2.993915296	0.692814763	5.129819731	1.880232927	1.869132465	-0.49861241	high
TCGA-AC-A3HN-01A-11R-A213-07	496	0	5.168949416	2.323935302	2.422465536	5.27347549	4.641827641	1.87744022	5.545323716	2.441182919	4.430035625	-1.249167031	low
TCGA-AC-A3OD-01B-06R-A22O-07	451	0	4.426072168	0.199518489	1.107270782	2.228457544	4.827022237	0.738246186	4.206412531	2.719707708	1.715710201	-0.776030673	low
TCGA-AC-A3QP-01A-11R-A22U-07	675	0	3.878654683	1.993334384	1.422326708	4.855823666	3.018245465	1.199782897	3.309953498	1.350826623	2.906033793	-0.943076427	low
TCGA-AC-A3QQ-01B-06R-A22O-07	734	0	4.675910253	1.038080275	0.59728598	1.072102739	5.39060235	0.035593528	7.301933343	1.632078886	2.266193786	-0.559904988	high
TCGA-AC-A3TM-01A-11R-A22K-07	762	0	3.09911098	2.831035793	2.40295649	5.453228082	2.486087622	0.693691246	5.505258583	0.557961884	1.85569398	-1.012543097	low
TCGA-AC-A3TN-01A-11R-A22K-07	456	0	3.757164349	3.6727968	1.407455607	4.937938917	4.370837634	1.482920315	3.769412001	0.994698712	1.326019087	-1.027738563	low
TCGA-AC-A3W5-01A-11R-A22K-07	504	0	4.523117342	2.683346467	3.826998996	5.402952776	4.303669141	0.994314801	3.805510019	2.313593173	2.260569343	-0.984751986	low
TCGA-AC-A3W6-01A-12R-A22K-07	602	0	4.307155242	4.101658395	3.908807922	5.060008706	3.855165243	2.050046268	3.50886705	1.95091915	3.965170089	-0.867790974	low
TCGA-AC-A3W7-01A-11R-A22K-07	471	0	5.052307932	4.498166533	2.169578894	4.928177387	3.379104915	2.121728217	6.470390001	2.195333726	3.503667116	-0.80599464	low
TCGA-AC-A3YI-01A-21R-A239-07	707	0	4.270741519	2.959128692	2.095637673	5.763029554	3.443901424	0.552865647	5.458245061	1.67948945	4.649732572	-1.122544408	low
TCGA-AC-A3YJ-01A-11R-A22U-07	754	0	3.738870443	3.729475361	1.433513856	4.957413528	3.711738048	2.971677569	3.726821908	0.877093424	1.41462281	-1.073048825	low
TCGA-AC-A4ZE-01A-11R-A41B-07	890	0	4.984410884	5.008575118	2.029115564	3.747319121	5.299792561	1.726858586	5.999067546	1.730135976	3.943804522	-0.762239625	low
TCGA-AC-A5EH-01A-11R-A28M-07	511	0	4.23127979	3.652360232	5.663500055	4.993164471	3.460890433	2.121619305	2.272167566	1.289733719	0.273781234	-0.545971746	high
TCGA-AC-A5XS-01A-11R-A29R-07	588	0	3.912503946	3.498872399	1.941973515	5.107336948	2.909140819	2.288977185	4.708094964	1.298478381	5.200747723	-1.062925453	low
TCGA-AC-A5XU-01A-11R-A28M-07	455	0	4.280598971	3.158118941	5.292126036	4.547235512	3.831817689	0.291738378	1.85971621	3.341837104	0.510372749	-0.456840471	high
TCGA-AC-A62X-01A-11R-A29R-07	417	0	3.607190562	3.242620006	5.902507956	5.905358743	3.008742099	4.194343555	2.753771098	2.122916018	0.413987124	-1.133235383	low
TCGA-AC-A62Y-01A-11R-A29R-07	530	0	4.164038456	4.855324561	1.766460552	4.997622695	6.60394315	1.515111777	7.929414796	0.772187203	2.411204675	-1.449605197	low
TCGA-AC-A6IV-01A-12R-A33J-07	568	0	4.887742587	2.90410703	3.010104239	5.052642712	3.914823948	4.253555719	3.865734685	2.366036886	4.401923222	-1.209585556	low
TCGA-AC-A6IW-01A-12R-A33J-07	413	0	3.681427439	2.745715721	3.976814312	6.059158313	2.128790342	1.635247085	3.619814051	0.749309251	1.939352788	-0.902635874	low
TCGA-AC-A6IX-01A-12R-A32P-07	373	0	5.061464239	2.707854139	3.114017111	4.731665452	3.745948815	2.952650037	5.460016052	2.297616586	4.350473238	-1.030186216	low
TCGA-AC-A6IX-06A-11R-A32P-07	373	0	5.046626803	2.457240662	2.453173384	5.00610862	3.86640974	1.705952505	4.36386185	2.405805791	4.009265426	-0.970640591	low
TCGA-AC-A6NO-01A-12R-A33J-07	51	0	4.388673534	3.163744256	4.290234613	4.941194156	4.394933187	1.701597142	3.896158112	0.993974629	2.409058124	-0.877292193	low
TCGA-AC-A7VB-01A-11R-A352-07	250	0	4.738413541	4.483652688	6.842479879	3.561522356	2.023264026	1.204499616	3.449832929	1.915379997	3.443382824	0.160573596	high
TCGA-AC-A7VC-01A-11R-A352-07	1	0	3.500853895	0.110168267	4.075285385	6.943648046	5.198023876	0.668888812	3.589873742	1.052986688	1.428929032	-1.814921454	low
TCGA-AC-A8OP-01A-11R-A36F-07	614	0	4.29438865	4.356285857	4.5883679	3.540642321	4.796097814	1.808778848	5.570498696	3.717623846	3.824693602	-0.804585098	low
TCGA-AC-A8OQ-01A-11R-A41B-07	34	0	3.944490339	3.87705899	4.778068195	5.586785517	3.091473408	2.173673242	3.167122198	1.517179804	3.105678651	-0.859205017	low
TCGA-AC-A8OR-01A-21R-A41B-07	40	0	4.130112654	3.827636164	0.997172983	4.442561117	5.247927921	1.726757879	0.928515318	1.498453867	0.455514826	-0.853749369	low
TCGA-AC-A8OS-01A-12R-A41B-07	70	0	4.970101428	3.104353963	2.003685951	3.923452881	3.542936902	2.274581721	5.831557585	3.425735393	4.692225893	-0.863848478	low
TCGA-AN-A03X-01A-21R-A00Z-07	10	0	3.457058214	1.062532967	1.297595221	3.826817914	3.743209064	0.633852802	5.330265686	1.263318599	1.731947937	-1.037991681	low
TCGA-AN-A03Y-01A-21R-A00Z-07	10	0	4.032189814	3.596311009	2.661136357	4.172197717	2.858368008	1.115781447	2.199877776	0.634138069	1.752988158	-0.361881703	high
TCGA-AN-A041-01A-11R-A034-07	7	0	4.782445885	3.923198339	3.087043323	5.210319676	3.822778036	1.495502944	1.742521462	1.050818348	0.203684684	-0.520036525	high
TCGA-AN-A046-01A-21R-A034-07	10	0	4.203514738	5.231998557	4.059245982	4.223528768	5.239401914	0.811914956	5.732773634	0.804345728	1.931777519	-0.678827644	high
TCGA-AN-A049-01A-21R-A00Z-07	19	0	4.280054517	3.471723661	3.080005986	4.261720678	5.647313351	2.267199847	3.355565142	1.32596352	2.506218194	-1.039490029	low
TCGA-AN-A04A-01A-21R-A034-07	90	0	3.918564223	2.491603954	2.980308437	3.23484206	3.909561031	0.490307938	2.89695844	1.028450184	1.452791979	-0.436055947	high
TCGA-AN-A04C-01A-21R-A034-07	54	0	3.835631787	4.395334115	5.389418544	4.068570314	2.278725238	0.347227424	1.563356388	4.867514132	1.396070011	-0.14758856	high
TCGA-AN-A04D-01A-21R-A034-07	52	0	3.946701833	4.146345093	6.35432055	4.095111397	2.129906961	1.023946588	0.311315069	1.907758537	1.040903396	0.069593981	high
TCGA-AN-A0AJ-01A-11R-A00Z-07	303	0	4.246141002	4.147772024	4.766874694	5.433369682	4.721781221	0.564036306	2.558528324	1.381590284	1.776825105	-0.748540569	high
TCGA-AN-A0AK-01A-21R-A00Z-07	224	0	5.033690735	3.614686543	5.734133496	4.563762645	2.192046613	1.786817793	2.430235403	0.778689518	0.444019732	-0.016287633	high
TCGA-AN-A0AL-01A-11R-A00Z-07	227	0	4.17087725	3.212563194	4.297226553	6.833991005	4.455979871	1.823808876	2.542398006	1.733208321	1.705450763	-1.298197653	low
TCGA-AN-A0AM-01A-11R-A034-07	5	0	3.663557858	3.366590653	5.410995828	4.702361912	2.841386964	1.241713469	2.78973857	0.413831331	0.41992093	-0.437750885	high
TCGA-AN-A0AR-01A-11R-A00Z-07	10	0	3.248837326	1.111364807	4.970125925	4.215716095	1.269427013	3.039276159	0.899467954	1.803252469	0.973726721	-0.58558837	high
TCGA-AN-A0AS-01A-11R-A00Z-07	10	0	4.534469992	4.234295414	3.695547112	4.579272105	2.852652275	0.826321398	1.885096056	0.71039701	0	-0.121331545	high
TCGA-AN-A0AT-01A-11R-A034-07	10	0	4.236293164	3.474822013	4.148539902	5.677651241	3.516075259	0.596485806	2.728437454	0.872571882	1.447317914	-0.67670157	high
TCGA-AN-A0FD-01A-11R-A034-07	196	0	2.838384793	4.1064419	2.357935574	4.481429528	4.71388988	0.290775559	1.642481079	1.189148769	0.938264558	-0.844512955	low
TCGA-AN-A0FF-01A-11R-A034-07	172	0	4.379525642	3.379322855	1.639064655	4.875031506	5.961776044	1.716876142	4.472267522	1.164719102	3.059150015	-1.298326763	low
TCGA-AN-A0FJ-01A-11R-A00Z-07	242	0	4.831692346	1.429824138	6.219907331	5.0679813	4.721262387	0.551568619	1.790168128	3.211567697	2.212158263	-0.812518435	low
TCGA-AN-A0FK-01A-11R-A034-07	213	0	3.564345839	5.051883708	2.28223341	4.637286555	4.845737447	0.882572114	1.027213464	0.720281118	1.214485651	-0.665828428	high
TCGA-AN-A0FL-01A-11R-A034-07	231	0	2.572236988	2.568089592	0.454973334	5.182277278	1.901355936	4.565046136	0.931450137	3.229973069	0.483475145	-1.338305974	low
TCGA-AN-A0FN-01A-11R-A034-07	218	0	3.965555378	1.998981482	2.126403603	5.087552299	5.252462099	1.094147485	5.574778835	2.133145807	4.25222391	-1.516472185	low
TCGA-AN-A0FS-01A-11R-A034-07	210	0	5.205844638	4.116088163	1.733010006	3.889168963	3.626604359	2.592258393	5.267239918	3.907919303	5.016932116	-0.765540391	low
TCGA-AN-A0FT-01A-11R-A034-07	214	0	2.52403937	3.080826985	1.322845299	4.010701572	2.696977161	0.339917346	5.679942596	1.425006495	1.354644765	-0.877371606	low
TCGA-AN-A0FV-01A-11R-A00Z-07	10	0	4.2903264	2.581917319	6.814396748	4.124024141	2.989545226	0.914023121	1.224773442	2.289259231	0.114630951	-0.172472499	high
TCGA-AN-A0FW-01A-11R-A034-07	11	0	4.580554002	4.931023424	3.684634934	4.55234391	4.609960685	1.767360683	1.595886496	2.029245119	4.026244871	-0.618845926	high
TCGA-AN-A0FX-01A-11R-A034-07	10	0	4.825238198	3.195287093	5.454070976	4.770963761	4.88334673	1.048929291	2.403424993	2.768189753	3.743208175	-0.74818977	high
TCGA-AN-A0FY-01A-11R-A034-07	10	0	4.591015628	2.935051228	2.565805511	4.005243296	3.199598126	0.439503541	3.246335856	0.696921253	1.787642172	-0.323166964	high
TCGA-AN-A0FZ-01A-11R-A034-07	10	0	4.475553075	3.713404347	1.94851492	4.646738369	3.153383795	1.158464166	1.234117987	2.287964041	0.809608564	-0.442370368	high
TCGA-AN-A0G0-01A-11R-A034-07	16	0	5.345117065	1.445574624	5.280470985	4.915729187	4.205301419	2.496102662	0.929169444	3.106109432	0.82697886	-0.73329235	high
TCGA-AN-A0XL-01A-11R-A10J-07	163	0	5.130255078	3.125906038	2.695870766	3.735727059	5.860711695	3.239180553	5.823072569	4.4460605	5.188173292	-1.314406563	low
TCGA-AN-A0XN-01A-21R-A109-07	10	0	4.570563547	2.478811606	4.064153167	4.967552368	4.455894728	0.754380178	4.022148915	1.752223147	0.333614777	-0.806395046	low
TCGA-AN-A0XO-01A-11R-A109-07	375	0	4.770681078	3.914531669	4.912207242	4.532905244	3.580440569	0.673225672	2.549716085	1.719420793	0.306514515	-0.237519574	high
TCGA-AN-A0XP-01A-11R-A109-07	9	0	5.042854881	4.737474853	1.499346282	4.659074185	5.206777276	0.618596042	3.473539014	1.968888935	0.087578516	-0.609484086	high
TCGA-AN-A0XR-01A-11R-A109-07	10	0	4.338158267	4.667819231	1.427498663	4.589362249	5.021406922	0.690195064	3.173525196	2.246846672	0.038287341	-0.729624632	high
TCGA-AN-A0XS-01A-22R-A109-07	10	0	4.540586139	3.640716841	3.085754538	4.982054446	5.525993008	1.606274899	4.076389959	1.520453641	2.950896228	-1.09691617	low
TCGA-AN-A0XT-01A-11R-A109-07	10	0	4.769816916	4.786911787	1.631411353	3.988731765	3.949933232	0.897304627	3.700379584	3.276502617	3.232809914	-0.511227769	high
TCGA-AN-A0XU-01A-11R-A109-07	10	0	4.495583015	1.683720536	6.379167587	4.494250717	2.066242125	0.474188842	1.251960307	3.409121047	0.175411041	-0.178274622	high
TCGA-AN-A0XV-01A-11R-A109-07	162	0	4.227038364	3.42867915	1.708993102	3.796308741	4.342584732	1.818806297	3.580436033	2.424046846	4.212056611	-0.874151308	low
TCGA-AN-A0XW-01A-11R-A109-07	170	0	4.398420057	1.599431296	2.004314875	4.98698297	4.443390445	0.631116552	3.993111866	1.193346053	1.107482596	-1.019794178	low
TCGA-AO-A03L-01A-41R-A056-07	2442	0	4.261218493	4.44233667	3.236114452	4.902737293	4.75995458	1.29749028	4.418344563	1.602144252	2.697698628	-0.901506175	low
TCGA-AO-A03M-01B-11R-A10J-07	1866	0	4.330213385	3.225558627	5.723717111	4.863301505	4.172484404	0.85137475	5.078423415	2.54266559	3.67034466	-0.852604777	low
TCGA-AO-A03N-01B-11R-A10J-07	2031	0	2.654496636	2.036697637	2.400646912	3.862284935	3.110614232	0.359362988	0.734407819	0.290014466	0.390152022	-0.583104483	high
TCGA-AO-A03O-01A-11R-A00Z-07	2483	1	5.130771629	3.668896148	4.190340921	3.960087909	3.983260774	2.267827654	5.078369944	0.965185139	2.111184789	-0.49711273	high
TCGA-AO-A03P-01A-11R-A00Z-07	2911	1	3.666517382	2.377505361	2.043112057	3.927883567	2.62307325	1.13304906	1.003344671	0.730812209	0.271146764	-0.393076707	high
TCGA-AO-A03R-01A-21R-A034-07	2091	0	3.351443394	2.250303938	0.56805945	3.859133611	4.199405551	0.988124714	2.728712311	1.700327314	3.125916755	-1.021307288	low
TCGA-AO-A03T-01A-21R-A034-07	2124	0	2.799997236	2.471721475	1.503283867	3.609724538	2.155608472	0.701431479	5.055131153	1.307087511	2.475685787	-0.728791175	high
TCGA-AO-A03U-01B-21R-A10J-07	1793	1	5.090867241	2.631212387	1.416172021	5.085825076	2.326150306	2.492232597	3.186965764	2.347994882	1.9384102	-0.696320613	high
TCGA-AO-A03V-01A-11R-A115-07	1351	0	4.341125539	2.364772994	3.583265452	4.034086704	3.082221207	1.516976144	4.363862797	2.929074564	2.969194898	-0.701785112	high
TCGA-AO-A0J2-01A-11R-A034-07	997	0	3.873984159	3.694490503	3.667140546	5.22034667	2.47444078	0.989242801	3.665204944	1.841292767	0.574767698	-0.590433413	high
TCGA-AO-A0J3-01A-11R-A034-07	651	0	3.58048628	1.178384533	3.832138719	3.904063661	3.125264108	0.017867056	0.821756623	4.163117601	0.680852848	-0.581356705	high
TCGA-AO-A0J4-01A-11R-A034-07	1587	0	4.935562397	4.587073372	4.513521602	5.154387391	4.009996385	1.262532102	2.223059686	1.559776118	5.428644615	-0.574179556	high
TCGA-AO-A0J6-01A-11R-A034-07	1140	0	3.886560656	3.413838743	4.760933559	6.756257743	1.61069667	0.78790749	1.2724042	1.947810898	0.131657519	-0.593840423	high
TCGA-AO-A0J7-01A-11R-A034-07	618	0	3.699717144	4.307386549	2.106127976	3.724520024	2.824418907	1.209201183	5.484001339	0.622818629	0.739246578	-0.438603525	high
TCGA-AO-A0J8-01A-21R-A034-07	680	0	4.303494063	3.673175776	2.365537622	4.997365131	4.30051863	1.975145847	5.37438359	1.545228655	1.894066435	-1.052318138	low
TCGA-AO-A0J9-01A-11R-A034-07	1613	0	3.241003922	1.888941282	1.524177816	4.529206558	4.79379662	2.001966108	1.682497665	1.413471645	3.467269902	-1.334501219	low
TCGA-AO-A0JA-01A-11R-A056-07	655	0	5.150384533	3.594521561	3.768077379	4.35383843	4.012824729	1.637585481	4.940218774	2.641092792	1.625466993	-0.602618287	high
TCGA-AO-A0JB-01A-11R-A32Y-07	1542	0	1.852659573	1.398652143	3.831920544	3.17553672	3.010589961	1.074422508	1.897097354	1.024367785	1.809809214	-0.811866995	low
TCGA-AO-A0JC-01A-11R-A056-07	1547	0	4.430369078	2.00768196	1.611342606	5.889881332	6.357666882	0.988540434	4.410609219	3.227648839	5.120807499	-1.810983761	low
TCGA-AO-A0JD-01A-11R-A056-07	2190	0	5.058285251	3.913373204	5.693686417	3.963863954	5.755705806	0.828629652	3.677791019	2.426633629	1.708330915	-0.54120779	high
TCGA-AO-A0JE-01A-11R-A056-07	2335	0	4.10766097	2.052172989	3.395933052	4.421255966	4.207144294	0.596453565	1.686125366	1.323344161	1.559480098	-0.695497085	high
TCGA-AO-A0JF-01A-11R-A056-07	1980	0	5.546990035	2.928378781	2.560975527	4.825754711	5.948685961	1.521002778	4.236468475	2.928993031	4.80237432	-1.145935445	low
TCGA-AO-A0JG-01A-31R-A084-07	798	0	4.983855966	2.613518316	1.913933506	5.202441992	4.598134859	2.508233503	4.477627763	2.369023091	3.230034449	-1.225346384	low
TCGA-AO-A0JI-01A-21R-A056-07	1528	0	4.828443806	3.392441316	2.727288335	3.711924054	3.994107894	3.526666989	2.374224771	2.827709504	3.98753957	-0.750694844	high
TCGA-AO-A0JJ-01A-11R-A056-07	1887	0	4.600380204	2.922706144	1.289631157	4.414358891	5.438054821	2.511042875	4.466718653	2.626199112	4.682757766	-1.336578868	low
TCGA-AO-A0JL-01A-11R-A056-07	1683	0	2.473109194	1.993522242	3.704379525	3.207933236	2.621940079	2.211058517	1.520414311	1.531338701	0.52254168	-0.645831021	high
TCGA-AO-A0JM-01A-21R-A056-07	2184	0	4.305702512	2.396478547	3.960850162	5.038721004	3.339356545	0.316479125	2.797717225	0.685236975	2.090195938	-0.597509039	high
TCGA-AO-A124-01A-11R-A10J-07	3506	0	4.505512113	3.360520517	5.570936624	4.596551393	2.617033361	2.761070861	1.536059818	3.721467176	1.848233979	-0.492216504	high
TCGA-AO-A125-01A-11R-A10J-07	3456	0	3.667306315	4.074296501	1.473596299	4.471688681	5.997161644	0.797293729	5.778383465	0.944005673	0.102900608	-1.166959073	low
TCGA-AO-A126-01A-11R-A10J-07	3307	0	3.4885859	1.786264533	1.774573607	4.895337644	3.45315106	1.861625337	3.487594983	1.652584836	2.361439853	-1.191886305	low
TCGA-AO-A128-01A-11R-A10J-07	3248	0	4.503401224	3.05274641	5.008861843	6.122756275	3.125054762	0.593017499	2.312227083	2.077753252	1.61739271	-0.694780302	high
TCGA-AO-A129-01A-21R-A10J-07	3286	0	3.243769568	2.335302603	1.98859563	6.240351315	3.204554828	2.389364228	2.419326508	2.171345909	2.941192629	-1.476371871	low
TCGA-AO-A12A-01A-21R-A115-07	3112	0	4.548362579	3.429200534	1.768926716	4.880719687	4.080246295	1.818061235	6.010005475	3.020758937	3.754417166	-1.144016443	low
TCGA-AO-A12B-01A-11R-A10J-07	2989	0	4.025113377	3.548927762	1.008941541	4.302960798	1.764940348	3.364527114	4.500592952	2.313236634	1.666410242	-0.740401025	high
TCGA-AO-A12C-01A-11R-A10J-07	2372	0	4.718879184	3.132884581	3.81403054	3.759293307	3.65600934	1.626245665	3.190774388	1.860173466	1.133147631	-0.397465491	high
TCGA-AO-A12D-01A-11R-A115-07	2515	0	3.892254106	3.26639018	4.680493957	4.008505369	3.681622916	0.276321795	1.944190922	2.141568238	0.507909319	-0.359110872	high
TCGA-AO-A12E-01A-11R-A10J-07	2142	0	4.727792403	2.139878195	1.468454168	3.886279297	6.23097786	3.389866726	5.094039797	3.266957605	4.53611047	-1.554351114	low
TCGA-AO-A12F-01A-11R-A115-07	1842	0	3.937897969	3.838489245	4.819136653	4.349697755	2.655424387	3.012184539	4.456293023	1.563415197	3.925768236	-0.70766188	high
TCGA-AO-A12G-01A-11R-A10J-07	1639	0	3.806143053	2.799709322	1.788970244	3.847903464	2.576112526	0.957896161	1.930703433	2.480457693	2.503455547	-0.500077168	high
TCGA-AO-A12H-01A-11R-A115-07	1234	0	4.132107532	1.538239313	1.044988872	4.701962768	3.045297935	2.048498864	1.53908907	0.724032336	0.640144132	-0.809363521	low
TCGA-AO-A1KO-01A-31R-A13Q-07	622	0	5.349815666	1.110544145	0.511515595	2.583985774	2.090419624	5.568560618	4.626942262	4.654260248	1.712345886	-0.76477006	low
TCGA-AO-A1KP-01A-11R-A13Q-07	2953	0	4.193405027	3.396011174	1.455920979	2.935011784	2.545634592	2.228900429	2.917456837	2.328280746	0.738931926	-0.287246049	high
TCGA-AO-A1KR-01A-12R-A144-07	2513	0	2.383815394	3.464213073	5.601383893	5.206388356	1.287572612	3.594859649	1.963108216	0.407449928	1.104671592	-0.776686581	low
TCGA-AO-A1KS-01A-11R-A13Q-07	350	0	5.679550543	3.467131104	3.350441364	3.105952322	3.474691082	0.857970828	7.133797934	2.068592641	1.737722934	-0.166988895	high
TCGA-AO-A1KT-01A-11R-A13Q-07	541	0	3.961355558	2.103715048	2.147430253	5.260119984	3.830249855	0.495371918	3.930405848	2.815501249	0.828503337	-1.064329597	low
TCGA-AQ-A04H-01B-11R-A10J-07	754	0	4.612657751	4.655830602	4.403730933	3.548218027	3.150585034	1.882478003	3.149049178	2.18188793	2.595224116	-0.194045882	high
TCGA-AQ-A04J-01A-02R-A034-07	819	0	4.516812143	2.334137607	4.67070159	4.923087619	4.284903014	2.88789585	4.192316768	2.484213366	3.031660573	-1.132952658	low
TCGA-AQ-A04L-01B-21R-A10J-07	3957	0	4.033307136	3.303793296	5.037266104	3.246269425	2.656220427	1.679452182	3.13332829	0.582492994	0.077497405	-0.091708634	high
TCGA-AQ-A1H2-01A-11R-A13Q-07	475	0	4.816865485	4.414920699	0.761544736	4.679173147	4.993608323	2.439236623	2.837201491	0.70777389	1.357632201	-0.838680149	low
TCGA-AQ-A1H3-01A-31R-A13Q-07	989	0	5.471532105	4.003151557	3.022838702	4.749059894	4.190736473	2.197166534	7.660629393	2.464181092	3.65846241	-0.914983132	low
TCGA-AQ-A54N-01A-11R-A266-07	78	0	2.670995028	2.256779552	3.414738728	4.792153058	0.187452184	2.624236637	1.397397601	2.549331102	0.384400087	-0.610906475	high
TCGA-AQ-A7U7-01A-22R-A352-07	584	1	4.582382952	0.873620776	2.537318669	5.567677023	4.725852538	1.908637956	5.465876857	2.475467229	4.876588501	-1.616046828	low
TCGA-AR-A0TP-01A-11R-A084-07	4275	0	4.41351214	3.731692541	4.024999586	4.410032465	4.810897095	2.252091853	1.270305581	2.829994256	0.138161568	-0.705769325	high
TCGA-AR-A0TQ-01A-11R-A084-07	2991	0	4.814484852	3.176540984	1.692054947	3.973923741	3.769480604	1.101410621	4.344926734	1.53941538	3.672633834	-0.618719609	high
TCGA-AR-A0TR-01A-11R-A084-07	160	1	5.598138709	5.648991909	0.675921306	3.853804486	5.905622903	1.733792992	5.335132842	1.296319857	2.79431993	-0.65705537	high
TCGA-AR-A0TS-01A-11R-A115-07	2558	0	4.995315094	3.492526931	5.334207613	5.726720663	5.269651826	2.136312632	2.776799292	2.763937332	4.647232988	-1.13122906	low
TCGA-AR-A0TT-01A-31R-A084-07	3316	0	4.820831918	3.887924004	5.290331414	5.25055482	4.189021391	0.905693287	2.040419157	1.962065568	2.088017149	-0.542403854	high
TCGA-AR-A0TU-01A-31R-A109-07	709	0	3.81571376	1.385952283	5.444599121	5.190248584	2.055064776	1.076601573	0.994524452	0.655630853	1.412103781	-0.511559289	high
TCGA-AR-A0TV-01A-21R-A084-07	2288	0	4.531650125	4.415233625	1.333275966	4.963506748	4.107958932	0.486258155	1.904212052	0.799458118	2.490170203	-0.567450614	high
TCGA-AR-A0TW-01A-11R-A084-07	3009	0	4.497782911	3.513856724	5.585821312	4.205117643	2.842624303	0.815617399	2.48981927	1.722756052	0.917232403	-0.141961767	high
TCGA-AR-A0TX-01A-11R-A084-07	1972	0	4.910067686	4.071694727	6.114213083	4.925483644	3.808651653	2.259429185	2.489773059	3.226334373	3.527467721	-0.610483145	high
TCGA-AR-A0TY-01A-12R-A115-07	1699	1	3.780921486	3.776675069	5.328418706	4.718735221	2.609245337	0.510137832	1.921027048	1.01195334	1.864724204	-0.290159273	high
TCGA-AR-A0TZ-01A-12R-A084-07	3262	1	5.669880895	4.337197756	3.331475948	4.535978588	4.89936273	0.575552206	6.146116556	1.283324696	1.606306104	-0.508739664	high
TCGA-AR-A0U0-01A-11R-A109-07	1988	0	4.997413663	2.562449197	5.04830371	5.662990162	2.95394831	0.578122667	1.394909732	1.948113966	0.580152793	-0.41172997	high
TCGA-AR-A0U2-01A-11R-A109-07	2551	1	6.197655782	4.277660947	6.490588753	4.153260305	3.40380191	1.328136775	2.84612505	1.500395764	1.292326282	0.189398741	high
TCGA-AR-A0U3-01A-11R-A109-07	4080	0	5.914600447	3.745568071	5.583404057	4.802789383	5.085442084	3.299559006	6.741429279	2.163169108	2.001235516	-0.882378827	low
TCGA-AR-A0U4-01A-11R-A109-07	3261	0	4.546290012	2.655276083	4.600885571	7.885377146	3.74326697	2.165099484	2.392783754	1.887649918	1.758877543	-1.409341615	low
TCGA-AR-A1AH-01A-11R-A12D-07	3807	0	4.34532442	3.430783475	5.530878603	5.491932487	2.838476449	1.151288219	4.345506997	3.434553777	4.33417656	-0.809108686	low
TCGA-AR-A1AI-01A-11R-A12P-07	3296	0	5.359276564	1.864421629	5.41297049	5.19667499	2.554192788	2.156581362	1.491519762	2.431037031	1.12892784	-0.435256115	high
TCGA-AR-A1AJ-01A-21R-A12P-07	3072	0	5.106216815	1.690943582	5.065351782	5.981147998	3.643677772	1.472234469	3.180683029	1.576641947	3.923531594	-0.955261267	low
TCGA-AR-A1AK-01A-21R-A12P-07	3159	0	4.781201921	3.28879218	2.81007718	5.172106087	6.29700415	1.542572562	5.680339417	3.144900603	4.691645939	-1.487216268	low
TCGA-AR-A1AL-01A-21R-A12P-07	2971	0	5.961442624	3.132772052	1.866703884	4.507091044	3.580671364	1.301242045	7.501949757	3.516663079	5.311421349	-0.800114331	low
TCGA-AR-A1AM-01A-41R-A22K-07	2991	0	4.872556063	3.213643166	2.739643881	5.145899678	5.621130471	2.090487795	5.195272648	3.423453919	3.661389275	-1.369258101	low
TCGA-AR-A1AN-01A-11R-A12P-07	2920	0	5.278118581	2.541004163	2.688475823	5.109479142	4.713042587	2.529373458	2.87494104	2.208787596	3.717085696	-1.05337273	low
TCGA-AR-A1AO-01A-11R-A12P-07	2618	0	4.824477011	2.982799154	4.642987094	5.526916421	3.556456503	1.396779805	5.657206192	2.981136065	4.703439615	-1.012150952	low
TCGA-AR-A1AP-01A-11R-A12P-07	2856	0	4.977190166	3.608536512	4.995427715	4.695465259	3.434254918	1.289197506	5.650799946	1.584435843	2.597895913	-0.540722555	high
TCGA-AR-A1AQ-01A-11R-A12P-07	3021	0	3.758768576	1.458174215	5.706477437	6.214972422	3.286878899	1.940559634	2.196753467	1.645971504	2.748896522	-1.192122006	low
TCGA-AR-A1AR-01A-31R-A137-07	524	1	5.098301747	2.424209068	3.593258152	5.117120736	3.875962409	0.726070328	3.651350937	1.352812847	3.165157029	-0.708811324	high
TCGA-AR-A1AS-01A-11R-A12P-07	1150	0	4.494454143	4.459603696	2.912492929	4.597589765	2.750491352	0.618262709	3.53871475	0.79944727	0.042120358	-0.205625423	high
TCGA-AR-A1AT-01A-11R-A12P-07	1272	1	4.996589434	1.391238088	3.388285834	5.279596882	3.485952047	1.088405175	6.581439325	1.043007612	2.64855594	-0.985234186	low
TCGA-AR-A1AU-01A-11R-A12P-07	2868	0	5.02016464	2.236457663	3.615605678	3.823494618	3.277970811	3.35790251	4.755790216	2.813391581	3.078840364	-0.770818915	low
TCGA-AR-A1AW-01A-21R-A12P-07	2632	0	4.715743171	2.301709402	3.570073097	5.020011875	4.211436243	1.7022342	3.483943989	1.776227889	2.932890501	-0.949811062	low
TCGA-AR-A1AX-01A-11R-A12P-07	2629	0	5.620063709	2.274974025	4.892885711	4.961417246	5.111361189	0.831504856	4.104424646	2.543295621	4.562913587	-0.865456075	low
TCGA-AR-A1AY-01A-21R-A12P-07	1026	0	4.87642495	3.073849579	6.016712794	5.557855666	2.37712731	1.892560421	4.199904505	2.510610905	1.92724281	-0.58818953	high
TCGA-AR-A24H-01A-11R-A169-07	4894	0	6.08633653	1.554805507	2.891166325	4.649358061	4.423701715	2.160364879	4.622431332	1.041532993	1.813275432	-0.753655609	low
TCGA-AR-A24K-01A-11R-A169-07	1548	0	5.811111928	1.835687065	1.703970651	3.788603693	3.181798607	0.644870628	3.493095672	0.908991696	0.447234547	-0.162420262	high
TCGA-AR-A24L-01A-11R-A169-07	2866	1	5.344969385	3.974293116	2.544881047	4.015744307	5.11175951	0.583094511	3.652325279	2.110143643	1.334164846	-0.470048646	high
TCGA-AR-A24M-01A-11R-A169-07	3660	0	5.441259382	3.340664215	2.285696352	4.302289953	6.482872513	1.787096954	2.899312233	2.223169296	0.098492408	-0.873600805	low
TCGA-AR-A24N-01A-11R-A169-07	3035	0	5.202990785	3.199892614	3.751000953	4.242310882	6.355680381	0.292960951	4.498877214	1.182160215	0.774535454	-0.734067458	high
TCGA-AR-A24O-01A-11R-A169-07	3607	0	5.691692653	2.035459644	1.825518303	4.421838387	5.532259856	2.089417094	6.596353816	3.269632375	4.784078475	-1.289962449	low
TCGA-AR-A24P-01A-11R-A169-07	84	0	5.39753356	3.093597724	2.647611172	4.148627941	4.459321261	0.68409029	5.237725311	1.704236309	2.277710322	-0.574500598	high
TCGA-AR-A24Q-01A-12R-A169-07	3172	0	4.535139133	2.243242288	5.980620327	4.586230356	3.310085755	2.321067748	2.144209934	4.225154244	1.782690543	-0.70490875	high
TCGA-AR-A24R-01A-11R-A169-07	3430	0	4.785546468	4.317709942	2.380997038	4.082346471	5.84921275	1.384540389	5.961386724	2.404528848	2.722507502	-0.97901914	low
TCGA-AR-A24S-01A-11R-A169-07	2976	0	4.898792219	1.075928805	3.114309554	4.989385869	4.588166081	0.785367084	2.58600698	1.557696033	2.430359571	-0.939105118	low
TCGA-AR-A24T-01A-11R-A169-07	3202	0	5.125532066	2.199011183	1.919358073	4.22569972	4.476756666	0.819054686	4.04309413	3.00769873	2.230915243	-0.791852369	low
TCGA-AR-A24U-01A-11R-A169-07	3128	0	5.333882361	3.149018152	4.558157904	4.553890314	3.560783383	1.006542416	3.873176653	2.407891011	2.657240957	-0.435647313	high
TCGA-AR-A24V-01A-21R-A169-07	3203	0	4.525737635	2.096193976	1.119470309	4.174535968	3.427268263	0.150253273	3.003314869	3.544668381	0.107001811	-0.606640319	high
TCGA-AR-A24W-01A-11R-A169-07	1550	0	5.421300593	3.142000943	2.147255772	3.84133601	2.803029555	1.755941476	7.77521104	4.44794878	3.861871815	-0.684782237	high
TCGA-AR-A24X-01A-11R-A169-07	3004	0	5.517752678	1.420476044	2.177867968	4.361016463	3.558243764	1.092907399	6.949511315	1.533271298	1.862733775	-0.754307738	low
TCGA-AR-A24Z-01A-11R-A169-07	3001	0	5.376334604	3.972921611	2.822916956	3.949408509	5.238438505	1.265453595	2.037901144	3.082893129	1.611256759	-0.498530453	high
TCGA-AR-A250-01A-31R-A169-07	2707	0	4.620234011	3.71894616	4.833313001	4.806277935	4.022045	0.755576127	2.147967509	2.285829884	0.412070079	-0.447282723	high
TCGA-AR-A251-01A-12R-A169-07	3030	0	5.048601837	4.864166795	5.371811946	5.527456453	2.584299948	2.677502139	3.414153564	3.283777449	3.296663187	-0.551131699	high
TCGA-AR-A252-01A-11R-A169-07	2838	0	5.749633986	2.660451424	2.358490392	4.600405144	4.464180135	1.217507002	4.328886234	2.744053936	4.264035048	-0.783546567	low
TCGA-AR-A254-01A-21R-A169-07	2605	0	5.657687642	2.697752552	2.198633189	4.210262846	3.543858348	0.86309348	6.075721037	1.110318151	1.1814212	-0.438215274	high
TCGA-AR-A255-01A-11R-A169-07	2161	0	5.044683346	2.218693544	2.730556765	4.569036672	5.95821613	1.04259294	3.459167652	2.314679523	3.546338287	-1.097622865	low
TCGA-AR-A256-01A-11R-A169-07	2854	1	4.724723963	2.071266305	4.797282292	5.676874067	2.317926104	1.041535456	1.768040294	1.288087855	1.725363168	-0.50676088	high
TCGA-AR-A2LE-01A-11R-A180-07	5062	0	4.732546405	5.072722036	1.125592601	3.667612283	3.588427118	0.46042095	3.508084974	1.012450515	2.775046618	-0.197719147	high
TCGA-AR-A2LH-01A-31R-A18M-07	616	1	4.552273508	3.615284137	3.738822345	5.221336521	3.560107867	1.588996763	4.161292174	3.673990533	3.981038744	-0.929911941	low
TCGA-AR-A2LJ-01A-12R-A19W-07	2632	0	3.518937894	2.797076333	2.378819233	5.950104352	4.886756371	1.770831633	3.913250783	1.626550451	3.577856229	-1.581095847	low
TCGA-AR-A2LK-01A-11R-A180-07	1649	1	5.062821626	4.255537593	4.101877193	4.74420157	4.517111062	0.810859174	2.159594696	1.348546757	1.005769306	-0.381707877	high
TCGA-AR-A2LL-01A-11R-A180-07	2012	0	4.449598343	2.982826009	2.317361231	4.508249514	4.987072237	1.065685331	3.18569403	1.456936642	1.731837442	-0.873537717	low
TCGA-AR-A2LM-01A-11R-A180-07	1935	0	5.593950549	3.284279723	1.908594448	4.667405758	3.711378486	1.891161489	4.448146129	3.226442649	3.52377414	-0.739626742	high
TCGA-AR-A2LN-01A-21R-A18M-07	1161	0	5.638413782	3.977465358	1.69965422	4.66998025	3.785400177	3.710332606	6.811107543	3.363861628	5.007448959	-1.065498849	low
TCGA-AR-A2LO-01A-31R-A18M-07	1198	0	5.118193461	2.561268035	3.307667584	4.937104711	3.874454423	2.276763535	5.95702857	2.991251163	3.847668502	-1.06207831	low
TCGA-AR-A2LQ-01A-22R-A18M-07	1233	0	5.701404027	2.994689304	2.347796474	3.528461111	3.81628414	4.179420974	5.329270931	3.217483222	3.532343341	-0.786647364	low
TCGA-AR-A2LR-01A-12R-A18M-07	1742	0	4.736309422	0.878078219	5.63325162	4.163501591	6.088951748	2.506594784	3.308187041	3.680440055	2.876469482	-1.290077736	low
TCGA-AR-A5QM-01A-11R-A27Q-07	2231	0	4.477992196	3.904561009	2.055582575	4.604908836	5.870730055	1.992183656	7.553054675	1.856471462	4.031594763	-1.394421891	low
TCGA-AR-A5QN-01A-12R-A28M-07	1013	0	5.101918501	5.307326067	5.298228907	4.201452704	2.752997144	4.610467077	4.591277482	2.426429446	4.000381356	-0.488488202	high
TCGA-AR-A5QP-01A-11R-A28M-07	1185	0	4.476571894	3.821861377	2.851727063	4.511283942	2.783242116	2.443631858	5.73081787	2.873954738	3.784723025	-0.812302077	low
TCGA-AR-A5QQ-01A-11R-A28M-07	322	1	3.607255298	3.814036236	3.218357861	5.958699736	3.365429888	0.639314999	2.933038314	0.411953199	2.622339821	-0.893075922	low
TCGA-B6-A0I1-01A-11R-A21T-07	2361	1	2.717517866	3.773132902	5.875678087	3.741988018	0.894785383	1.933438848	0.334755649	0.917762892	0.066040517	0.010189561	high
TCGA-B6-A0I2-01A-11R-A034-07	4361	0	3.041941681	0.669736705	4.498828505	6.280674833	1.89893505	0.333832306	0.826862803	2.091571313	0.647174022	-0.968235692	low
TCGA-B6-A0I5-01A-11R-A034-07	8556	0	3.362846183	2.772833492	2.525777311	4.96345226	3.513322049	0.779749826	4.924086413	0.568812778	2.206691052	-1.010579096	low
TCGA-B6-A0I6-01A-11R-A034-07	991	1	4.90330741	3.39825083	5.551094282	4.206504666	4.019408109	1.720123346	2.918412642	1.765073502	0.321629659	-0.369528812	high
TCGA-B6-A0I8-01A-11R-A034-07	749	1	4.870157695	5.086467042	1.464901946	3.960219401	4.438701623	0.306389194	2.943363026	4.250812602	1.982449819	-0.442223962	high
TCGA-B6-A0I9-01A-11R-A034-07	362	1	4.846402837	3.296949224	4.520058716	4.992641436	2.584736156	0.889267247	1.414913295	2.395868531	1.575335718	-0.274228399	high
TCGA-B6-A0IA-01A-11R-A034-07	8391	0	3.285528027	3.117507824	1.425217765	4.584991041	1.24635043	0.514099887	0.595427255	0.205042616	0.022234403	-0.217944418	high
TCGA-B6-A0IB-01A-11R-A034-07	3941	1	3.219379047	3.054187157	4.561918464	4.694566363	1.962247907	1.199600848	2.648437207	1.617086724	1.966955779	-0.5565242	high
TCGA-B6-A0IC-01A-11R-A034-07	1542	1	5.318324177	4.463537547	0.912869954	5.344873519	2.785819797	2.092348221	0.788835218	0.931768833	0.249621026	-0.314050759	high
TCGA-B6-A0IE-01A-11R-A034-07	1993	1	3.417357471	3.641031117	2.893078937	3.44445356	3.006329536	0.918931521	2.161278882	0.9790497	3.728064816	-0.40514791	high
TCGA-B6-A0IG-01A-11R-A034-07	4456	1	4.269815277	1.794753192	3.788078723	4.471478213	2.530086616	1.178145131	3.51290778	0.906791584	1.118003715	-0.523715989	high
TCGA-B6-A0IH-01A-11R-A115-07	3418	1	5.003657152	3.283062076	2.484841267	4.349526517	4.273708845	1.832735637	3.772717725	3.482391062	5.911843068	-0.915917379	low
TCGA-B6-A0IJ-01A-11R-A034-07	7106	0	3.470087665	1.881235682	5.063904912	6.32635459	2.520531583	0.288079698	1.421056603	0.58377475	2.042148211	-0.839773877	low
TCGA-B6-A0IK-01A-12R-A056-07	571	1	4.919901867	3.590252107	4.332117084	4.812684512	3.009011902	0.804292866	2.60456505	1.611665731	2.368704413	-0.314088986	high
TCGA-B6-A0IM-01A-11R-A034-07	3873	1	5.540944175	4.403691512	4.369806843	4.854904921	7.997853875	0.664856845	1.857289411	1.268393752	1.979165411	-0.859281759	low
TCGA-B6-A0IN-01A-11R-A034-07	2573	1	2.961167537	1.797324362	2.453548769	4.850850303	2.87755842	1.248785374	3.393036525	1.112706032	3.163288911	-1.095348572	low
TCGA-B6-A0IO-01A-11R-A034-07	5042	0	3.32959551	2.066245889	3.405500625	5.312404173	2.693780205	0.697913863	2.068135109	1.33070209	1.362303418	-0.829303313	low
TCGA-B6-A0IP-01A-11R-A034-07	3926	1	4.772816684	3.703143526	1.639511942	5.032097327	5.744109129	0.979040972	3.942532885	1.615986623	2.79204078	-1.081469141	low
TCGA-B6-A0IQ-01A-11R-A034-07	4285	0	4.368823279	1.212487077	5.376572952	4.18239226	2.317722629	3.762503132	1.596942112	1.676674419	3.291850705	-0.671712782	high
TCGA-B6-A0RE-01A-11R-A056-07	7777	0	3.65067487	3.171859548	5.69528131	5.621092868	2.066330312	2.170754066	5.736228537	1.211938946	0.837086332	-0.835023073	low
TCGA-B6-A0RG-01A-11R-A056-07	2082	0	3.993861892	5.196178958	3.217105574	4.793911004	3.199006916	0.407091341	5.103144102	1.44439211	1.612561905	-0.491661571	high
TCGA-B6-A0RH-01A-21R-A115-07	6456	1	3.316245066	2.74685555	4.335653891	4.342094357	3.591178583	0.252821307	0.905293041	0.622773807	0.128300406	-0.465613968	high
TCGA-B6-A0RI-01A-11R-A056-07	7126	0	4.745805996	4.510323277	2.785550385	5.259455738	6.649221255	0.214996739	5.607601539	1.076111066	0.508610608	-1.056954834	low
TCGA-B6-A0RL-01A-11R-A084-07	2469	1	4.68781994	3.925226388	5.131176232	4.443999912	1.25833305	0.318311605	4.395858054	0.187968762	0.443208934	0.174961238	high
TCGA-B6-A0RM-01A-11R-A084-07	2373	1	6.565661419	4.361718203	1.418173948	4.05799166	2.412112025	1.198733978	1.431821005	3.586241729	2.808400869	0.161299013	high
TCGA-B6-A0RN-01A-12R-A084-07	8008	0	4.402776172	2.904963852	1.791486347	4.779054258	2.939101371	1.171852604	4.499962274	1.220035302	2.102888146	-0.715708737	high
TCGA-B6-A0RO-01A-22R-A084-07	4929	0	4.12251323	3.130683134	1.249779276	4.855137784	2.92460395	1.521285891	4.27404483	2.301767702	2.610926507	-0.889232109	low
TCGA-B6-A0RP-01A-21R-A084-07	3126	1	4.84329361	2.844884251	1.4937814	4.778710971	5.962803972	1.327472234	7.230287259	1.702111965	2.442412939	-1.353958636	low
TCGA-B6-A0RQ-01A-11R-A115-07	4267	1	4.830117868	3.457216855	1.772983022	4.439068707	2.819149057	3.706075266	5.635549538	4.027872188	4.059434864	-1.011880087	low
TCGA-B6-A0RS-01A-11R-A084-07	3063	1	4.105071407	4.035014131	3.976893053	4.390841933	2.591598095	1.379269962	4.024631285	0.7731003	1.47292794	-0.367107442	high
TCGA-B6-A0RT-01A-21R-A084-07	2721	0	4.601875821	4.240926555	5.727368205	6.032628082	5.005857589	1.448230377	3.987903893	2.412818598	3.463543212	-1.078360663	low
TCGA-B6-A0RU-01A-11R-A084-07	8605	0	5.004087555	2.6576363	5.236014055	4.572836084	3.326236595	2.571239358	4.511697255	2.750365135	3.375025631	-0.735455778	high
TCGA-B6-A0RV-01A-11R-A084-07	5156	0	5.239697449	3.200155181	3.254755351	5.153354531	6.555905377	2.03074454	5.561232896	3.070247774	4.280578683	-1.443413905	low
TCGA-B6-A0WS-01A-11R-A115-07	2965	1	5.115419171	3.986941631	2.219443899	5.478867996	6.430454847	0.643161452	4.379932011	1.676831252	3.039739621	-1.163891747	low
TCGA-B6-A0WT-01A-11R-A109-07	5739	0	5.870559878	3.141201124	2.322812373	4.472318532	3.964544586	0.228852938	3.443917006	2.134246791	1.927244028	-0.331302862	high
TCGA-B6-A0WV-01A-11R-A109-07	2417	1	4.656224636	3.530741653	5.6292447	4.047413688	5.032584728	0.590896725	3.922195681	2.599168948	1.691554657	-0.56314646	high
TCGA-B6-A0WW-01A-11R-A109-07	558	1	4.350161195	3.978130967	2.813834026	4.193871275	4.800611101	0.361210112	1.75428268	2.930247276	0.221926439	-0.533167742	high
TCGA-B6-A0WX-01A-11R-A109-07	639	1	3.65228461	2.857408196	4.49745786	4.85755826	3.74458157	2.084496133	1.882432283	2.136429263	1.752188031	-0.894385341	low
TCGA-B6-A0WY-01A-11R-A109-07	3461	1	4.303986592	3.997227549	2.912258605	5.041532031	4.252785673	1.778906234	3.625430105	2.349998021	3.012001392	-0.954279846	low
TCGA-B6-A0WZ-01A-11R-A109-07	6292	0	3.870856564	3.829732599	1.882350123	4.60611973	4.758225492	0.077666043	4.175216946	1.243008564	0.780461765	-0.820527052	low
TCGA-B6-A0X0-01A-21R-A115-07	3945	1	4.464256828	4.094705473	1.863185902	4.906035415	4.596709353	2.816992341	5.29249349	1.061710039	1.757376592	-1.085741207	low
TCGA-B6-A0X1-01A-11R-A109-07	7455	1	4.832053233	3.746157361	5.372749859	6.865645307	2.154252472	1.201230536	3.194008137	1.115613475	1.72960417	-0.60521692	high
TCGA-B6-A0X4-01A-11R-A109-07	860	1	4.841116158	2.724085925	1.293418454	3.601451763	1.516377201	2.388167721	2.342536425	1.845641158	0.264236472	-0.142550601	high
TCGA-B6-A0X5-01A-21R-A109-07	2097	1	5.141961154	3.833401296	0.334760044	3.86600174	4.082717618	0.30413656	5.185077344	3.921362427	0.150214927	-0.530386856	high
TCGA-B6-A0X7-01A-11R-A10J-07	1781	1	4.761564303	3.594457086	1.705968438	4.035900843	2.892639745	1.855385534	2.55810758	3.874192362	3.898225068	-0.556808102	high
TCGA-B6-A1KC-01B-11R-A157-07	1326	0	4.688820949	2.949528554	0.569417297	3.496742227	3.083771572	1.948519258	0.76954956	1.250405849	1.658531577	-0.313190883	high
TCGA-B6-A1KF-01A-11R-A13Q-07	3088	0	3.939638588	2.156399459	5.364568062	4.216766774	2.665102031	0.426139343	3.209657871	2.281296629	0.366504812	-0.392853007	high
TCGA-B6-A1KI-01A-11R-A14M-07	2236	0	4.472621059	3.239245801	2.478046478	4.314260403	4.852571458	1.587596777	3.378983863	1.659110495	2.3012537	-0.865125053	low
TCGA-B6-A1KN-01A-11R-A13Q-07	4233	0	5.080766867	3.396108089	5.201971322	3.668035904	3.253478685	0.642809226	3.221137973	2.245845923	1.863650205	-0.076403213	high
TCGA-B6-A2IU-01A-32R-A18M-07	5176	0	4.182939916	5.249413916	1.379553699	3.837265017	6.258578353	1.786992868	3.402846418	4.121232838	3.716998228	-1.097238571	low
TCGA-B6-A3ZX-01A-11R-A239-07	1152	1	4.535081684	1.9711024	5.685783001	5.839060315	5.279494499	2.327490497	3.170526882	2.551784886	4.752741148	-1.433566122	low
TCGA-B6-A400-01A-11R-A239-07	215	0	3.780222687	2.927048231	5.716288339	5.799125478	3.426132066	1.962897848	3.610227918	1.853206843	2.090351063	-1.034913479	low
TCGA-B6-A401-01A-11R-A239-07	2596	0	3.548110119	4.151302157	3.756868459	5.032932953	4.799567551	1.028168916	5.751619642	0.889116518	2.660941606	-1.105255834	low
TCGA-B6-A402-01A-11R-A239-07	2281	0	3.692183664	3.610271987	1.423022669	4.587633231	2.052132688	1.738996613	0.992743799	0.213042933	1.342025471	-0.415139455	high
TCGA-B6-A408-01A-12R-A24H-07	2072	0	4.036409399	4.732712803	4.126569797	5.310065912	4.232017218	1.470474658	2.336545548	2.119981896	2.808227774	-0.811403118	low
TCGA-B6-A409-01A-11R-A24H-07	573	1	3.019075922	5.051967172	4.027440784	6.226349747	1.824894998	0.904163652	1.783075908	1.786651383	1.803454721	-0.657443351	high
TCGA-B6-A40B-01A-11R-A239-07	3152	0	3.032136953	2.615362073	1.72116598	5.192815631	5.895641547	0.414001869	5.364031354	0.449268269	1.957890516	-1.560942597	low
TCGA-B6-A40C-01A-11R-A239-07	2164	0	3.464393197	2.84064043	2.165866384	4.927003	3.139383365	1.282685563	1.924724808	0.657421328	3.079500794	-0.850596055	low
TCGA-BH-A0AU-01A-11R-A12P-07	1914	0	4.568980337	3.878933278	4.8540469	4.286723794	3.647877394	1.486861812	4.76992362	2.457124716	2.765881666	-0.575352256	high
TCGA-BH-A0AV-01A-31R-A115-07	1820	0	4.706181283	3.750369726	4.781162422	5.299081941	4.285768484	1.469980327	2.51576095	2.554600175	3.506814669	-0.797674367	low
TCGA-BH-A0AW-01A-11R-A056-07	622	0	3.728767125	2.925220535	5.288056612	5.415411113	3.823462802	1.103488072	1.536197408	1.949382688	2.734678915	-0.868909275	low
TCGA-BH-A0AY-01A-21R-A00Z-07	777	0	2.968287108	2.745258576	4.044252353	4.513382423	2.945029233	1.021769883	2.779749268	1.46537209	3.61714416	-0.830978151	low
TCGA-BH-A0AZ-01A-21R-A12P-07	1919	0	4.063591489	3.22590645	2.211124859	4.105679019	5.357249911	1.64179069	3.596231005	2.021861651	2.093778988	-1.035894111	low
TCGA-BH-A0B0-01A-21R-A115-07	2477	0	4.695897214	4.004397727	2.122959673	4.275612398	3.844663077	1.866435323	4.477824211	1.689847594	4.469268118	-0.742107147	high
TCGA-BH-A0B1-01A-12R-A056-07	1148	0	4.727159047	3.112331789	3.081697381	3.530135858	4.745428255	0.664165284	3.692675035	3.916862359	4.175455596	-0.6951782	high
TCGA-BH-A0B3-01A-11R-A056-07	1203	0	3.894865675	2.43577636	5.615353528	5.371797377	2.725325916	0.655946177	1.506355172	1.514517901	1.663825781	-0.564615324	high
TCGA-BH-A0B5-01A-11R-A12P-07	2136	0	5.063397114	3.556121229	3.064353528	4.874567654	4.930158527	1.65248654	4.961351588	2.100618408	2.979567132	-0.951863945	low
TCGA-BH-A0B7-01A-12R-A115-07	2559	0	5.181658333	2.476596953	4.967617548	4.695332054	3.883789518	2.339469379	4.588564634	3.67081775	4.583838801	-0.915422403	low
TCGA-BH-A0B8-01A-21R-A056-07	1569	0	4.40036263	3.616989777	2.212690408	3.555677053	3.050399941	1.437264056	3.543480756	0.971773255	1.943099156	-0.329386562	high
TCGA-BH-A0B9-01A-11R-A056-07	1572	0	3.899354271	1.520333375	5.916385582	6.124285774	2.643635071	2.35930835	1.598326825	0.920708518	1.627317676	-0.954619426	low
TCGA-BH-A0BA-01A-11R-A056-07	1132	0	5.007330967	3.146000075	4.236854008	4.396912283	3.104365699	2.596769486	4.039845489	2.492459918	3.667251405	-0.629963327	high
TCGA-BH-A0BC-01A-22R-A084-07	974	0	4.151265138	4.018502534	2.081652848	5.020470082	4.38812194	0.888102862	2.279602335	1.732291414	2.337444459	-0.819649828	low
TCGA-BH-A0BD-01A-11R-A034-07	554	0	4.785696528	1.380654533	2.684265018	5.209490237	3.338118705	1.263908377	3.987661123	1.163779011	2.666153588	-0.907862287	low
TCGA-BH-A0BF-01A-21R-A12P-07	1324	1	3.982439647	1.652838787	2.785332655	5.135998227	4.21498968	0.896578241	3.189300003	1.273901109	2.827503557	-1.108633181	low
TCGA-BH-A0BG-01A-11R-A115-07	1871	0	3.767168888	2.112411177	2.430624877	6.045481733	3.071645262	3.245769592	1.362579509	2.297506881	1.912982504	-1.304101127	low
TCGA-BH-A0BJ-01A-11R-A056-07	660	0	5.031561756	3.036237349	1.917605978	4.790340372	4.108463874	1.09501966	3.339378755	2.77774658	2.954224477	-0.792755662	low
TCGA-BH-A0BL-01A-11R-A115-07	2278	0	4.973837879	2.71900722	4.349879617	5.444449491	4.0698993	2.82104827	4.291063328	1.828675792	3.589194054	-1.073268498	low
TCGA-BH-A0BM-01A-11R-A056-07	1876	0	4.264800141	3.52172502	1.415114682	4.459859296	3.207588669	2.710889569	5.382681612	2.877256472	2.806398698	-0.994873856	low
TCGA-BH-A0BO-01A-23R-A12D-07	2197	0	5.352560748	2.102385215	1.575627371	5.518939596	5.117549484	2.202581667	6.387726546	2.986687903	4.951094168	-1.533452234	low
TCGA-BH-A0BP-01A-11R-A115-07	2296	1	4.908689521	5.160450337	4.118345115	4.084167021	3.063802922	2.543697915	3.959557408	2.814119707	4.397007326	-0.403625398	high
TCGA-BH-A0BQ-01A-21R-A115-07	2255	0	4.427900476	2.726022056	1.849990548	5.522064236	3.965374883	2.614028074	6.760299558	1.990739376	2.465537622	-1.393822971	low
TCGA-BH-A0BR-01A-21R-A115-07	2330	0	4.922654359	3.39394644	3.897226071	5.208585351	3.992724412	0.771592861	3.46527989	1.225922159	2.4287348	-0.635372404	high
TCGA-BH-A0BT-01A-11R-A12P-07	2365	0	2.778118566	2.513271149	1.204849735	5.892655644	3.692510544	1.452820602	2.618306519	0.995049383	2.354122343	-1.434631531	low
TCGA-BH-A0BV-01A-11R-A00Z-07	1519	0	4.8415156	3.524696175	1.564800454	5.147357027	6.448283828	0.879460438	5.593134975	1.419716407	1.07764653	-1.245002827	low
TCGA-BH-A0BW-01A-11R-A115-07	2371	0	4.546657581	2.418077259	5.150642919	6.574254774	5.008652618	0.485187798	1.267267212	3.647876838	1.290295267	-1.158640696	low
TCGA-BH-A0BZ-01A-31R-A12P-07	2255	0	3.58324037	4.911653086	6.070193326	5.532769087	4.052427246	0.189686294	3.519589146	2.042425822	1.309378527	-0.688989044	high
TCGA-BH-A0C0-01A-21R-A056-07	1270	0	4.235961985	3.590833458	4.779947443	5.293403781	3.810098563	0.484940193	3.774539675	0.728214375	2.176428676	-0.662878387	high
TCGA-BH-A0C1-01B-11R-A12D-07	1411	1	5.025921139	2.924130233	4.229773535	4.780729863	3.789091801	1.707466765	7.010452918	1.781135826	2.70555222	-0.849766102	low
TCGA-BH-A0C3-01A-21R-A12P-07	2709	0	5.584459431	2.378144797	4.946627144	4.720067331	4.542091054	3.491437546	2.694753312	2.845138359	5.208198925	-0.95653546	low
TCGA-BH-A0C7-01B-11R-A115-07	2767	0	5.064862853	4.350179388	5.122828133	4.028433006	3.217450561	1.790380144	3.740796661	1.901667249	2.206225813	-0.205890539	high
TCGA-BH-A0DE-01A-11R-A115-07	2372	0	4.57485846	2.943741038	1.658332006	4.504314239	5.024830603	1.250199709	4.445244733	2.193472628	3.901996857	-1.087188935	low
TCGA-BH-A0DG-01A-21R-A12P-07	2041	0	4.740669262	3.135530516	2.168435554	4.402747873	4.74295789	1.125558942	3.240364681	2.013454426	2.789126619	-0.810037471	low
TCGA-BH-A0DH-01A-11R-A084-07	1156	0	4.498226543	2.670836552	2.157763042	4.57330393	4.956514843	1.501633067	2.027116417	1.075123665	1.191998454	-0.858015676	low
TCGA-BH-A0DI-01A-21R-A12P-07	912	0	4.862957254	1.717165515	4.624266785	4.596990813	4.162932351	1.74807866	3.794045433	2.579170874	2.787382095	-0.882467889	low
TCGA-BH-A0DK-01A-21R-A056-07	423	0	3.66383175	3.521829628	2.286739123	4.760774869	5.394266921	1.736118529	4.547692413	2.196800864	3.360430173	-1.354026973	low
TCGA-BH-A0DL-01A-11R-A115-07	2381	0	4.360719238	4.645343418	5.075723013	5.161134817	2.282558455	0.432042606	3.027154179	1.823932819	1.321177198	-0.202805971	high
TCGA-BH-A0DO-01B-11R-A12D-07	1644	0	4.594755496	4.641517528	2.0116174	4.209919344	6.592786768	1.958464258	5.486090953	2.942788764	3.183167081	-1.236394473	low
TCGA-BH-A0DP-01A-21R-A056-07	476	0	4.346366034	3.845708517	1.975596939	4.755858918	4.484558293	1.906903047	4.548780193	2.27549873	3.046137253	-1.043964824	low
TCGA-BH-A0DQ-01A-11R-A084-07	98	0	4.618421365	3.908233466	2.010619764	4.666175927	5.60841018	1.901565543	5.175871621	2.540814672	3.701504049	-1.216261259	low
TCGA-BH-A0DS-01A-11R-A056-07	78	0	4.00016662	3.195208693	2.611257603	4.677565368	3.206719089	1.096617214	3.417401621	1.418058629	2.199590064	-0.701899483	high
TCGA-BH-A0DT-01A-21R-A12D-07	2403	0	4.802304676	3.046593546	2.048119577	5.036714243	5.673818662	1.752400437	5.605630162	2.395661771	3.812287855	-1.360692936	low
TCGA-BH-A0DV-01A-21R-A12P-07	2064	0	4.560061229	2.746664481	2.073451783	5.076891956	4.262522762	2.543664745	5.649219932	3.362901624	5.350589537	-1.401274397	low
TCGA-BH-A0DX-01A-11R-A115-07	2156	0	4.201007499	3.52745623	3.589841463	4.605095766	3.701386571	2.11399667	3.768571889	1.53124187	3.858558178	-0.836035587	low
TCGA-BH-A0DZ-01A-11R-A00Z-07	495	0	3.931756508	2.387204158	4.475102792	4.97287347	3.380344304	0.562235486	2.445576803	0.951394517	1.270812296	-0.639532931	high
TCGA-BH-A0E0-01A-11R-A056-07	134	0	3.626086782	4.976898644	5.266113147	4.485129602	1.961509531	3.73477285	4.12992063	1.734851808	1.946336698	-0.549620403	high
TCGA-BH-A0E1-01A-11R-A056-07	477	0	4.753250439	4.196759853	1.658314375	4.563518941	5.233194701	2.632135478	3.754436987	1.483856421	2.10481648	-0.981972783	low
TCGA-BH-A0E2-01A-11R-A056-07	435	0	4.467507551	3.302367779	4.587363575	5.046968101	4.249879839	1.142477963	4.021245563	1.729851107	2.181887537	-0.805307052	low
TCGA-BH-A0E6-01A-11R-A034-07	293	0	2.859009496	3.040454312	4.82152957	5.216812137	2.09822908	1.762744578	0.853085227	0.714866763	3.945889117	-0.747352818	high
TCGA-BH-A0E7-01A-11R-A034-07	1363	0	5.1690882	4.14783079	1.550184673	4.241163265	5.605799492	0.509553755	2.23760101	3.915848683	0.191316916	-0.634712517	high
TCGA-BH-A0E9-01B-11R-A115-07	2489	0	5.219808816	3.743556839	2.859081978	3.654410538	3.437847483	3.13956459	6.1436851	3.590342509	4.213622808	-0.727580567	high
TCGA-BH-A0EA-01A-11R-A115-07	991	1	5.301740027	2.914782159	2.436262631	5.06769107	3.271915918	3.583055247	4.748304904	2.588162143	4.799675643	-1.041566304	low
TCGA-BH-A0EB-01A-11R-A034-07	745	0	4.476352442	3.50289298	2.072321191	5.531615731	4.953498084	0.864459249	2.434974958	1.635421241	1.251836951	-0.975269826	low
TCGA-BH-A0EE-01A-11R-A034-07	943	0	3.751874497	3.272818879	3.565861336	4.406571879	1.937813499	0.793826135	0.508182052	0.880764976	1.253117882	-0.175978127	high
TCGA-BH-A0EI-01A-11R-A115-07	1926	0	5.267063483	2.389839983	1.920367715	4.190490708	3.723045971	0.979261939	3.749707193	3.262271972	0.882210306	-0.573620462	high
TCGA-BH-A0GY-01A-11R-A056-07	923	0	4.155300065	3.733690669	4.345329388	4.581411713	3.38468524	0.228253224	5.095206539	0.963485972	2.781165102	-0.534730899	high
TCGA-BH-A0GZ-01A-11R-A056-07	328	0	3.115970212	2.344804373	1.700706392	4.620197744	3.273264035	0.728424239	1.821665334	0.998852466	1.101430164	-0.838264872	low
TCGA-BH-A0H0-01A-11R-A056-07	461	0	5.025260873	4.816860082	0.542120241	3.939464471	2.252223109	1.588231006	1.649430602	0.741640891	2.167300185	-0.007865225	high
TCGA-BH-A0H3-01A-11R-A12P-07	1928	0	5.597445881	3.091441147	3.078128483	4.808434472	4.459676376	1.587460985	4.913868441	2.306366989	4.553457104	-0.843380401	low
TCGA-BH-A0H5-01A-21R-A115-07	1620	0	4.810731298	2.433267564	1.660308805	5.236888088	4.998497186	3.668417536	4.392370554	2.766771843	3.534228157	-1.519356912	low
TCGA-BH-A0H6-01A-21R-A056-07	747	0	4.129741672	4.059911904	1.521986438	4.758047595	3.105595992	1.130471497	3.475496633	2.178183861	1.687780748	-0.663913469	high
TCGA-BH-A0H7-01A-13R-A056-07	702	0	3.753393629	3.347205288	3.466669875	4.15639477	3.501218225	0.466078369	1.354002029	3.130045209	1.139887709	-0.499290914	high
TCGA-BH-A0H9-01A-11R-A056-07	1247	0	4.753225142	3.098033899	1.942432838	4.663907066	2.768399211	1.960014309	5.634462757	1.445955587	2.247083883	-0.721697933	high
TCGA-BH-A0HA-01A-11R-A12P-07	1611	0	3.539667136	2.373274991	2.155016702	5.015617431	4.12527555	2.009199681	3.196844693	1.467024468	3.225869481	-1.262416789	low
TCGA-BH-A0HB-01A-11R-A056-07	806	0	3.403323003	4.080438955	2.632608324	4.455378182	2.885158228	1.013408393	2.760535243	1.174440773	2.469654421	-0.587797026	high
TCGA-BH-A0HF-01A-11R-A056-07	727	0	4.395707882	3.774332678	2.9552477	5.019933816	4.400124113	1.358812316	3.777309154	1.561664936	3.939439425	-0.931616321	low
TCGA-BH-A0HI-01A-11R-A084-07	620	0	4.553468855	4.263970398	1.699491309	4.590397529	6.565508263	1.295171452	6.867971498	1.294790762	1.38873156	-1.241239086	low
TCGA-BH-A0HK-01A-11R-A056-07	178	0	3.949161368	4.876727922	1.6237785	3.013963566	2.103537485	1.582014553	4.574031378	2.552121195	4.267992395	-0.275317956	high
TCGA-BH-A0HL-01A-11R-A10U-07	72	0	5.173820895	4.154304723	2.114762122	4.256832526	2.345313879	2.410145479	4.211182158	3.111059075	0.635675119	-0.348055757	high
TCGA-BH-A0HN-01A-11R-A10U-07	516	0	3.212026077	3.157046693	1.079556246	4.590413635	1.547863388	1.625613051	3.071817151	0.84821536	1.305067582	-0.630428715	high
TCGA-BH-A0HO-01A-11R-A034-07	76	0	5.056793673	3.117431057	1.204966356	5.022893404	5.399580552	2.940954019	2.232137466	0.946308268	1.801237384	-1.091466574	low
TCGA-BH-A0HP-01A-12R-A084-07	414	0	4.648167719	3.214412486	1.517393487	4.598161923	3.496469664	2.102648492	5.639226659	2.704922175	3.207523592	-0.971600271	low
TCGA-BH-A0HQ-01A-11R-A034-07	1121	0	4.784173369	3.984522804	2.213878235	5.002782175	3.238623289	1.153092741	4.261021663	1.832251781	1.577792975	-0.597906986	high
TCGA-BH-A0HU-01A-11R-A034-07	392	0	3.408972108	3.049934394	2.690248945	4.771680365	5.276047753	0.592775954	1.227358756	0.393918929	1.476146159	-0.961979345	low
TCGA-BH-A0HW-01A-11R-A034-07	1561	0	4.501484567	4.754573563	1.019489395	4.060909429	2.563823665	1.288513735	1.035820437	1.488411946	0.264439246	-0.089986329	high
TCGA-BH-A0HX-01A-21R-A056-07	829	0	4.464040502	3.09452165	4.322057539	4.08538686	3.365043314	1.688761032	2.892858791	3.397245638	3.020834706	-0.58550474	high
TCGA-BH-A0HY-01A-11R-A056-07	1545	0	3.892693009	4.176400042	6.475443181	4.955527345	2.776647899	0.968763227	2.47168363	1.319998485	1.252283331	-0.324131273	high
TCGA-BH-A0RX-01A-21R-A084-07	170	0	3.23266337	2.254127645	3.818327726	5.429433637	3.169082959	2.140888919	1.783466862	1.066256555	3.548601208	-1.11914192	low
TCGA-BH-A0W3-01A-11R-A109-07	728	0	5.650116091	3.908720343	2.227572369	4.49095951	6.387485557	1.383477093	3.972407214	0.807498095	1.925336114	-0.806653331	low
TCGA-BH-A0W4-01A-11R-A109-07	759	0	5.212392653	3.560190678	1.679840746	4.724050386	4.112409653	2.349755211	4.42029827	2.520528107	3.008596825	-0.880982932	low
TCGA-BH-A0W5-01A-11R-A109-07	1288	0	4.940929833	2.836914637	1.995184206	5.064153429	5.579259987	1.73136834	3.939249793	2.85040042	3.572907568	-1.264784786	low
TCGA-BH-A0W7-01A-11R-A115-07	1363	0	3.966120105	3.5329957	2.198434976	5.647840284	4.54285518	1.283125166	4.444018635	1.726973858	3.136996969	-1.258189092	low
TCGA-BH-A0WA-01A-11R-A109-07	701	0	4.384339467	3.766611652	5.631135818	5.763597419	3.584101301	1.782833624	1.988757437	2.975181318	1.468365405	-0.764706061	low
TCGA-BH-A18F-01A-11R-A12D-07	1001	0	4.92048422	3.123154123	4.316130399	5.236856531	3.56571758	2.243028629	5.245332433	2.344744029	4.274988389	-0.952708643	low
TCGA-BH-A18G-01A-11R-A12D-07	149	0	3.18990092	2.391903775	2.023439828	4.680096314	2.253599869	1.712689301	1.339699291	1.161894125	0.169681332	-0.69848112	high
TCGA-BH-A18H-01A-11R-A12D-07	652	0	3.841048658	3.843391461	1.086414886	4.879009304	3.513235358	0.612902589	3.179280238	2.861822535	2.843780442	-0.866378027	low
TCGA-BH-A18I-01A-11R-A12D-07	1093	0	5.012671086	3.718117091	1.51493594	5.349415493	5.39455687	1.112029918	3.841170868	1.535092326	2.417060413	-1.036746047	low
TCGA-BH-A18J-01A-11R-A12D-07	612	1	3.802759769	3.677713588	4.003777067	4.890509452	5.100189233	0.721069715	1.012944633	1.49823463	0.214761836	-0.758064005	low
TCGA-BH-A18K-01A-11R-A12D-07	2763	1	3.795623766	2.98301967	2.365952134	4.48683746	3.911149862	1.317277972	2.737133474	1.074403406	2.13990334	-0.824355022	low
TCGA-BH-A18L-01A-32R-A12D-07	811	1	4.839912935	4.121896852	3.312803257	3.375724003	2.296062039	1.020160828	2.934537541	3.153526646	2.072607507	0.005476484	high
TCGA-BH-A18M-01A-11R-A12D-07	2207	1	5.1977394	2.954622067	3.212050073	4.410811624	4.588517896	2.25533165	5.39243644	2.31763016	3.555447512	-0.936738857	low
TCGA-BH-A18N-01A-11R-A12D-07	1148	1	4.895359332	4.558384652	1.163669507	4.181819958	3.191486999	2.500252987	1.989960329	1.403495718	0.363850868	-0.333104149	high
TCGA-BH-A18P-01A-11R-A12D-07	921	1	5.847509033	3.95895438	2.308963237	5.015732993	3.317426492	0.966523043	2.103000009	1.476240579	1.433452223	-0.219628109	high
TCGA-BH-A18Q-01A-12R-A12D-07	1692	1	5.211845686	3.395072713	4.484477344	4.667705851	2.403576388	4.091681419	4.870116718	3.802413175	2.526377754	-0.721487559	high
TCGA-BH-A18R-01A-11R-A12D-07	1142	1	4.96409036	3.492345207	2.265169886	4.062221667	2.693618622	2.516403326	4.342553536	2.39951134	2.915632648	-0.532548265	high
TCGA-BH-A18S-01A-11R-A12D-07	2009	1	4.175375593	4.139415005	0.890656791	3.999340221	2.355065815	1.86817048	3.016068545	1.887796928	0.953144103	-0.396562699	high
TCGA-BH-A18T-01A-11R-A12D-07	224	1	4.833433328	2.710275255	6.117830977	5.619927743	1.980437655	0.512574115	1.989246255	0.727349933	0.767646721	-0.179085984	high
TCGA-BH-A18U-01A-21R-A12D-07	1563	1	4.69005567	2.808241789	4.72928862	3.863103958	3.186702841	0.397741784	5.27372307	1.036983679	0.663994043	-0.262947388	high
TCGA-BH-A18V-01A-11R-A12D-07	1556	1	5.553300634	4.759219356	3.119169598	6.212099158	3.009632321	0.282434872	2.647170002	0.929170303	1.780037667	-0.315463413	high
TCGA-BH-A18V-06A-11R-A213-07	1556	1	5.117338406	3.03536452	3.426492107	5.967400949	3.535679725	0.743393889	2.214078308	1.738919273	2.532877522	-0.699683654	high
TCGA-BH-A1EN-01A-11R-A13Q-07	2127	1	4.941505501	2.228917343	1.726637935	3.873781334	3.125691531	1.218414227	0.905585222	2.250866027	0.643222771	-0.310611589	high
TCGA-BH-A1EO-01A-11R-A137-07	2798	1	5.2626777	2.033500342	2.3590728	4.349591172	4.255267846	0.655741056	3.011865678	2.480394421	2.63376047	-0.661465171	high
TCGA-BH-A1ES-01A-11R-A137-07	3462	1	4.941666101	3.699728231	4.900529482	3.541431694	3.49551219	1.279085896	3.947667679	1.108561135	0.378771792	-0.104816693	high
TCGA-BH-A1ES-06A-12R-A24H-07	3462	1	3.946418785	2.760319039	4.345667089	4.195937541	1.487336014	2.98879803	3.125757102	1.052277171	0.208278447	-0.38040086	high
TCGA-BH-A1ET-01A-11R-A137-07	2520	1	5.274287914	2.847816209	1.67559669	4.476835552	5.957182381	1.278091555	4.816332736	1.924512469	3.203473561	-1.082185584	low
TCGA-BH-A1EU-01A-11R-A137-07	1286	1	6.118373075	4.123286222	2.00387286	4.467374057	3.738300392	2.279537392	7.512555095	2.889291266	4.720129543	-0.730118475	high
TCGA-BH-A1EV-01A-11R-A137-07	365	1	3.919891407	3.244713114	2.526684403	3.395698726	3.077507867	0.557002809	3.037728911	1.591067191	0.094374943	-0.27066706	high
TCGA-BH-A1EW-01A-11R-A137-07	1694	1	5.404747359	2.968593071	3.906696572	4.236674489	5.324573165	0.398557867	5.205351464	2.065672045	4.470363304	-0.751291109	high
TCGA-BH-A1EX-01A-11R-A13Q-07	1508	1	5.158953305	2.747802751	3.27031003	5.023159812	3.331588817	0.461415665	5.926485295	1.991514917	2.10421655	-0.656847608	high
TCGA-BH-A1EY-01A-11R-A13Q-07	538	1	5.167093329	3.937931534	3.284446704	4.481114092	4.036809332	0.749615551	6.071414269	3.336950485	1.773707304	-0.624617385	high
TCGA-BH-A1F0-01A-11R-A137-07	785	1	4.951399079	3.166357887	4.034079629	5.794931095	3.216110618	2.0417109	5.140381527	2.46500052	4.781180883	-1.014920708	low
TCGA-BH-A1F2-01A-31R-A13Q-07	959	1	4.85279396	2.825102256	3.98962787	3.723553793	3.528746627	1.897533343	5.569949969	1.554482569	2.699660212	-0.561442656	high
TCGA-BH-A1F5-01A-12R-A13Q-07	2712	1	4.623671852	3.722925145	0.672514058	2.945056417	3.622951874	1.055207891	4.049325276	3.25202599	1.16837592	-0.377587638	high
TCGA-BH-A1F6-01A-11R-A13Q-07	2965	1	4.11047543	4.158653978	4.038725299	4.957993188	2.651302287	1.527000076	4.074056461	1.25832502	2.04626455	-0.547581801	high
TCGA-BH-A1F8-01A-11R-A13Q-07	763	1	5.115145985	1.744745161	4.287084083	3.153601885	4.485871733	0.156607401	2.420307028	0.955387454	0.799953887	-0.181825848	high
TCGA-BH-A1FB-01A-11R-A13Q-07	3669	1	5.567793651	3.313712612	2.893470031	5.048485854	4.208967744	1.681487748	7.061624651	3.605653013	3.961080802	-1.01832702	low
TCGA-BH-A1FC-01A-11R-A13Q-07	3472	1	3.599155354	3.516401504	5.064948422	4.966808688	2.574123556	1.762604929	2.264698951	1.250697212	0.628557641	-0.541473836	high
TCGA-BH-A1FD-01A-11R-A13Q-07	1009	1	5.098106076	3.683937556	5.055760414	5.614350916	5.748889003	1.21903341	5.367110081	0.729675113	0.097413519	-0.947157753	low
TCGA-BH-A1FE-01A-11R-A13Q-07	2273	1	5.562547101	2.551748638	4.225274417	4.269750996	4.593802854	0.381377764	5.74546553	2.563873209	3.749627271	-0.656287435	high
TCGA-BH-A1FE-06A-11R-A213-07	2273	1	5.384353476	0.021306803	1.439282808	3.911201546	2.115305103	4.081110052	7.796477345	2.939986907	1.857275575	-1.057884717	low
TCGA-BH-A1FG-01A-11R-A13Q-07	3736	1	3.771881522	4.151403698	1.183114389	3.85441227	1.932449772	0.454827335	1.93280168	1.014351337	1.67336148	-0.135196779	high
TCGA-BH-A1FH-01A-12R-A13Q-07	1034	1	5.689453697	2.570143174	3.11610525	4.270977397	5.697422013	2.268887979	6.403211789	4.234810577	5.294116447	-1.241378011	low
TCGA-BH-A1FJ-01A-11R-A13Q-07	1927	1	4.353670631	4.311663285	2.138671212	3.479455589	2.833038585	1.008500584	2.094268765	1.421574148	0.959035632	-0.079945218	high
TCGA-BH-A1FL-01A-11R-A13Q-07	1673	1	5.465689698	3.894384829	3.192272301	4.639399658	3.134922487	1.634269811	4.304897048	1.843212867	3.252577177	-0.426644116	high
TCGA-BH-A1FM-01A-11R-A13Q-07	1388	1	4.728959409	2.759918464	3.153421785	2.643759272	3.924545322	0.199317823	2.354374155	0.706233805	0.391486884	0.017446314	high
TCGA-BH-A1FN-01A-11R-A13Q-07	2192	1	4.669476529	2.206561021	5.004744364	4.161151562	3.225101733	0.527629059	3.005069924	0.785158174	0.044003071	-0.244028601	high
TCGA-BH-A1FR-01A-11R-A13Q-07	1642	1	5.0928016	4.116872269	1.130850093	4.665769126	3.417871485	1.109893659	3.05612885	2.768139066	2.562124248	-0.533419924	high
TCGA-BH-A1FU-01A-11R-A14D-07	1688	1	5.402363202	3.267857914	5.121551915	4.92964108	4.373699983	0.986069448	3.614635193	3.16087045	3.860256806	-0.663420589	high
TCGA-BH-A201-01A-11R-A14M-07	856	0	5.130160851	1.526489611	1.207477939	4.409738792	3.469830712	0.772394904	4.995875343	2.084122107	2.942190146	-0.791538652	low
TCGA-BH-A202-01A-11R-A14M-07	795	0	5.148751499	2.153686886	4.988369474	4.112346794	3.51352933	0.688125879	4.06611835	0.840260885	0.990568271	-0.295026279	high
TCGA-BH-A203-01A-12R-A169-07	1174	1	3.946303699	3.383638451	5.662022591	4.176011436	3.215458478	1.194143399	2.6746956	1.500776472	1.884120216	-0.401394004	high
TCGA-BH-A204-01A-11R-A157-07	2534	1	4.825167134	3.768677215	2.81174208	2.962771664	3.090290213	0.140696962	3.211405347	1.744736039	0.927973057	0.086533634	high
TCGA-BH-A208-01A-11R-A157-07	1759	1	3.961463428	3.243540417	3.023240576	4.167142487	3.825543059	1.120491614	3.223577931	2.228179908	1.197412419	-0.674705728	high
TCGA-BH-A209-01A-11R-A157-07	3959	1	4.394200098	2.419398485	3.543641132	5.228642113	6.017707056	0.576333004	1.888564043	1.214027277	2.91920037	-1.122638512	low
TCGA-BH-A28O-01A-11R-A22K-07	1120	0	4.777191315	2.833231315	1.60225419	4.091982701	3.662912754	5.155626231	6.293547081	3.683539596	4.098492983	-1.339088751	low
TCGA-BH-A28Q-01A-11R-A16F-07	1119	0	5.727561708	3.055948154	1.527840287	4.846716957	3.83605806	2.453098397	5.757328566	2.13155993	2.592478163	-0.860404234	low
TCGA-BH-A2L8-01A-11R-A18M-07	612	0	4.41415623	2.955997032	3.229659615	5.042669893	4.547656024	1.191579647	3.505882587	1.864104769	3.577748117	-0.998379476	low
TCGA-BH-A42T-01A-11R-A24H-07	320	1	3.404895061	2.880707331	3.633052004	5.012706103	3.854011958	2.695026215	7.092822871	0.678573189	2.404653615	-1.344007034	low
TCGA-BH-A42U-01A-12R-A24H-07	3364	0	3.402176785	2.882686266	2.199051408	5.382613998	2.840086053	2.376163447	6.96206386	3.187532752	5.162101184	-1.499189189	low
TCGA-BH-A42V-01A-11R-A24H-07	635	0	4.499338251	3.405500221	2.240585043	5.154257368	3.482535284	3.34549946	5.474288274	2.653442326	4.879997193	-1.249648523	low
TCGA-BH-A5IZ-01A-11R-A27Q-07	567	0	3.832862936	3.252555749	6.489762244	7.217407651	1.997622995	0.849272903	4.450857188	0.266942016	1.788946018	-0.862737611	low
TCGA-BH-A5J0-01A-11R-A27Q-07	715	0	3.655638382	3.325818887	3.193696094	5.346053174	3.565870616	1.233220193	1.462369009	1.131930952	2.971588344	-0.862967447	low
TCGA-BH-A6R8-01A-21R-A33J-07	293	0	3.427133517	4.662648634	2.399413666	5.147667534	4.304239144	1.576676472	5.890529646	1.637197671	0.921468496	-1.129391723	low
TCGA-BH-A6R9-01A-21R-A32P-07	160	0	4.39943251	0.213837953	2.906658396	5.23710714	5.098683525	0.963523559	3.470202578	0.855798514	1.385660339	-1.285427004	low
TCGA-BH-A8FY-01A-11R-A36F-07	295	1	3.736541019	3.232294569	1.109375139	3.991115095	5.429872399	1.70462609	2.919558335	1.805891078	2.734641575	-1.126906197	low
TCGA-BH-A8FZ-01A-11R-A352-07	574	0	4.120228316	2.265360884	1.296069203	5.468313119	3.482317961	1.596970994	6.769347484	3.237475996	3.459573099	-1.427212659	low
TCGA-BH-A8G0-01A-11R-A352-07	662	0	4.851359532	2.687806172	1.875473939	4.564856671	4.395197341	2.643100318	4.877761886	3.501690576	4.449784809	-1.2070688	low
TCGA-BH-AB28-01A-31R-A41B-07	287	0	5.05911172	1.807851854	1.581271298	5.104247931	3.049593995	3.443729272	4.858994129	2.06461731	2.860905884	-1.119214911	low
TCGA-C8-A12L-01A-11R-A115-07	363	0	4.425903661	4.613569589	4.591647012	4.258962771	2.788491957	0.232021784	3.008896165	1.923036366	0.715882404	-0.062970782	high
TCGA-C8-A12M-01A-11R-A115-07	358	0	5.057828086	3.640076114	3.120899024	3.751467765	3.021098028	0	1.545794571	3.9755886	1.050913885	-0.030338439	high
TCGA-C8-A12N-01A-11R-A115-07	358	0	3.801512081	3.211023541	1.797932527	5.291274574	4.640772183	0.290211998	2.195795181	1.292975807	0.483905246	-0.941085871	low
TCGA-C8-A12O-01A-11R-A115-07	385	0	5.087996402	2.116911426	4.005053453	4.346153891	4.66378716	0.295847808	3.134281399	1.26322558	0.725153862	-0.523123388	high
TCGA-C8-A12P-01A-11R-A115-07	358	0	4.398450004	3.458313697	3.495266395	4.120196807	3.339002957	0.243833547	1.356271952	0.677806776	0.64122513	-0.149817434	high
TCGA-C8-A12Q-01A-11R-A115-07	385	1	5.009636769	3.295565788	2.760658558	4.448457446	3.256768921	0.789907792	2.479106704	2.892568998	2.30174416	-0.413827234	high
TCGA-C8-A12U-01A-11R-A115-07	385	0	3.674433308	3.669579581	6.267484796	4.906704221	2.902498948	0.569665515	1.475921961	2.405316119	1.602929945	-0.411585235	high
TCGA-C8-A12V-01A-11R-A115-07	385	0	4.126691397	0.2112755	5.93825769	6.544731429	3.803736922	2.168495044	3.373634572	2.968358781	3.669934233	-1.575851839	low
TCGA-C8-A12W-01A-11R-A115-07	385	0	5.238182666	2.703077662	3.410588423	4.840910579	3.495080197	0.856198966	3.343911141	1.691901341	0.952306467	-0.470983367	high
TCGA-C8-A12X-01A-11R-A115-07	385	0	4.126378326	4.152970256	2.819238607	5.150471811	6.428576692	2.082718664	4.677369955	1.056171069	0.756192352	-1.323163154	low
TCGA-C8-A12Y-01A-11R-A12D-07	1476	0	3.567386823	3.004513704	2.759340605	5.313047711	5.546115754	0.761930595	4.057048797	0.700277277	2.102319831	-1.304853296	low
TCGA-C8-A12Z-01A-11R-A115-07	382	0	5.253530685	4.212981511	4.271528157	4.422565471	2.483961499	0.844412444	1.392765426	1.162816086	0.216602964	0.152837224	high
TCGA-C8-A130-01A-31R-A115-07	370	0	3.16595176	2.47396376	5.047743564	4.306421955	3.280830153	0.887836275	2.251373344	1.148619435	1.604024675	-0.650990432	high
TCGA-C8-A131-01A-11R-A115-07	411	0	3.411581449	1.532186033	4.181692045	4.988179933	3.240633224	0.495644661	2.709849587	1.761211257	1.379612983	-0.885515102	low
TCGA-C8-A132-01A-31R-A115-07	383	0	5.34245749	3.139982888	3.700253602	4.991017404	4.508669402	1.327026975	4.584929233	2.130970883	3.112464884	-0.808392598	low
TCGA-C8-A134-01A-11R-A115-07	383	0	4.34545492	3.767845113	4.932409429	6.59566681	3.374795575	2.53782895	1.751405578	1.340615415	3.290445054	-1.005520124	low
TCGA-C8-A135-01A-11R-A115-07	393	0	3.688904806	2.605062893	6.587559629	3.673313638	3.332721125	2.186453454	2.355441149	2.085552466	2.07142651	-0.526684769	high
TCGA-C8-A137-01A-11R-A115-07	379	0	4.838328635	3.003316983	6.950722833	4.015536718	2.851340877	0.18943083	1.456788029	1.50522743	0.49911106	0.134602176	high
TCGA-C8-A138-01A-11R-A115-07	380	0	3.188401268	4.0683186	2.548003354	4.886659724	3.589988885	0.618980686	2.237997031	0.907691825	2.345381417	-0.765458419	low
TCGA-C8-A1HE-01A-11R-A13Q-07	375	0	5.153884995	4.152423553	1.256566903	4.463530365	3.412284965	1.094151867	4.860164681	1.557385348	1.710125815	-0.474147135	high
TCGA-C8-A1HF-01A-11R-A137-07	332	0	3.874791771	2.028085865	5.681573902	5.317403293	3.567973925	0.363366987	6.186870759	1.719779946	1.03335108	-0.953328805	low
TCGA-C8-A1HG-01A-11R-A137-07	345	0	4.075968506	2.80239531	5.153550036	4.883136746	3.704459012	1.02598548	3.8684069	1.665400467	2.002813445	-0.756252105	low
TCGA-C8-A1HJ-01A-11R-A13Q-07	5	0	3.615705386	2.682098906	4.744368776	3.051491435	2.370563961	2.688954974	6.702635321	0.976049545	1.82452574	-0.55422295	high
TCGA-C8-A1HK-01A-21R-A13Q-07	366	0	5.070744652	3.142716047	6.04344983	3.750621415	2.758629449	0.521406851	1.462452575	2.682296165	1.614068016	0.098208834	high
TCGA-C8-A1HL-01A-11R-A137-07	317	0	3.891281535	2.666200575	1.437280826	4.312581942	4.142618211	0.466369373	3.186057871	0.975600933	1.436375519	-0.785516425	low
TCGA-C8-A1HM-01A-12R-A137-07	375	0	4.109592067	3.748850368	5.396448955	5.543827698	4.808426538	0.705747612	4.63612376	0.37367013	1.608475697	-0.902973526	low
TCGA-C8-A1HN-01A-11R-A137-07	394	0	4.252875108	4.254071334	5.827859294	4.283212984	2.728549528	0.194117748	3.04387868	1.551622386	0.20354719	-0.035762216	high
TCGA-C8-A1HO-01A-11R-A13Q-07	375	0	4.962984511	3.720517549	4.158880218	4.132903314	3.010978056	1.89887283	3.382558305	2.620324166	3.245435773	-0.390201575	high
TCGA-C8-A26V-01A-11R-A16F-07	616	0	5.030613095	2.572020923	3.914786143	5.391935675	5.28357041	0.094454356	1.62284177	1.757001471	0.312702129	-0.733576355	high
TCGA-C8-A26W-01A-11R-A16F-07	381	0	4.645466533	3.292869357	3.783830422	5.005802011	5.278099116	0.700587026	4.634976373	1.267863791	2.952654667	-0.960733226	low
TCGA-C8-A26X-01A-31R-A16F-07	376	0	3.556782552	2.482543115	2.528909309	4.564449243	2.909205955	0.959064059	1.561225486	1.218625554	2.52027154	-0.684559065	high
TCGA-C8-A26Y-01A-11R-A16F-07	394	0	4.522028944	4.516111027	4.384114236	4.757105989	2.729586288	1.750943347	5.031935698	1.709139017	0.614654981	-0.423619636	high
TCGA-C8-A26Z-01A-11R-A16F-07	470	0	5.170492751	4.472509179	3.361130497	3.9907319	3.162618032	0.832366575	4.455428395	1.343195724	1.90449027	-0.135558422	high
TCGA-C8-A273-01A-11R-A16F-07	513	0	4.170294338	4.664421619	1.973283922	5.0404542	3.896753636	0.093532583	4.739099933	2.649931306	1.710439463	-0.748778733	high
TCGA-C8-A274-01A-11R-A16F-07	508	0	4.378846425	3.778493799	2.72312868	3.725750376	2.154862845	0.535387768	6.404529047	1.133832623	0.171287484	-0.186911761	high
TCGA-C8-A275-01A-21R-A16F-07	1	0	4.862219905	4.057339954	5.525384023	4.954512422	3.477612733	0.397597312	1.804988407	1.77730155	2.676158558	-0.262327626	high
TCGA-C8-A278-01A-11R-A169-07	297	0	4.054056212	3.149456411	4.476787025	4.479457509	3.72151779	2.213721167	1.878221885	1.160778993	1.640217469	-0.652593184	high
TCGA-C8-A27A-01A-11R-A169-07	747	0	4.76619631	3.914913771	3.058704142	4.290618068	4.287271356	1.005453004	3.638268844	1.488079841	0.2813407	-0.476941334	high
TCGA-C8-A27B-01A-11R-A169-07	439	0	4.883538559	4.199322186	5.01882747	5.394250098	2.299433277	0.841284101	1.501933695	0.184594895	1.494256737	-0.077989612	high
TCGA-C8-A3M7-01A-12R-A21T-07	1034	1	4.392697992	3.895125314	2.89387079	4.411118548	3.180622737	2.683857754	3.142391712	3.908606427	4.769782172	-0.833551513	low
TCGA-C8-A3M8-01A-11R-A213-07	394	0	4.350047007	3.075289792	4.856216884	3.967411397	3.45443109	1.476496782	2.367223964	1.413608243	2.882476376	-0.421885686	high
TCGA-C8-A8HP-01A-11R-A36F-07	396	0	3.258971583	2.903933006	4.349665097	5.005700801	2.697996742	1.259570968	1.949565677	0.834668456	2.796193338	-0.724630798	high
TCGA-C8-A8HQ-01A-11R-A36F-07	380	0	4.201422695	2.8691294	4.422267967	5.413615556	4.20255569	0.721126108	5.382444938	1.22757571	2.055827432	-0.989445299	low
TCGA-C8-A8HR-01A-11R-A36F-07	408	0	4.665756094	3.12126439	3.631998627	4.759843414	3.844468506	2.215781991	5.445294472	2.670235886	4.736635693	-1.022655113	low
TCGA-D8-A13Y-01A-11R-A115-07	1728	0	5.490239662	4.424132736	5.446581648	3.63218632	3.928177435	3.048717078	1.872688851	1.016028115	0.067618688	-0.03905477	high
TCGA-D8-A13Z-01A-11R-A115-07	635	0	5.722194013	1.964252761	5.169156779	5.381088816	3.557017899	1.594781253	1.740108516	1.359656655	1.700782152	-0.488148878	high
TCGA-D8-A140-01A-11R-A115-07	403	0	5.029887579	4.382904387	4.755200131	3.92698365	3.294282983	1.013736824	2.531740476	3.414775605	1.436055985	-0.11564932	high
TCGA-D8-A141-01A-11R-A115-07	626	0	4.986604489	2.275595353	4.536050891	5.461079126	5.254271697	1.550490149	6.938175502	1.783107895	2.119942211	-1.26759311	low
TCGA-D8-A142-01A-11R-A115-07	425	0	4.101446442	0.627930675	5.479933706	6.178807562	3.5697874	0.761544181	3.335652123	2.746870602	1.587060856	-1.20393031	low
TCGA-D8-A143-01A-11R-A115-07	431	0	5.575278538	2.033385553	6.542377012	4.978198124	2.507496108	2.950640193	1.474471356	1.821720976	2.033381127	-0.346393262	high
TCGA-D8-A145-01A-11R-A115-07	410	0	5.653845676	2.80703831	1.987627413	3.930582945	3.559794933	2.642170854	4.593169955	3.465196085	4.066582251	-0.703090885	high
TCGA-D8-A147-01A-11R-A115-07	584	0	5.267426901	3.121201324	6.058442046	5.533120346	3.077443555	2.654351819	1.393528543	2.88048219	2.535969334	-0.575603524	high
TCGA-D8-A1J8-01A-11R-A13Q-07	431	0	5.025803868	2.228821563	3.377768633	4.023259994	5.487768749	0.169398342	2.712486956	1.82666574	0.608161639	-0.609795174	high
TCGA-D8-A1J9-01A-11R-A13Q-07	532	0	5.022468375	2.953266286	5.074005845	3.918004775	3.976327614	0.29843272	1.66262175	2.995277253	0.964208111	-0.201155409	high
TCGA-D8-A1JA-01A-11R-A13Q-07	502	0	5.578761645	3.397265419	3.9139065	3.510802415	3.548226494	0.162028841	1.609702158	1.519254821	0.05064618	0.193432819	high
TCGA-D8-A1JB-01A-11R-A13Q-07	1688	0	5.055172872	3.136848002	2.486737799	4.596512857	4.219712483	1.307147442	4.731815533	3.628949633	4.542927918	-0.92168207	low
TCGA-D8-A1JC-01A-11R-A13Q-07	480	0	5.431275451	4.26689139	4.067145415	4.328809626	3.987759203	0.475065264	5.102738984	2.514483167	1.089707498	-0.307042079	high
TCGA-D8-A1JD-01A-11R-A13Q-07	552	0	5.352541876	2.436938868	1.877658658	4.65500898	3.853434872	0.6575645	3.344096294	1.649107271	0.66958801	-0.53345314	high
TCGA-D8-A1JE-01A-11R-A13Q-07	575	0	4.652123964	3.066840628	1.183211971	3.645451496	3.840029476	0.122643517	3.988736072	1.290266701	0.356198649	-0.378189296	high
TCGA-D8-A1JF-01A-11R-A13Q-07	366	0	4.402064468	2.554957531	4.146717804	3.408916195	2.478854115	1.562050137	1.735853351	3.467275222	0.925102481	-0.218228478	high
TCGA-D8-A1JG-01B-11R-A13Q-07	1612	0	5.005447812	2.305685559	5.880074583	4.684676503	3.480139511	1.591511488	1.20943968	1.889908109	1.253785444	-0.388802935	high
TCGA-D8-A1JH-01A-11R-A13Q-07	426	0	5.642021717	3.527574884	2.20330334	4.613922827	4.298400041	1.311901193	5.297464425	3.178388276	3.902320846	-0.772251832	low
TCGA-D8-A1JI-01A-11R-A13Q-07	577	0	5.494455994	3.741958662	1.710335663	4.503233055	5.898721977	0.266391845	6.522260641	2.833922727	2.562488143	-0.943819933	low
TCGA-D8-A1JJ-01A-31R-A14M-07	611	0	4.772516974	3.307315249	4.944941225	4.787967294	3.460380423	0.541300305	2.064413858	1.411414578	0.332802163	-0.279134047	high
TCGA-D8-A1JK-01A-11R-A13Q-07	612	0	4.17124669	3.610086552	4.337088006	5.68659072	3.376907441	0.370350151	1.738772734	1.584525391	0.488157593	-0.569367661	high
TCGA-D8-A1JL-01A-11R-A13Q-07	611	0	5.775135329	2.16497662	4.593895732	6.132531875	4.331717428	2.487779291	3.636017352	2.110544302	2.250931043	-1.036841712	low
TCGA-D8-A1JM-01A-11R-A13Q-07	590	0	5.064583474	2.054582541	4.425987506	5.417101023	2.127481677	0.249844338	1.418902894	0.860000772	0.194937371	-0.18489782	high
TCGA-D8-A1JN-01A-11R-A13Q-07	620	0	5.054217342	3.773217378	3.050582151	3.806401492	2.549546672	1.734023667	3.262995639	1.044945934	2.375088339	-0.136652147	high
TCGA-D8-A1JP-01A-11R-A13Q-07	639	0	4.470474131	3.761027452	3.547493858	4.482506292	3.786254241	0.68005926	2.000979714	1.643339695	1.005728128	-0.398369095	high
TCGA-D8-A1JS-01A-11R-A13Q-07	371	0	4.136743189	2.792155108	0.78293245	4.962915694	3.384110906	1.694423256	3.952540113	1.842273794	0.679803583	-0.957298175	low
TCGA-D8-A1JT-01A-31R-A13Q-07	405	0	4.163527074	2.722840226	0.751959102	3.493207408	3.747674952	0.219806847	3.282069681	4.369135898	0.208935513	-0.608669463	high
TCGA-D8-A1JU-01A-11R-A13Q-07	447	0	5.807269207	3.263615339	1.738721159	4.260038106	3.9849579	3.152830763	5.548655413	3.320831647	5.08141256	-0.914552058	low
TCGA-D8-A1X5-01A-11R-A14D-07	565	0	4.504535849	1.684672368	2.82708563	3.988779734	3.966353802	2.239544901	1.657247652	1.726539217	0.70936803	-0.704640496	high
TCGA-D8-A1X6-01A-11R-A14M-07	541	0	4.774314554	2.774589972	1.795985519	4.72091085	2.476334686	0.361589489	2.695296383	3.15143469	0.912560185	-0.424177162	high
TCGA-D8-A1X7-01A-11R-A14M-07	509	0	5.332148719	3.831209435	1.639042023	3.872493051	3.097107305	0.853569379	4.077722328	1.267581082	1.114303763	-0.162797116	high
TCGA-D8-A1X8-01A-11R-A14M-07	783	0	5.616393663	3.754964982	1.581990522	4.314537143	6.535507763	1.801453277	6.527019209	2.239691121	4.732031853	-1.199060419	low
TCGA-D8-A1X9-01A-12R-A157-07	727	0	5.221397327	3.860150402	2.058800275	4.145142298	3.441460368	0.679366048	1.913874195	2.806545458	0.276104745	-0.190747278	high
TCGA-D8-A1XA-01A-11R-A14D-07	839	0	5.267484425	4.693220883	4.188742298	4.921949356	5.041171077	0.718386186	2.974800626	4.681091014	1.1665547	-0.619438393	high
TCGA-D8-A1XB-01A-11R-A14D-07	552	0	5.138967109	3.081663192	4.794327143	4.703736374	3.625665738	0.42160632	3.561455558	2.341998948	0.405593779	-0.357112028	high
TCGA-D8-A1XC-01A-11R-A14D-07	377	1	5.403063092	3.687506072	0.699107784	3.763863412	1.356673422	1.750845753	4.093195912	0.726613292	0.037308576	0.076507789	high
TCGA-D8-A1XD-01A-11R-A14D-07	522	0	5.448073167	4.460311259	2.920224359	3.552844774	3.035968162	0.973917657	4.818490638	3.322638386	0.317202405	-0.057514661	high
TCGA-D8-A1XF-01A-11R-A14D-07	463	0	4.160400533	4.194677313	6.748566194	3.591886363	3.359671027	0.291124696	4.73726094	1.274674555	0.733744407	-0.080250066	high
TCGA-D8-A1XG-01A-11R-A14D-07	448	0	5.36619312	4.574963909	2.602962003	3.880407453	2.000560725	0.685336394	1.877857242	1.594778078	0.146166401	0.307768526	high
TCGA-D8-A1XJ-01A-11R-A14M-07	664	0	5.197722948	3.792290782	3.688660577	4.4026845	2.694890865	1.375506464	5.486269984	1.114297317	0.212799684	-0.242469613	high
TCGA-D8-A1XK-01A-21R-A14M-07	441	0	5.274412558	2.470440027	6.147039706	5.78889671	2.304532466	1.199198414	3.241619807	1.600773342	0.666410552	-0.381195667	high
TCGA-D8-A1XL-01A-11R-A14M-07	606	0	3.815531265	2.992440178	2.983035177	5.296377225	2.821863603	0.965163847	3.158730128	0.50367471	2.027587436	-0.737614951	high
TCGA-D8-A1XM-01A-21R-A14M-07	538	0	5.730846481	3.346880736	2.049683443	4.885364233	3.734237136	2.22783056	4.671309838	1.938359951	3.664993746	-0.738987282	high
TCGA-D8-A1XO-01A-11R-A14M-07	1682	0	5.061827877	3.304959396	2.34759507	4.691157178	4.76238294	2.488043183	6.177609116	1.677233089	1.116384937	-1.016367228	low
TCGA-D8-A1XQ-01A-11R-A14M-07	499	0	4.136326013	3.764317682	4.5316858	5.983319335	3.131754383	3.000430508	1.684083988	2.44353687	0.893987698	-0.912466168	low
TCGA-D8-A1XR-01A-11R-A14M-07	482	0	5.428550298	4.109190239	2.098616744	4.295589608	4.718078264	1.360827454	2.067773413	2.174854262	1.234508373	-0.450899636	high
TCGA-D8-A1XT-01A-11R-A14M-07	506	0	4.803960407	2.837191714	6.047488603	5.30491853	4.046860623	2.888384774	2.277697127	0.905029634	0.939590179	-0.742170048	high
TCGA-D8-A1XU-01A-11R-A14M-07	395	0	4.509339102	2.529315721	2.238799662	3.651728273	4.993158571	0.361973366	2.983084399	1.821589576	0.904222768	-0.625527194	high
TCGA-D8-A1XV-01A-11R-A14M-07	461	0	4.38671658	2.435174461	0.698075127	2.94013759	1.152689744	1.554425308	2.547358898	1.17155716	0.321872474	0.017522222	high
TCGA-D8-A1XW-01A-11R-A14M-07	1309	0	5.199967295	1.701521444	2.232635569	6.274338219	3.980188171	1.44770594	3.196294455	4.239423112	0.352744789	-1.197728054	low
TCGA-D8-A1XY-01A-11R-A14M-07	503	0	4.125685264	1.616827874	1.214557355	4.097926014	5.449375789	0.082164156	5.245409724	4.038711232	2.263697422	-1.277619093	low
TCGA-D8-A1XZ-01A-11R-A14M-07	466	0	4.79739611	2.991295436	2.108837115	4.977248592	3.574566155	1.426093842	1.666076646	2.606658172	1.279180508	-0.66789381	high
TCGA-D8-A1Y0-01A-11R-A14M-07	472	0	5.023394582	3.152782402	2.421845552	4.901051925	4.724316997	0.770695205	4.53467168	2.799421541	5.115001722	-0.992763435	low
TCGA-D8-A1Y1-01A-21R-A14M-07	302	1	4.381800711	2.697426933	2.549131825	4.428373219	3.372722961	0.188169806	3.441153439	1.080202998	0.277054193	-0.46738063	high
TCGA-D8-A1Y2-01A-11R-A157-07	433	0	4.343963687	2.732449809	2.468996161	5.358872787	3.589681512	0.314426223	2.844112473	1.332602045	1.679572213	-0.759024263	low
TCGA-D8-A1Y3-01A-11R-A157-07	430	0	3.686173301	3.466658533	4.318630799	5.822688274	2.623986102	0.103124388	0.494243977	0.96008758	2.72527741	-0.54178556	high
TCGA-D8-A27E-01A-11R-A16F-07	530	0	5.246559793	3.240890769	1.230358274	4.198231119	2.340087739	2.420187509	1.684932035	1.221092052	1.30137806	-0.247153492	high
TCGA-D8-A27F-01A-11R-A16F-07	488	0	5.177436599	3.948720957	6.152405397	5.209957536	2.640189053	1.344526252	2.54011982	0.772172747	1.521855165	-0.143829026	high
TCGA-D8-A27G-01A-11R-A16F-07	409	0	5.70763014	3.043243617	2.429578481	4.560208171	6.339865146	0.979156307	4.855635541	3.29047157	3.165890673	-1.050334313	low
TCGA-D8-A27H-01A-11R-A16F-07	397	0	4.465067951	4.367922553	4.599985899	5.431189867	3.815492235	0.763607444	2.134653714	2.817545184	4.184067211	-0.683494254	high
TCGA-D8-A27I-01A-11R-A16F-07	439	0	5.511708772	1.644565108	3.255555177	4.537148503	4.090484833	2.786799217	6.347211421	3.399383615	4.854422733	-1.152958839	low
TCGA-D8-A27K-01A-11R-A16F-07	1461	0	5.694977836	2.426586936	2.23418139	4.921683928	4.502525983	1.611755298	5.570839385	2.785302086	2.562313254	-0.957770736	low
TCGA-D8-A27L-01A-11R-A16F-07	499	0	5.550695241	3.981421767	4.075149787	5.290735705	5.541901279	1.012009192	5.000620489	2.432430486	2.765273421	-0.890859978	low
TCGA-D8-A27M-01A-11R-A16F-07	410	0	4.933028814	2.885514749	4.057930491	5.910005312	3.876500627	1.175668881	2.460478659	2.547451467	2.142082444	-0.85631311	low
TCGA-D8-A27N-01A-11R-A16F-07	519	0	4.319257362	3.739355722	4.057955717	4.617469177	3.358688563	1.084280345	2.031309276	1.871805274	0.224511637	-0.3962734	high
TCGA-D8-A27P-01A-11R-A16F-07	49	0	5.359215981	4.66429878	1.484092021	4.707107959	6.015643503	2.23796893	3.508019581	3.734516458	1.583005347	-1.01061299	low
TCGA-D8-A27R-01A-11R-A16F-07	307	0	4.741364717	4.2897174	3.188193168	4.832353795	3.497884134	1.095293237	4.425472671	1.21668627	3.666655625	-0.579290993	high
TCGA-D8-A27T-01A-11R-A16F-07	398	0	4.889098649	3.256998161	2.118223954	4.348070851	4.109001367	1.421170231	4.669402291	1.783369187	3.243983535	-0.763427484	low
TCGA-D8-A27V-01A-12R-A17B-07	381	0	5.725688221	4.854106097	2.040376868	4.078248501	5.694607624	1.414566016	6.752582041	3.656222104	4.083422162	-0.86341657	low
TCGA-D8-A27W-01A-11R-A16F-07	373	0	4.985197172	2.744367309	3.944338576	3.765845406	3.060572812	1.568941181	2.376686019	1.815622565	2.069268694	-0.253098811	high
TCGA-D8-A3Z5-01A-41R-A24H-07	1015	0	4.536174821	4.794355916	2.282621996	4.464067116	3.35244059	4.011677715	6.527125048	2.784776991	3.892624821	-1.024316511	low
TCGA-D8-A3Z6-01A-11R-A239-07	563	0	3.800866685	3.443618171	2.135018242	4.727120372	5.60611641	1.084154261	4.909660721	1.445957323	0.659819915	-1.188399594	low
TCGA-D8-A4Z1-01A-21R-A266-07	659	0	5.000768627	3.937111872	3.532258396	4.680620782	3.452022147	2.615219767	6.755691047	3.883638124	5.611260401	-0.991287071	low
TCGA-D8-A73U-01A-11R-A33J-07	492	0	4.266271238	2.455143169	2.770937057	5.58643495	5.12687678	1.285396397	4.667624813	1.700340111	3.444738646	-1.383814121	low
TCGA-D8-A73W-01A-22R-A352-07	385	1	4.818688858	2.133923868	1.368878157	4.796324043	2.990395259	0.867461608	2.83309368	1.019111135	2.528737077	-0.617723005	high
TCGA-D8-A73X-01A-11R-A32P-07	767	0	3.984356572	3.802921931	2.37621778	5.088449149	3.504486835	2.571694423	3.601543706	2.083705023	1.390450003	-0.969074424	low
TCGA-E2-A105-01A-11R-A10J-07	1308	0	4.786548379	4.134907807	4.475742749	4.519398681	2.662916547	1.174497888	5.329986467	3.530482786	2.393800415	-0.441760205	high
TCGA-E2-A106-01A-11R-A10J-07	2541	0	4.991479911	3.464852457	0.868676325	4.674419402	5.911291548	1.693296411	4.327779171	0.90532368	1.705953983	-1.071114113	low
TCGA-E2-A107-01A-11R-A10J-07	1047	0	3.879736754	4.179484493	1.466120729	4.283613995	5.605235975	0.877498254	5.326682017	2.106112471	3.839152508	-1.171078841	low
TCGA-E2-A108-01A-13R-A10J-07	837	0	5.137079544	2.350146336	3.175561657	5.402976205	4.283058241	2.240237638	5.439990385	2.96024434	4.970176019	-1.262487234	low
TCGA-E2-A109-01A-11R-A10J-07	1417	0	4.237697647	4.689655335	6.388516906	4.531533491	3.891386393	0.67967945	1.394194121	2.397148379	2.193492812	-0.289449972	high
TCGA-E2-A10A-01A-21R-A115-07	1229	0	5.867623894	3.302996229	1.432293052	5.231532267	6.087046629	0.653515287	3.492952538	0.72427116	0.366659827	-0.810274207	low
TCGA-E2-A10B-01A-11R-A10J-07	1141	0	5.212532298	3.97533189	2.593171307	4.660343207	5.767164877	1.283025946	3.275865854	1.427334545	2.098816245	-0.79695239	low
TCGA-E2-A10C-01A-21R-A10J-07	1220	0	2.878526121	3.425402994	5.078790391	4.551771778	3.343010146	0.234008047	2.786520534	0.305864736	1.212555223	-0.582629862	high
TCGA-E2-A10E-01A-21R-A10J-07	865	0	4.985195775	1.804807725	1.285993074	4.731624068	3.568631348	1.93168386	3.970011663	1.587783858	2.050659032	-0.89194933	low
TCGA-E2-A10F-01A-11R-A10J-07	878	0	4.945412948	2.15083532	2.658717053	5.300430139	3.827398401	1.135591498	5.07036519	1.89491263	1.825011433	-0.950482994	low
TCGA-E2-A14N-01A-31R-A137-07	1434	0	3.948686739	1.218718852	4.976583303	4.287434469	2.736518743	2.540387577	0.851233648	2.326014771	1.072273094	-0.658400306	high
TCGA-E2-A14O-01A-31R-A115-07	1359	0	1.709176023	2.582237847	4.431901536	4.899049192	3.242848275	0.159394241	1.403074077	2.414287765	1.212143535	-1.033534708	low
TCGA-E2-A14P-01A-31R-A12D-07	1246	0	4.216565066	4.135787553	5.676361812	4.717031714	2.578724331	1.772728536	2.718512782	1.786509183	2.840463291	-0.387710877	high
TCGA-E2-A14Q-01A-11R-A12D-07	1163	0	4.587569163	4.546887606	3.337589319	5.035647725	3.49240061	2.965594375	5.096551576	3.476608216	2.496444537	-0.93238758	low
TCGA-E2-A14R-01A-11R-A115-07	1174	0	3.277153494	3.287685158	4.547996912	4.749239809	3.637812454	0.77781905	2.777609252	1.055212358	0.724947136	-0.707326582	high
TCGA-E2-A14T-01A-11R-A115-07	2311	0	4.375146009	4.33713285	3.575318573	4.409221088	2.280622914	1.057865937	2.311604973	1.521762434	2.414426104	-0.187748573	high
TCGA-E2-A14U-01A-11R-A22K-07	1318	0	4.532567328	4.625496303	1.599261714	4.250782455	4.601221941	4.388412893	6.305756898	3.296659459	3.837333506	-1.290863203	low
TCGA-E2-A14V-01A-11R-A12D-07	1042	0	4.314970075	2.660445439	4.339629951	4.093016034	2.493267738	0.450375543	3.207157939	1.057018716	0.935821749	-0.213985441	high
TCGA-E2-A14X-01A-11R-A115-07	972	0	4.832789977	4.685498307	4.215531603	5.026282324	3.136350233	1.297335291	3.170871375	1.773777814	3.952272093	-0.440689007	high
TCGA-E2-A14Y-01A-21R-A12D-07	2109	0	4.086762933	4.133244789	5.166190193	3.957994884	1.788070768	0.13802963	1.1709193	2.607879895	0.508452285	0.161825438	high
TCGA-E2-A14Z-01A-11R-A115-07	563	1	4.041395202	0.899144354	2.48947523	4.913930899	4.192254962	0.762890114	4.130133478	1.766886856	3.529622255	-1.220639718	low
TCGA-E2-A150-01A-11R-A12D-07	1935	0	4.254079469	2.638641802	4.08416798	6.208054376	3.205942455	0.655632873	2.332358994	2.238743767	1.530296337	-0.881347632	low
TCGA-E2-A152-01A-11R-A12D-07	2128	0	4.595995475	2.033472147	4.314041175	4.37520085	3.670257607	0.687280872	1.473333982	3.434406556	0.362158373	-0.506939655	high
TCGA-E2-A153-01A-12R-A12D-07	707	0	3.916893715	3.401965272	2.16233069	4.895963616	4.081771003	0.122999928	5.61968729	1.851468719	1.553396359	-0.931794996	low
TCGA-E2-A154-01A-11R-A115-07	591	0	4.769248702	3.223970024	2.157702593	3.763219934	6.769343164	0.31707286	5.175050787	1.033016003	0.368409431	-0.885006686	low
TCGA-E2-A155-01A-11R-A12D-07	640	0	4.991602931	4.287565118	2.481874101	3.192745529	2.421483623	0.181652887	1.850947576	5.249429708	4.312089806	0.005790447	high
TCGA-E2-A156-01A-11R-A12D-07	726	0	5.489090805	4.481261026	1.786128216	5.24423654	3.32016361	2.235626689	3.988254935	1.350851786	0	-0.505196469	high
TCGA-E2-A158-01A-11R-A12D-07	450	0	4.315832432	2.672130982	4.848935904	3.973423894	3.403891204	1.168964814	3.564508443	1.798526274	0.783681837	-0.443992555	high
TCGA-E2-A159-01A-11R-A115-07	762	0	4.802253277	3.399829504	5.621558735	4.802146705	3.17993624	1.472420704	2.46896996	1.454665378	1.313961804	-0.344859709	high
TCGA-E2-A15A-01A-11R-A12D-07	710	0	5.187693286	4.26052838	4.323557782	4.947443932	3.386075024	0.423873235	3.953397339	1.242355352	1.109552843	-0.252704264	high
TCGA-E2-A15A-06A-11R-A12D-07	710	0	5.444741716	3.709235821	4.875482446	4.999562279	4.144438903	0.291828051	4.242873723	1.903437874	4.451872647	-0.515497828	high
TCGA-E2-A15C-01A-31R-A12D-07	694	0	5.167137204	4.287857727	2.033412209	4.575153423	6.362917394	0.542717984	4.712161934	3.610138798	2.117107672	-0.990153368	low
TCGA-E2-A15D-01A-11R-A115-07	526	0	5.230031555	3.456839193	3.648856622	4.931907181	4.217608767	2.486888927	4.901871155	1.97131295	3.412104269	-0.885337344	low
TCGA-E2-A15E-01A-11R-A12D-07	630	0	5.119012387	2.721815975	2.250403803	3.762307191	3.29034023	2.288879368	4.161056966	3.221188985	3.237268887	-0.630526926	high
TCGA-E2-A15E-06A-11R-A12D-07	630	0	5.03485284	3.500443201	1.546884639	4.19494965	5.26979795	0.616362526	1.945429286	3.437435693	2.596198296	-0.718200476	high
TCGA-E2-A15F-01A-11R-A115-07	658	0	5.068905959	3.675182175	1.721578408	4.252651268	3.249535987	1.749073101	5.104469571	2.063838559	2.833166777	-0.592916169	high
TCGA-E2-A15G-01A-11R-A12D-07	554	0	5.094870332	4.010325629	3.169462162	4.519144267	6.388184857	1.503779675	4.277484179	1.515540704	2.216713798	-0.952435	low
TCGA-E2-A15H-01A-11R-A12D-07	393	0	3.840340529	3.785381158	2.946755265	4.4905916	3.14977359	0.49946884	3.822221588	0.89678128	1.159101527	-0.505412041	high
TCGA-E2-A15I-01A-21R-A137-07	1692	0	5.696080186	3.628618363	1.804280571	4.842944856	5.237406681	2.774592301	5.481641781	3.776840362	2.892474407	-1.141161037	low
TCGA-E2-A15J-01A-11R-A12P-07	1640	0	4.743351352	2.800734192	2.214193313	5.290892525	4.234711942	1.407590089	2.017595372	0.506540265	0.249226708	-0.75432639	low
TCGA-E2-A15K-01A-11R-A12P-07	275	0	4.665978064	4.491546645	3.307327185	5.505306798	4.381942185	0.165492852	2.204106076	1.056119762	2.830392995	-0.607821492	high
TCGA-E2-A15K-06A-11R-A12P-07	275	0	4.833102342	4.865208592	1.533260369	4.980201092	6.845204016	2.068451549	3.08458718	0.37733953	2.018351185	-1.111060308	low
TCGA-E2-A15L-01A-11R-A12D-07	626	0	5.234727273	2.008782991	2.466528213	4.984821064	3.350880583	1.610950831	3.654825896	1.787338154	0.184621384	-0.673110348	high
TCGA-E2-A15M-01A-11R-A12D-07	336	1	5.349266083	3.603270969	2.006110106	4.667885585	4.78742647	2.393410116	3.93291282	2.722865608	4.409826475	-0.96851443	low
TCGA-E2-A15O-01A-11R-A115-07	1545	0	4.272115261	3.342561166	4.825446624	4.214584441	2.557343583	0.849480074	4.760531746	0.792399752	1.670605119	-0.308095394	high
TCGA-E2-A15P-01A-11R-A115-07	595	0	5.333811191	3.672993017	1.656446561	3.893258206	4.019866217	1.164553844	2.943979143	2.917048521	3.467971133	-0.4708602	high
TCGA-E2-A15R-01A-11R-A115-07	1732	0	5.523335762	3.171983966	6.003438968	3.88192929	3.116128056	1.820278681	3.054128471	3.79063475	2.528003567	-0.205230673	high
TCGA-E2-A15S-01A-11R-A115-07	428	0	5.011647658	4.169591792	4.836636048	4.122700021	1.664611087	1.851468625	1.424529149	2.014738146	2.55703194	0.095353469	high
TCGA-E2-A15T-01A-11R-A115-07	1563	0	5.820639467	3.625757938	1.404188348	3.727139289	2.154057778	2.480067288	6.145328728	1.584963787	1.934605989	-0.230788186	high
TCGA-E2-A1AZ-01A-11R-A12P-07	2329	0	4.523286663	3.213851263	4.980332477	4.886216155	4.255050087	2.542755431	2.908810491	2.536838346	3.557517145	-0.925191623	low
TCGA-E2-A1B0-01A-11R-A12P-07	1631	0	5.225850899	3.219448338	4.761697049	4.616292003	3.233520706	0.509763381	2.505656555	2.153052876	1.359711647	-0.214669712	high
TCGA-E2-A1B1-01A-21R-A12P-07	2653	0	5.029016674	2.125926567	1.69576731	4.818456486	4.058262036	0.93128824	4.816148611	3.137090713	4.427319861	-1.027508601	low
TCGA-E2-A1B4-01A-11R-A12P-07	1004	1	4.110889944	3.833662185	0.843589408	4.907171463	2.862136511	2.139435983	2.134111394	3.320598015	0.298304987	-0.758999757	low
TCGA-E2-A1B5-01A-21R-A12P-07	984	0	3.853637735	3.025860578	1.88664504	5.089516821	5.176340389	1.483185689	3.683161551	2.782042227	4.75980193	-1.420585728	low
TCGA-E2-A1B6-01A-31R-A12P-07	867	0	3.556627364	0.708835089	3.794152101	6.141859585	5.408557769	1.756387419	2.671624094	2.627416297	3.031088908	-1.811606853	low
TCGA-E2-A1BC-01A-11R-A12P-07	501	0	5.455969878	2.974294652	2.225925941	4.369751936	4.185447762	3.938721334	4.214167971	2.826135468	3.291746751	-0.981217279	low
TCGA-E2-A1BD-01A-11R-A12P-07	1133	0	3.249413936	3.253253383	3.084308124	4.607398158	3.269908461	1.916758192	2.245019501	1.256041768	0.879925224	-0.80223835	low
TCGA-E2-A1IE-01A-11R-A13Q-07	2362	0	4.946646814	4.181593044	3.449879462	3.892419924	3.851234285	0.810909323	3.420651487	2.056756785	2.542290489	-0.302061944	high
TCGA-E2-A1IF-01A-11R-A144-07	1138	0	3.15757612	3.012924434	1.727264908	5.144296777	4.178666294	1.358381371	3.377075924	1.591759238	3.258898931	-1.284271343	low
TCGA-E2-A1IG-01A-11R-A144-07	2140	0	4.20540747	3.422042892	2.950222291	5.003873548	3.949375194	0.876098555	3.412975118	1.922516553	0.166165367	-0.746273982	high
TCGA-E2-A1IH-01A-11R-A13Q-07	1026	0	4.517507707	1.300244945	2.026637449	4.475447877	4.443893564	1.043154148	4.522070072	2.685133053	3.838669165	-1.1510624	low
TCGA-E2-A1II-01A-11R-A144-07	1025	0	4.293048852	0.654422549	4.614422344	6.125576489	3.948601394	1.622438088	1.727553632	2.888847824	2.001214469	-1.278645969	low
TCGA-E2-A1IJ-01A-11R-A144-07	865	0	4.470561356	2.654989572	2.126003652	5.540283068	6.070810919	1.060725088	5.289224304	2.125854014	3.518715173	-1.53245003	low
TCGA-E2-A1IK-01A-11R-A144-07	1800	0	4.23239746	3.155510865	0.764120713	4.752052446	2.353524786	1.3706437	3.069384363	1.481038584	2.686362716	-0.646499053	high
TCGA-E2-A1IL-01A-11R-A14D-07	118	0	5.930580134	3.292043111	1.693401747	4.502102565	2.95505693	2.593330911	3.336799573	2.264523083	2.772641465	-0.453318824	high
TCGA-E2-A1IN-01A-11R-A13Q-07	675	0	4.138068981	3.525012117	2.87244185	4.345814908	3.921914662	0.342600144	2.076965021	1.361162844	0.575110736	-0.45930595	high
TCGA-E2-A1IO-01A-11R-A144-07	1855	0	5.049200381	3.440262583	2.355632964	4.544244761	4.109848827	1.591855517	4.41443407	2.290444736	2.91787751	-0.759827375	low
TCGA-E2-A1IU-01A-11R-A14D-07	337	0	5.246938136	2.218927425	1.336025424	5.090076306	6.873018619	2.04418145	3.119607682	2.846583667	3.47433929	-1.503089607	low
TCGA-E2-A1L6-01A-11R-A13Q-07	1648	0	5.19497333	3.753053577	1.495527351	4.423980505	5.736900054	2.26102286	6.113848918	2.085579933	3.072905453	-1.14664082	low
TCGA-E2-A1L7-01A-11R-A144-07	1836	0	4.975331069	3.479972246	5.744375317	4.480231499	3.674081313	1.071504128	6.236468618	0.917505923	2.316788198	-0.478009718	high
TCGA-E2-A1L8-01A-11R-A13Q-07	2240	0	3.52226733	3.215636197	1.176993379	4.05514783	3.632126406	1.814803239	3.727993473	1.284774306	1.783685799	-0.880673841	low
TCGA-E2-A1L9-01A-11R-A13Q-07	598	0	4.295297802	2.693071568	2.447360218	4.747391343	5.457799699	0.702623522	5.411908333	1.258779707	1.274595824	-1.1213594	low
TCGA-E2-A1LA-01A-11R-A144-07	748	0	2.876712097	3.547463799	1.031916653	5.350836808	3.135598246	0.600992141	2.492019036	1.480407717	1.512239535	-0.997018719	low
TCGA-E2-A1LB-01A-11R-A144-07	2306	0	4.307456002	2.838954575	2.65253965	4.682168021	2.995709314	3.02156926	1.4002968	1.134371929	0.382268459	-0.655649902	high
TCGA-E2-A1LE-01A-12R-A19W-07	879	1	4.294616552	3.260296595	5.93148288	4.812901324	3.895717953	1.220702775	2.138089124	1.453028353	3.069794407	-0.592644602	high
TCGA-E2-A1LG-01A-21R-A14M-07	1523	0	4.346409987	3.705552711	3.242054819	3.742086576	1.363959634	0.233889031	0.141752072	2.777023712	0.207026742	0.249575188	high
TCGA-E2-A1LH-01A-11R-A14D-07	3247	0	2.597481291	3.438776122	3.034470113	5.36152123	2.7402944	1.133122881	1.106843389	0.745309091	5.043013	-0.974277535	low
TCGA-E2-A1LI-01A-12R-A157-07	3121	0	3.648475829	4.705274476	4.719665507	6.491178666	2.341446642	3.169951912	1.285955111	1.365492309	2.656218025	-0.894644981	low
TCGA-E2-A1LK-01A-21R-A14D-07	266	1	2.77889527	4.373215779	5.17632024	5.155540666	1.312391119	0.154233835	1.286634024	1.622559953	0.560548658	-0.242746793	high
TCGA-E2-A1LL-01A-11R-A144-07	1309	0	4.489610059	3.211899269	5.075306301	3.791535304	2.140852995	0.52661141	2.814778985	0.699510654	1.943787148	0.038769796	high
TCGA-E2-A1LS-01A-12R-A157-07	1604	0	3.496876362	1.91407157	2.12675937	2.870345351	1.043466303	2.166277375	3.264461319	2.777695736	0.723507139	-0.325259998	high
TCGA-E2-A2P5-01A-11R-A19W-07	821	1	3.324260846	3.680772726	4.662977594	4.480461895	3.252112399	1.461235916	2.318203774	1.22665854	2.264132892	-0.635899824	high
TCGA-E2-A2P6-01A-11R-A19W-07	1051	0	3.573850138	3.052952892	1.210637561	4.707179087	6.893402168	1.735409689	2.921012405	0.947090654	1.793522711	-1.510480969	low
TCGA-E2-A3DX-01A-21R-A213-07	1325	0	5.774784045	2.769749113	2.012879058	3.920349474	4.093544601	4.396875978	5.173470928	3.43286001	3.149171894	-0.955701017	low
TCGA-E2-A56Z-01A-12R-A29R-07	252	0	4.036107378	3.71387739	2.609604936	4.875701897	5.21105105	1.746227093	3.640113954	2.596703041	1.189946361	-1.128600557	low
TCGA-E2-A570-01A-11R-A29R-07	931	0	3.962609021	3.32792296	3.442289196	5.071321035	4.705245385	0.506355715	5.887727494	1.224445743	1.943988668	-1.050997916	low
TCGA-E2-A572-01A-13R-A31O-07	1208	0	2.627361317	1.09525061	0.797780398	5.273171319	3.198717786	2.460864136	0.645823323	0.454984022	2.899915818	-1.405348433	low
TCGA-E2-A573-01A-11R-A29R-07	1062	0	3.296663705	4.375754271	4.550712247	6.084315171	3.138608984	1.589068599	3.343320992	1.600261965	2.854334044	-1.019289573	low
TCGA-E2-A574-01A-11R-A29R-07	1179	0	3.131068752	1.324339113	3.369052522	5.966322494	2.165856646	0.652365139	0.605702335	0.655406781	1.739527173	-0.900283228	low
TCGA-E2-A576-01A-11R-A31O-07	1043	0	2.739058927	3.509722771	3.558350483	5.18034239	3.286998344	0.520543601	3.17452275	1.794461551	2.981572616	-0.992245797	low
TCGA-E2-A9RU-01A-11R-A41B-07	538	0	3.185402233	2.390008246	3.672917224	4.583335605	2.766121009	0.080028613	2.798223814	0.797107241	0.411485941	-0.580512359	high
TCGA-E9-A1N3-01A-12R-A157-07	1059	0	5.544557034	2.936233055	1.116088355	4.154280619	2.483471612	3.104339698	4.271471482	1.196699298	2.181429334	-0.479243798	high
TCGA-E9-A1N4-01A-11R-A14M-07	1000	0	5.432903903	1.599160089	1.09114825	6.351135282	5.010409235	2.543224647	2.93310992	2.297701865	3.027629259	-1.503541735	low
TCGA-E9-A1N5-01A-11R-A14D-07	1120	0	5.160589796	3.894199532	4.570295813	5.38573672	5.010843878	1.481580368	5.9530723	1.91799506	3.307455816	-0.988646447	low
TCGA-E9-A1N6-01A-11R-A144-07	678	1	4.113044976	3.832768107	4.934349146	4.623311663	4.046264627	0.954496042	3.886351243	1.652584756	0.621271375	-0.598013999	high
TCGA-E9-A1N8-01A-11R-A144-07	1039	0	4.85753199	3.842756378	6.464285182	4.888306157	2.277886268	2.072780988	2.720162276	2.565137915	0.633683154	-0.223019406	high
TCGA-E9-A1N9-01A-11R-A14D-07	1101	0	4.405398031	3.476006005	5.550831935	4.760030975	3.650877829	0.958952594	2.813359759	2.073748293	2.935083598	-0.546298482	high
TCGA-E9-A1NA-01A-11R-A144-07	1112	0	3.957367381	2.855970115	7.36084603	4.137687551	3.241348412	0.475163657	2.664302086	1.41003304	0.303939427	-0.231303986	high
TCGA-E9-A1NC-01A-21R-A26B-07	1203	0	2.790643708	3.655136403	3.653984448	5.391129566	3.009591359	1.136683568	2.00165285	0.990218587	2.971037209	-0.923119679	low
TCGA-E9-A1ND-01A-11R-A144-07	1266	0	3.764351215	4.434316823	5.002215226	5.811163292	3.176091511	0.500356618	2.047684377	1.309900969	1.176327871	-0.575452206	high
TCGA-E9-A1NE-01A-21R-A14M-07	1088	0	5.408328961	3.676861628	4.391488412	4.711473674	5.391595149	1.694676502	6.456442986	2.723645786	5.282734135	-1.039114746	low
TCGA-E9-A1NF-01A-11R-A14D-07	1072	1	3.439201776	2.877423827	4.103645105	4.057170415	4.353887104	1.423753979	2.402860802	1.595310431	0.491945236	-0.771496826	low
TCGA-E9-A1NG-01A-21R-A14M-07	786	1	4.285083398	2.677914061	2.327604258	5.303342082	4.702241124	0.629730836	3.86167074	2.35185326	0.276342058	-1.052022553	low
TCGA-E9-A1NH-01A-11R-A14D-07	576	0	4.688495925	3.20651009	3.151432729	4.395280992	5.063147363	1.195197016	4.659576123	1.978914704	1.129166529	-0.846638957	low
TCGA-E9-A1NI-01A-11R-A14D-07	300	0	3.501322676	4.278130458	2.990475105	4.786097058	5.797058516	0.825531759	4.529948188	1.185258959	0.418102855	-1.101652357	low
TCGA-E9-A1QZ-01A-21R-A169-07	755	0	4.875970953	3.158077289	2.104557574	5.545455388	6.272008278	2.426772934	4.282609628	2.953560636	4.818499497	-1.605451969	low
TCGA-E9-A1R0-01A-22R-A16F-07	860	0	5.063773541	4.245199096	1.963746121	4.658280456	3.3070343	2.437946915	5.296756429	2.034235206	4.639425373	-0.768095357	low
TCGA-E9-A1R2-01A-11R-A14D-07	1063	0	4.899298838	4.935624682	3.217600007	4.331530016	3.381471038	1.612691378	6.479045114	1.163283102	3.157062522	-0.495572157	high
TCGA-E9-A1R3-01A-31R-A14M-07	78	0	5.052395593	4.332518685	3.550080119	5.468591355	4.244029216	1.242941428	4.370461293	2.313811815	1.861414959	-0.761398633	low
TCGA-E9-A1R4-01A-21R-A14D-07	186	0	4.692821817	3.979885426	1.508574897	4.971677183	3.109445458	0.50838291	3.697976358	0.971660744	1.699102543	-0.484742802	high
TCGA-E9-A1R5-01A-11R-A14M-07	92	0	4.802866573	2.203943652	2.490006474	3.665169993	3.208702565	0.449100461	1.451654029	2.079654394	1.508028027	-0.243000139	high
TCGA-E9-A1R6-01A-11R-A14D-07	339	0	4.768548837	4.925470008	2.271895622	4.473991032	2.631106303	0.379895045	3.889917487	1.838799453	0.227321003	-0.13211088	high
TCGA-E9-A1R7-01A-11R-A14M-07	1467	0	5.684561361	4.221208011	4.545355951	3.953870745	4.787712834	0.520814169	1.425174114	2.816798469	3.986947292	-0.202285636	high
TCGA-E9-A1RA-01A-11R-A14D-07	1369	0	5.24195718	3.407285977	2.333836981	4.637155397	3.175517451	1.048856648	5.182576322	1.293590091	2.572425533	-0.508145066	high
TCGA-E9-A1RB-01A-11R-A157-07	976	1	4.703476469	2.658166541	3.982686497	4.250746662	5.928768748	0.717009132	3.037042159	0.800759217	0.482897219	-0.753636336	high
TCGA-E9-A1RC-01A-11R-A157-07	1224	0	4.855219992	4.417230321	3.182128173	3.518356074	3.874129077	0.541225626	3.219725012	2.572301793	0.564542808	-0.149095283	high
TCGA-E9-A1RD-01A-11R-A157-07	34	0	5.174939375	3.444445424	1.512928655	3.930318162	6.289596507	1.115413226	3.648725958	1.307460378	0.278267764	-0.773146788	low
TCGA-E9-A1RE-01A-11R-A157-07	1419	0	4.451098604	3.695371847	3.311956693	3.675718602	3.34243115	1.027663519	2.619754504	3.625884967	2.478466401	-0.386657558	high
TCGA-E9-A1RF-01A-11R-A157-07	200	0	3.406099675	2.660646392	6.203670919	4.748777296	3.163527195	0.408910173	1.141274951	2.069492422	1.152051895	-0.518736296	high
TCGA-E9-A1RG-01A-11R-A14D-07	647	0	2.976402542	4.90228944	4.088688161	5.195045363	4.823468271	1.061322459	4.870295642	2.337500658	1.574854916	-1.164585896	low
TCGA-E9-A1RH-01A-21R-A169-07	1417	0	4.894018063	3.374028769	5.282521716	3.812990505	2.808665636	1.655139071	1.157791847	0.861666783	0.863245099	0.034397293	high
TCGA-E9-A1RI-01A-11R-A169-07	1449	0	4.563162851	2.410917418	1.110651961	4.340226684	3.787391177	1.589311962	4.020696745	1.820517609	0.240222302	-0.79527934	low
TCGA-E9-A226-01A-21R-A157-07	1048	1	4.991842725	3.045866514	2.659233521	4.262216581	4.626253106	0.815627935	3.211384415	2.375051183	0.104293083	-0.581249555	high
TCGA-E9-A227-01A-11R-A157-07	975	0	4.430266461	2.187348755	1.509816077	4.465176932	3.752814964	1.656973333	3.672369978	1.401837835	3.683856876	-0.935280895	low
TCGA-E9-A228-01A-31R-A157-07	1285	0	5.098739534	3.742440782	3.932715184	4.422473565	3.301057127	0.655225675	1.558878242	1.366718588	2.11605492	-0.147454031	high
TCGA-E9-A229-01A-31R-A157-07	1148	0	5.284887791	3.628009963	2.139538094	4.791969093	4.39667625	0.823472989	3.677090442	1.402400951	1.116063365	-0.57403769	high
TCGA-E9-A22A-01A-11R-A157-07	1189	0	3.187302609	2.870942545	4.576665016	4.661950733	4.221426035	0.438964495	1.962535136	1.136186169	1.698186766	-0.80364795	low
TCGA-E9-A22B-01A-11R-A157-07	1167	0	3.585568484	3.409790564	4.623579999	4.143539294	3.495547925	1.323622529	2.597308271	1.242294556	1.922984548	-0.56538617	high
TCGA-E9-A22D-01A-11R-A157-07	1248	0	3.977376232	2.878308938	1.680381047	5.399886516	5.235549407	0.971728365	2.522799471	1.597816254	2.410973104	-1.239813446	low
TCGA-E9-A22E-01A-11R-A157-07	1269	0	3.438231492	3.358311828	1.773701593	4.42728189	4.593411613	0.778795133	2.354025942	2.074258169	0.677132259	-0.913490769	low
TCGA-E9-A22G-01A-11R-A157-07	1239	0	4.005893906	3.101859023	6.249763731	5.892995489	6.173276107	1.404210981	0.784351262	2.161062522	0.976513668	-1.188069942	low
TCGA-E9-A22H-01A-11R-A157-07	1232	0	5.705243001	3.191624321	2.630048902	4.236647344	7.908591124	0.691886437	5.429740387	2.13050606	2.267996797	-1.132660218	low
TCGA-E9-A243-01A-21R-A169-07	612	0	4.816267271	0.301476648	1.436372411	4.704867347	3.779979604	1.668841792	2.593624265	2.117575911	2.62223205	-1.047824894	low
TCGA-E9-A244-01A-11R-A169-07	21	0	3.780682211	4.176067988	3.133063558	3.788982333	2.436177637	1.781531423	1.331081749	1.830718464	1.48306768	-0.251334613	high
TCGA-E9-A245-01A-22R-A16F-07	26	0	4.795739145	2.765790757	1.753967478	4.057229849	2.571370012	3.022250866	1.815383256	1.584172051	2.689572141	-0.514461095	high
TCGA-E9-A247-01A-11R-A169-07	1186	0	3.320638569	2.95395539	3.813195298	3.598686954	2.470799384	0.546602312	5.097855133	0.662161976	1.669416181	-0.432380515	high
TCGA-E9-A248-01A-11R-A169-07	59	0	4.780352892	2.270367425	4.206276883	4.513384026	3.840126838	0.988203214	2.119348691	1.376029196	1.908437871	-0.526942107	high
TCGA-E9-A249-01A-11R-A169-07	217	0	4.585298407	2.749377256	2.555070935	4.045822575	6.453459502	0.145590321	6.691747395	0.61318944	1.124974068	-1.034433674	low
TCGA-E9-A24A-01A-11R-A169-07	747	0	5.430307134	3.716034291	1.360070443	4.863679838	5.451011241	1.24990103	2.270223406	2.740744182	0.371756322	-0.773253608	low
TCGA-E9-A295-01A-11R-A16F-07	375	0	3.967266772	4.506878288	3.550918928	4.541193645	4.129226299	1.208896287	4.238060845	2.169587603	3.683306509	-0.799220888	low
TCGA-E9-A2JS-01A-11R-A180-07	904	1	4.339927793	2.852150199	6.23242133	3.949689143	2.720199044	0.328603334	0.84822582	0.706797156	0.587229435	0.067610807	high
TCGA-E9-A2JT-01A-22R-A18M-07	288	0	5.343489041	2.661036856	4.082131615	6.102619533	5.20200072	2.962850936	3.875092863	3.498991026	4.67607452	-1.459828341	low
TCGA-E9-A3HO-01A-11R-A213-07	1158	0	3.457941957	2.819771661	3.201103622	3.72402199	4.30103601	0.663618863	3.943125609	0.864902621	2.630814786	-0.774504161	low
TCGA-E9-A3Q9-01A-11R-A21T-07	1001	0	3.698558947	1.737190274	0.730523297	3.88396596	5.087757388	3.020834887	3.040046821	1.54390454	2.866720635	-1.3666247	low
TCGA-E9-A3QA-01A-61R-A22K-07	918	0	3.767039176	3.577774422	5.852324041	7.954844072	3.279387932	1.694655288	3.814401666	1.181476129	2.492219416	-1.378424344	low
TCGA-E9-A3X8-01A-31R-A22U-07	926	0	1.917725585	2.599574535	1.378326374	5.483278659	3.142398374	2.068422217	4.233526774	0.895747891	3.107064143	-1.597347263	low
TCGA-E9-A54X-01A-11R-A266-07	727	0	4.879117745	4.21117238	0.965565019	4.720012782	4.439453184	1.447323438	3.702623203	1.557349122	0.127485904	-0.692047835	high
TCGA-E9-A54Y-01A-11R-A466-07	725	0	2.430542963	3.818735668	0.902454678	5.15036876	3.92475778	0.025851825	1.419968661	2.502963475	0.204365113	-1.045413248	low
TCGA-E9-A5FK-01A-11R-A27Q-07	812	0	3.237758587	3.208159716	1.762768996	5.489009083	3.538384372	1.465662203	4.709382013	1.584527794	5.10648946	-1.360813953	low
TCGA-E9-A5FL-01A-11R-A27Q-07	24	0	2.436659745	2.937266673	4.999651381	4.09278588	2.697805887	1.809176215	2.634778035	0.721956398	1.933623163	-0.729086836	high
TCGA-E9-A5UO-01A-11R-A28M-07	785	0	3.849517458	4.914004698	0.946595609	4.590463363	3.468084704	2.402403283	4.786872702	1.424309634	0.180702307	-0.809407657	low
TCGA-E9-A5UP-01A-11R-A28M-07	803	0	3.7682495	4.318879906	1.07138737	5.557234876	1.173410855	1.386519695	2.430874237	0.579384782	0.198747269	-0.427992704	high
TCGA-E9-A6HE-01A-11R-A31O-07	847	0	3.5115567	3.094688349	2.623100565	6.32643049	6.07920606	2.19062219	5.081109219	0.867416147	1.847256003	-1.838114019	low
TCGA-EW-A1IW-01A-11R-A13Q-07	371	0	5.5759891	3.986712511	3.241617911	4.357293753	4.943687148	1.60956746	5.629441381	3.035071451	3.485026068	-0.770865804	low
TCGA-EW-A1IX-01A-12R-A144-07	1208	0	5.463660345	3.775442895	2.328315863	4.357003135	4.602482946	2.011891263	5.703217495	2.207582484	2.720452009	-0.783925914	low
TCGA-EW-A1IY-01A-11R-A13Q-07	258	0	5.526728901	1.851836517	2.868960557	4.297822303	4.593042264	0.862200402	5.047118209	1.639295985	2.241360118	-0.723925493	high
TCGA-EW-A1IZ-01A-11R-A13Q-07	554	0	3.927726589	1.895209608	3.586604039	5.32259539	3.458450645	1.285354597	3.371217855	2.089967331	4.564546207	-1.121820016	low
TCGA-EW-A1J1-01A-11R-A13Q-07	575	0	4.877615341	4.849351386	1.455314882	4.114285969	2.948225244	0.26044453	1.92414054	1.18856401	0.953592146	-0.00129758	high
TCGA-EW-A1J2-01A-21R-A13Q-07	403	0	5.592799123	3.132876478	1.640960201	4.559806396	5.196033931	2.782536192	5.595331423	3.384386951	3.390475083	-1.158071554	low
TCGA-EW-A1J3-01A-11R-A13Q-07	504	0	4.022582333	2.900882818	1.764268904	3.419112851	3.353971807	0.380712765	5.278439127	1.178031455	1.380983262	-0.500661013	high
TCGA-EW-A1J5-01A-11R-A13Q-07	477	0	5.28086749	3.915541771	3.883503624	5.164417704	4.616389226	1.024360742	4.137660522	3.138136109	3.429553605	-0.79224306	low
TCGA-EW-A1J6-01A-11R-A13Q-07	875	0	2.068463624	0.720754275	1.016781848	3.286894709	2.817321665	0.547401027	1.485907248	0.356257068	1.881678729	-0.852129071	low
TCGA-EW-A1OV-01A-11R-A144-07	789	0	3.923391022	2.877812748	4.678711298	5.789360773	3.938550138	1.585067936	2.423836648	1.364031869	4.791635946	-1.105373755	low
TCGA-EW-A1OW-01A-21R-A144-07	694	0	4.261847678	3.15362431	5.966367901	5.508158855	3.557268311	1.625713338	3.48117204	2.070377803	3.017952313	-0.851676264	low
TCGA-EW-A1OX-01A-11R-A144-07	911	0	5.003283464	3.59567688	1.766269909	4.112446496	4.030741454	2.242801763	3.171265042	1.06514521	0.730643109	-0.540067053	high
TCGA-EW-A1OY-01A-11R-A144-07	908	0	3.717957265	3.26423281	2.837573646	4.32804566	2.612048986	1.588586192	2.742431332	0.882196361	1.814873367	-0.543985552	high
TCGA-EW-A1OZ-01A-11R-A144-07	1229	0	3.483345153	2.86294082	4.070382471	4.228622859	2.557028492	1.787917141	1.29755106	0.885468082	0.736907801	-0.451147741	high
TCGA-EW-A1P0-01A-11R-A144-07	1251	0	5.599707084	3.840556026	0.922049936	4.519681725	3.832268007	0.391743657	3.214958314	1.095568544	2.167086276	-0.335430687	high
TCGA-EW-A1P1-01A-31R-A14D-07	1210	0	5.089091455	3.25683452	3.482276296	4.641472732	3.552759689	1.822276791	7.092183149	3.550536468	5.661536995	-0.971570495	low
TCGA-EW-A1P3-01A-11R-A144-07	1611	0	3.687555624	3.067243838	1.938054028	5.157316782	4.677152366	1.585047324	6.863202634	1.246785387	3.194976205	-1.43811888	low
TCGA-EW-A1P4-01A-21R-A144-07	907	0	4.937288389	1.654564864	5.301305688	5.992432947	2.649053888	0.883023486	2.952348599	1.232137256	1.506607668	-0.643080179	high
TCGA-EW-A1P5-01A-11R-A144-07	703	0	5.193224351	3.560756232	4.077852815	5.332241525	5.430512153	0.250059528	3.8148163	1.679275349	1.10091411	-0.760753994	low
TCGA-EW-A1P6-01A-11R-A144-07	562	0	4.557846201	3.214718424	2.119941756	4.292288451	3.779198751	0.455518026	3.61765641	1.125546561	1.502269494	-0.517630479	high
TCGA-EW-A1P7-01A-21R-A144-07	915	0	4.764596427	2.502119566	2.79482782	5.882446201	4.336745268	2.233751486	5.72083336	2.926824604	4.351397413	-1.452895389	low
TCGA-EW-A1P8-01A-11R-A144-07	239	1	4.653201129	1.062741313	5.54575446	6.617351244	2.194908439	3.427929922	2.928717514	0.602364823	2.00335457	-1.074843172	low
TCGA-EW-A1PA-01A-11R-A144-07	575	0	4.738039287	4.973898611	6.18193777	3.823596738	3.621520184	0.976390707	4.48434078	2.252175564	3.836330975	-0.21087764	high
TCGA-EW-A1PB-01A-11R-A144-07	608	0	4.142053194	0.332957139	4.435312545	6.698218141	2.49828351	0.275602684	1.099096266	1.289385647	0.702641002	-0.931867002	low
TCGA-EW-A1PC-01B-11R-A21T-07	187	0	3.823786419	2.943581703	6.603227096	4.348298515	3.807617514	2.983241108	4.318575354	0.624220686	0.718037431	-0.76724951	low
TCGA-EW-A1PE-01A-11R-A144-07	320	0	4.775335503	4.506138252	1.751810441	4.709196753	5.602737007	0.820664788	4.898262293	1.629702055	2.347562081	-0.918463785	low
TCGA-EW-A1PF-01A-11R-A144-07	439	0	4.981477809	2.868844413	4.884168193	4.958674247	4.036543065	0.892394434	4.852156587	2.438330379	2.907607597	-0.747039141	high
TCGA-EW-A1PG-01A-11R-A144-07	1051	0	4.979272867	2.189325737	1.082188063	4.850645304	3.546411294	1.357085334	5.711351217	2.510571489	2.920685303	-0.994840207	low
TCGA-EW-A1PH-01A-11R-A14M-07	607	0	3.267115524	3.362218068	5.259092199	3.815384282	2.475020366	1.392493805	4.117556092	2.504865687	1.428016979	-0.50028514	high
TCGA-EW-A2FR-01A-11R-A21T-07	1673	0	4.356498339	2.413284915	5.217716792	4.590266182	4.516790009	0.40897681	3.834491533	1.488953585	1.147910236	-0.698695013	high
TCGA-EW-A2FS-01A-11R-A17B-07	1604	0	3.183287387	2.571023392	2.702433594	4.919143884	3.882114581	1.368068058	4.40645537	1.344542323	4.275857142	-1.258244775	low
TCGA-EW-A2FV-01A-11R-A17B-07	788	0	4.12926422	4.728049292	1.765306185	4.405285574	3.115511807	1.785062454	5.75815006	3.276782765	4.45049731	-0.851962099	low
TCGA-EW-A2FW-01A-11R-A17B-07	672	0	4.564153679	4.860932215	1.167136522	4.194622976	3.275282754	1.59892433	2.548669371	0.899397029	2.416462018	-0.369750644	high
TCGA-EW-A3E8-01B-11R-A24H-07	1035	0	3.885799762	3.075234229	2.259639969	5.913786243	3.93157722	2.84157539	3.0954877	2.388857355	4.417079775	-1.445416511	low
TCGA-EW-A3U0-01A-11R-A22K-07	532	0	4.208228837	2.236104438	5.795956725	5.243422112	3.629804629	3.301527275	5.407504434	2.54327923	3.729256258	-1.254601031	low
TCGA-EW-A423-01A-11R-A24H-07	533	0	2.857368944	4.114538424	1.301737307	5.067759362	4.247122382	2.219509721	1.161427287	0.841052444	1.588286068	-1.127515958	low
TCGA-EW-A424-01A-11R-A24H-07	715	0	3.209366724	2.72747758	2.079540045	4.886086569	4.413584114	2.280704243	4.627914164	2.02001833	2.578300763	-1.434460557	low
TCGA-EW-A6S9-01A-22R-A33J-07	463	0	4.6623192	2.949347402	4.208084674	4.612065059	3.283188871	0.558130656	2.952813069	1.074050876	0.670499505	-0.352436444	high
TCGA-EW-A6SB-01A-12R-A32P-07	760	0	2.486657258	2.552961172	3.620549142	5.572088793	2.11239108	1.607765401	1.108871598	0.145681477	1.387276161	-0.898988772	low
TCGA-EW-A6SC-01A-12R-A32P-07	952	0	4.470521027	4.674504821	1.686281706	5.135894224	4.523646054	1.159922758	8.484517452	2.40564038	3.173401756	-1.182949801	low
TCGA-EW-A6SD-01A-12R-A33J-07	1010	0	3.899917603	3.706610103	5.988583981	4.893016997	2.933003646	2.489377358	1.786882134	1.516446488	1.186962603	-0.540721659	high
TCGA-GI-A2C9-01A-11R-A21T-07	3342	0	3.39793546	1.693828671	4.54293437	5.127262274	4.400662279	1.180260611	2.0682731	2.538736675	0.816572182	-1.138502625	low
TCGA-GM-A2D9-01A-11R-A18M-07	1812	1	3.654815224	3.272499255	1.266585622	4.53465163	6.06085874	1.245977109	3.899498145	0.942129031	2.656057663	-1.319173824	low
TCGA-GM-A2DA-01A-11R-A18M-07	6593	1	3.172205195	2.000606955	1.274331397	4.251532509	3.986067596	1.088725627	4.080774862	1.019344723	3.561386568	-1.169726086	low
TCGA-GM-A2DB-01A-31R-A18M-07	2406	0	2.89590396	1.873181038	5.283317586	4.93165257	2.44938809	1.426886855	1.351091805	0.487760082	0.62073681	-0.700472031	high
TCGA-GM-A2DC-01A-11R-A18M-07	2535	0	3.700292194	3.557490321	3.590055794	3.834264509	2.873807611	1.015295988	1.976046995	2.560509463	1.480708983	-0.383334293	high
TCGA-GM-A2DD-01A-11R-A180-07	2282	0	3.215257131	1.810696591	3.585966365	4.450942602	3.384720494	2.261956346	2.478544075	3.271611463	3.370649637	-1.153601562	low
TCGA-GM-A2DF-01A-11R-A180-07	2155	0	2.777504728	2.700485172	4.015219662	5.536698555	2.792318325	1.658158814	2.788343637	0.566530847	5.838029515	-1.179695914	low
TCGA-GM-A2DH-01A-11R-A180-07	2193	0	4.640329433	3.707949542	6.484215169	4.896198038	3.965076346	1.446457869	3.907851285	2.084451108	2.90992593	-0.622309208	high
TCGA-GM-A2DI-01A-31R-A18M-07	2590	0	5.526220131	3.758140747	2.833166269	5.585653396	5.047226448	2.260427189	5.765710551	2.854408915	3.95103716	-1.19844651	low
TCGA-GM-A2DK-01A-21R-A180-07	2645	0	3.198606827	3.63229086	1.798593376	4.197478767	2.696283886	2.59381467	5.32944098	1.715410437	4.367268788	-1.033287535	low
TCGA-GM-A2DL-01A-11R-A18M-07	3519	0	4.27301885	2.370058845	4.995984435	4.997555052	3.834154782	1.492035074	3.817053144	0.950159011	3.198592866	-0.866161944	low
TCGA-GM-A2DM-01A-11R-A180-07	3226	0	5.361643469	0.678536639	1.645146407	4.901797411	2.649666472	3.028748286	3.56192362	2.274391697	0.929095027	-0.882684565	low
TCGA-GM-A2DN-01A-11R-A180-07	3091	0	4.186401146	3.120183525	2.405070549	5.499733611	4.537030669	1.799045546	4.91929265	1.723233535	2.487474692	-1.268832507	low
TCGA-GM-A2DO-01A-11R-A18M-07	2596	0	3.434020517	1.266215614	1.689958434	5.821096591	4.512862296	0.720246019	2.538766258	2.011789786	2.80621056	-1.502405875	low
TCGA-GM-A3NW-01A-21R-A22K-07	3361	0	4.199898964	3.487297408	1.132875264	3.626969399	3.429119527	2.907287414	4.162381208	2.276925042	4.399947403	-0.858590214	low
TCGA-GM-A3NY-01A-11R-A21T-07	1162	0	3.725709322	2.390918464	2.019425996	4.523158665	4.434411478	2.1213429	6.598132635	0.995517292	1.811544245	-1.298323979	low
TCGA-GM-A3XG-01A-31R-A24H-07	1330	0	3.829749916	2.582093216	1.453572063	4.357797458	3.514727746	4.912934717	4.713310011	3.131304434	3.444997186	-1.448923546	low
TCGA-GM-A3XL-01A-11R-A22U-07	2108	0	3.631356853	2.616479283	5.48679348	5.429220007	1.663400214	1.043254468	1.465526934	1.65985571	0.462331718	-0.448125485	high
TCGA-GM-A3XN-01A-12R-A22U-07	2019	0	3.985727526	1.693496604	1.932031905	4.390499082	3.804467507	3.203014388	6.370679135	1.9137752	3.27122249	-1.38141395	low
TCGA-GM-A4E0-01A-12R-A266-07	2191	0	4.036629063	2.14903961	1.757482459	4.142846939	4.687529173	4.443112699	5.027485828	2.653652638	4.91739434	-1.578490677	low
TCGA-GM-A5PV-01A-11R-A28M-07	412	0	3.979434072	3.845220287	0.908069962	4.74572452	3.761112247	2.170115321	3.735623562	3.581564164	3.80060245	-1.123801118	low
TCGA-GM-A5PX-01A-12R-A28M-07	551	0	4.07594806	3.20994149	1.818729472	4.85535643	4.05706574	3.061050125	4.246160726	2.038501703	4.190501006	-1.2610161	low
TCGA-HN-A2NL-01A-11R-A18M-07	79	0	4.297400668	0.331010962	5.415469716	5.367410124	3.79019075	3.109552193	1.023640796	2.098136238	1.452576197	-1.142597475	low
TCGA-HN-A2OB-01A-21R-A27Q-07	1900	1	5.096154008	2.759801456	2.147965289	4.312976876	4.057892702	3.652069344	5.55885395	3.305256054	3.719630778	-1.13254659	low
TCGA-JL-A3YW-01A-12R-A239-07	360	0	4.125319891	3.31567621	3.654478526	5.678884039	3.741257251	1.575555747	3.558436154	2.929406945	1.104458264	-1.019703181	low
TCGA-JL-A3YX-01A-11R-A22U-07	352	0	3.242469427	3.604963846	4.934571568	5.117945782	3.900624273	0.715972465	4.322086055	1.011240182	2.595611865	-0.929736922	low
TCGA-LD-A66U-01A-11R-A31O-07	646	0	3.575978854	2.216728551	1.771361906	5.481853036	4.078354422	1.86424938	6.252791593	1.493115289	4.199236899	-1.571593499	low
TCGA-LD-A74U-01A-13R-A33J-07	402	0	5.013255691	3.187701268	3.24700378	4.769392153	3.771990989	2.55391699	3.257146614	2.758243825	4.361851825	-0.855912201	low
TCGA-LD-A7W6-01A-81R-A352-07	404	0	4.746003211	3.877903581	1.250234541	4.151904331	5.636890057	2.739209621	4.645366518	2.661038605	3.411212273	-1.176447775	low
TCGA-LD-A9QF-01A-32R-A41B-07	323	0	3.960335297	2.839953345	2.005741638	5.397210478	3.998663865	0.965001846	5.329998976	1.759591001	4.285084266	-1.2484061	low
TCGA-LL-A440-01A-11R-A24H-07	759	0	5.178533785	2.02779626	3.556689244	4.676874879	2.868691983	2.968018277	6.971619728	2.876086827	5.145830992	-1.034016013	low
TCGA-LL-A441-01A-11R-A24H-07	996	0	4.233771995	2.731136883	4.764829601	6.4377846	4.488715734	2.779719841	3.845181196	3.078910824	3.596471522	-1.535497447	low
TCGA-LL-A442-01A-11R-A24H-07	889	0	5.543863313	2.580265973	1.200235481	3.736536705	2.338723802	2.859939295	2.274980584	0.592402401	0.02531808	-0.155573625	high
TCGA-LL-A50Y-01A-11R-A266-07	762	0	3.847414911	4.163470573	1.801672302	5.61893672	3.597915719	2.208285018	3.863026086	0.748270414	1.655689351	-1.04091956	low
TCGA-LL-A5YL-01A-12R-A29R-07	519	0	3.438406253	1.917888673	1.846824285	5.746466742	2.972795703	0.727436032	3.306450607	1.23989967	2.599051031	-1.148073897	low
TCGA-LL-A5YM-01A-11R-A28M-07	466	0	2.791874688	0.099429107	2.226410201	5.267438422	2.090172545	2.297172138	1.298295676	0.405133819	2.740101949	-1.225798465	low
TCGA-LL-A5YN-01A-11R-A28M-07	447	0	2.761243714	2.579369704	1.977227936	5.80028772	4.491791666	1.167072348	2.921420536	1.254712083	3.30902246	-1.540394961	low
TCGA-LL-A5YO-01A-21R-A28M-07	440	0	3.958940218	2.570528757	3.862793747	6.192582283	4.198923386	2.027760208	2.459168359	1.422092381	2.673397023	-1.281619469	low
TCGA-LL-A5YP-01A-21R-A28M-07	450	0	4.049869448	3.884438408	6.290949555	5.776114814	3.523175519	3.0118851	3.7347085	1.907898215	2.068315645	-0.983129608	low
TCGA-LL-A6FQ-01A-11R-A31O-07	80	0	3.133148704	2.346272907	4.905530806	5.47389904	1.637518783	0.25794762	4.910118598	0.428681597	2.48898116	-0.731912661	high
TCGA-LL-A6FR-01A-12R-A31O-07	489	0	2.643019076	2.887801563	4.246820724	5.937176101	2.334111609	1.063852712	1.545529671	1.158745654	1.529413476	-0.938389386	low
TCGA-LL-A73Y-01A-11R-A33J-07	477	0	4.50381547	3.184099808	1.738651899	5.251455755	4.149943612	2.788148445	3.731502029	3.104853649	3.098338697	-1.234783143	low
TCGA-LL-A73Z-01A-11R-A32P-07	227	1	3.96364677	2.357673061	3.607490833	5.011445452	3.590685214	1.620830001	2.630494371	2.227720014	4.129748936	-1.006085506	low
TCGA-LL-A740-01A-21R-A32P-07	441	0	4.575098348	1.933112666	3.548330092	5.606280933	3.597079541	2.645603324	2.106454852	2.829349801	2.00003436	-1.090617713	low
TCGA-LL-A7SZ-01A-32R-A352-07	594	0	2.413517998	1.97911107	3.843906197	4.176164002	4.064888613	1.655157605	3.414000642	0.353862497	1.121679539	-1.1184853	low
TCGA-LL-A7T0-01A-31R-A352-07	376	0	4.062370485	4.364501721	6.262251365	4.947035	3.010061957	0.711347353	1.918984784	0.805092788	1.628564434	-0.245024799	high
TCGA-LL-A8F5-01A-11R-A36F-07	596	0	3.33460387	2.681011261	2.982981132	4.773403316	2.679584364	1.612095142	2.259357069	0.915839567	1.303237967	-0.750351396	high
TCGA-LL-A9Q3-01A-11R-A41B-07	532	0	3.467110247	1.970079675	5.209430928	4.563664547	2.386188982	0.334927396	1.728261321	0.846978886	1.944567297	-0.443869775	high
TCGA-LQ-A4E4-01A-11R-A266-07	849	0	4.797051394	1.840752433	1.79304509	3.821026014	3.050623344	2.572931	2.033596755	1.130494015	2.679699523	-0.577693711	high
TCGA-MS-A51U-01A-31R-A266-07	681	0	4.500713325	3.975242714	1.141375469	4.166052188	4.791927639	2.430095524	5.811515265	2.695777699	4.062963136	-1.140208301	low
TCGA-OK-A5Q2-01A-11R-A27Q-07	64	0	4.727709912	4.08957259	3.335234836	5.308434359	3.791214612	3.01279541	5.918465507	2.731956769	4.050211615	-1.127132801	low
TCGA-OL-A5D6-01A-21R-A27Q-07	1104	1	3.626257508	2.19284751	3.318090975	4.420888863	3.18557706	2.290570079	2.569660933	1.951718039	1.535511327	-0.878018313	low
TCGA-OL-A5D7-01A-11R-A27Q-07	1780	0	3.025284005	4.373756222	7.413299864	6.355545474	2.62643599	2.422021145	1.759469233	0.862998128	1.942608755	-0.849728184	low
TCGA-OL-A5D8-01A-11R-A27Q-07	973	0	4.443860521	4.427315562	3.973747953	5.07430461	6.090698104	0.536075562	5.706359171	1.701501101	2.177812719	-1.066737129	low
TCGA-OL-A5DA-01A-11R-A27Q-07	1783	0	4.381161965	3.485215996	3.526180121	5.163646696	3.398995486	1.375335648	3.425518392	2.960438984	1.981430494	-0.783743336	low
TCGA-OL-A5RU-01A-11R-A28M-07	1219	0	3.922503626	3.939346349	1.584168736	4.879569746	4.453416576	1.724201518	5.090761379	3.206619091	4.348150741	-1.267564443	low
TCGA-OL-A5RV-01A-12R-A28M-07	1062	0	4.932148063	3.994804529	3.426875373	4.661428114	5.197095543	3.759827105	7.717117445	2.964111196	2.873551926	-1.333691089	low
TCGA-OL-A5RW-01A-11R-A28M-07	1106	0	2.816714364	4.228600141	4.988320526	5.348238743	1.343463869	0.924075713	2.43540127	0.712217489	1.738522124	-0.448388388	high
TCGA-OL-A5RX-01A-11R-A28M-07	878	0	4.444908827	3.93622238	2.128972324	5.687032967	3.74724503	2.284724201	6.215362209	2.894785822	3.637133378	-1.270106932	low
TCGA-OL-A5RY-01A-21R-A28M-07	752	0	3.774946387	2.358621395	4.344310004	5.426503482	3.917926162	2.496023262	3.509159513	2.028452679	3.764648088	-1.279214567	low
TCGA-OL-A5RZ-01A-11R-A28M-07	679	0	4.075727914	3.1815675	3.98988618	4.073888901	1.616385929	1.698091134	1.339783954	0.558316285	2.148155822	-0.125164682	high
TCGA-OL-A5S0-01A-11R-A28M-07	620	0	2.548060558	3.2965564	4.504311792	6.725697155	2.771682539	1.1122241	2.521134645	0.910101415	2.623123663	-1.23677396	low
TCGA-OL-A66I-01A-21R-A29R-07	714	0	3.344567297	3.013802167	5.313704511	6.654577066	4.966080735	1.627630652	2.392644331	1.501436361	1.405549631	-1.445061268	low
TCGA-OL-A66J-01A-11R-A29R-07	1996	0	4.28269047	3.262573165	1.738649135	4.818286615	2.911616423	2.17395265	4.441941048	2.237713785	4.711322515	-0.955435339	low
TCGA-OL-A66K-01A-11R-A29R-07	1275	1	4.404704328	2.818302924	1.767779343	4.560540876	4.236254731	1.039560624	5.192772654	1.760810084	2.699861392	-0.967187624	low
TCGA-OL-A66L-01A-12R-A31O-07	1301	0	3.144260805	2.465910675	2.379304809	5.42933534	4.371090618	2.412168589	7.03510677	1.224138349	4.767903465	-1.756894795	low
TCGA-OL-A66N-01A-12R-A31O-07	792	0	3.144160763	2.858029121	2.714567529	4.926478899	2.843347359	2.237777628	1.889442705	3.010704207	3.901823044	-1.086454549	low
TCGA-OL-A66O-01A-11R-A31O-07	528	0	2.661390694	3.792857062	3.05981074	5.082578292	4.2857654	0.697792133	2.365481207	1.15208174	1.300311734	-1.036459631	low
TCGA-OL-A66P-01A-11R-A31O-07	428	0	2.500595965	1.797048111	4.496968782	4.881969138	2.581618122	2.024866627	2.486831921	1.15694775	2.48432432	-1.067002567	low
TCGA-OL-A6VO-01A-12R-A33J-07	858	0	4.611727824	4.61829291	5.393395003	5.968296904	2.234149799	1.23707398	2.382243071	0.656296143	1.605486986	-0.30968875	high
TCGA-OL-A6VQ-01A-12R-A41B-07	600	0	4.561012017	3.413741667	1.234753166	4.34677264	4.234488134	2.961497293	9.142985038	2.764760902	3.493604418	-1.351279248	low
TCGA-OL-A6VR-01A-32R-A33J-07	1220	0	4.044073622	4.00244913	1.192639049	4.348050362	1.277959443	3.165151365	1.684413518	3.051806031	2.60875859	-0.49991638	high
TCGA-OL-A97C-01A-32R-A41B-07	271	0	4.861957085	2.280288045	3.088126956	3.695880193	3.968600854	4.441712246	5.749193865	1.827094175	5.720891928	-1.128265384	low
TCGA-PE-A5DC-01A-12R-A27Q-07	1430	1	3.676820422	2.906806394	3.092205954	4.156516518	3.777879697	0.980935835	2.728748327	1.164614345	3.82680129	-0.753156064	high
TCGA-PE-A5DD-01A-12R-A27Q-07	1953	0	3.34577927	4.013350987	3.089914924	4.31169446	5.553067119	2.148409255	3.745517906	1.372739053	2.341158801	-1.186485309	low
TCGA-PE-A5DE-01A-11R-A27Q-07	2645	0	4.108119433	3.789733699	1.764706404	5.542513464	5.749680158	2.234133799	4.892204768	1.400778075	3.503480149	-1.526151129	low
TCGA-PL-A8LX-01A-11R-A41B-07	5	0	4.804109471	1.038984386	1.212841491	5.019493656	2.655593358	2.193689399	0.876739339	1.559452639	0.83551175	-0.737912605	high
TCGA-PL-A8LY-01A-11R-A41B-07	8	0	4.004379991	2.47541102	2.548717921	4.919979777	3.211033033	2.448425046	4.621630223	2.755606375	4.368712853	-1.184605064	low
TCGA-PL-A8LZ-01A-31R-A36F-07	302	0	4.502128126	2.717358337	4.78262243	5.692850233	4.337797796	1.65519287	2.393420381	2.91070728	3.767235031	-1.083999956	low
TCGA-S3-A6ZF-01A-32R-A32P-07	572	0	4.631656908	4.753680814	5.060973255	4.97171644	3.762873495	0.652468476	2.203565632	2.356177187	2.070936536	-0.371878887	high
TCGA-S3-A6ZG-01A-22R-A32P-07	562	0	4.96459145	4.572655961	2.076151849	4.312096206	6.876168702	1.102835761	5.978135418	1.169862367	1.611149008	-1.024679222	low
TCGA-S3-A6ZH-01A-22R-A32P-07	641	0	4.626594808	2.049448741	2.373770975	3.776301375	2.474720743	0.542642029	2.365124051	1.466409992	2.907991007	-0.281663918	high
TCGA-S3-AA0Z-01A-11R-A41B-07	629	0	4.997826488	0.528638696	6.62452524	5.290504178	3.036687703	2.563918864	2.363929833	1.755170499	1.719118312	-0.775079712	low
TCGA-S3-AA10-01A-21R-A41B-07	586	0	4.540781024	3.639651643	5.027850957	5.831370693	3.28529622	0.616078758	4.329192764	0.645699451	4.17555598	-0.718934607	high
TCGA-S3-AA11-01A-31R-A41B-07	421	0	4.46102779	3.905163383	2.982002099	4.278966363	5.285686065	0.368169025	3.33235261	2.578934839	1.455954524	-0.722105347	high
TCGA-S3-AA12-01A-11R-A41B-07	574	0	3.569021974	4.478969044	1.577373593	3.631576871	2.242283587	0.310498836	1.015272492	3.881793172	0.96156162	-0.179650707	high
TCGA-S3-AA14-01A-11R-A41B-07	529	0	4.873590435	2.673503012	1.206524124	3.948689164	3.382333033	2.775296653	3.728511279	2.142570904	2.568769381	-0.748489029	high
TCGA-S3-AA15-01A-11R-A41B-07	525	0	3.702275117	0.345947337	2.509189609	4.404767528	3.07118379	2.579280653	3.022803946	1.4862163	3.056723516	-1.153587027	low
TCGA-S3-AA17-01A-11R-A41B-07	424	0	3.605583169	3.157321828	2.33996818	4.600421297	3.77833691	0.820581504	2.156082038	1.60842541	2.920709562	-0.818785215	low
TCGA-UL-AAZ6-01A-11R-A41B-07	518	0	2.461452133	3.126579265	4.565520329	4.022313868	1.849608656	0.430676925	0.904504996	2.50653606	0.778490132	-0.369856078	high
TCGA-UU-A93S-01A-21R-A41B-07	116	1	2.593803534	2.271275641	4.441205349	4.821074318	1.27429474	0.478795901	0.759271822	0.180531095	1.472295885	-0.421544481	high
TCGA-V7-A7HQ-01A-11R-A33J-07	2033	0	2.515784535	3.855263464	1.396989282	5.447167277	2.469632321	0.728784072	3.827232843	1.597000388	1.189356756	-1.016942092	low
TCGA-W8-A86G-01A-21R-A36F-07	347	0	3.646493807	3.894612796	1.757104957	4.448456271	3.230185021	2.504387637	5.531097634	2.657334067	2.862203485	-1.052630318	low
TCGA-WT-AB41-01A-11R-A41B-07	1611	0	2.556821153	1.893146393	3.580094247	5.906294597	3.487328238	0.678861084	1.786099744	1.110188561	2.66073819	-1.28797667	low
TCGA-WT-AB44-01A-11R-A41B-07	883	0	2.225778346	1.635903345	0.806994504	4.053999866	2.998117387	1.306038079	2.475088686	0.815295115	1.029520987	-1.063125356	low
TCGA-XX-A899-01A-11R-A36F-07	467	0	5.110760343	1.882374884	2.977537592	5.22110417	5.717649206	3.892519276	5.810654469	2.437186832	4.080120054	-1.67088178	low
TCGA-XX-A89A-01A-11R-A36F-07	488	0	4.716385424	0.441568096	1.592319544	4.769682767	5.279696172	3.719709242	2.793197978	2.041973697	3.39041009	-1.570142873	low
TCGA-Z7-A8R5-01A-42R-A41B-07	3287	0	3.344795584	2.425295599	1.752529166	5.594126222	3.270782656	1.884599374	2.790588556	2.654448526	3.966364412	-1.349710167	low
TCGA-Z7-A8R6-01A-11R-A41B-07	3256	0	4.244098137	4.734056516	4.928599557	4.385935647	5.358952428	0.607710095	4.532140008	0.893795718	2.053955329	-0.656161392	high
