# Supplementary material for: Comprehensive research into prognostic and immune signatures of transcription factor family in breast cancer
Source: BMC Med Genomics. 2023 Apr 25;16:87. doi: 10.1186/s12920-023-01521-y (PMC10127334; doi:10.1186/s12920-023-01521-y)
Supplement: Supplementary file 1 — Additional file 1. R code and data. [file 12920_2023_1521_MOESM1_ESM.zip › Supplementary R code and data/DEGs/GSE42568/diff.txt]

id	logFC	P.Value	adj.P.Val
LEP	-7.343277656	2.03E-22	2.50E-20
RBP4	-6.938503969	1.73E-24	2.82E-22
ADH1B	-6.427028585	1.40E-15	5.21E-14
FABP4	-6.343007967	2.36E-13	6.28E-12
PLIN1	-6.178464475	3.35E-19	2.33E-17
CIDEC	-6.132339474	4.90E-24	7.64E-22
TIMP4	-6.122464215	3.23E-26	6.72E-24
PCK1	-5.976029543	2.11E-34	2.53E-31
GPD1	-5.919924277	1.19E-25	2.34E-23
LPL	-5.90524567	7.23E-17	3.28E-15
HBB	-5.867288783	4.21E-22	4.96E-20
PLIN4	-5.755532393	3.73E-20	2.98E-18
AKR1C1	-5.731069725	2.25E-16	9.44E-15
CDO1	-5.667919836	7.33E-25	1.28E-22
SCARA5	-5.633234909	2.60E-21	2.57E-19
PCOLCE2	-5.622488419	2.00E-18	1.21E-16
THRSP	-5.575763152	1.89E-14	5.89E-13
CD36	-5.532616622	1.47E-13	4.05E-12
KRT19	5.51917786	5.56E-17	2.57E-15
G0S2	-5.479567982	3.43E-17	1.67E-15
ADIPOQ	-5.447212581	9.81E-14	2.78E-12
CHRDL1	-5.359580411	2.33E-15	8.37E-14
GPAM	-5.329011361	3.09E-20	2.55E-18
LOC101930114	-5.326271674	2.22E-32	1.55E-29
COL11A1	5.292859784	9.66E-14	2.74E-12
KLB	-5.212223458	1.53E-32	1.10E-29
PDE3B	-5.204884827	9.61E-28	2.64E-25
EPCAM	5.175473152	2.24E-23	3.07E-21
S100B	-5.163991534	1.34E-19	9.60E-18
C14orf180	-5.14047424	1.34E-30	6.31E-28
DEFB132	-5.140313707	1.90E-30	8.57E-28
EPPK1	5.011546187	1.15E-17	6.12E-16
SORBS1	-5.008795148	1.37E-15	5.09E-14
TUSC5	-5.007695819	1.90E-30	8.57E-28
SLC19A3	-4.983643115	2.12E-33	1.83E-30
DSP	4.970516851	1.11E-27	3.01E-25
KRT18	4.963590587	2.11E-20	1.78E-18
GLYAT	-4.962412811	1.28E-38	3.48E-35
ABCA8	-4.960369073	1.40E-15	5.21E-14
MAOA	-4.9590102	5.41E-19	3.64E-17
CDH1	4.936879694	2.12E-20	1.79E-18
SDPR	-4.923681849	1.19E-30	5.74E-28
SPX	-4.855949644	2.24E-29	8.08E-27
ESRP1	4.854294946	1.92E-25	3.71E-23
GYG2	-4.851149542	3.48E-17	1.69E-15
DGAT2	-4.846496518	3.80E-19	2.61E-17
LOC101926960	-4.835749089	2.66E-29	9.45E-27
GPX3	-4.835036404	5.57E-15	1.87E-13
MRAP	-4.796944978	7.58E-32	4.44E-29
ACVR1C	-4.71094126	9.92E-36	1.26E-32
TMEM100	-4.704957264	5.04E-23	6.58E-21
PPP1R1A	-4.674891512	9.52E-21	8.70E-19
GHR	-4.636918945	4.01E-17	1.92E-15
TFAP2A	4.63643557	8.42E-21	7.72E-19
CRYAB	-4.624087938	8.95E-18	4.87E-16
PDK4	-4.617843674	2.19E-14	6.76E-13
LINC01140	-4.606332814	8.79E-29	2.76E-26
PPARG	-4.603244015	9.00E-28	2.50E-25
KLHL31	-4.59444639	1.98E-30	8.59E-28
ERBB3	4.58394964	2.65E-19	1.87E-17
PALMD	-4.578492745	1.29E-19	9.25E-18
FHL1	-4.576840532	2.01E-16	8.48E-15
ITIH5	-4.57656071	1.21E-18	7.70E-17
LGALS12	-4.575296887	3.36E-23	4.50E-21
TACSTD2	4.570748189	8.46E-16	3.24E-14
CFD	-4.56910958	1.26E-12	3.01E-11
ASPA	-4.525033181	1.24E-36	2.07E-33
ECM2	-4.5239297	7.47E-18	4.13E-16
TF	-4.506253598	3.05E-15	1.06E-13
EBF1	-4.502350206	1.83E-20	1.56E-18
SGCG	-4.502172237	1.68E-29	6.40E-27
LIPE	-4.495330126	5.02E-31	2.59E-28
MUC1	4.476303073	1.36E-13	3.76E-12
ADH1C	-4.466492747	1.19E-37	2.35E-34
ADRB1	-4.454613408	2.08E-22	2.55E-20
ATP1A2	-4.441446063	9.38E-24	1.39E-21
TOP2A	4.437646261	2.68E-17	1.34E-15
CD300LG	-4.420337548	6.86E-26	1.38E-23
PLAC9	-4.387707968	4.77E-27	1.19E-24
RRM2	4.331959661	1.71E-18	1.05E-16
SLC16A7	-4.329040765	2.27E-20	1.90E-18
LYVE1	-4.314870542	6.32E-40	2.74E-36
CD24	4.306049377	3.18E-18	1.88E-16
AGR2	4.299528343	1.26E-07	1.26E-06
DOCK11	-4.29693271	3.55E-22	4.25E-20
AKR1C3	-4.283323462	7.14E-14	2.07E-12
KCNIP2	-4.279310175	1.40E-37	2.53E-34
S100P	4.267183505	1.82E-09	2.56E-08
SDC1	4.25899423	1.34E-21	1.43E-19
AOC3	-4.257674605	1.32E-16	5.77E-15
ANGPT1	-4.239123236	3.75E-34	4.27E-31
MME	-4.210335863	4.03E-31	2.13E-28
CCDC3	-4.199518258	9.36E-24	1.39E-21
RAB25	4.155549157	4.64E-21	4.45E-19
DPT	-4.146752818	2.49E-18	1.49E-16
SPINT2	4.139094233	5.51E-29	1.89E-26
CPED1	-4.123418426	8.32E-23	1.07E-20
SCNN1A	4.104894311	1.00E-11	2.09E-10
AKAP12	-4.103125017	1.23E-24	2.05E-22
ACACB	-4.10158198	7.83E-15	2.58E-13
ALDH1A1	-4.101106344	1.10E-23	1.63E-21
MMD	-4.089330723	5.15E-27	1.26E-24
ITGA7	-4.084910797	8.37E-21	7.72E-19
CAV2	-4.081274308	1.59E-16	6.85E-15
NPR3	-4.076212185	1.35E-26	2.94E-24
C15orf48	4.071478412	1.54E-12	3.62E-11
LRRN4CL	-4.052014419	2.14E-23	2.98E-21
LOC284825	-4.040819845	1.94E-41	2.87E-37
GPR34	-4.03787567	3.94E-26	8.13E-24
PROM2	4.034415502	1.18E-17	6.29E-16
OGN	-4.028682228	3.85E-14	1.16E-12
TNMD	-4.025740653	7.05E-30	2.88E-27
AQPEP	-4.023284098	5.98E-38	1.44E-34
MYZAP	-4.014456321	8.52E-28	2.40E-25
CLMP	-3.978578331	7.14E-25	1.26E-22
KIAA1324	3.976565431	1.96E-10	3.29E-09
IGF1	-3.972997457	3.09E-17	1.52E-15
CPM	-3.972632705	1.43E-27	3.82E-25
CCDC69	-3.950169184	4.51E-22	5.28E-20
WISP2	-3.935297431	2.97E-20	2.47E-18
ZG16B	3.927464543	5.15E-12	1.12E-10
PPP2R1B	-3.919242698	9.22E-23	1.17E-20
INHBA	3.91816642	7.58E-20	5.64E-18
KRT8	3.909262629	9.67E-21	8.76E-19
PDZD2	-3.90006088	4.33E-16	1.74E-14
COX7A1	-3.868486878	4.13E-18	2.41E-16
CIDEA	-3.863577548	7.59E-40	2.74E-36
GNG2	-3.861466674	2.60E-22	3.16E-20
HCAR3	-3.857467482	8.90E-22	9.83E-20
RNF150	-3.85612342	3.43E-19	2.38E-17
FAM83H	3.825393121	1.21E-24	2.03E-22
BHMT2	-3.820463021	1.35E-29	5.23E-27
CELSR1	3.809631839	2.62E-15	9.26E-14
PRKAR2B	-3.808304207	5.31E-15	1.79E-13
TMC4	3.799831032	4.90E-15	1.66E-13
PTGER3	-3.791127763	3.05E-18	1.81E-16
PRSS8	3.790542604	1.73E-21	1.79E-19
ALDOC	-3.786982161	6.48E-19	4.28E-17
FOSB	-3.777799778	8.46E-11	1.50E-09
FOXA1	3.777764441	9.73E-10	1.43E-08
TMEM132C	-3.765374559	5.77E-41	3.12E-37
1-Mar	-3.738910607	1.52E-23	2.18E-21
KIAA0101	3.737831215	1.89E-17	9.70E-16
GATA3	3.737790344	2.34E-12	5.31E-11
TPD52	3.735862668	2.52E-21	2.53E-19
PPP1R14A	-3.734520006	2.25E-15	8.11E-14
LRRN3	-3.727733483	3.25E-23	4.38E-21
CDKN2C	-3.719000393	2.11E-23	2.95E-21
ARHGAP20	-3.707371649	4.64E-33	3.59E-30
SFN	3.706527448	4.49E-18	2.56E-16
MTURN	-3.704961886	3.93E-19	2.67E-17
KRT7	3.688188556	1.71E-08	2.01E-07
PAFAH1B3	3.685701705	2.02E-23	2.84E-21
BAIAP2L1	3.685385543	2.07E-17	1.06E-15
CDC20	3.684426111	1.04E-16	4.58E-15
CALB2	-3.667383836	2.48E-17	1.25E-15
EZH2	3.657506124	6.34E-21	5.92E-19
GALNT6	3.651827417	1.54E-13	4.22E-12
PCDH9	-3.647290124	4.32E-27	1.09E-24
EHF	3.646091193	5.09E-10	7.95E-09
FXYD1	-3.644780217	3.08E-27	8.03E-25
ANGPTL1	-3.641475144	6.74E-21	6.26E-19
GPLD1	-3.638939559	5.47E-28	1.60E-25
COPG2IT1	-3.636929529	2.64E-21	2.60E-19
TWIST2	-3.635800764	2.81E-25	5.24E-23
IGFBP6	-3.63233014	2.76E-20	2.30E-18
GNAI1	-3.630642535	5.13E-17	2.39E-15
NUSAP1	3.625464229	1.84E-19	1.31E-17
MYB	3.623566811	4.94E-11	9.16E-10
TMEM37	-3.618953952	2.60E-21	2.57E-19
ME1	-3.610319053	7.60E-14	2.20E-12
SLC4A4	-3.596014862	1.55E-13	4.24E-12
NTRK2	-3.590800616	6.54E-09	8.30E-08
MRC1	-3.588419035	5.94E-16	2.33E-14
GPR146	-3.575289075	1.53E-23	2.18E-21
SLC38A1	3.570249345	5.85E-19	3.88E-17
PDE11A	-3.567832817	3.56E-32	2.41E-29
PFKFB1	-3.566480014	6.34E-34	6.24E-31
PLXNA4	-3.56613897	3.00E-26	6.30E-24
ADIRF	-3.564608716	1.71E-12	3.99E-11
ACSM5	-3.562218529	8.84E-38	1.91E-34
LRRC15	3.549867698	6.50E-14	1.90E-12
NMB	-3.5395289	9.67E-27	2.16E-24
AURKA	3.532480283	5.18E-17	2.40E-15
DDR2	-3.532459798	1.72E-26	3.69E-24
STX11	-3.532075285	3.98E-41	2.87E-37
HSPB7	-3.529816093	2.55E-36	3.68E-33
ACADL	-3.529053559	5.54E-36	7.49E-33
GPRC5A	3.516755298	8.34E-10	1.25E-08
PGM5-AS1	-3.503268552	3.87E-41	2.87E-37
SYNE4	3.502129354	1.50E-16	6.49E-15
VAV3	3.49736303	4.90E-14	1.46E-12
ACSL1	-3.495569787	6.99E-17	3.19E-15
WASF3	-3.494946593	1.15E-23	1.67E-21
HSPB2	-3.49335878	1.11E-31	6.32E-29
SVEP1	-3.486936614	5.33E-24	8.25E-22
COL10A1	3.485364142	6.15E-13	1.54E-11
TMEM170B	-3.484778659	3.17E-23	4.29E-21
C11orf80	3.484495438	1.24E-20	1.11E-18
CAV1	-3.480666018	2.66E-13	7.00E-12
ENPP2	-3.479633398	1.43E-09	2.03E-08
RP11-736K20.5	-3.47029546	5.69E-34	5.87E-31
AP1M2	3.469596595	9.44E-18	5.07E-16
EBF3	-3.454851043	8.60E-29	2.74E-26
COL6A6	-3.447557974	4.46E-20	3.54E-18
NMT2	-3.436768021	6.14E-22	7.13E-20
AGPAT2	-3.434652513	1.32E-20	1.16E-18
NIPSNAP3B	-3.422338509	1.09E-39	3.39E-36
CREB3L4	3.421931155	9.50E-14	2.70E-12
ADRA2A	-3.415405177	1.40E-13	3.89E-12
FOS	-3.408960893	7.28E-10	1.10E-08
SEMA3G	-3.406274834	7.39E-13	1.83E-11
LARP6	-3.401356282	3.28E-12	7.28E-11
UHRF1	3.399173652	1.30E-20	1.14E-18
ZBTB16	-3.397175357	1.70E-14	5.34E-13
SRPX	-3.394525348	1.38E-12	3.28E-11
COMP	3.390540779	5.32E-11	9.83E-10
FMO2	-3.387318574	2.08E-13	5.59E-12
AOX1	-3.383129953	8.15E-27	1.90E-24
LINC01279	-3.377306084	1.26E-10	2.17E-09
MEOX2	-3.373785048	1.62E-14	5.11E-13
MLPH	3.370733952	5.95E-07	5.29E-06
C1QTNF7	-3.367916862	5.52E-30	2.30E-27
HSPA12A	-3.354420268	4.37E-28	1.32E-25
C10orf10	-3.354163434	5.29E-13	1.34E-11
F13A1	-3.349070487	2.94E-16	1.21E-14
NPNT	3.327104913	4.50E-09	5.88E-08
ANK2	-3.322977339	7.02E-25	1.25E-22
C1orf213	-3.320009889	2.57E-23	3.50E-21
GPC3	-3.318046411	7.64E-20	5.67E-18
FAM149A	-3.315233558	1.39E-22	1.73E-20
MMP11	3.30895985	4.10E-12	9.02E-11
VKORC1L1	-3.307018707	5.90E-20	4.51E-18
CEACAM6	3.303486677	1.27E-05	8.45E-05
CACNA2D1	-3.299638304	1.32E-17	6.94E-16
PYGL	-3.293651357	7.80E-17	3.52E-15
IGSF3	3.289024168	7.82E-16	3.01E-14
RBP7	-3.285785562	2.47E-11	4.87E-10
IRF6	3.284609033	3.37E-17	1.64E-15
NRN1	-3.280661646	1.01E-22	1.27E-20
SERPINA3	3.278975662	9.43E-07	7.98E-06
PLA2G4A	-3.272953992	5.41E-16	2.15E-14
S100A14	3.266387651	2.51E-13	6.65E-12
PRC1	3.255990679	7.78E-13	1.92E-11
HRASLS5	-3.255211043	5.99E-21	5.62E-19
RSPO3	-3.248224908	4.54E-23	5.99E-21
PID1	-3.24358619	2.92E-21	2.85E-19
P2RY14	-3.241341072	6.53E-16	2.55E-14
LMO3	-3.239420734	1.54E-12	3.62E-11
DMD	-3.237745832	4.79E-10	7.50E-09
KLF4	-3.236543092	1.79E-14	5.62E-13
MRAS	-3.232985044	1.84E-15	6.71E-14
KCNB1	-3.226787772	1.39E-17	7.26E-16
PARD6B	3.226412634	1.20E-10	2.08E-09
ALDH1L1	-3.22582933	1.32E-33	1.24E-30
CASQ2	-3.21694331	5.62E-29	1.90E-26
SMIM22	3.21374256	6.20E-11	1.12E-09
VGLL3	-3.204460524	8.81E-17	3.92E-15
RARRES2	-3.202105922	2.64E-15	9.33E-14
BSPRY	3.201604378	5.87E-16	2.31E-14
SH3D19	-3.201029225	1.08E-17	5.77E-16
PLA2G16	-3.197381663	7.74E-11	1.38E-09
ANLN	3.191668098	1.18E-12	2.85E-11
CXCL12	-3.179303411	3.25E-10	5.22E-09
ANXA1	-3.178300144	1.10E-11	2.27E-10
CHL1	-3.175483578	4.26E-15	1.46E-13
CXADR	3.171424149	4.30E-11	8.04E-10
TOX3	3.171341959	2.92E-07	2.75E-06
EDNRB	-3.166368082	4.00E-18	2.34E-16
FGFBP2	-3.165378179	1.18E-21	1.29E-19
RP11-532F12.5	3.165100491	9.68E-15	3.16E-13
FXYD3	3.164143083	8.73E-13	2.14E-11
MFAP5	-3.16399048	5.64E-11	1.03E-09
CLDN3	3.161604965	1.67E-12	3.89E-11
BTNL9	-3.161528379	2.99E-11	5.81E-10
MARVELD2	3.158470538	7.30E-18	4.04E-16
MT1M	-3.156193491	8.47E-27	1.95E-24
STARD10	3.154792946	3.38E-14	1.02E-12
LOC100272216	3.154544737	5.79E-18	3.25E-16
SOX5	-3.149985674	1.64E-20	1.42E-18
XG	-3.148114875	3.37E-20	2.75E-18
CNRIP1	-3.147850481	1.99E-21	2.03E-19
ANKRD30A	3.147110235	0.000310385	0.001495969
PRLR	3.140257599	2.34E-11	4.63E-10
EBF2	-3.13891916	2.41E-27	6.37E-25
EPN3	3.136181746	2.25E-10	3.73E-09
MAMDC2	-3.127786444	1.31E-14	4.16E-13
HSD11B1	-3.121146646	1.85E-17	9.53E-16
MMP1	3.120997657	1.23E-05	8.20E-05
CEBPA	-3.12097817	5.12E-20	4.00E-18
SQLE	3.106453725	1.98E-14	6.16E-13
VLDLR	-3.104868902	4.22E-11	7.91E-10
CFL2	-3.104623358	2.73E-19	1.92E-17
CSN1S1	-3.097292709	6.63E-20	5.02E-18
PABPC1L	3.09109126	1.77E-12	4.10E-11
C3orf55	-3.088070495	4.12E-33	3.30E-30
BMP2	-3.087163554	3.84E-17	1.85E-15
CHMP4C	3.085637944	2.01E-13	5.40E-12
CFH	-3.083822922	8.04E-12	1.69E-10
P2RY12	-3.082960586	4.38E-17	2.07E-15
NEBL	3.081554726	1.47E-11	3.01E-10
CA12	3.079950116	1.88E-06	1.49E-05
FERMT2	-3.077686343	8.98E-18	4.87E-16
ACO1	-3.0747598	6.66E-25	1.20E-22
ALDH2	-3.066981297	2.30E-14	7.10E-13
FAM13A	-3.065301726	1.47E-15	5.46E-14
APOD	-3.06397188	3.69E-05	0.000223036
TMEM125	3.060787208	1.04E-14	3.39E-13
CDKN1C	-3.04879302	3.55E-11	6.76E-10
GINS1	3.046118702	2.39E-16	9.97E-15
ERBB2	3.046015921	7.89E-09	9.89E-08
IQGAP3	3.042412108	1.67E-13	4.55E-12
EPS8L1	3.036963803	5.41E-14	1.60E-12
TJP3	3.035169199	3.63E-13	9.43E-12
TMEM220	-3.032506096	5.38E-21	5.09E-19
MFAP4	-3.032171078	1.46E-14	4.61E-13
EPDR1	-3.031599784	7.86E-17	3.54E-15
CRABP2	3.024231065	6.08E-10	9.31E-09
FABP5	-3.02386139	1.02E-12	2.49E-11
RAB11FIP3	3.018790127	1.94E-15	7.03E-14
ABCA6	-3.011569701	1.25E-28	3.87E-26
SYTL1	3.009475815	1.90E-15	6.93E-14
RBPMS2	-3.006522544	7.76E-28	2.21E-25
LOC102723493	-3.002171711	1.97E-33	1.77E-30
RBPMS-AS1	-2.997607432	1.75E-29	6.52E-27
TFF1	2.993900834	0.001318932	0.005369707
FOLR2	-2.98976215	1.50E-17	7.79E-16
ADM	-2.988517128	9.13E-12	1.91E-10
LINC00968	-2.984862984	7.81E-27	1.84E-24
NEGR1	-2.975148507	8.70E-16	3.32E-14
DLC1	-2.974311208	1.27E-20	1.13E-18
AGR3	2.973686983	0.000775088	0.003369035
AVPI1	-2.973020682	2.17E-23	2.99E-21
PKDCC	-2.971781349	8.67E-22	9.68E-20
FZD4	-2.96758772	6.07E-20	4.63E-18
PDE8B	-2.963216155	5.19E-14	1.54E-12
ADAMTS5	-2.962337631	1.10E-13	3.09E-12
TRPS1	2.96108878	2.77E-16	1.15E-14
RNASE1	-2.959678823	3.79E-15	1.31E-13
RAB27B	2.956210332	6.65E-09	8.43E-08
TRHDE-AS1	-2.953529063	1.97E-25	3.78E-23
CDS1	2.949335611	5.17E-20	4.03E-18
SPINT1	2.947712105	8.00E-15	2.64E-13
PLA2G2A	-2.945382332	3.03E-24	4.83E-22
PRELP	-2.943431089	2.11E-13	5.64E-12
PREX2	-2.941143081	7.35E-20	5.53E-18
CDKN2B	-2.940737775	7.08E-12	1.50E-10
CFB	2.934459246	3.30E-07	3.07E-06
LOC401052	-2.933873161	1.21E-18	7.70E-17
HIST1H2BD	2.932064891	3.22E-10	5.17E-09
THSD4	2.929070631	9.08E-08	9.34E-07
RGCC	-2.928717617	2.11E-16	8.91E-15
FBXL16	2.927437074	8.56E-11	1.52E-09
EFHD1	2.921938759	1.12E-08	1.36E-07
GNG11	-2.920140161	4.36E-16	1.75E-14
ACSS3	-2.918423622	4.59E-11	8.56E-10
SLC35G2	-2.915116422	5.20E-25	9.47E-23
ADRBK2	-2.913873937	7.14E-16	2.77E-14
MARCKSL1	2.909551901	1.04E-20	9.38E-19
ECHDC3	-2.90574448	6.04E-14	1.77E-12
NDN	-2.905352562	1.35E-15	5.05E-14
MGLL	-2.899926744	1.52E-13	4.17E-12
MICU3	-2.891593317	3.47E-22	4.17E-20
LSR	2.886412799	1.20E-17	6.36E-16
ECHDC1	-2.884364273	3.97E-16	1.60E-14
SHROOM3	2.882180945	1.87E-11	3.77E-10
CYB561	2.882021789	1.07E-19	7.78E-18
EFEMP1	-2.878425073	3.73E-07	3.44E-06
PTGIS	-2.874092693	4.23E-12	9.29E-11
ALDH3B2	2.871956987	2.27E-06	1.77E-05
UGP2	-2.871319416	3.68E-20	2.96E-18
CDCA3	2.871300425	3.52E-12	7.77E-11
KANK4	-2.871060604	9.19E-09	1.13E-07
SPP1	2.869694211	1.37E-06	1.12E-05
TFAP2C	2.868615409	2.15E-10	3.57E-09
LOC101929726	-2.866478527	1.48E-26	3.21E-24
CENPF	2.855594936	6.42E-16	2.52E-14
GJB2	2.850706503	7.68E-09	9.64E-08
STEAP1	-2.848754802	5.84E-11	1.07E-09
CA3	-2.847409493	1.06E-11	2.20E-10
GGTA1P	-2.845706804	1.98E-17	1.01E-15
ACAA2	-2.84492666	4.24E-18	2.45E-16
SIM1	-2.844088874	1.31E-16	5.74E-15
LRRC1	2.843766141	2.31E-21	2.32E-19
CLIP4	-2.84013399	5.86E-12	1.26E-10
TBX15	-2.838879787	1.62E-31	9.00E-29
PDCD6	2.836083721	5.15E-17	2.39E-15
EGFLAM	-2.832388641	5.72E-31	2.88E-28
IRX3	2.825514397	1.61E-12	3.78E-11
F12	2.824062848	4.54E-12	9.92E-11
FGF14-AS2	-2.823402479	5.53E-28	1.60E-25
GALNT3	2.822697046	5.63E-07	5.03E-06
FBXO32	2.817244287	5.46E-10	8.48E-09
ADRB2	-2.816212065	3.53E-19	2.43E-17
AFAP1L1	-2.815979829	6.50E-20	4.94E-18
PTTG1	2.815456999	1.14E-12	2.74E-11
PLSCR4	-2.814227366	2.42E-15	8.64E-14
TYRO3	-2.81385746	9.15E-25	1.57E-22
CCNE2	2.813197647	1.20E-13	3.36E-12
LTF	2.812173599	0.000518973	0.002361044
FBLN5	-2.81210978	4.33E-18	2.49E-16
IRS2	-2.811870743	1.90E-10	3.19E-09
NUDT7	-2.810554998	1.33E-21	1.42E-19
MAGI2-AS3	-2.810184182	5.10E-26	1.04E-23
CASZ1	2.804385212	5.58E-13	1.41E-11
IGSF10	-2.8013974	1.96E-30	8.59E-28
IRX5	2.797229036	4.08E-10	6.47E-09
PCDH18	-2.794530838	2.10E-12	4.81E-11
DTL	2.785336579	1.09E-16	4.81E-15
HOOK1	2.781053198	2.51E-16	1.04E-14
CD209	-2.780443184	3.02E-28	9.21E-26
BANK1	-2.778511512	1.36E-18	8.61E-17
ZEB2	-2.773995672	2.49E-18	1.49E-16
COL4A5	2.773799221	2.11E-10	3.52E-09
GNAL	-2.773396744	4.92E-20	3.86E-18
OVOL2	2.772202436	6.41E-19	4.24E-17
CKMT2	-2.770267377	2.69E-25	5.06E-23
GPIHBP1	-2.76991589	4.05E-32	2.66E-29
APOB	-2.767619893	3.05E-31	1.65E-28
SAMD4A	-2.762417403	4.09E-18	2.39E-16
RP11-747H7.3	2.760683057	1.31E-08	1.57E-07
MEST	-2.759433095	2.96E-09	4.02E-08
SERPINF1	-2.751867645	7.96E-13	1.96E-11
COBLL1	-2.750546477	1.53E-18	9.54E-17
ATP1B1	2.747399212	5.77E-10	8.92E-09
AGTR1	-2.735902767	0.000128673	0.000680445
ZWINT	2.732069655	1.05E-15	3.96E-14
SLC29A4	-2.729836016	3.71E-27	9.58E-25
MYO5B	2.722145012	1.36E-17	7.10E-16
WNT11	-2.721845639	3.91E-19	2.66E-17
DIAPH2	-2.721138923	5.80E-19	3.86E-17
TYMS	2.716452375	7.64E-12	1.61E-10
TMTC1	-2.711481443	1.24E-08	1.49E-07
GRHL1	2.708060739	3.49E-10	5.57E-09
FGFR3	2.705859594	3.57E-07	3.30E-06
LLGL2	2.704989632	1.04E-20	9.38E-19
ANKRD10-IT1	2.702239155	8.45E-19	5.53E-17
DSEL	-2.701008724	1.82E-13	4.93E-12
RHPN2	2.694380671	3.15E-12	7.02E-11
TRHDE	-2.693140661	6.06E-32	3.75E-29
TLCD2	-2.690703896	6.14E-15	2.04E-13
KCNJ8	-2.689297243	1.47E-16	6.40E-15
OCLN	2.68729283	1.93E-16	8.22E-15
RNF180	-2.682056504	8.33E-22	9.40E-20
TMC5	2.676844178	1.05E-05	7.11E-05
SLC7A10	-2.676830713	3.65E-33	3.04E-30
MELK	2.672479047	1.33E-10	2.28E-09
EGFL6	-2.668183792	4.94E-08	5.34E-07
C8orf34	-2.667917236	5.92E-31	2.91E-28
NAALAD2	-2.661918993	3.30E-29	1.15E-26
GPC6	-2.658684988	2.37E-10	3.90E-09
CKS2	2.657608803	6.62E-14	1.93E-12
FAM84B	2.655099909	1.36E-15	5.06E-14
DLG3	2.654389853	1.24E-21	1.34E-19
ANGPTL2	-2.652304535	9.30E-18	5.01E-16
ANTXR2	-2.646896978	5.75E-14	1.69E-12
KIF2C	2.646314187	4.71E-10	7.40E-09
SOX4	2.644805989	2.94E-19	2.05E-17
MCAM	-2.64363646	1.29E-14	4.12E-13
VDR	2.639839999	7.74E-19	5.10E-17
GINS2	2.637377745	1.65E-13	4.50E-12
LINC00993	2.636842324	0.001198989	0.00495498
DMGDH	-2.636620815	4.48E-34	4.85E-31
SLITRK6	2.634088367	0.000292178	0.001418635
APOBEC3B	2.632224745	3.15E-09	4.25E-08
LINC00537	2.631560528	3.33E-08	3.72E-07
LRP1B	-2.630044677	5.64E-13	1.42E-11
UBE2C	2.628903838	1.20E-12	2.88E-11
CXCL10	2.627304299	9.42E-06	6.48E-05
ITM2A	-2.623250425	2.06E-07	1.99E-06
C19orf80	-2.619178818	2.88E-25	5.34E-23
CDH3	2.618012864	3.53E-07	3.27E-06
EPB41L5	2.611879523	4.56E-14	1.37E-12
FAM162B	-2.610076981	1.18E-24	2.00E-22
CDK1	2.609534701	2.94E-12	6.58E-11
MICAL2	2.609395744	2.58E-15	9.16E-14
ST14	2.605133474	4.68E-16	1.86E-14
VTCN1	2.604316727	3.01E-06	2.30E-05
WDR90	2.604009991	3.60E-16	1.46E-14
ANKRD35	-2.603483325	1.68E-18	1.03E-16
TMEM97	2.603349566	1.11E-10	1.93E-09
MDFIC	-2.602313152	5.01E-16	1.99E-14
EFNA1	2.601294637	1.08E-16	4.75E-15
ACKR4	-2.598779976	1.96E-20	1.67E-18
CEP112	-2.597024256	1.81E-29	6.65E-27
COPZ2	-2.594774182	7.57E-17	3.42E-15
TRDN	-2.594091108	9.48E-20	6.96E-18
MYOM1	-2.590590042	9.73E-30	3.83E-27
TFAP2B	2.589859872	0.006897479	0.022655076
TNS1	-2.586712358	7.62E-11	1.36E-09
SLC7A5	2.583889442	2.84E-07	2.68E-06
SORD	2.582152343	3.12E-11	6.02E-10
RASD1	-2.581744054	7.79E-13	1.92E-11
ANKRD13D	2.580783051	1.97E-13	5.32E-12
TMEM55A	-2.577455354	5.25E-20	4.07E-18
OXCT1	-2.576848448	1.06E-13	2.98E-12
PRR15L	2.571669522	3.28E-10	5.26E-09
ADHFE1	-2.563337398	4.32E-23	5.74E-21
CTNNAL1	-2.563166761	4.86E-18	2.76E-16
SMIM3	-2.559026241	1.40E-21	1.49E-19
KIAA1244	2.552598302	4.65E-08	5.05E-07
ANGPTL4	-2.552355857	6.00E-12	1.29E-10
DHRS3	-2.551168903	1.44E-13	3.97E-12
EPS8L2	2.550842233	2.33E-16	9.78E-15
RUSC1-AS1	2.546311712	1.98E-13	5.34E-12
CD9	2.539613803	1.46E-08	1.73E-07
XBP1	2.538842394	1.75E-07	1.72E-06
LOC100288911	-2.536896086	3.04E-09	4.11E-08
PRKCZ	2.536235958	2.49E-25	4.72E-23
SLC1A3	-2.53299197	6.08E-11	1.10E-09
CA4	-2.531379023	5.80E-29	1.93E-26
DUSP1	-2.531158627	2.56E-10	4.19E-09
PDGFD	-2.530626435	3.71E-08	4.10E-07
LRRC8E	2.52359927	5.49E-13	1.39E-11
MAPK13	2.520947301	3.98E-15	1.37E-13
PGM1	-2.51797375	3.57E-13	9.29E-12
IER3	2.517899837	2.98E-14	9.08E-13
ITGB1BP1	-2.517540856	1.90E-24	3.05E-22
LDB2	-2.517429043	1.54E-16	6.65E-15
DNASE1L3	-2.517001848	4.95E-18	2.80E-16
ZFPM2	-2.516257407	5.71E-20	4.38E-18
LHFP	-2.515266799	3.42E-11	6.55E-10
SLC9A9	-2.51477645	8.90E-27	2.03E-24
HNMT	-2.511828483	3.94E-17	1.89E-15
ISG15	2.511821167	1.37E-08	1.63E-07
LAMA4	-2.511227899	4.47E-12	9.77E-11
TGFBR2	-2.511083373	5.84E-10	9.00E-09
FAM69A	-2.510579427	2.88E-15	1.01E-13
APOL6	-2.506574818	7.13E-17	3.24E-15
GDPD5	-2.503399082	1.07E-12	2.59E-11
GLDN	-2.503240151	8.31E-10	1.25E-08
SERINC2	2.502852112	5.13E-15	1.74E-13
CBX4	2.501969131	3.25E-20	2.67E-18
HSDL2	-2.50157771	1.52E-17	7.85E-16
SUCLA2	-2.498232263	1.06E-19	7.74E-18
BAMBI	2.497771033	4.11E-07	3.76E-06
CEP55	2.49409302	3.18E-09	4.27E-08
SEL1L2	-2.490349432	3.34E-17	1.63E-15
SDC4	2.48830365	2.32E-16	9.73E-15
FOXP2	-2.486797668	3.21E-24	5.08E-22
RHOBTB3	-2.483917385	7.62E-08	7.93E-07
CELF2	-2.483898176	8.37E-12	1.76E-10
TSLP	-2.481195775	5.79E-27	1.39E-24
LOC100190986	2.480235748	4.67E-16	1.86E-14
KCNAB1	-2.479482266	6.25E-18	3.49E-16
GSTO2	2.479203704	6.57E-09	8.34E-08
ABI3BP	-2.478681559	4.44E-07	4.05E-06
FLJ38379	2.477149599	6.87E-06	4.87E-05
VSIG4	-2.476805291	4.68E-09	6.09E-08
TMED3	2.474961735	4.91E-18	2.78E-16
FN1	2.470304642	1.23E-11	2.53E-10
GRHL2	2.468781696	3.89E-19	2.66E-17
STAP2	2.468755412	2.09E-16	8.80E-15
SLC16A6	2.461202449	1.79E-06	1.42E-05
HOXC10	2.460832536	1.71E-07	1.68E-06
GPATCH11	-2.459122626	7.01E-29	2.26E-26
TRIB3	2.456266421	6.09E-12	1.30E-10
BUB1B	2.454818674	4.08E-10	6.46E-09
MYOC	-2.454754701	5.58E-20	4.31E-18
MSX1	-2.450897676	1.72E-13	4.68E-12
MMP9	2.450699637	7.78E-05	0.000437826
AGPAT9	-2.446573796	2.75E-09	3.75E-08
ELMOD3	-2.443404972	5.41E-30	2.30E-27
KCNK1	2.442846449	4.07E-07	3.73E-06
SIK2	-2.442011884	3.14E-16	1.29E-14
PHLDA2	2.440311828	4.61E-08	5.00E-07
EHD2	-2.439306921	2.39E-14	7.34E-13
RRAGD	-2.439157805	9.62E-13	2.34E-11
OLFML1	-2.438563069	4.15E-17	1.97E-15
VIT	-2.438369576	3.85E-18	2.26E-16
CENPU	2.436844922	4.90E-14	1.46E-12
KIAA1522	2.436818719	3.05E-16	1.25E-14
SOX9	2.43394298	1.40E-09	2.00E-08
PC	-2.432115955	5.66E-16	2.24E-14
TNNT1	2.430724018	5.96E-05	0.000344755
FGF2	-2.430656482	1.25E-20	1.11E-18
CXCL2	-2.427073358	1.38E-09	1.97E-08
VEGFB	-2.426996489	1.68E-18	1.03E-16
FAM83D	2.426976803	1.53E-09	2.18E-08
MAPK10	-2.425511807	3.68E-16	1.49E-14
FMOD	-2.424591665	3.21E-08	3.60E-07
TRAF4	2.423055533	9.87E-17	4.38E-15
MESP1	-2.421440661	1.95E-10	3.27E-09
TPBG	2.417502655	1.66E-12	3.88E-11
NATD1	-2.416303121	1.40E-16	6.12E-15
SHANK2	2.415610279	6.08E-09	7.77E-08
SEMA3F	2.415181762	3.74E-11	7.09E-10
FANCI	2.414905382	1.73E-16	7.43E-15
HMGB3	2.413156091	2.39E-13	6.35E-12
WISP1	2.412870745	2.36E-10	3.89E-09
C2orf40	-2.412319793	1.81E-07	1.77E-06
MRGPRF	-2.407799084	8.88E-14	2.54E-12
PDGFRL	-2.403036102	1.96E-08	2.29E-07
CCNB1	2.402804931	1.74E-09	2.45E-08
CDCP1	2.402359172	3.88E-12	8.55E-11
CAPN8	2.40105639	9.42E-05	0.000519921
SHISA2	2.399274992	0.000104327	0.00056707
SFRP1	-2.399103948	0.001290427	0.005275475
ACKR3	-2.397452935	5.66E-12	1.22E-10
AIFM2	-2.394045369	1.64E-24	2.69E-22
MB	2.391793011	2.92E-09	3.95E-08
POSTN	2.389838928	1.63E-06	1.31E-05
MARVELD3	2.386483037	2.55E-14	7.79E-13
ANKRD36B	2.386326676	3.95E-11	7.46E-10
CAT	-2.386093176	3.78E-21	3.67E-19
PPP1R13L	2.384374493	7.63E-14	2.20E-12
S100A7	2.384094675	0.006618341	0.021877603
EHHADH	-2.384049203	9.57E-21	8.71E-19
FLJ36848	-2.383743952	8.34E-25	1.45E-22
LIMK2	2.378767095	2.81E-18	1.67E-16
PPAP2C	2.378683355	3.42E-12	7.56E-11
TWIST1	-2.376910009	1.03E-08	1.27E-07
BMPR1B	2.375429378	0.002514781	0.009464301
MGST1	-2.375385523	9.76E-07	8.23E-06
CAMK1	-2.372171275	1.94E-20	1.66E-18
LDHB	-2.370018777	6.96E-09	8.78E-08
BIN1	-2.369597745	2.44E-15	8.70E-14
TMEM135	-2.368504311	2.57E-16	1.07E-14
ZDHHC2	-2.368204471	3.00E-09	4.06E-08
GYPC	-2.366625673	1.23E-21	1.34E-19
KANK1	-2.36492149	9.17E-10	1.36E-08
STS	-2.362753412	1.13E-15	4.24E-14
CGN	2.36167056	9.55E-14	2.71E-12
TGFBR3	-2.354326847	3.66E-06	2.75E-05
NUF2	2.353144135	5.73E-09	7.35E-08
MCM2	2.35313859	4.53E-15	1.55E-13
GSN	-2.351951203	1.71E-11	3.46E-10
RTKN	2.348715706	1.20E-14	3.84E-13
LOC727820	2.348313295	5.27E-09	6.79E-08
RBMS3	-2.348276145	1.95E-07	1.89E-06
PKIB	2.348211109	1.00E-05	6.83E-05
APBB1IP	-2.348159141	2.56E-12	5.79E-11
FOXO1	-2.343617393	3.00E-17	1.48E-15
HPGDS	-2.341400688	3.84E-18	2.26E-16
GPR56	2.340958369	3.30E-11	6.34E-10
FLVCR1	2.340559652	4.96E-23	6.51E-21
RHOXF1	-2.338015378	6.74E-26	1.36E-23
PAQR4	2.336827688	1.00E-15	3.81E-14
DNAJC12	2.336755165	0.000396841	0.001862977
SSPN	-2.335761041	6.00E-15	2.00E-13
EGFR	-2.334629063	4.16E-09	5.49E-08
PFKFB3	-2.33242795	2.58E-14	7.89E-13
KCTD15	2.33233894	5.96E-13	1.50E-11
RETSAT	-2.331115383	3.71E-15	1.28E-13
DIXDC1	-2.328485857	5.42E-21	5.11E-19
APCDD1	-2.322368362	2.73E-11	5.35E-10
CTHRC1	2.320565707	7.91E-09	9.91E-08
DCN	-2.317965898	9.21E-07	7.81E-06
SFI1	2.317785677	1.59E-09	2.25E-08
AADAC	-2.312633644	2.04E-21	2.08E-19
COBL	2.308422022	1.63E-08	1.93E-07
NFIL3	-2.307831455	1.73E-10	2.93E-09
CXCL14	-2.307670918	0.000435284	0.002017569
HINT3	-2.307571386	2.50E-12	5.65E-11
ARNT2	2.306848847	4.78E-07	4.33E-06
MSRB3	-2.305338047	2.47E-08	2.82E-07
KAT2B	-2.304875471	1.37E-12	3.25E-11
ANO3	-2.304832972	1.87E-14	5.85E-13
ZFP36	-2.301542748	2.14E-14	6.63E-13
ZAK	-2.298771527	7.05E-16	2.74E-14
CBFA2T2	2.297400164	7.97E-18	4.37E-16
PLCL2	-2.295898006	8.62E-17	3.85E-15
CACNB3	2.29547391	2.00E-16	8.48E-15
COL27A1	2.295314776	5.68E-07	5.08E-06
RFTN1	-2.294431433	1.54E-11	3.14E-10
KRTCAP3	2.291303413	1.08E-09	1.58E-08
RP11-846E15.2	2.29121279	9.05E-09	1.12E-07
DKFZp779M0652	-2.288660355	7.12E-32	4.28E-29
LEF1	2.288385105	9.62E-09	1.18E-07
PDZK1IP1	2.286624183	1.23E-05	8.22E-05
RIPK4	2.285450793	5.66E-09	7.27E-08
GBE1	-2.285216787	1.69E-20	1.46E-18
EIF4E3	-2.28314994	4.66E-12	1.01E-10
MDK	2.278529221	1.06E-08	1.30E-07
VIM	-2.273555236	4.07E-13	1.05E-11
CUTC	-2.272214962	2.37E-20	1.98E-18
TTC39A	2.271978996	4.39E-07	4.00E-06
FANCD2	2.267819908	8.30E-15	2.72E-13
SCRN2	-2.266857279	5.67E-16	2.24E-14
KCNE3	-2.266165856	1.93E-15	7.01E-14
IL33	-2.265672503	1.43E-12	3.39E-11
PVRL3	-2.259865841	1.11E-32	8.30E-30
FILIP1L	-2.259739394	1.78E-11	3.60E-10
TPX2	2.25899522	2.45E-09	3.36E-08
SDC2	-2.258635235	1.53E-07	1.52E-06
CHTF18	2.257939118	3.52E-14	1.06E-12
SPTBN1	-2.256947462	1.59E-15	5.87E-14
RHOQ	-2.256923966	9.20E-19	5.96E-17
PRRG4	2.256694981	2.94E-12	6.58E-11
BC041025	2.256138663	3.03E-12	6.77E-11
LIFR	-2.252734748	2.91E-11	5.66E-10
METTL7A	-2.250589806	2.54E-11	5.00E-10
LAIR1	-2.250046571	3.62E-11	6.88E-10
ANK3	2.249716481	2.70E-09	3.69E-08
ARHGAP24	-2.249398475	8.83E-23	1.13E-20
AGRN	2.248107294	2.44E-17	1.23E-15
SLIT2	-2.247468252	1.90E-06	1.50E-05
PRRT3-AS1	-2.247125502	9.17E-14	2.61E-12
HSPB8	-2.246715212	6.93E-06	4.91E-05
ITSN1	-2.244025296	5.59E-11	1.03E-09
GALNT7	2.23888181	6.82E-09	8.64E-08
LAMA2	-2.238332645	2.56E-13	6.75E-12
PGM5	-2.238189661	1.03E-22	1.29E-20
BIK	2.237534376	4.59E-09	5.99E-08
SAPCD2	2.237518998	4.90E-12	1.06E-10
CCDC80	-2.23674248	1.31E-06	1.08E-05
GALNT15	-2.234873332	6.00E-17	2.76E-15
TLN2	-2.233931651	7.55E-24	1.15E-21
FKBP4	2.233874791	9.86E-14	2.79E-12
PLTP	-2.232988684	6.14E-08	6.51E-07
BOK	-2.231483231	6.24E-08	6.60E-07
CRYBG3	-2.23133611	3.84E-14	1.16E-12
JAZF1	-2.230845133	7.68E-20	5.68E-18
NR1H3	-2.230843276	1.94E-10	3.25E-09
TMEM140	-2.229348315	4.99E-15	1.69E-13
ZNF106	-2.227802168	3.97E-14	1.19E-12
LOC286367	-2.227540012	5.25E-32	3.34E-29
ABCA9	-2.227286523	1.08E-18	6.91E-17
PTGS2	-2.227222654	1.19E-09	1.73E-08
NEK2	2.224314643	6.42E-11	1.16E-09
MYO5C	2.224264303	5.29E-11	9.77E-10
EME2	2.222928506	2.67E-10	4.36E-09
EPB41L2	-2.222799838	4.73E-14	1.41E-12
SYNPO	-2.220282122	6.01E-15	2.01E-13
KIF18B	2.219886068	1.69E-10	2.86E-09
ELF3	2.218347007	3.69E-11	7.00E-10
CLDN4	2.215407402	3.15E-15	1.10E-13
ACSS2	-2.215373253	1.21E-19	8.73E-18
TPPP3	-2.211663062	1.29E-12	3.10E-11
HMMR	2.211158101	2.59E-09	3.55E-08
CCDC178	-2.21105992	1.68E-36	2.60E-33
SOBP	-2.210100765	2.02E-09	2.81E-08
SLC35A2	2.209985785	5.06E-19	3.41E-17
EPHB4	2.207824604	2.56E-13	6.75E-12
CCNB2	2.206818595	4.72E-10	7.41E-09
CSTA	-2.206151491	1.08E-05	7.28E-05
REEP1	2.202409768	2.33E-06	1.81E-05
SHB	2.201627046	1.42E-14	4.49E-13
TMEM30B	2.199864172	1.02E-09	1.50E-08
LAPTM4B	2.198183568	3.71E-08	4.10E-07
MYO16	-2.195518144	1.18E-24	2.00E-22
ATOH8	-2.193682095	8.87E-30	3.56E-27
TK1	2.192754517	2.24E-10	3.71E-09
FOXO6	2.190927318	5.95E-12	1.28E-10
SLC9A3R1	2.190388804	2.11E-10	3.50E-09
KIF20A	2.188783652	1.07E-10	1.87E-09
LMOD1	-2.187198217	2.39E-13	6.35E-12
OMD	-2.186504252	1.11E-13	3.10E-12
SIX4	2.185486642	2.12E-12	4.84E-11
ENPEP	-2.182530129	2.53E-17	1.27E-15
ZNF692	2.182118454	1.70E-16	7.29E-15
PPAP2A	-2.182038178	1.35E-12	3.20E-11
HRCT1	-2.181780278	1.18E-10	2.04E-09
HOXD-AS2	-2.180704926	4.02E-16	1.62E-14
WDR34	2.178516396	5.46E-19	3.65E-17
CANT1	2.17653513	3.48E-15	1.20E-13
HSD17B11	-2.176333534	1.23E-10	2.12E-09
CCDC85A	-2.174210853	5.98E-17	2.76E-15
PALM	-2.173829867	5.98E-29	1.96E-26
INADL	2.171894097	5.58E-11	1.02E-09
SPRY2	-2.169677062	1.00E-07	1.02E-06
BGN	2.169645008	4.15E-10	6.56E-09
BIRC5	2.167333157	1.13E-07	1.14E-06
EPT1	2.167135961	3.63E-12	8.02E-11
STON1	-2.166376292	1.90E-11	3.83E-10
F8	-2.165684001	2.57E-17	1.28E-15
LOC102724356	2.165587181	2.75E-08	3.12E-07
MYO6	2.163461266	7.89E-11	1.41E-09
HRSP12	-2.161717518	8.71E-10	1.30E-08
FAH	-2.160953509	1.74E-09	2.44E-08
MOCS1	-2.156748434	1.84E-24	2.98E-22
CD248	-2.155450578	3.65E-11	6.93E-10
LPAR2	2.154722133	2.38E-15	8.53E-14
NAT14	2.154207662	7.58E-15	2.51E-13
C19orf33	2.153447947	0.000655469	0.002900325
PTPN21	-2.153378195	3.73E-13	9.66E-12
TFF3	2.150591852	0.003975623	0.014083448
MAGED2	2.14816503	2.59E-07	2.46E-06
SLC12A8	2.146349468	1.02E-09	1.50E-08
GSTM5	-2.143419769	5.66E-11	1.04E-09
SLC9A7	2.143208362	1.12E-14	3.61E-13
ANKRD33B	-2.142741547	1.59E-15	5.87E-14
TRA2A	2.138327892	1.70E-15	6.24E-14
ACAT1	-2.137489134	3.38E-15	1.17E-13
EZR	2.13643846	3.77E-16	1.53E-14
STAT5A	-2.135949933	4.65E-18	2.65E-16
FOXN3	-2.135944186	3.38E-15	1.17E-13
FAM213A	-2.134898703	2.42E-11	4.79E-10
AUTS2	2.133999896	1.27E-11	2.60E-10
RP11-803D5.4	2.13384002	1.49E-09	2.12E-08
SYCP2	2.133497307	1.60E-08	1.89E-07
FANK1	2.131294974	4.17E-08	4.58E-07
TMEM132A	2.130510941	1.18E-10	2.04E-09
THBS4	-2.129818735	5.51E-05	0.000320588
ADAMTS1	-2.129340556	4.46E-06	3.29E-05
MEOX1	-2.129205456	4.33E-09	5.69E-08
RPL32P3	2.128162158	5.99E-16	2.35E-14
NOVA1	-2.126045497	1.17E-06	9.66E-06
IFI6	2.125910503	8.77E-06	6.07E-05
RGN	-2.12354656	8.72E-19	5.69E-17
TTK	2.123442659	1.12E-09	1.64E-08
BNIP2	-2.122379839	5.34E-12	1.16E-10
MTHFD2	2.120524438	7.59E-18	4.18E-16
FAM110C	2.120351192	8.27E-07	7.09E-06
TTC7B	-2.119373209	8.15E-22	9.24E-20
RRAS	-2.117366056	3.27E-13	8.52E-12
TRMT13	2.113525105	7.31E-13	1.81E-11
ATF3	-2.112700907	1.24E-05	8.28E-05
RRAS2	-2.110927316	1.12E-08	1.36E-07
GOLM1	2.110676044	2.03E-06	1.59E-05
PARD3B	-2.109147793	1.10E-26	2.44E-24
CACNA1D	2.107456293	1.92E-05	0.000123344
SMIM20	-2.106655562	1.07E-09	1.57E-08
RABEP2	2.106332239	1.64E-12	3.83E-11
RP4-612B15.3	-2.102580168	5.34E-28	1.58E-25
PHLDB2	-2.102550445	3.18E-09	4.28E-08
ETFDH	-2.10141266	8.49E-16	3.25E-14
BARD1	2.100631498	8.36E-14	2.40E-12
VTI1B	-2.100548053	6.07E-23	7.88E-21
NR3C2	-2.099541255	6.67E-11	1.21E-09
CLSTN2	-2.099167567	0.001799885	0.007073778
ERP27	2.099134231	2.51E-05	0.000157027
POTEM	2.096909898	0.000192455	0.000972831
ASPM	2.094780677	1.93E-09	2.70E-08
ACSL4	-2.094124927	3.02E-10	4.88E-09
SOX11	2.09389448	0.001174679	0.004867522
NEXN	-2.093409205	1.57E-09	2.23E-08
RP11-174G6.5	2.092022065	2.95E-08	3.32E-07
XRCC6BP1	-2.091023591	1.07E-15	4.04E-14
SH3BP4	2.089676572	4.66E-09	6.07E-08
TET3	2.089287665	7.29E-20	5.50E-18
SLC7A1	2.086750483	9.19E-13	2.24E-11
ZNF512B	2.086399844	4.05E-15	1.39E-13
PCSK5	-2.084201217	5.78E-09	7.40E-08
CYP4B1	-2.082676389	0.00130977	0.005339954
IRX2	2.080213253	9.43E-05	0.000520199
C6orf57	-2.080136397	8.25E-16	3.17E-14
MGAT4A	2.079721189	2.80E-08	3.17E-07
ANXA9	2.078755653	5.77E-05	0.000334581
TCEAL7	-2.07734025	4.79E-17	2.24E-15
NRP1	-2.077280387	9.41E-08	9.65E-07
SMARCA4	2.076517816	6.16E-22	7.13E-20
DAAM2	-2.076431097	3.85E-14	1.16E-12
ATP8B4	-2.075339835	1.48E-18	9.26E-17
KLF15	-2.073821079	3.41E-20	2.78E-18
HADH	-2.071744156	2.50E-16	1.04E-14
MST4	2.071074488	3.53E-09	4.70E-08
PTGER4	-2.068810402	1.94E-07	1.88E-06
RHOH	2.068551811	1.81E-05	0.000116973
ENPP5	2.067125119	0.000122066	0.000650106
RNF157	-2.067059658	1.42E-17	7.38E-16
FMO3	-2.066500072	1.63E-13	4.45E-12
AP1G2	2.065151477	1.99E-16	8.43E-15
HELLS	2.060976303	4.45E-13	1.14E-11
RP11-2E11.9	-2.056951971	2.16E-15	7.80E-14
MSI2	2.056498326	2.11E-11	4.22E-10
MIF	2.053712331	8.33E-17	3.73E-15
TLR4	-2.052376253	5.65E-18	3.18E-16
ETFA	-2.052158369	3.43E-16	1.40E-14
SH3KBP1	-2.049707481	7.91E-14	2.28E-12
SSX2IP	2.049471276	1.36E-11	2.79E-10
KANK3	-2.048122325	1.32E-15	4.92E-14
RASA3	-2.047121973	4.22E-18	2.44E-16
BCHE	-2.046543456	1.08E-07	1.10E-06
HP	-2.045501094	1.20E-08	1.46E-07
C1orf116	2.045147874	1.21E-05	8.10E-05
CALML5	2.044109755	0.001169865	0.004849429
ATP2A2	2.043853733	1.03E-18	6.64E-17
EMP1	-2.043706792	5.87E-07	5.24E-06
MYL9	-2.043092591	7.12E-09	8.99E-08
SLIT3	-2.042818138	4.55E-13	1.16E-11
SLC39A6	2.039958331	5.27E-07	4.74E-06
PCCA	-2.038931652	7.90E-11	1.41E-09
CASC5	2.037029102	1.24E-10	2.13E-09
SGCE	-2.034174483	3.15E-06	2.39E-05
RNASE4	-2.033467115	1.22E-06	1.01E-05
KRT15	2.033247676	0.003276686	0.011947572
LDHD	-2.031239567	5.16E-21	4.90E-19
CTTNBP2	-2.030584257	4.23E-17	2.00E-15
ETFB	-2.030267044	7.20E-12	1.52E-10
MICALL2	2.029464577	1.34E-12	3.20E-11
ORC6	2.029155616	2.21E-09	3.06E-08
ANO1	2.028110276	6.05E-06	4.35E-05
RP11-96D1.11	2.027021738	2.44E-10	4.01E-09
NAV3	-2.026894403	7.70E-06	5.38E-05
TFPI2	-2.026011646	0.000560682	0.002528967
PLIN2	-2.024868572	1.31E-09	1.88E-08
PDZRN3	-2.023549471	4.24E-08	4.65E-07
APOLD1	-2.023409903	2.70E-11	5.29E-10
CCL2	-2.022724528	4.62E-09	6.02E-08
STIL	2.021357804	2.25E-13	6.01E-12
HLF	-2.019819044	6.72E-18	3.74E-16
TMEM133	-2.0196973	1.30E-15	4.88E-14
ALCAM	2.018392389	6.07E-07	5.39E-06
C19orf12	-2.017933251	1.50E-20	1.30E-18
KNOP1	2.017846377	1.78E-09	2.50E-08
PEMT	-2.017601621	3.10E-11	5.99E-10
C3orf14	2.015955197	1.17E-08	1.42E-07
KLHL5	-2.015073644	6.09E-11	1.11E-09
F2RL2	2.014098817	2.85E-06	2.18E-05
PIR	-2.012836823	1.07E-08	1.32E-07
ABHD5	-2.01282941	3.43E-19	2.38E-17
CLEC2B	-2.012352196	9.11E-11	1.61E-09
FKBP5	-2.012013722	6.36E-08	6.71E-07
FEZ1	-2.010776442	4.65E-14	1.39E-12
GABARAPL1	-2.010047374	1.26E-16	5.53E-15
TNFAIP8	-2.009542968	9.49E-09	1.17E-07
CCL8	-2.008270501	9.97E-06	6.82E-05
MAN1A1	-2.007943112	1.30E-07	1.31E-06
TNC	2.007084251	2.49E-05	0.000155835
STC2	2.006118965	0.001108856	0.004624861
LINC00667	-2.006077917	4.95E-14	1.47E-12
FAM92A1	-2.003033433	2.27E-17	1.15E-15
CTB-31O20.2	2.00257398	1.90E-18	1.16E-16
TACC1	-2.002029557	5.39E-11	9.92E-10
SAMD8	-2.001916817	1.09E-15	4.13E-14
SLC25A29	2.000674442	1.35E-08	1.62E-07
PDE3A	-2.000480253	4.01E-20	3.19E-18
LY6E	1.999042108	1.14E-06	9.50E-06
FBLN2	-1.996878912	3.02E-09	4.09E-08
PPM1H	1.996721944	5.34E-08	5.73E-07
TXNIP	-1.995715789	1.18E-08	1.43E-07
TRIP13	1.995169231	7.44E-07	6.45E-06
C6	-1.992988132	4.61E-20	3.64E-18
DLGAP5	1.991628084	4.34E-08	4.74E-07
SCD	-1.991340226	6.70E-06	4.77E-05
MAP1LC3C	-1.991121782	1.42E-25	2.76E-23
HIST2H2BE	1.991055235	5.71E-05	0.000331508
WWC1	1.990536669	2.13E-12	4.86E-11
MAP7D3	-1.988324834	2.20E-21	2.22E-19
GPER1	-1.988180493	1.30E-09	1.87E-08
NOL4L	1.987909769	2.85E-13	7.49E-12
PEX19	-1.986159988	1.65E-11	3.35E-10
LOC643733	-1.983533413	1.44E-13	3.97E-12
TUBB6	-1.983485655	5.04E-10	7.86E-09
MBNL3	-1.983389075	5.93E-08	6.32E-07
PTPRB	-1.9828002	5.78E-10	8.93E-09
MAF	-1.981678879	4.23E-10	6.69E-09
RASGRF2	-1.981497988	4.36E-18	2.50E-16
GALE	1.978909679	2.20E-11	4.39E-10
IGF1R	1.978271282	3.65E-05	0.000220186
RAB15	1.978197619	7.27E-16	2.81E-14
ZNF827	1.976875464	8.28E-09	1.03E-07
MPEG1	-1.975359336	2.85E-08	3.22E-07
TTC22	1.975279615	2.76E-06	2.12E-05
TM7SF2	-1.974659161	5.83E-07	5.20E-06
MIR100HG	-1.973375517	5.27E-08	5.66E-07
UCHL1	-1.972815811	1.83E-06	1.45E-05
MAP7	1.971558503	3.00E-09	4.06E-08
RCC2	1.971288934	4.61E-21	4.44E-19
PKD1L2	-1.970052505	6.94E-18	3.85E-16
PKM	1.9693919	1.89E-16	8.08E-15
BICC1	-1.969347349	1.02E-10	1.78E-09
TMOD1	-1.969341181	6.24E-22	7.19E-20
BNIP3L	-1.968708407	5.29E-14	1.57E-12
PIK3R3	1.968326177	1.77E-10	2.98E-09
MDH1	-1.967883224	4.61E-17	2.16E-15
ARHGEF6	-1.967507917	1.21E-09	1.76E-08
POGK	1.966209114	2.61E-11	5.13E-10
CALCRL	-1.965766005	9.84E-18	5.28E-16
EHBP1	-1.964856587	4.34E-13	1.12E-11
RAD51AP1	1.962770295	6.86E-09	8.68E-08
SH3GLB1	-1.962492549	2.17E-14	6.70E-13
KIF26B	1.96220547	9.36E-10	1.39E-08
ACADM	-1.961677542	4.16E-17	1.97E-15
CLGN	1.961620416	0.000180289	0.000918408
NPY1R	-1.961197772	0.001854273	0.007265115
C2CD2	-1.961109756	2.88E-09	3.91E-08
GMFG	-1.959906925	2.75E-08	3.12E-07
DHRS13	1.959670217	2.22E-08	2.56E-07
ECT2	1.959293369	1.77E-12	4.09E-11
FAM60A	1.959280107	8.22E-10	1.24E-08
NPY5R	-1.958836304	4.80E-17	2.24E-15
ATP1A1	1.958561862	1.65E-15	6.05E-14
UBE2T	1.958309957	2.77E-08	3.13E-07
NAT1	1.958187563	0.010960738	0.033548379
EPB41L3	-1.95808072	1.16E-07	1.17E-06
AVPR1A	-1.957019306	3.02E-17	1.49E-15
TENM3	-1.956510411	5.03E-14	1.49E-12
PLN	-1.955951527	1.67E-08	1.96E-07
ANO6	-1.955925801	4.16E-17	1.97E-15
ARHGAP32	1.954926846	7.83E-09	9.82E-08
EFCAB4A	1.952060281	4.58E-07	4.16E-06
ZBTB42	1.951668944	4.90E-11	9.10E-10
LRRC34	-1.951098288	6.78E-17	3.10E-15
ZC3H12C	-1.948950057	3.95E-11	7.46E-10
HNRNPU-AS1	1.948943411	1.26E-11	2.59E-10
THRB	-1.948926103	7.90E-12	1.66E-10
PPP2R3C	-1.948173705	4.74E-21	4.53E-19
EFNA4	1.946193664	2.08E-11	4.15E-10
LOC100132891	-1.945206959	5.62E-14	1.66E-12
MBNL1-AS1	-1.942855662	6.39E-12	1.37E-10
VAMP5	-1.942837687	1.35E-07	1.34E-06
PLEKHM3	-1.941314705	6.44E-17	2.96E-15
PDGFRA	-1.940141628	1.99E-06	1.56E-05
AKAP7	-1.937856293	4.53E-13	1.16E-11
NEK7	-1.937314498	6.59E-17	3.02E-15
C3orf52	1.937247601	3.51E-08	3.90E-07
MS4A4A	-1.936381813	8.33E-14	2.40E-12
TTC6	1.934930606	5.62E-05	0.000326457
CYP26B1	-1.934398504	1.75E-11	3.53E-10
FAM13C	-1.933569085	1.16E-10	2.01E-09
TSPAN13	1.93347646	1.21E-13	3.39E-12
PRR15	1.933250676	2.93E-06	2.24E-05
CD163	-1.933179968	1.00E-04	0.000547932
EPM2A	-1.933165342	3.31E-17	1.62E-15
MCM4	1.93218134	2.31E-14	7.10E-13
SOX7	-1.929745873	3.50E-11	6.68E-10
TRIM59	1.927474921	2.65E-11	5.20E-10
F3	-1.926479712	7.18E-07	6.26E-06
SCN4B	-1.925694166	1.20E-14	3.84E-13
CYP2U1	-1.92504533	9.46E-15	3.10E-13
HOXA7	-1.922071618	1.40E-12	3.32E-11
WDR54	1.920246976	1.02E-10	1.78E-09
C11orf63	-1.919768764	7.94E-24	1.20E-21
CACHD1	-1.919710696	8.86E-08	9.13E-07
TFPI	-1.918392985	2.38E-05	0.000149781
SRD5A1	1.918297811	6.81E-05	0.000389111
ARHGEF40	-1.917170611	3.70E-10	5.88E-09
TMEM47	-1.916171838	1.94E-06	1.53E-05
ELTD1	-1.916139065	3.25E-11	6.24E-10
PTGDS	-1.914849588	7.75E-07	6.69E-06
RP11-403P17.3	-1.914633193	2.55E-19	1.80E-17
CTIF	-1.91374824	7.99E-11	1.42E-09
DHDDS	-1.913180299	2.34E-17	1.19E-15
TSTA3	1.913069056	2.26E-13	6.01E-12
PTPRM	-1.910148719	9.86E-11	1.73E-09
SLC25A33	-1.90887361	1.30E-10	2.24E-09
DLD	-1.908104826	1.11E-11	2.29E-10
TIAM1	1.907895173	1.82E-06	1.45E-05
LRP1	-1.90771608	7.23E-08	7.55E-07
PADI2	1.906716155	0.000257618	0.001264155
MEIS2	-1.905571325	2.31E-08	2.66E-07
PPAT	1.904638215	1.91E-11	3.84E-10
PIP	1.903851685	0.029127332	0.075430803
ITPR3	1.902685605	3.20E-10	5.15E-09
CREB5	-1.901954988	1.87E-21	1.93E-19
PENK	-1.901785262	6.35E-12	1.36E-10
SYN2	-1.90073403	1.47E-21	1.55E-19
EPAS1	-1.900693177	6.06E-12	1.30E-10
ADCK3	-1.89949581	4.04E-13	1.04E-11
FAXDC2	-1.898020009	1.87E-14	5.85E-13
L3HYPDH	-1.897058619	3.84E-21	3.71E-19
RDH5	-1.893198837	4.46E-18	2.56E-16
FARP1	1.892905669	1.27E-09	1.83E-08
SEPP1	-1.892019542	7.47E-06	5.25E-05
PPAP2B	-1.891772537	1.20E-07	1.21E-06
CYP2B7P	1.891176977	0.006890203	0.022638044
CYP4Z1	1.890898932	0.010578967	0.03259318
MMRN2	-1.890689532	4.59E-10	7.24E-09
MX1	1.890206211	0.000172924	0.000884012
FAM174B	1.889923274	1.46E-09	2.08E-08
LRP2	1.889858955	0.004966985	0.017081158
TYMP	1.889534917	1.90E-08	2.22E-07
KGFLP2	-1.88840491	1.41E-18	8.83E-17
CCDC50	-1.888103788	6.42E-15	2.13E-13
MXRA5	1.887866439	1.67E-08	1.96E-07
PYGM	-1.887229157	1.96E-18	1.19E-16
FZD5	-1.887160538	1.36E-08	1.62E-07
SLC52A2	1.886443154	8.94E-14	2.55E-12
AQP3	1.885242902	0.001697007	0.006707188
RORC	1.884859577	4.63E-06	3.40E-05
ARHGAP6	-1.883024998	1.78E-10	3.01E-09
SGK2	-1.882548477	5.18E-27	1.26E-24
RUSC1	1.882248802	4.82E-09	6.25E-08
HIGD1B	-1.882052758	3.81E-17	1.84E-15
DSE	-1.879273134	2.27E-07	2.17E-06
ARMC9	1.878726714	1.14E-10	1.97E-09
EMILIN2	-1.878485479	1.55E-07	1.53E-06
PROS1	-1.876745684	6.86E-07	6.01E-06
SEC61A1	1.87296995	1.35E-13	3.74E-12
SNTB2	-1.87102442	1.51E-11	3.08E-10
PDP2	-1.870137999	3.87E-16	1.57E-14
CCNH	-1.870025815	8.39E-18	4.59E-16
NR3C1	-1.869737664	6.67E-13	1.66E-11
STRADB	-1.86953271	2.39E-19	1.70E-17
CXCL9	1.868376957	0.006175294	0.020675016
KIAA0907	1.86798145	2.01E-17	1.03E-15
CKAP4	1.866713106	9.63E-19	6.21E-17
TSHZ2	-1.866203206	4.22E-09	5.55E-08
CCDC82	-1.863968174	7.08E-14	2.05E-12
RAB3D	1.863513196	6.07E-12	1.30E-10
ABHD6	-1.863085612	6.78E-14	1.98E-12
SULF2	1.862987117	6.04E-09	7.73E-08
KIF4A	1.861038091	6.07E-08	6.45E-07
ANG	-1.860929788	7.06E-07	6.17E-06
TBC1D30	1.860880016	8.26E-07	7.08E-06
KDM4B	1.859447385	2.21E-09	3.06E-08
CCDC64B	1.858887769	7.03E-13	1.75E-11
RSPH1	1.858298346	2.47E-07	2.35E-06
FILIP1	-1.857729735	2.56E-17	1.28E-15
LAMA5	1.85631115	8.51E-12	1.78E-10
MYH1	-1.85587563	3.97E-08	4.37E-07
GTDC1	-1.855449351	3.50E-20	2.84E-18
SYTL2	1.855244709	2.31E-05	0.000145759
FGL2	-1.854861625	1.92E-07	1.87E-06
JUP	1.853783401	6.92E-14	2.01E-12
KLF2	-1.852787509	2.07E-10	3.46E-09
FADS3	-1.852389945	9.84E-13	2.39E-11
CCDC107	-1.851285085	6.06E-15	2.02E-13
ABHD15	-1.850005762	5.14E-11	9.53E-10
MYBL1	1.849269371	0.000245521	0.001209181
LOC728061	1.849192268	1.25E-09	1.81E-08
DENND2A	-1.849066004	2.52E-26	5.35E-24
RUNX1T1	-1.848326073	2.77E-07	2.62E-06
EPB41L4B	-1.847795872	7.33E-07	6.37E-06
FAM213B	1.847572578	9.82E-13	2.39E-11
MBOAT2	1.846544211	4.51E-09	5.88E-08
ADSSL1	-1.846283786	4.38E-06	3.24E-05
GART	1.84605913	1.84E-10	3.10E-09
IGFBP2	1.844565811	7.52E-05	0.000424482
ACKR1	-1.843395006	9.94E-05	0.000545595
DCTN6	-1.842271129	5.39E-15	1.81E-13
OCIAD2	1.841774558	3.59E-11	6.82E-10
OSR2	-1.8410234	5.37E-07	4.82E-06
INMT	-1.839593299	1.87E-16	8.02E-15
PEG10	1.837695274	0.006541877	0.021671157
SLC25A20	-1.83755337	3.00E-16	1.23E-14
ZCCHC24	-1.837198931	2.82E-09	3.85E-08
GPR133	-1.83655159	6.72E-25	1.20E-22
TRIM52-AS1	-1.83649464	2.83E-19	1.99E-17
TSPAN5	1.834249348	1.74E-06	1.39E-05
SULF1	1.833416427	2.17E-07	2.09E-06
C8orf88	-1.831328829	2.31E-11	4.59E-10
HLA-DRB4	1.83006271	0.017880795	0.050384985
AKAP10	1.829214196	3.65E-11	6.93E-10
C1orf106	1.828406883	4.68E-05	0.000277184
ID4	-1.827792548	0.001047436	0.004400897
FCGR2B	-1.827703368	1.82E-07	1.78E-06
PTPRG	-1.825890949	2.56E-08	2.92E-07
GPR116	-1.825771742	1.56E-09	2.21E-08
AF289551	1.825323494	1.08E-09	1.58E-08
ESR1	1.825288652	0.032271304	0.082225566
SKAP2	-1.825193631	8.04E-08	8.35E-07
DEGS2	1.823414706	1.32E-05	8.74E-05
HES1	1.822675425	4.35E-07	3.96E-06
PVRL4	1.821452756	3.44E-09	4.59E-08
CDC25B	1.820254785	6.17E-08	6.53E-07
SPATA7	-1.819872497	1.13E-11	2.33E-10
ARRDC1	1.819550353	1.88E-13	5.10E-12
LOC729970	-1.81950484	9.20E-18	4.97E-16
SEMA4C	1.818855507	1.94E-12	4.47E-11
SYMPK	1.817868289	1.98E-11	3.97E-10
HN1L	1.817766547	8.84E-16	3.36E-14
FLNB	1.817485032	4.89E-10	7.65E-09
FREM1	-1.816857993	4.19E-22	4.96E-20
PBLD	-1.812351371	6.09E-11	1.11E-09
HN1	1.812323903	2.68E-11	5.25E-10
WNK4	1.81185467	0.000476828	0.002191831
CARD6	-1.811635628	2.05E-14	6.36E-13
RARRES3	1.811629251	1.42E-05	9.34E-05
FGF1	-1.811177262	2.81E-10	4.58E-09
ELMO3	1.809970108	6.40E-09	8.15E-08
SERINC1	-1.809331629	1.90E-10	3.20E-09
RP11-410L14.2	-1.807355014	3.22E-13	8.41E-12
SDHD	-1.806958878	1.01E-14	3.29E-13
CYSTM1	-1.805591626	3.17E-14	9.66E-13
KLRG2	1.80429958	2.31E-05	0.000145606
CCNDBP1	-1.803894037	1.33E-07	1.33E-06
LOC100505938	1.803503501	1.05E-06	8.79E-06
CHML	1.803394904	2.74E-09	3.74E-08
ERMP1	1.802859008	1.07E-14	3.47E-13
ATHL1	1.80278178	0.000115128	0.000618787
TMPRSS3	1.802646814	0.00028819	0.001403995
PDIA4	1.799376866	1.07E-13	3.02E-12
2-Mar	-1.798965039	1.56E-15	5.78E-14
PTRF	-1.797785075	1.89E-09	2.65E-08
RP11-124L9.5	1.79758322	7.46E-07	6.46E-06
PDE2A	-1.797140363	1.90E-22	2.35E-20
TSPAN3	-1.797038827	9.50E-11	1.67E-09
GULP1	-1.796858948	7.14E-07	6.23E-06
SGCB	-1.795779557	2.09E-12	4.79E-11
MYCT1	-1.794859468	9.23E-22	1.01E-19
FUS	1.792341971	6.70E-16	2.61E-14
EGR1	-1.792238497	6.51E-06	4.64E-05
VPS37C	1.791690151	2.97E-15	1.04E-13
ATP6AP1	1.79069703	1.99E-09	2.77E-08
RDH13	1.790141956	1.68E-15	6.18E-14
PCGF2	1.790070575	1.54E-06	1.24E-05
ABCD2	-1.78955797	9.51E-23	1.20E-20
C7	-1.784439969	7.59E-06	5.33E-05
DNMT1	1.783445743	1.09E-18	6.98E-17
KIF11	1.783256739	1.15E-07	1.17E-06
TAPBP	1.783210203	1.29E-13	3.59E-12
EPHX1	-1.783031889	4.25E-08	4.66E-07
LINC00888	-1.782974987	1.35E-08	1.62E-07
CELSR2	1.782970097	4.79E-07	4.33E-06
STXBP6	-1.782477518	3.44E-10	5.50E-09
CDC14B	-1.7824763	1.93E-09	2.70E-08
PLAGL1	-1.781275326	5.45E-08	5.85E-07
HOXA5	-1.779924824	1.50E-08	1.78E-07
PJA1	-1.779524673	2.33E-12	5.31E-11
NNAT	-1.779433499	1.39E-17	7.26E-16
RGS2	-1.779392684	3.52E-06	2.65E-05
KANSL1-AS1	-1.778755537	3.99E-06	2.98E-05
B4GALT6	-1.777427683	1.54E-14	4.88E-13
KPNA2	1.776329118	4.90E-15	1.66E-13
HAS2	-1.775297299	2.62E-10	4.27E-09
IRF7	1.774892692	4.72E-09	6.14E-08
RASSF9	-1.774544491	4.55E-15	1.55E-13
LIPE-AS1	-1.774544123	5.10E-25	9.36E-23
TPM4	1.773687699	1.46E-09	2.09E-08
KDM5B	1.771898172	1.49E-11	3.03E-10
ECSCR	-1.771889861	8.03E-09	1.00E-07
RHBDF1	1.771118811	4.52E-09	5.90E-08
SPG20	-1.770687345	1.57E-09	2.23E-08
CORO2B	-1.76891224	7.15E-24	1.10E-21
BCOR	1.768640049	2.70E-08	3.06E-07
ANKRD29	-1.768538469	1.32E-08	1.59E-07
EMX2	-1.768459875	5.50E-18	3.10E-16
PRICKLE2	-1.768407685	1.54E-08	1.82E-07
WFDC2	1.766987837	0.001201247	0.004963365
PARP12	1.765644191	1.80E-09	2.52E-08
RP11-334C17.5	1.765227847	1.24E-06	1.02E-05
SERTAD4	1.763547073	4.62E-06	3.40E-05
SEMA4B	1.761960127	2.32E-11	4.61E-10
POLR3GL	-1.76180975	6.37E-14	1.87E-12
TLR3	-1.760965182	1.23E-11	2.53E-10
SNX21	-1.760300393	1.39E-07	1.39E-06
RASSF6	1.760103438	5.16E-05	0.000302269
PYCARD	1.758951721	9.71E-08	9.93E-07
MTL5	1.757715078	2.23E-07	2.14E-06
ZNF587	1.757405845	1.73E-12	4.01E-11
PAMR1	-1.757050994	1.16E-11	2.38E-10
FAM110A	1.757024474	3.99E-11	7.51E-10
VCAN	1.756772808	1.21E-06	1.00E-05
ALDH6A1	-1.75668076	1.39E-06	1.13E-05
IL6	-1.756481488	4.57E-11	8.53E-10
DIS3L	-1.756157888	2.79E-16	1.16E-14
VTI1A	1.75585594	3.81E-09	5.05E-08
ATAD2	1.755852314	1.11E-08	1.36E-07
DCAF8	1.753491342	1.54E-13	4.23E-12
C6orf132	1.753485511	2.00E-11	4.00E-10
SLC44A1	1.753320752	5.63E-12	1.22E-10
SASH1	-1.753115656	2.23E-05	0.000141093
RECQL4	1.752337989	8.32E-09	1.04E-07
SLC2A10	1.752216617	0.000144483	0.000753557
ISYNA1	1.752210912	1.02E-06	8.53E-06
LACTB2	-1.750782895	4.35E-09	5.71E-08
PHYH	-1.750251963	5.13E-09	6.62E-08
PGM2L1	1.748497899	5.15E-09	6.64E-08
CXCR4	1.748493739	2.70E-07	2.56E-06
SPRY1	-1.748162342	6.82E-07	5.97E-06
PARVA	-1.747451183	1.85E-09	2.60E-08
SCGB2A2	1.747075956	0.091132706	0.188921956
ZNF703	1.746688724	5.12E-05	0.000300104
CNTN3	-1.745342666	6.10E-08	6.47E-07
CHCHD10	-1.74509566	2.87E-11	5.59E-10
SLC35G1	-1.744799636	2.71E-16	1.12E-14
MYEOV	-1.743563494	2.84E-07	2.68E-06
MAOB	-1.743383709	0.000889153	0.003812037
PPAPDC1B	1.741660676	3.53E-07	3.27E-06
SAMD12	1.741543138	1.74E-06	1.39E-05
SNX1	-1.740719028	4.58E-10	7.22E-09
IDH3A	-1.74070348	1.06E-10	1.85E-09
ITGA1	-1.738284329	2.40E-08	2.75E-07
RGS22	-1.738242145	7.73E-06	5.40E-05
FOXN2	-1.736896349	3.45E-11	6.60E-10
RGL1	-1.736579099	4.54E-10	7.16E-09
PPP1R10	1.735636997	2.64E-09	3.61E-08
PLD1	-1.734913353	1.52E-10	2.60E-09
PODN	-1.734748896	1.66E-09	2.35E-08
OVOL1	1.734372426	3.94E-10	6.25E-09
FLI1	-1.733650254	2.78E-06	2.13E-05
PTGFRN	1.732923468	1.58E-10	2.70E-09
EPB42	-1.732132775	7.02E-27	1.67E-24
SLC25A18	-1.730764053	2.55E-10	4.18E-09
EIF3C	1.730754491	8.69E-10	1.30E-08
BEX2	1.730619923	7.80E-05	0.000439294
BHLHE40	1.730225598	1.74E-09	2.44E-08
FANCF	1.730195431	8.32E-10	1.25E-08
FAM129B	1.727574838	1.08E-11	2.23E-10
CLSTN1	1.726368833	9.73E-15	3.17E-13
PVRL2	1.725524974	2.18E-10	3.62E-09
SORL1	1.725470668	4.87E-06	3.56E-05
NCAPG	1.7231457	2.08E-07	2.01E-06
ENO2	1.722847963	2.14E-05	0.000135859
ZNF493	1.722244505	8.76E-09	1.09E-07
S100A4	-1.722192643	3.08E-07	2.88E-06
GRP	1.721684579	4.05E-05	0.000242918
AZGP1	1.717225363	0.010569229	0.032571035
SPDEF	1.717064199	3.07E-07	2.88E-06
CHST15	1.716453139	1.13E-08	1.38E-07
SUSD2	1.715764291	4.76E-05	0.000281146
ABCC5	1.714722198	1.51E-06	1.22E-05
IQCA1	1.714409545	0.000154756	0.000801538
ZNF423	-1.714046771	6.34E-08	6.69E-07
11-Sep	-1.7128675	7.79E-12	1.64E-10
DPP4	-1.711170337	2.67E-12	6.02E-11
PERP	1.710855315	5.00E-05	0.000293991
MAD2L1	1.71030732	8.27E-07	7.09E-06
SOCS3	-1.709771871	3.00E-06	2.29E-05
CALM1	-1.709291937	1.53E-18	9.54E-17
GPR160	1.70911604	0.000432826	0.002007464
NNT	-1.709062299	1.43E-08	1.70E-07
PDK2	-1.70858278	1.15E-14	3.71E-13
TMEM256	-1.707663394	2.95E-08	3.32E-07
OSTM1	-1.707420216	3.91E-14	1.18E-12
DENND5B	-1.706380879	1.39E-09	1.98E-08
CBX2	1.705370004	1.49E-05	9.76E-05
CMTM4	1.703970477	1.10E-09	1.60E-08
DDIT4L	-1.703727752	6.48E-11	1.17E-09
RAB26	1.703307683	3.16E-07	2.96E-06
HIP1R	1.700446017	8.13E-11	1.45E-09
NLRP3	-1.700059157	1.42E-13	3.92E-12
GKAP1	-1.699350826	1.06E-08	1.29E-07
NDC80	1.699155502	6.51E-07	5.73E-06
CTPS1	1.698654598	9.50E-08	9.73E-07
UNC5B	1.697158474	7.31E-09	9.21E-08
EMCN	-1.69020157	1.05E-09	1.54E-08
GTF2H2B	1.689475632	3.25E-06	2.46E-05
GATA3-AS1	1.688307986	0.000369652	0.001751219
CLDN7	1.687803533	1.92E-08	2.24E-07
ICAM2	-1.68690873	5.70E-06	4.11E-05
PGAP3	1.683456065	0.000203705	0.001023418
DPYD	-1.683074355	8.36E-07	7.16E-06
STX3	1.682632901	5.92E-10	9.12E-09
KIAA1598	1.68211845	1.14E-09	1.66E-08
UGCG	1.681850206	8.99E-08	9.25E-07
MARCO	-1.681788557	0.000105584	0.000573182
RNF43	1.681257803	1.27E-06	1.04E-05
KRT6B	1.680415675	0.019333234	0.05379866
APIP	-1.680152879	2.59E-10	4.23E-09
CLCN4	-1.679759627	6.28E-09	8.01E-08
RAP1GAP	1.679520911	4.10E-07	3.76E-06
DNAJB4	-1.677277742	5.12E-10	7.97E-09
IGSF9	1.676332179	4.44E-09	5.82E-08
FSTL1	-1.676109049	6.89E-06	4.89E-05
LIX1L	-1.675556951	3.18E-11	6.12E-10
TEFM	1.675129166	3.08E-08	3.45E-07
S1PR1	-1.674820046	1.24E-21	1.34E-19
PDE1A	-1.674774583	2.25E-13	6.01E-12
DEF6	1.673996224	2.43E-09	3.34E-08
TENC1	-1.672755037	2.72E-12	6.12E-11
LOC100507557	-1.672308259	3.27E-13	8.52E-12
SOD2	-1.672000826	2.10E-06	1.65E-05
KL	-1.670323872	1.89E-21	1.94E-19
PREX1	1.669111436	9.85E-05	0.000541243
ENC1	1.668971393	8.63E-08	8.91E-07
SLC11A2	1.668898003	1.39E-13	3.86E-12
FBXO17	-1.668664677	3.96E-08	4.36E-07
PSRC1	1.6680972	4.59E-10	7.23E-09
KANK2	-1.667773615	1.28E-08	1.54E-07
NAT8L	-1.667387385	1.29E-18	8.20E-17
TK2	-1.667224071	1.23E-15	4.63E-14
LMNB2	1.666344832	1.42E-08	1.69E-07
FAT4	-1.666031344	1.89E-14	5.89E-13
GPR183	-1.665438813	2.51E-06	1.94E-05
NAP1L5	-1.664234992	5.35E-07	4.80E-06
ANKRD40	-1.664113164	2.95E-12	6.60E-11
C11orf96	-1.66406007	1.36E-06	1.11E-05
MKX	-1.663799635	5.96E-05	0.000344762
CEP41	1.663672518	8.36E-10	1.25E-08
SLC1A4	1.663570801	5.55E-05	0.000322508
N4BP2L2	1.663165637	1.82E-13	4.94E-12
LYPD6B	1.662076527	1.67E-05	0.000108617
RP11-21L23.2	-1.661906171	5.02E-12	1.09E-10
SRPX2	-1.660795659	4.72E-06	3.46E-05
PSD4	1.660125835	2.28E-15	8.20E-14
STX7	-1.659300208	6.51E-14	1.90E-12
ADD3	-1.658589569	5.03E-07	4.53E-06
FAM228B	-1.658207937	8.49E-14	2.43E-12
MITF	-1.657705864	7.00E-11	1.26E-09
GSPT2	-1.657479068	0.000120986	0.000645468
RP5-1092A3.4	1.656986197	1.76E-07	1.72E-06
SERPINA1	1.656346702	0.004214919	0.014812411
ABCG1	1.655458421	6.33E-07	5.59E-06
EEPD1	-1.655244005	1.26E-17	6.65E-16
GPR27	1.654953256	8.17E-05	0.000457467
SPHK1	1.652871508	5.82E-07	5.20E-06
CYYR1	-1.652844368	2.15E-06	1.68E-05
FGD3	1.652517928	0.00049238	0.002255655
AJUBA	1.652408373	6.78E-07	5.94E-06
NPR1	-1.652349684	2.65E-17	1.32E-15
ADAMTS9	-1.651267205	6.66E-07	5.84E-06
CRLS1	-1.651225163	8.85E-12	1.85E-10
GOT2	1.650671976	2.35E-10	3.88E-09
EVL	1.649931532	3.48E-05	0.000211237
COLEC12	-1.648907025	3.54E-05	0.000214152
PTP4A3	1.64826644	8.34E-07	7.15E-06
HOXA10	-1.646344822	1.43E-13	3.94E-12
LGALS1	-1.645985417	4.14E-08	4.54E-07
SRRM2	1.644996297	6.36E-08	6.71E-07
HSPB6	-1.64380124	9.22E-27	2.08E-24
PRDX6	-1.642955932	1.10E-14	3.57E-13
LAMP3	1.640804593	0.001204597	0.004976258
TEK	-1.640656359	1.67E-12	3.90E-11
SETD7	-1.640452476	1.99E-11	3.99E-10
FIGN	-1.640330121	2.74E-05	0.000170423
NME7	1.640231585	7.90E-05	0.000443922
PDE4DIP	-1.64021588	1.46E-07	1.45E-06
FAM200B	-1.63993427	2.36E-15	8.47E-14
C2orf76	-1.638849721	6.90E-10	1.05E-08
FAM102A	1.638477396	1.79E-12	4.13E-11
PBK	1.6381655	2.30E-06	1.79E-05
CCM2L	-1.637724353	4.14E-11	7.79E-10
ZMYND8	1.637464356	1.81E-08	2.12E-07
GALNT16	-1.636586505	0.003966271	0.014059518
MPC1	-1.635402532	1.58E-18	9.81E-17
SH3BGRL2	-1.635270349	6.43E-10	9.81E-09
HIST1H2BK	1.634207446	7.53E-05	0.000424804
DNAJC1	1.63391543	6.25E-08	6.61E-07
ABCC3	1.633314371	0.000220441	0.001096632
NID1	-1.633261807	2.05E-05	0.000130752
RCAN3	1.633144573	1.15E-08	1.40E-07
CKB	-1.631778198	1.83E-07	1.79E-06
SLC39A4	1.630341322	3.85E-05	0.000232019
FAM134A	1.630310992	4.86E-20	3.83E-18
RORB	-1.630167761	2.18E-10	3.62E-09
RMDN2	-1.629733024	1.92E-16	8.19E-15
LY96	-1.629659495	4.47E-07	4.06E-06
C10orf128	-1.628177851	3.79E-08	4.18E-07
HACL1	-1.627414227	9.89E-11	1.74E-09
ACADS	-1.626447463	1.60E-21	1.67E-19
QDPR	-1.625516267	0.000207762	0.001041697
MPZL2	1.625253238	4.26E-06	3.15E-05
TMEM9	1.624831765	1.95E-11	3.92E-10
ARFGAP1	1.624137056	9.03E-13	2.20E-11
RNF125	-1.623413775	4.60E-12	1.00E-10
PPP1R14B	1.621478325	6.51E-12	1.39E-10
NT5E	-1.621102969	8.60E-09	1.07E-07
DTX1	-1.620036595	8.55E-17	3.83E-15
LYRM1	-1.619602496	1.30E-14	4.15E-13
PTX3	-1.619284882	0.000361051	0.001715351
OSBPL1A	-1.618686433	2.40E-07	2.30E-06
PPP2R5A	-1.618644093	9.04E-11	1.60E-09
CAPS	1.617904296	2.38E-05	0.000149809
C11orf74	-1.617732757	3.38E-14	1.02E-12
TMEM44-AS1	-1.617491509	4.02E-12	8.84E-11
PPFIBP1	1.617329409	3.47E-05	0.000210522
MYO19	1.616943916	6.42E-10	9.80E-09
LIG1	1.615684178	1.53E-14	4.84E-13
TMED9	1.615661559	9.47E-17	4.21E-15
GLRB	-1.61480396	0.000176184	0.000898977
S100A2	1.614649314	0.005313085	0.01810462
ALDH3A2	-1.613375547	6.16E-07	5.46E-06
CITED2	-1.612637388	1.18E-07	1.19E-06
NUP210	1.61196293	2.89E-09	3.92E-08
PAICS	1.611900649	7.17E-14	2.08E-12
HIST3H2A	1.611882197	0.000126778	0.000672984
SYNM	-1.611573883	0.002377742	0.009014358
SBK1	1.61068636	2.84E-07	2.68E-06
MXRA7	-1.610669996	3.09E-09	4.17E-08
MTFR2	1.610183405	8.72E-07	7.43E-06
VEGFC	-1.60993068	2.50E-09	3.43E-08
ABCA5	-1.609315563	8.22E-10	1.24E-08
PITPNA-AS1	-1.609063283	2.20E-09	3.04E-08
KIFC2	1.608975365	2.37E-06	1.84E-05
TRPM4	1.608572383	1.24E-08	1.49E-07
THSD7B	-1.608240444	6.45E-17	2.96E-15
RACGAP1	1.608080489	1.18E-10	2.04E-09
LMBRD1	-1.607892513	5.55E-07	4.97E-06
FYN	-1.607818887	3.64E-09	4.84E-08
VMP1	1.607788756	1.74E-06	1.39E-05
TLCD1	1.607301563	1.73E-05	0.000112186
AC092620.2	1.6059242	1.08E-05	7.31E-05
PTPRK	1.604312097	6.63E-07	5.82E-06
MFSD10	1.601885058	9.05E-10	1.34E-08
DSG2	1.601794273	3.62E-06	2.72E-05
GPR124	-1.601611348	4.24E-12	9.31E-11
DCUN1D3	-1.601110019	1.29E-14	4.12E-13
BST1	-1.600294306	2.94E-15	1.03E-13
AP1S2	1.598884363	3.69E-08	4.09E-07
ARHGAP21	-1.598266508	9.01E-13	2.20E-11
NFU1	-1.597448293	2.96E-15	1.04E-13
MTHFD1	-1.596759739	6.79E-16	2.65E-14
MTMR10	-1.59613009	6.10E-13	1.53E-11
TMEM64	-1.595086767	6.07E-05	0.00035026
STAT5B	-1.595068435	1.20E-14	3.84E-13
BMPER	-1.594524713	1.49E-16	6.46E-15
KIAA0247	1.594479764	2.51E-14	7.70E-13
THYN1	-1.594091876	8.03E-09	1.00E-07
DQ570096	-1.594025646	1.79E-19	1.28E-17
CYP4Z2P	1.592381818	0.004254195	0.014943161
TLDC1	1.592145974	5.79E-09	7.41E-08
LRRN1	1.591435239	0.000171984	0.000880451
KIAA0895	1.589976629	2.01E-08	2.34E-07
PLIN5	-1.589432915	5.65E-06	4.08E-05
SMA4	1.589084084	1.55E-05	0.000101585
LEPREL4	1.58846942	1.15E-06	9.52E-06
PRKD1	-1.587690675	2.76E-12	6.18E-11
JAM2	-1.586922969	1.74E-06	1.39E-05
SPATA9	-1.586374972	5.10E-17	2.38E-15
ZNF107	1.585569199	2.01E-07	1.95E-06
DLG5	1.585376417	3.78E-07	3.49E-06
HOTAIR	1.585315818	7.26E-05	0.000411719
FTCDNL1	-1.584866294	9.01E-18	4.88E-16
CRY2	-1.584598923	1.02E-19	7.46E-18
ZNF587B	1.584300297	3.76E-11	7.12E-10
RND3	-1.584171109	9.77E-06	6.69E-05
FAM185A	1.583555759	2.82E-08	3.18E-07
CDH5	-1.582402791	5.10E-10	7.95E-09
GALNT12	-1.582366761	1.07E-06	8.92E-06
TNFAIP8L1	1.58204748	4.81E-10	7.53E-09
SLC39A11	1.58185896	7.16E-07	6.25E-06
RAB40C	1.581125631	5.45E-10	8.48E-09
ADAR	1.579803147	7.51E-21	6.95E-19
COL5A1	1.579477152	7.24E-05	0.000410935
LINC01004	1.578658774	8.56E-10	1.28E-08
TRAPPC10	1.578464269	5.49E-12	1.19E-10
DRAM2	-1.577912315	1.36E-09	1.96E-08
C9orf152	1.577586259	3.60E-05	0.000217701
KDM2A	1.576205174	8.56E-13	2.10E-11
GAS1	-1.575713733	6.56E-05	0.000376023
FAM107A	-1.575288549	3.77E-08	4.16E-07
MAL2	1.575204699	0.000127602	0.000676266
KATNAL1	-1.574974671	1.71E-12	3.99E-11
DEPDC1	1.574134532	2.16E-07	2.08E-06
TMLHE	-1.574018102	2.11E-09	2.92E-08
GDF10	-1.573280611	1.29E-20	1.14E-18
SHE	-1.572637298	1.30E-09	1.87E-08
ALDH5A1	-1.571836708	4.38E-08	4.77E-07
CDC7	1.571574045	1.11E-06	9.24E-06
CHD6	1.570246229	4.76E-10	7.47E-09
ITGA2	1.569683186	0.000175674	0.000896797
WDR6	1.569167565	1.75E-12	4.07E-11
ZNF677	-1.569073817	5.14E-05	0.000300844
TRIM14	1.568866132	6.42E-09	8.17E-08
RP11-285F7.2	1.568702603	4.49E-09	5.87E-08
CDT1	1.568531447	8.66E-07	7.39E-06
MYEF2	1.567907402	1.34E-06	1.09E-05
ZWILCH	1.56748314	2.97E-10	4.81E-09
SLC20A1	1.567284219	1.46E-12	3.45E-11
CCDC14	1.56726458	2.14E-08	2.48E-07
GCH1	1.566942148	7.49E-06	5.26E-05
PGD	-1.566926889	3.87E-07	3.56E-06
RP11-196G18.24	1.565797525	7.17E-06	5.06E-05
COL4A3BP	-1.565771829	6.38E-15	2.12E-13
MLXIPL	-1.564762808	8.74E-24	1.31E-21
ZNF764	1.564319085	6.43E-12	1.37E-10
CSTF3	1.564246577	1.48E-07	1.47E-06
EIF2B3	-1.563758533	8.97E-11	1.59E-09
ARSD	1.563086139	3.02E-06	2.30E-05
MICB	1.563043138	0.00012182	0.000648958
VWF	-1.561943636	7.37E-05	0.000416989
ZNF25	-1.561714227	1.30E-08	1.56E-07
HOXB7	-1.561616687	7.19E-06	5.07E-05
ARID5B	-1.561105992	1.85E-08	2.16E-07
MOB3B	-1.560495087	1.17E-08	1.42E-07
KLHDC7B	1.559780787	0.002414357	0.009132565
HOGA1	-1.558301189	7.44E-20	5.57E-18
CCDC64	1.558186364	1.36E-08	1.63E-07
ROCK2	-1.558167951	1.50E-08	1.78E-07
RET	1.55779236	0.006038974	0.020256194
GABPB1-AS1	1.557352724	2.23E-05	0.000141093
GIMAP8	-1.556871753	3.04E-06	2.32E-05
H2AFX	1.556407356	2.31E-09	3.18E-08
9-Sep	1.556399919	8.59E-18	4.69E-16
TUFT1	1.555687214	5.13E-07	4.61E-06
KLF11	-1.555588577	3.78E-08	4.17E-07
STARD13	-1.554943148	2.35E-07	2.25E-06
EXOC7	1.554931611	1.64E-10	2.80E-09
PTPLA	-1.554727037	4.41E-05	0.000262058
ALAD	-1.554243647	1.13E-10	1.97E-09
VAMP8	1.553646339	5.67E-10	8.77E-09
C1QA	-1.552748788	0.000684478	0.0030182
SMC4	1.552700338	5.13E-11	9.51E-10
ZNF92	1.552496124	1.43E-06	1.16E-05
PLEKHS1	1.551791565	0.00026368	0.001291851
SNX10	-1.551662571	1.64E-06	1.32E-05
ACOT13	-1.550969027	6.68E-09	8.47E-08
RASSF10	1.550448147	0.002672321	0.009980485
RP3-428L16.2	1.550310046	0.000103007	0.000561303
HERC6	1.549954706	0.000702604	0.003089944
ALDH18A1	1.549542053	2.12E-17	1.08E-15
CLDN5	-1.548850634	1.61E-10	2.74E-09
HMGN1	1.547873488	4.72E-13	1.20E-11
UBE2E2	-1.54780624	1.21E-08	1.47E-07
NR4A3	-1.547168214	1.21E-08	1.46E-07
C1orf64	1.546891148	0.001198565	0.00495498
ASNS	1.54639532	8.59E-07	7.34E-06
RFTN2	-1.545710321	2.65E-22	3.20E-20
LPAR1	-1.545100694	4.28E-10	6.76E-09
MAP7D1	-1.54443957	7.73E-15	2.56E-13
ITGB8	1.544153551	0.000469135	0.002161974
POLR2J4	1.543635098	2.07E-12	4.74E-11
RASGRP1	1.543238909	0.000411363	0.001923157
PLK2	1.541902741	1.50E-05	9.86E-05
RCBTB2	-1.541270386	3.17E-12	7.04E-11
MSRA	-1.540512008	3.50E-10	5.59E-09
GCLC	-1.540060384	1.82E-10	3.08E-09
TSPAN1	1.539840452	0.000894047	0.003830746
JPH1	1.539805466	0.000172094	0.000880782
LUC7L	1.539533298	5.64E-10	8.74E-09
PUS7	1.539109555	2.50E-11	4.93E-10
NPR2	-1.538940379	1.33E-23	1.92E-21
WDR86	-1.538188957	3.33E-11	6.40E-10
SPON1	-1.538114746	0.000364096	0.00172754
DMRT2	-1.537806537	3.61E-20	2.91E-18
CYBRD1	-1.537668218	0.000425442	0.001977028
LMO7	1.537615179	1.91E-06	1.51E-05
NDUFS4	-1.536134872	1.23E-13	3.43E-12
CDC37L1	-1.535720385	5.57E-11	1.02E-09
TMEM246	-1.535647004	1.93E-23	2.73E-21
RAI1	1.535631623	1.72E-12	3.99E-11
FAAH2	1.534781793	3.54E-11	6.76E-10
HCP5	1.534543733	0.000142486	0.000744578
RDH10	-1.532969001	0.000806986	0.003489472
MCCC1	-1.531336318	1.71E-13	4.64E-12
F11R	1.53110324	1.35E-14	4.30E-13
FBLN1	-1.530469296	0.000214333	0.001071171
PKD2	-1.529313387	1.65E-08	1.95E-07
FOXM1	1.529060011	2.16E-06	1.69E-05
LOC100131564	1.528636159	3.42E-09	4.58E-08
ADAMTS18	-1.528094042	7.20E-10	1.09E-08
AK3	-1.527911866	2.44E-11	4.83E-10
CHI3L1	1.527420658	0.026395133	0.069561471
RMI2	1.527301635	1.25E-05	8.32E-05
TNFRSF12A	1.527260065	3.75E-06	2.82E-05
FAM83B	1.527175127	4.81E-05	0.000283725
EPS8	-1.525598898	1.90E-06	1.51E-05
GPX4	-1.525469831	2.82E-11	5.50E-10
SLC4A11	1.524935338	0.002480884	0.00934973
CST6	1.524725466	0.000262159	0.00128498
RCAN2	-1.524449391	6.34E-09	8.08E-08
POU2F3	1.524372212	2.82E-05	0.000174668
GRTP1	1.522532269	3.27E-06	2.48E-05
SDHB	-1.522418864	3.90E-07	3.58E-06
RUNX2	1.522078206	1.49E-06	1.21E-05
TOP1MT	1.521732926	1.47E-08	1.75E-07
SCRIB	1.521724099	1.17E-10	2.03E-09
8-Sep	1.521192678	9.18E-15	3.01E-13
CERS2	1.521182868	7.42E-08	7.74E-07
DSCAM-AS1	1.520967564	0.029165907	0.07552167
TAGLN2	1.520252054	7.80E-10	1.18E-08
C11orf73	-1.51954805	2.83E-09	3.85E-08
SUCO	1.519016581	2.90E-13	7.60E-12
WDFY3-AS2	-1.518841423	8.88E-22	9.83E-20
AMOTL2	-1.518453365	1.75E-07	1.72E-06
TNIP1	-1.517855697	4.49E-13	1.15E-11
LOC388692	1.517150024	4.84E-06	3.55E-05
PIK3R2	1.516625515	1.61E-12	3.78E-11
RGS4	1.516506093	0.000538105	0.002439328
BST2	1.516017008	8.07E-05	0.000452346
CLIC2	-1.515796399	6.46E-13	1.61E-11
CPS1	-1.515785411	3.73E-13	9.66E-12
CCND2	-1.515028847	3.13E-06	2.38E-05
RNF183	1.514410981	0.001688874	0.006679922
MFAP2	1.513993183	6.73E-05	0.000385115
LOC101929787	-1.513612688	2.81E-08	3.18E-07
SYT13	1.513460151	0.011278706	0.034389062
C22orf39	-1.513047929	8.53E-22	9.57E-20
CPVL	-1.512823223	5.50E-05	0.000320191
SLC1A2	1.512795016	0.00132689	0.005399062
GRK5	-1.512555595	3.51E-08	3.90E-07
DDX39A	1.512521402	1.66E-10	2.82E-09
UST	-1.511868371	8.42E-10	1.26E-08
ELOVL5	-1.511784765	5.66E-05	0.000328317
STC1	1.510817169	0.001779532	0.007003955
ABLIM3	-1.510539168	9.98E-08	1.02E-06
BC022047	-1.510448455	1.22E-08	1.48E-07
ZSWIM7	-1.510156005	3.39E-05	0.000206203
PPARA	-1.509511877	3.84E-13	9.93E-12
MBNL2	-1.508798821	8.62E-08	8.90E-07
ANXA5	-1.507702964	6.05E-10	9.28E-09
ADK	-1.50645051	6.48E-09	8.24E-08
LILRB5	-1.50627538	1.33E-20	1.16E-18
DECR1	-1.505845443	1.33E-12	3.18E-11
HCRP1	1.505807759	7.26E-07	6.32E-06
ZDHHC13	1.505532252	9.37E-10	1.39E-08
CDKN3	1.504833783	2.45E-05	0.000153984
PLEKHB1	1.504215395	0.00031843	0.001530655
ZFHX4	-1.503987678	2.75E-17	1.36E-15
TMEM200B	-1.503392383	6.50E-07	5.72E-06
STXBP1	-1.502816955	7.98E-07	6.86E-06
PEPD	-1.502588354	2.48E-10	4.07E-09
NRIP3	1.50243835	0.004199178	0.014771475
RP5-1074L1.4	1.501892021	3.07E-07	2.88E-06
COL15A1	-1.501726688	0.00010204	0.000556736
DUSP6	-1.499591453	1.35E-05	8.93E-05
AMMECR1	1.499444802	6.87E-08	7.20E-07
ARHGAP28	-1.499280117	5.87E-11	1.07E-09
RTN1	-1.497713814	0.003939813	0.013986336
FAM228A	-1.497363917	1.10E-16	4.81E-15
SLC25A51	-1.497007031	3.73E-20	2.98E-18
CLEC10A	-1.496607684	3.55E-07	3.29E-06
NUBPL	-1.496505131	8.28E-15	2.72E-13
CDON	-1.496441014	9.90E-10	1.46E-08
SUSD4	1.496416151	5.63E-05	0.000327069
ROBO4	-1.496402293	1.94E-09	2.71E-08
NME3	1.496243492	1.14E-07	1.16E-06
PIK3CA	-1.495997779	5.81E-11	1.06E-09
ABCA1	-1.493895954	4.31E-14	1.29E-12
MAML2	-1.493242635	3.77E-05	0.000227231
TAP1	1.49251141	4.81E-05	0.00028395
CRYL1	-1.491871436	7.31E-09	9.21E-08
FMO1	-1.491817175	4.78E-05	0.000282463
CENPK	1.490962094	3.51E-08	3.90E-07
CXCL11	1.490760822	0.001309898	0.005339954
HEBP2	-1.490330915	6.37E-08	6.71E-07
CASP1	-1.490327079	0.000177477	0.000905149
PPP3CB	-1.490254972	5.80E-15	1.94E-13
LOC101929465	-1.490111528	5.59E-20	4.31E-18
REPS2	1.489098813	0.006813645	0.022444401
SLC30A8	1.488026899	0.017610843	0.049790039
CEACAM1	1.487421909	8.95E-05	0.000497174
ASS1	-1.487308553	0.001964583	0.00763652
RP11-353N14.2	1.487146179	0.000146097	0.00076051
TMEM126A	-1.48645267	1.53E-06	1.24E-05
PCNX	-1.485758237	3.11E-06	2.37E-05
WDR4	1.485183529	1.80E-07	1.76E-06
B3GALNT1	1.484867248	1.86E-07	1.81E-06
SGK494	1.48362201	1.41E-09	2.02E-08
FGF13	-1.483575403	0.00018462	0.000937919
MAP3K9	1.482749638	1.38E-11	2.82E-10
ASPH	-1.482430634	2.24E-05	0.000141455
PPAPDC3	-1.482091425	1.41E-21	1.49E-19
DHRS12	-1.481052418	4.16E-18	2.41E-16
INPP5K	-1.480354323	2.30E-11	4.57E-10
SPAG5	1.480005515	4.41E-08	4.81E-07
GCAT	1.479740923	2.26E-08	2.61E-07
C10orf11	-1.479694541	2.42E-08	2.77E-07
CCDC141	-1.479525209	7.96E-20	5.86E-18
PCGF5	-1.479164879	8.34E-09	1.04E-07
RDX	-1.478971788	1.35E-09	1.93E-08
RHOJ	-1.478386889	1.50E-06	1.22E-05
KLHDC8B	-1.477507629	1.48E-13	4.08E-12
C10orf2	1.477304485	8.85E-09	1.10E-07
LOC728730	-1.475888231	6.45E-10	9.83E-09
FBXL5	-1.474621641	4.99E-09	6.45E-08
IL11RA	-1.47451734	1.94E-13	5.25E-12
TMEM56	-1.474233071	1.15E-08	1.40E-07
ANKRD30B	1.472424469	0.002871405	0.01063456
RBM47	1.472406859	1.02E-07	1.04E-06
ISG20L2	1.472107961	5.47E-10	8.50E-09
TNFRSF21	-1.470437778	0.000230686	0.001141829
HIBADH	-1.469427796	7.63E-06	5.35E-05
KCNE4	1.469029304	0.011972705	0.036145116
CTBP2	1.468864972	2.76E-11	5.40E-10
PATZ1	1.468831793	4.38E-12	9.59E-11
ALPK3	-1.468665981	1.93E-15	7.01E-14
SNTA1	-1.468337844	6.76E-11	1.22E-09
IDNK	-1.468272206	9.46E-11	1.67E-09
NR2F6	1.467095977	8.61E-08	8.90E-07
CAPG	1.466565475	2.46E-05	0.000154431
SOCS2	-1.465938747	0.000101318	0.000553632
UTRN	-1.465069178	2.05E-10	3.43E-09
ZNF438	-1.464405397	6.73E-13	1.67E-11
TC2N	1.464199889	4.25E-05	0.000253618
KLHL29	-1.46385679	2.14E-06	1.68E-05
RNF130	-1.463779137	9.11E-07	7.74E-06
PPP1R15A	-1.463492494	5.58E-10	8.66E-09
PLS1	1.463459896	3.58E-05	0.000216864
SPATA17	1.463044854	0.000171816	0.000879798
GGCT	1.462818817	4.66E-09	6.06E-08
CMA1	-1.462681866	7.61E-22	8.68E-20
PTGR1	-1.462428868	1.51E-06	1.22E-05
RP13-270P17.3	-1.462174173	2.56E-21	2.56E-19
PPP1R36	-1.462049508	1.86E-07	1.81E-06
PELI2	-1.461894006	6.69E-12	1.42E-10
MTIF3	-1.461846543	1.14E-14	3.68E-13
SLC41A2	-1.460172262	5.62E-07	5.03E-06
SATB1	-1.460134634	1.91E-05	0.00012276
CYGB	-1.459243438	9.77E-12	2.03E-10
GTF3C1	1.458045498	6.42E-12	1.37E-10
C11orf70	-1.457470831	7.11E-22	8.14E-20
ILF3	1.457436383	4.47E-16	1.79E-14
RGL2	1.457256117	7.70E-11	1.38E-09
GIPC2	-1.457192928	9.46E-19	6.11E-17
SPIN4	1.456938808	3.40E-09	4.54E-08
MANEAL	1.456471516	0.000115991	0.000622961
RAB17	1.454996899	4.08E-07	3.74E-06
BMS1P6	1.454574143	1.60E-09	2.26E-08
KIAA1377	-1.454545954	2.74E-05	0.00017007
KIAA1671	1.453937533	1.97E-09	2.75E-08
MAGED1	1.452736591	4.91E-07	4.44E-06
FZD2	1.45251499	8.51E-07	7.28E-06
TMEM87B	1.452286648	1.17E-09	1.71E-08
SNRNP70	1.451589451	4.45E-08	4.85E-07
ARL2	-1.451388694	1.11E-11	2.30E-10
SLC44A4	1.45107622	0.000100754	0.000551244
PRPF38B	1.450553568	2.90E-10	4.70E-09
CD34	-1.449497105	7.80E-19	5.12E-17
POLD1	1.44866911	1.66E-10	2.82E-09
HMGA1	1.448380789	7.07E-07	6.17E-06
CPXM1	-1.44783718	5.26E-05	0.000307465
SPAG1	1.447444219	1.51E-06	1.22E-05
DHRS9	-1.447428338	1.92E-06	1.52E-05
CDC42EP2	-1.447361725	3.75E-22	4.46E-20
SFPQ	1.446592236	3.70E-07	3.41E-06
USP54	1.446319574	6.39E-09	8.14E-08
GID4	-1.445723568	8.15E-13	2.01E-11
HABP4	-1.444827317	6.18E-18	3.46E-16
FAM126A	-1.444605106	1.28E-06	1.05E-05
LMLN	1.444307488	2.35E-09	3.24E-08
TANC2	1.443550793	3.57E-05	0.000215914
AGPS	-1.442895938	2.00E-05	0.000127874
PARP9	1.442864583	1.26E-06	1.03E-05
SOGA1	1.442673373	1.36E-10	2.32E-09
MLLT11	1.442529867	5.77E-07	5.15E-06
HOXD8	-1.441460163	3.08E-06	2.34E-05
MPP1	-1.441310878	3.60E-09	4.80E-08
PIAS3	1.439974724	2.05E-08	2.38E-07
RAB29	-1.439828425	3.91E-06	2.92E-05
EMX2OS	-1.439655908	1.32E-17	6.94E-16
SMAD9	-1.439626926	1.76E-08	2.07E-07
UBA2	-1.439281208	1.19E-17	6.33E-16
LPCAT1	1.43854066	1.50E-07	1.49E-06
CYB5A	-1.438529544	3.48E-05	0.000211237
RALGPS2	1.436646615	8.71E-06	6.03E-05
LOC101928111	-1.436471256	1.21E-17	6.37E-16
RAB11B-AS1	-1.436412415	1.19E-12	2.86E-11
GCNT2	1.436176684	0.001648499	0.00653934
LMNB1	1.435742322	4.25E-09	5.59E-08
MARK1	-1.435198463	3.38E-12	7.49E-11
TRIM11	1.434644477	1.48E-11	3.02E-10
HDDC2	-1.434585651	2.99E-08	3.36E-07
TCF3	1.434248282	9.26E-08	9.51E-07
GAB2	-1.433795706	1.70E-10	2.87E-09
MID1	1.433593748	3.50E-10	5.58E-09
TUBA4A	1.432003366	9.62E-07	8.13E-06
PPARGC1A	-1.430651706	3.19E-06	2.42E-05
PLEKHA6	1.430609643	4.69E-05	0.000277593
DNAJC7	1.429819187	2.57E-13	6.79E-12
ABRACL	1.429361243	1.08E-05	7.28E-05
ESYT1	-1.42925289	1.48E-11	3.02E-10
HIST1H2BE	1.427718283	1.22E-05	8.16E-05
HIST1H3E	1.42749552	1.07E-05	7.24E-05
ARHGAP42	-1.427247938	5.95E-15	1.99E-13
POLR2L	-1.426950065	1.11E-08	1.36E-07
CASP2	1.426761082	1.27E-12	3.04E-11
CEP164	1.426474335	3.55E-08	3.94E-07
MFI2	1.426260562	0.000534199	0.002425681
CYR61	-1.425889898	1.83E-05	0.000118175
INPP4B	1.425842303	0.000278509	0.001359584
LPAR6	-1.425613558	1.64E-08	1.93E-07
FLJ20021	-1.425544862	2.16E-08	2.50E-07
LOC100134445	1.424526719	4.22E-11	7.91E-10
CH25H	-1.42380201	2.18E-07	2.09E-06
PXK	-1.423402568	7.19E-11	1.29E-09
EPHB3	1.422546489	4.91E-07	4.44E-06
RHOU	-1.421779415	0.00042505	0.001975632
SPATS2	1.419532999	1.48E-10	2.53E-09
ARHGAP31	-1.419446839	3.07E-15	1.07E-13
GPX1	-1.419212829	5.59E-08	5.98E-07
CSF1R	-1.418785541	7.73E-06	5.40E-05
COX14	-1.416887919	8.32E-14	2.40E-12
CRIPAK	1.416260894	5.04E-05	0.000296159
STX12	-1.416143258	8.43E-10	1.26E-08
NUDT6	-1.414969562	4.48E-09	5.87E-08
MRPL2	-1.413919125	3.06E-09	4.14E-08
SHCBP1	1.413376224	1.18E-05	7.93E-05
ZKSCAN1	1.412509765	4.18E-09	5.51E-08
CCNA2	1.412197451	6.25E-08	6.61E-07
XPO7	1.411887279	6.47E-08	6.81E-07
RABL3	-1.410786454	4.60E-10	7.24E-09
MOV10	1.410422963	6.27E-07	5.54E-06
CCDC85C	1.410139273	2.33E-14	7.18E-13
FNDC4	-1.409503885	1.15E-14	3.70E-13
KIF22	1.409340694	9.94E-08	1.01E-06
DKK3	1.408516124	3.89E-05	0.000234166
CTPS2	1.408353193	1.15E-06	9.56E-06
TMEM218	-1.408179945	6.05E-08	6.43E-07
GIMAP1	-1.408040884	0.000169967	0.000870746
IPO9	1.407725797	3.29E-13	8.56E-12
ZIC1	1.40729234	0.0087812	0.027841417
MECR	-1.406733545	1.33E-10	2.28E-09
RILP	-1.406318641	4.78E-15	1.63E-13
DHRS2	1.406200028	0.113256352	0.224491195
TSPAN8	-1.406077386	0.005162633	0.017661426
HMG20B	1.405239589	2.38E-10	3.91E-09
CLDN11	-1.405206475	0.001636381	0.006496653
BAIAP2-AS1	1.404970091	2.26E-07	2.16E-06
LYRM7	-1.404843627	4.62E-09	6.02E-08
LOC646014	1.404741679	9.19E-07	7.80E-06
C1orf123	-1.404643906	7.70E-18	4.23E-16
TRAF5	1.404504495	1.24E-05	8.28E-05
KIAA1211L	1.4043564	0.000147418	0.000766466
MTCL1	1.403395728	7.23E-05	0.000410726
SRRT	1.402756092	1.14E-13	3.20E-12
ARRDC4	-1.402388945	1.61E-06	1.30E-05
SEC61A2	1.402114643	2.14E-07	2.06E-06
SYNC	-1.401788952	1.09E-05	7.35E-05
GALNT10	1.401774482	2.42E-05	0.000152077
PLS3	-1.401580251	1.01E-05	6.89E-05
SOD3	-1.401560527	2.16E-13	5.79E-12
PRRX1	-1.400557563	9.97E-05	0.00054657
GREB1	1.400245219	0.012843772	0.038312949
CCBE1	-1.399500514	1.47E-12	3.46E-11
SUSD3	1.39887856	0.001119455	0.004664577
UBQLN4	1.398753853	4.10E-10	6.49E-09
SNED1	-1.39824853	2.53E-07	2.41E-06
IPO4	1.397703764	1.37E-09	1.96E-08
FAM46C	1.397609725	0.00226999	0.008657384
LSM6	-1.396667084	3.30E-14	1.00E-12
TAF1D	1.396542515	6.94E-09	8.76E-08
EPB41L1	-1.39624276	2.81E-06	2.15E-05
GIMAP6	-1.396108209	3.70E-07	3.41E-06
DPP3	1.395852781	3.11E-11	6.00E-10
NPDC1	1.395807069	3.91E-06	2.92E-05
HEATR5A	-1.395710849	2.82E-06	2.16E-05
TRIM25	1.395618688	2.66E-12	6.00E-11
BCKDHB	-1.395612005	3.20E-09	4.30E-08
SESTD1	-1.395388091	2.04E-06	1.60E-05
HPGD	-1.395249347	1.10E-05	7.42E-05
PTBP3	1.394960836	2.31E-11	4.59E-10
PLEKHF2	1.394949293	5.14E-05	0.000300844
OAF	-1.39452575	4.02E-11	7.58E-10
PLEKHG6	-1.394218118	1.92E-10	3.22E-09
DNAJC15	-1.394086304	7.17E-07	6.25E-06
ISM1	-1.393970625	0.000352392	0.001677525
TPM3	1.393950872	2.09E-15	7.56E-14
SBF2	-1.391421923	9.33E-08	9.58E-07
CCNL2	1.391058552	2.39E-09	3.28E-08
IRS1	-1.390506941	0.000408922	0.001912985
MMP3	1.390102444	0.001060225	0.004449452
PRRG1	-1.389858175	2.04E-07	1.97E-06
CTSG	-1.389826101	2.54E-11	5.00E-10
MREG	1.389534281	1.80E-06	1.43E-05
SLC9A6	-1.389180079	1.07E-06	8.94E-06
TIMP1	1.389116827	1.49E-05	9.82E-05
PEX11B	1.388552174	3.23E-09	4.33E-08
CSK	1.388522536	5.60E-09	7.20E-08
LOC101926959	1.387897817	0.002644663	0.009887809
NLGN1	-1.387401032	1.63E-21	1.70E-19
TIGD1	1.386821064	2.69E-07	2.55E-06
ISCU	-1.386807016	1.52E-16	6.59E-15
BCL11A	1.385469114	0.012492773	0.037433375
APP	1.385456309	5.57E-07	4.99E-06
OPTN	-1.384272687	1.33E-08	1.59E-07
RP11-757F18.5	1.384239517	6.77E-05	0.000386779
MMP28	-1.384060908	4.08E-27	1.04E-24
NETO2	1.38248811	0.00010646	0.000577356
LOC100132735	-1.381835026	2.76E-17	1.37E-15
RP11-247L20.4	-1.38145739	3.67E-09	4.88E-08
ARHGEF28	-1.381144978	7.94E-07	6.84E-06
NINJ2	-1.380775655	2.50E-06	1.93E-05
FAM76A	-1.380401694	1.32E-12	3.16E-11
IKBKB	1.380199979	1.10E-06	9.18E-06
TSKU	-1.380190116	1.34E-07	1.34E-06
ALG9	-1.380130852	5.93E-13	1.49E-11
MORC2	1.379735555	6.71E-12	1.43E-10
ACN9	-1.379422971	1.68E-06	1.34E-05
RAB7B	-1.378938532	2.18E-07	2.09E-06
STARD3	1.377540462	8.56E-05	0.000477645
SH3RF1	1.377397598	2.83E-07	2.68E-06
LOC101927204	1.376512931	2.35E-10	3.87E-09
UBE2E3	-1.375958728	0.00022948	0.001136382
PCYOX1	-1.375907586	1.65E-06	1.32E-05
PRADC1	-1.375565548	9.00E-08	9.26E-07
HIST1H2BC	1.374793253	0.004067366	0.014368485
NSUN6	1.37478915	5.44E-06	3.95E-05
CRISP3	1.37473467	0.028157232	0.073383663
MRPS36	-1.374644539	6.73E-09	8.52E-08
RP1-142L7.8	-1.374397644	6.95E-06	4.92E-05
CRIP2	1.373203946	0.000391253	0.001839868
GLI3	1.372895907	6.68E-05	0.000382418
ECI2	-1.372652858	0.000201005	0.001011096
FEN1	1.372426169	2.72E-08	3.08E-07
TRIM28	1.372322947	2.32E-10	3.83E-09
CLYBL	-1.372136174	1.73E-10	2.93E-09
RBM12B	1.372121656	1.25E-11	2.56E-10
MAZ	1.372091663	6.23E-10	9.53E-09
RAE1	1.372073771	1.77E-15	6.47E-14
BAIAP2	1.372037868	1.23E-07	1.24E-06
ADAMTSL3	-1.371872195	1.61E-18	9.91E-17
MBOAT7	1.370734062	7.56E-11	1.36E-09
RP11-363E7.4	-1.369606672	1.37E-06	1.12E-05
PHLDA3	-1.369486306	1.71E-20	1.47E-18
EP300-AS1	1.369263039	0.000173622	0.000887161
IGIP	-1.368872894	3.76E-07	3.46E-06
AEBP1	1.36878788	7.65E-05	0.00043106
SLC4A8	1.36833669	1.55E-05	0.000101562
KIF23	1.366476815	2.90E-06	2.22E-05
ENAH	1.366188348	2.66E-08	3.03E-07
CCNF	1.36611233	4.17E-11	7.84E-10
NRARP	1.365757628	7.59E-07	6.57E-06
MYBL2	1.365331689	2.08E-05	0.000132589
E2F7	1.364621223	1.12E-06	9.29E-06
MGST3	-1.364440376	5.89E-07	5.25E-06
ERN1	1.363431982	5.18E-08	5.59E-07
SLC31A2	-1.363370558	6.83E-08	7.15E-07
CTH	-1.363294974	5.23E-08	5.63E-07
LOC100286925	-1.363202386	2.16E-11	4.31E-10
LOC692247	1.363114738	9.42E-05	0.000519921
NMRK1	-1.362399193	1.86E-07	1.81E-06
BZW2	1.362320572	1.36E-12	3.23E-11
COL13A1	1.361174766	3.03E-05	0.000186396
PHACTR2	-1.360743721	9.66E-09	1.19E-07
CAPZA2	-1.360246938	4.61E-09	6.01E-08
RAI2	-1.360207065	0.002338921	0.008879617
NR2F1-AS1	-1.360087377	9.37E-10	1.39E-08
HDGF	1.359859657	3.05E-11	5.91E-10
CD58	-1.35900452	1.07E-06	8.92E-06
SH3BP5	-1.358663821	3.81E-09	5.05E-08
VSTM4	-1.358469484	1.74E-18	1.06E-16
LIN7A	-1.358081972	0.000370405	0.001754401
CPA3	-1.357632673	0.000104326	0.00056707
ADAM8	1.357344236	2.74E-06	2.11E-05
ELAVL2	1.357250718	0.002728438	0.010160674
LINC00116	-1.356966743	4.31E-09	5.66E-08
RGS3	-1.356658893	3.18E-11	6.13E-10
CORO1C	-1.356037975	1.14E-09	1.66E-08
TMEM126B	-1.35547769	6.55E-06	4.67E-05
FAM172A	-1.354955775	1.81E-07	1.77E-06
NAA25	1.354649623	1.66E-08	1.96E-07
NKIRAS1	-1.354638519	4.28E-11	8.00E-10
ZSCAN16	1.354613746	2.31E-11	4.59E-10
GFPT2	-1.354373909	7.50E-10	1.13E-08
[truncated: 19,656 more rows]
