# Supplementary material for: Comprehensive research into prognostic and immune signatures of transcription factor family in breast cancer
Source: BMC Med Genomics. 2023 Apr 25;16:87. doi: 10.1186/s12920-023-01521-y (PMC10127334; doi:10.1186/s12920-023-01521-y)
Supplement: Supplementary file 1 — Additional file 1. R code and data. [file 12920_2023_1521_MOESM1_ESM.zip › Supplementary R code and data/DEGs/GSE42568/GSE42568_s1.txt]

GSM1045191
GSM1045192
GSM1045193
GSM1045194
GSM1045195
GSM1045196
GSM1045197
GSM1045198
GSM1045199
GSM1045200
GSM1045201
GSM1045202
GSM1045203
GSM1045204
GSM1045205
GSM1045206
GSM1045207
