# Supplementary material for: Comprehensive research into prognostic and immune signatures of transcription factor family in breast cancer
Source: BMC Med Genomics. 2023 Apr 25;16:87. doi: 10.1186/s12920-023-01521-y (PMC10127334; doi:10.1186/s12920-023-01521-y)
Supplement: Supplementary file 1 — Additional file 1. R code and data. [file 12920_2023_1521_MOESM1_ESM.zip › Supplementary R code and data/DEGs/GSE42568/GSE42568_s2.txt]

GSM1045208
GSM1045209
GSM1045210
GSM1045211
GSM1045212
GSM1045213
GSM1045214
GSM1045215
GSM1045216
GSM1045217
GSM1045218
GSM1045219
GSM1045220
GSM1045221
GSM1045222
GSM1045223
GSM1045224
GSM1045225
GSM1045226
GSM1045227
GSM1045228
GSM1045229
GSM1045230
GSM1045231
GSM1045232
GSM1045233
GSM1045234
GSM1045235
GSM1045236
GSM1045237
GSM1045238
GSM1045239
GSM1045240
GSM1045241
GSM1045242
GSM1045243
GSM1045244
GSM1045245
GSM1045246
GSM1045247
GSM1045248
GSM1045249
GSM1045250
GSM1045251
GSM1045252
GSM1045253
GSM1045254
GSM1045255
GSM1045256
GSM1045257
GSM1045258
GSM1045259
GSM1045260
GSM1045261
GSM1045262
GSM1045263
GSM1045264
GSM1045265
GSM1045266
GSM1045267
GSM1045268
GSM1045269
GSM1045270
GSM1045271
GSM1045272
GSM1045273
GSM1045274
GSM1045275
GSM1045276
GSM1045277
GSM1045278
GSM1045279
GSM1045280
GSM1045281
GSM1045282
GSM1045283
GSM1045284
GSM1045285
GSM1045286
GSM1045287
GSM1045288
GSM1045289
GSM1045290
GSM1045291
GSM1045292
GSM1045293
GSM1045294
GSM1045295
GSM1045296
GSM1045297
GSM1045298
GSM1045299
GSM1045300
GSM1045301
GSM1045302
GSM1045303
GSM1045304
GSM1045305
GSM1045306
GSM1045307
GSM1045308
GSM1045309
GSM1045310
GSM1045311
