# Supplementary material for: Comprehensive research into prognostic and immune signatures of transcription factor family in breast cancer
Source: BMC Med Genomics. 2023 Apr 25;16:87. doi: 10.1186/s12920-023-01521-y (PMC10127334; doi:10.1186/s12920-023-01521-y)
Supplement: Supplementary file 1 — Additional file 1. R code and data. [file 12920_2023_1521_MOESM1_ESM.zip › Supplementary R code and data/DEGs/GSE42568/merge.txt]

Gene_Symbol	GSM1045191	GSM1045192	GSM1045193	GSM1045194	GSM1045195	GSM1045196	GSM1045197	GSM1045198	GSM1045199	GSM1045200	GSM1045201	GSM1045202	GSM1045203	GSM1045204	GSM1045205	GSM1045206	GSM1045207	GSM1045208	GSM1045209	GSM1045210	GSM1045211	GSM1045212	GSM1045213	GSM1045214	GSM1045215	GSM1045216	GSM1045217	GSM1045218	GSM1045219	GSM1045220	GSM1045221	GSM1045222	GSM1045223	GSM1045224	GSM1045225	GSM1045226	GSM1045227	GSM1045228	GSM1045229	GSM1045230	GSM1045231	GSM1045232	GSM1045233	GSM1045234	GSM1045235	GSM1045236	GSM1045237	GSM1045238	GSM1045239
A1BG	3.403199472	4.037232888	3.860598391	3.937073932	3.937073932	3.703477354	4.107623012	4.037232888	3.481864969	4.037232888	4.284477063	3.890310113	4.037232888	3.937073932	3.987475301	3.611296828	4.037232888	4.037232888	4.09528838	4.732309804	4.887743491	4.037232888	4.037232888	4.262877032	3.849209428	4.022775994	4.037232888	5.231919428	4.649921166	3.424219495	4.037232888	4.037232888	4.934839092	5.164186407	3.937073932	5.006635444	4.037232888	4.037232888	3.977481698	4.037232888	3.62768297	4.037232888	5.304067819	3.937073932	4.28855332	5.084560759	4.037232888	7.842703193	4.457388243
A1BG-AS1	4.045971417	4.219687977	4.280794818	4.066748321	4.066748321	4.066748321	4.045971417	4.066748321	4.219687977	4.280794818	4.280794818	4.170917915	4.219687977	4.161794234	4.055843778	4.045971417	2.97136729	4.641986786	5.206122511	4.219687977	4.372948207	4.224644837	4.084979222	4.409718231	4.157106968	4.066748321	6.063926359	4.280794818	4.219687977	4.219687977	4.280794818	4.219687977	4.219687977	4.975175182	4.439588599	4.605064486	4.229657409	5.146434894	4.280794818	4.195102436	4.280794818	4.280794818	5.432732647	4.280794818	4.280794818	4.983165101	3.985523425	5.013546974	4.045971417
A1CF	2.319143197	2.320107263	3.449948183	2.376033646	2.320107263	2.320107263	2.320107263	2.320107263	2.363784343	2.323082353	2.392123931	2.320107263	2.62324565	2.320107263	2.329883089	2.320107263	2.478039724	2.334740835	2.538250461	2.799754124	2.465628591	2.320107263	2.372283083	2.35920734	2.319143197	2.319143197	3.892420262	2.320107263	2.321275939	2.319143197	3.498464568	2.328191223	2.320107263	2.335798297	2.415338319	2.441425416	2.320107263	2.337845678	2.320107263	2.320107263	2.320107263	2.703745037	2.802845119	2.320107263	2.320107263	2.320107263	2.320107263	2.320107263	2.321808335
A2M	6.435411966	6.42326015	3.687021005	6.384210206	6.557869836	6.203331761	6.275540624	6.555385651	5.938598069	6.423512292	6.117913629	6.262233616	6.136544812	6.436507521	6.141951296	6.414890186	5.99642038	5.900496284	6.222951856	5.817355039	6.147837412	5.56587697	7.071342391	5.015261349	6.68077838	6.009980449	3.743105083	6.072699813	5.958530916	6.340402416	6.485679821	6.285624426	6.596846461	5.948367171	5.740044913	5.972621228	5.864444516	5.787400366	6.612274841	5.995426681	5.730053153	5.428137267	6.274095101	5.757132301	6.164215011	6.775483136	6.163970021	5.732525329	6.614608026
A2M-AS1	4.355746679	3.154174213	2.751122809	2.775390238	4.385986986	4.386268967	4.020623234	4.309158376	4.216732627	3.295615322	4.021343817	4.363828936	4.029783208	4.393917024	4.177580528	3.754757909	4.072814027	2.750753596	2.775390238	2.773567417	2.775390238	2.74032974	2.957514933	3.04866352	3.140240099	3.130666804	2.773567417	2.706527784	2.775390238	2.775390238	3.219912401	2.775390238	2.956410275	2.775390238	3.082417102	2.773567417	2.775390238	2.775390238	2.775390238	2.775390238	3.663575235	2.773567417	2.781507406	2.775390238	2.816297699	3.980122585	2.762010994	2.775390238	3.732182762
A2ML1	2.322337959	2.430960246	2.972332719	2.322337959	2.322337959	2.322337959	2.322337959	2.322337959	2.322337959	2.322337959	2.322337959	2.322337959	2.322337959	2.322337959	2.322337959	2.322337959	2.363694969	2.322337959	2.537476082	2.322337959	2.450520267	4.151149904	3.059150835	2.322337959	2.322337959	3.608440495	2.349138281	2.325488681	2.492032677	2.312811642	2.37766603	2.345093571	2.322337959	2.322337959	3.872332568	2.322337959	2.384008438	2.312811642	2.635290559	2.322337959	2.322337959	2.322337959	2.347080992	2.339414828	2.322337959	2.322337959	2.381740968	2.322337959	2.724850511
A2MP1	2.320374858	4.185252285	4.86021621	3.588333211	2.320374858	2.320374858	2.320374858	2.378485857	2.320374858	2.320374858	2.320374858	2.322534755	2.320374858	2.322476524	2.312811642	2.356747655	2.320374858	2.320374858	2.320374858	2.320374858	2.707651739	2.320374858	2.320374858	2.320374858	2.320374858	2.320374858	3.683065456	2.320374858	2.320374858	2.320374858	2.475898135	2.508109789	2.320374858	2.320374858	2.450602732	2.320374858	2.312811642	2.320374858	2.320374858	2.320374858	2.312811642	2.320374858	2.320374858	2.320374858	2.320374858	2.320374858	2.320374858	2.320374858	2.320374858
A4GALT	2.58957539	2.999457885	2.35773994	2.800801446	2.35773994	2.35773994	2.35773994	2.35773994	2.35773994	2.35773994	2.35773994	2.35773994	2.499365932	2.35773994	2.35773994	2.386345346	2.35773994	2.35773994	2.35773994	2.35773994	2.420547909	2.35773994	2.402798971	2.35773994	2.35773994	2.35773994	3.183953291	2.35773994	2.35773994	2.312811642	2.937773382	2.35773994	2.35773994	2.35773994	2.686699687	2.35773994	2.35773994	2.35773994	2.35773994	2.35773994	2.35773994	2.35773994	2.396926216	2.35773994	2.35773994	2.35773994	2.35773994	2.454308578	2.35773994
A4GNT	2.312811642	2.312811642	2.312811642	2.312811642	2.312811642	2.312811642	2.312811642	2.312811642	2.312811642	2.312811642	2.312811642	2.312811642	2.312811642	2.312811642	2.312811642	2.312811642	2.312811642	2.312811642	2.312811642	2.312811642	2.312811642	2.312811642	2.312811642	2.320357689	2.312811642	2.312811642	2.312811642	2.312811642	2.312811642	2.312811642	2.312811642	2.312811642	2.312811642	2.312811642	2.359814889	2.312811642	2.502930279	2.312811642	2.312811642	2.312811642	2.312811642	2.312811642	2.312811642	2.312811642	2.312811642	2.312811642	2.312811642	2.312811642	2.312811642
AA06	2.413270581	2.868403196	3.635267871	2.882646879	2.413270581	2.640178544	2.413270581	2.413270581	2.410653172	2.413270581	2.627164817	2.413270581	2.413270581	2.432635159	2.413270581	3.492916704	2.431568849	2.413270581	2.413270581	2.413270581	2.510608123	3.044134613	2.413270581	2.413270581	2.435680449	2.502431459	2.660613695	2.413270581	2.413270581	2.413270581	3.172142892	2.413270581	2.413270581	3.219024569	2.413270581	2.413270581	2.4194102	2.413270581	2.423491866	2.413270581	2.413270581	2.410653172	2.522710126	2.523002037	2.413270581	2.413270581	2.413270581	2.413270581	2.488660179
AAAS	4.707634865	5.3246961	4.901177964	4.704478778	5.199154644	5.496418479	4.956085989	4.995674211	5.34438791	5.06703325	4.859781385	5.445907651	5.02380681	5.084409794	4.913589822	5.883622623	4.86423857	4.859781385	5.422876031	5.13853547	4.378481007	5.45584631	5.501629994	4.692463757	5.203699528	5.144788534	4.692463757	5.368841107	4.759866166	4.631659339	5.807935802	4.746727642	4.772075147	5.397070636	4.970431432	4.968985298	4.859781385	5.533618875	5.392146221	5.268846036	5.143679553	5.203676856	4.865767597	5.223272018	6.211762734	5.516601263	5.571627803	5.560617481	5.038910457
AACS	10.56938345	5.003791918	6.678966057	8.425921485	8.152220163	8.397613207	8.309242543	7.954906319	9.599072322	11.65286615	8.309911684	9.806084696	8.425921485	8.838670293	8.54921807	9.302318488	8.977351107	7.695062049	9.053119751	7.551633875	7.462804045	8.149349376	7.850650927	8.211496434	7.81267926	7.773357923	6.423134296	8.425921485	7.951681712	7.692296196	6.832605145	7.623704271	9.289906278	9.22131555	7.684141966	8.396153505	7.86731681	8.497184528	9.733260308	9.275963488	9.03161309	7.930037885	8.034668001	8.859515177	9.629814612	7.917711688	8.063362931	8.658599721	8.612404447
AACSP1	2.312811642	2.312811642	2.544937606	2.312811642	2.312811642	2.312811642	2.361367342	2.33052397	2.347472408	2.312811642	2.312811642	2.312811642	2.834784899	2.312811642	2.312811642	2.312811642	2.312811642	2.312811642	2.312811642	2.312811642	2.312811642	2.312811642	2.312811642	2.312811642	2.312811642	2.312811642	2.312811642	2.386412195	2.312811642	2.312811642	2.347738762	2.312811642	2.312811642	2.312811642	3.032272427	2.314550349	2.312811642	2.312811642	2.338267982	2.312811642	2.312811642	2.312811642	2.312811642	2.312811642	2.312811642	2.312811642	2.312811642	2.312811642	2.312811642
AADAC	4.138020791	2.749207655	3.925039706	2.395231084	7.038266837	3.0428582	5.02105685	4.561661476	6.963159231	5.788896741	3.975643315	4.738187531	2.33032704	4.775117757	4.71345708	7.047942051	7.833347992	2.312811642	2.359984143	2.312811642	2.312811642	2.312811642	2.312811642	2.312811642	2.312811642	2.312811642	2.312811642	2.312811642	2.312811642	2.312811642	2.875268035	2.363978182	2.312811642	2.312811642	2.312811642	2.341518987	2.312811642	2.312811642	4.523165496	2.312811642	2.320960348	2.312811642	2.312811642	2.312811642	2.312811642	2.312811642	2.312811642	2.312811642	3.902558255
AADACL2	2.312811642	3.903637684	2.312811642	2.312811642	2.312811642	2.312811642	2.312811642	2.312811642	2.312811642	2.312811642	2.400354482	2.317838771	2.312811642	2.312811642	2.324738061	2.312811642	2.4704504	2.312811642	2.312811642	2.312811642	2.312811642	2.312811642	2.312811642	2.312811642	2.312811642	2.312811642	2.312811642	2.312811642	2.312811642	2.312811642	2.312811642	2.312811642	2.312811642	2.312811642	2.312811642	2.312811642	2.312811642	2.312811642	2.312811642	2.312811642	2.312811642	2.312811642	2.490045775	2.407215128	2.312811642	2.312811642	2.312811642	2.321774367	2.312811642
AADACP1	2.312811642	2.312811642	2.312811642	2.312811642	2.350576935	2.312811642	2.312811642	2.312811642	2.312811642	2.312811642	2.312811642	2.312811642	2.577762295	2.362985566	2.312811642	2.312811642	2.312811642	2.312811642	2.312811642	2.312811642	2.312811642	2.312811642	2.312811642	2.637585732	2.312811642	2.312811642	2.312811642	2.312811642	2.312811642	2.314891511	2.312811642	2.312811642	2.312811642	2.312811642	2.312811642	2.312811642	2.312811642	2.312811642	2.312811642	2.312811642	2.312811642	2.312811642	2.312811642	2.312811642	2.312811642	2.312811642	2.312811642	2.312811642	2.312811642
AADAT	2.37758022	2.371413646	2.371413646	2.8104871	2.371413646	2.371413646	2.371413646	2.371413646	2.371413646	3.735246144	2.371413646	2.371413646	2.371413646	2.371413646	2.312811642	2.870513106	2.371413646	2.371413646	3.269361413	2.371413646	3.495486721	2.371413646	2.420518886	2.371413646	2.385289921	2.944099138	2.644997893	2.371413646	2.373365429	2.371413646	2.371413646	2.371413646	2.327586932	2.329647979	5.052099139	2.371413646	2.437279888	2.371413646	2.371413646	2.371413646	2.691603988	2.371413646	3.779512515	2.371413646	2.371413646	2.371413646	2.371413646	2.371413646	2.371413646
AAED1	7.389744406	5.867321637	4.081635106	5.900778629	6.956532159	5.824933608	7.244990862	6.625008166	7.351546913	6.846106438	6.716757746	7.005048757	6.958174542	6.524952125	7.410657952	5.849414544	5.814903615	4.711814979	5.495820759	4.304954878	5.754907179	6.597355927	6.126101365	6.225439538	6.255305915	6.146196363	5.069458877	5.519307865	5.787966676	5.64879905	6.731515565	5.525745083	6.368009257	5.495820759	5.069458877	5.416583832	4.845149957	4.991078349	6.321011361	5.276857104	5.434255222	6.675569613	5.069458877	6.136604368	5.00278275	6.52177084	5.482265001	5.495820759	5.639997615
AAGAB	2.883760865	2.883760865	2.883760865	3.458147916	2.783953586	2.524335435	2.883760865	2.398534033	2.486736138	2.883760865	2.486736138	2.588474209	2.883760865	2.500887651	2.727250742	2.486736138	2.459512941	2.883760865	2.883760865	2.883760865	3.459144589	2.883760865	3.193687011	3.260445485	3.894214155	2.494704668	5.02198449	2.524484939	2.883760865	3.024663009	2.486736138	3.785388413	2.883760865	2.883760865	2.993441611	2.892997516	2.883760865	3.012292496	2.486736138	2.883760865	3.252862649	3.068365046	4.397441843	2.98713124	2.883760865	2.883760865	2.883760865	3.956273476	2.883760865
AAK1	3.023590589	3.218323241	2.604565959	3.018734486	3.211659691	2.961360023	2.57299222	3.211659691	2.720925152	3.036575557	2.905203016	2.521643363	3.018734486	2.606410255	2.782139641	3.225329117	2.598977771	3.018734486	3.211659691	3.018734486	3.124368569	2.57299222	4.237279512	2.932312274	2.521643363	2.349660804	3.018734486	2.750757515	2.655601251	2.690107931	3.018734486	3.018734486	2.603251415	3.28267553	3.211659691	3.109853878	2.533460212	3.284381176	3.211659691	2.606799621	2.521643363	2.599371052	2.57299222	3.018734486	2.549388104	3.211659691	3.211659691	3.211659691	2.863972067
AAMDC	6.537909485	5.502368907	5.550625529	5.502368907	6.894650698	7.368233735	7.222808474	7.288130707	7.550785777	6.556920987	6.396230239	7.255247715	6.76895745	7.196061651	7.421823052	6.498188238	7.031276963	5.569593948	7.983787577	5.588758537	5.918963109	6.498804269	5.634720758	4.812532842	5.503577741	5.502368907	6.715981934	5.613482422	5.163358035	5.589094314	5.550625529	5.542000814	6.334587497	6.146022984	5.1038316	5.589094314	5.829967061	5.502368907	5.595216592	5.676672851	5.861397341	6.088619804	5.819197581	5.554336907	5.495807658	6.132060114	5.679626382	7.061964277	5.685761164
AAMP	5.761740665	5.47596272	4.782154879	5.156182749	6.106343506	6.19494871	6.175459283	6.256212757	7.002130502	5.655694506	5.716562428	7.061995459	6.060859934	6.765152217	6.724949558	5.72557429	6.177468391	6.208654077	5.721836287	5.876312049	4.782154879	7.637826276	6.205199714	5.159676997	5.93813722	6.563399867	4.074451021	7.229261917	5.837743196	5.535050744	4.782154879	4.016778932	6.092944043	8.673972708	6.433439599	5.684914596	7.064969245	5.729881071	5.302562999	6.802095499	7.670882891	6.596087649	6.835595444	6.407380802	5.849417602	6.235181574	6.351288917	6.593320842	6.604023582
AANAT	2.312811642	2.312811642	2.391704502	2.392040246	2.312811642	2.312811642	2.312811642	2.312811642	2.312811642	2.312811642	2.498554116	2.312811642	2.312811642	2.312811642	2.312811642	2.312811642	2.312811642	2.312811642	2.312811642	2.312811642	2.312811642	2.312811642	2.312811642	2.312811642	2.312811642	2.312811642	2.312811642	2.312811642	2.312811642	2.312811642	2.312811642	2.312811642	2.312811642	2.312811642	2.312811642	2.312811642	2.312811642	2.312811642	2.312811642	2.312811642	2.312811642	2.396536171	2.312811642	2.312811642	2.312811642	2.312811642	2.312811642	2.312811642	2.312811642
AAR2	7.157629099	4.792120624	6.346010813	4.702498364	7.432665797	7.602250772	7.373227341	6.895067893	7.363561323	8.085935783	6.463182421	7.332218152	6.793151456	7.240137188	7.432230495	6.888182649	7.202059802	7.197402116	7.774872881	6.782818016	6.434842401	7.783536372	6.885924231	6.658059928	7.416945675	6.314397666	4.591372952	7.582878493	7.041708591	6.707748254	5.925949645	6.568468636	7.39022736	7.523344123	6.283918484	6.662563321	8.185319296	6.889712882	6.946085908	7.078968468	7.191537591	6.890979638	5.790816782	7.610113543	7.653182828	7.244814889	6.735453794	7.337813445	7.281677292
AARS	7.854386582	5.426827437	6.472533263	7.33570507	8.019426178	8.346111825	8.271494486	8.053692019	8.214056547	8.530757684	6.960107121	8.310094941	7.441244828	8.434625448	8.491381115	7.838575451	7.823361043	7.309356787	7.575896476	6.581639882	7.101875605	10.23882538	7.518009077	7.856021912	8.248533225	9.206398643	6.256191584	9.294437927	8.781483017	8.462113681	8.874483257	7.612077184	7.701706549	9.057094594	8.672681903	6.580249124	8.212925864	6.75080183	8.688773905	7.778254357	9.621654532	8.57773166	7.856997091	8.889013687	8.19251837	7.641990477	8.844011824	7.067441601	8.455663003
AARS2	5.6838986	5.53744043	5.647837496	5.471699913	5.495211415	5.798082942	5.687542072	6.079220223	5.259996692	6.219809403	5.824805361	5.571937389	5.523337496	5.441578596	5.742741837	5.965447213	5.654349942	6.454788118	6.606507367	6.129387034	5.789303221	6.882403366	6.464645665	6.721307972	6.261946102	6.155457429	7.946319285	6.44561646	5.692989243	5.907600521	6.677140237	5.738948343	6.051842283	6.856246499	7.113092537	5.920728643	6.381937329	6.790169947	6.023551773	6.244742668	6.677099922	6.460768542	6.319850824	5.617126394	6.620091697	6.605238217	6.339775562	5.728746944	6.70794522
AASDH	5.956766683	4.480280976	5.80738286	5.711275537	5.322305724	5.258767854	4.755565754	4.708324274	4.752695519	5.465934173	4.540356616	5.311981878	5.092038387	6.119838208	5.957378956	5.068513541	4.376449657	6.568318556	5.359524719	6.400193851	5.256228031	5.599869368	5.988346461	6.149087106	5.303888176	5.163229928	7.195984482	5.70654542	6.376692512	6.296324338	5.099747875	6.558514273	6.250673817	4.837720629	5.766402347	5.597005231	6.682360095	5.460468237	6.685176441	6.550833828	6.457247238	6.443140997	5.541444694	6.351542286	6.722731923	5.918245712	6.692017407	6.942208861	5.783262408
AASDHPPT	7.405815106	6.143432332	7.501571471	5.222431382	7.809420419	7.362708775	7.776041684	7.053507422	7.702350099	6.469524581	7.112503529	7.573658785	7.418522643	7.613952885	8.095045446	6.822993607	7.186648569	7.247055329	5.699151296	7.269020498	5.993396366	8.665847632	6.607327992	7.726487623	6.972869334	6.925628225	3.722540377	7.742523787	7.970724431	7.069694206	6.78992753	7.005972946	7.796266969	6.249090183	7.876190953	6.749806654	6.054411388	7.059623896	7.303763428	7.714583164	7.986126582	7.822521418	6.789338412	8.932699002	7.298261389	7.207690799	7.03732321	7.276995922	7.505893809
AASS	4.79362307	2.530409565	2.601878113	2.873490739	4.603369424	4.828118589	3.355555769	2.804903011	5.163660219	3.14691709	3.498282523	4.412514262	4.51256099	3.650729981	5.393227803	3.923334099	4.340795139	2.871427357	2.93532254	3.078001846	2.56608301	2.474292231	3.166395408	3.098278064	3.053736765	2.754880889	4.427196704	2.594605054	2.456391458	2.89367149	2.474292231	3.086690813	2.954325114	2.41212639	2.530409565	3.458295968	2.438618786	2.576717246	2.856202486	3.162812041	2.464469724	2.583361055	2.739475733	2.447799835	2.83464785	3.983803209	2.620834174	2.420538531	2.717030607
AATF	7.195365124	7.014226055	6.601081192	6.070148487	7.44679306	7.704382834	7.415518732	7.063659164	7.876022037	6.6993172	6.496083328	7.568741299	6.964412604	7.323246609	7.371836209	7.170019506	7.306435377	7.446196717	6.796373585	6.837014366	8.677768147	9.123796151	6.87615068	7.623722846	7.481164767	8.23640233	3.245067036	8.190221786	7.87894084	6.898616423	7.225112613	6.171829581	7.280622566	7.725481315	7.445205104	6.97997443	7.027089234	6.379981525	7.248941541	7.44394258	7.970135745	6.879986794	11.36511941	7.525214329	7.471427663	6.733026296	7.067871943	7.886872679	6.869214751
AATK	4.543087268	6.316888964	5.193966809	5.230504465	5.021040304	4.745091302	4.946997074	4.946997074	4.494821001	4.946997074	5.190670594	4.05599857	4.925559744	4.925559744	4.050889321	5.088312188	4.946997074	4.068524433	6.883243077	4.545010641	5.53487128	5.49925638	5.42229923	5.012266502	4.946997074	4.934179183	7.329098993	5.407537896	4.961490317	4.84614181	5.335744401	4.718649677	5.136245476	5.370565443	5.725654671	4.946997074	5.482336636	5.428002285	5.117193211	4.053902442	5.082063255	4.494821001	4.499086467	5.571659253	4.057948962	4.946997074	4.134955157	4.579749244	4.679754401
AB488780	3.229910809	3.080155393	3.229910809	3.641399729	3.821963209	3.906013159	3.516089253	3.580572497	3.738446955	4.040792812	3.229910809	3.737793816	4.661857876	3.324499693	3.304790771	3.519161497	4.600333048	3.229910809	3.229910809	3.336670782	3.577665219	3.785472197	3.345221715	3.418581205	3.229910809	3.536693585	3.984842602	3.438851265	3.229910809	3.17656944	3.45220486	3.399002589	3.229910809	3.229910809	3.698650985	3.774292414	2.959613588	3.446959947	3.229910809	3.229910809	3.229910809	3.229910809	3.229910809	2.963819688	3.229910809	3.252400246	3.194002012	2.60013791	3.229910809
ABAT	6.68020657	4.940250972	6.480088685	9.093811428	7.098703281	6.565980675	4.97029357	7.293467677	6.923401095	7.453054454	6.264937428	6.093570318	6.355662164	6.514577503	6.267982952	5.872965757	6.111065317	10.24140097	6.272018701	9.563167992	7.023807336	5.135887309	6.172908228	8.699278863	9.216924067	6.305379207	5.638842042	4.628800025	6.808606195	7.91842087	4.048621253	7.430502127	9.269201466	6.669110765	6.310025274	11.64170884	6.524869236	7.726504368	5.893598753	8.222663968	7.085118432	7.279021201	9.638854097	5.261515812	9.45095669	8.323269904	6.288621361	6.199649076	5.289426195
ABCA1	4.74225359	3.621144615	2.917082298	2.680316937	5.000490862	5.201275516	5.163087559	5.277720908	5.104825726	2.980592375	3.850745848	4.649731244	4.235824871	5.051686253	4.943972552	5.118651316	5.175544157	3.071147445	2.822581101	2.830067537	2.887166759	3.559361297	2.945205298	3.481628056	4.131080056	3.395924601	3.289468657	2.810591439	3.13323712	3.294875098	3.659179769	2.747236143	4.190561833	2.412513818	2.79856318	2.887166759	2.574631804	2.586351976	3.002235377	3.022947616	3.775808566	3.873206504	3.440719788	3.564190875	2.785382439	3.834076625	3.524161775	3.806775777	3.464067232
ABCA11P	4.168290023	4.168290023	4.706376484	6.281897879	4.168290023	4.429029841	4.050895423	4.67036735	5.469234429	4.168290023	4.168290023	4.766859692	5.846996033	5.11991912	4.508187472	4.168290023	4.168290023	4.168290023	5.009128917	4.05238135	4.017996393	4.051646205	4.168290023	5.499878596	4.168290023	4.489709997	5.151146939	4.168290023	3.564807843	5.057185528	3.935872744	4.183907508	4.974352298	3.190514103	3.562876704	4.054232097	3.502153656	4.407924485	3.907727597	4.371723756	4.04495847	3.085948185	3.802364877	4.398650445	3.92793898	4.953684866	4.036718566	4.168290023	3.438145189
ABCA12	5.606935974	2.428990137	2.380385596	2.464953286	2.380385596	2.312811642	2.380385596	2.380385596	2.380385596	6.800407541	2.380385596	2.380385596	2.380385596	2.380385596	2.380385596	2.380385596	2.380385596	2.380385596	2.380385596	2.646208566	2.380385596	2.380385596	2.380385596	2.312811642	2.312811642	2.380385596	2.632114643	2.44386461	2.550525016	2.510005469	2.380385596	2.622883657	2.778048495	2.435595916	2.380385596	2.380385596	2.954167526	2.380385596	2.40247958	3.020355842	2.393536412	2.380385596	2.380385596	5.469347908	3.627894624	2.380385596	2.603931403	2.380385596	2.710885225
ABCA13	2.315325464	2.312811642	2.312811642	2.312811642	2.312811642	2.312811642	2.324535117	2.312811642	2.312811642	2.312811642	2.312811642	2.312811642	2.312811642	2.312811642	2.312811642	2.312811642	2.379422826	2.312811642	2.312811642	2.312811642	2.312811642	2.312811642	2.312811642	2.312811642	2.312811642	2.312811642	2.312811642	5.686803192	4.534363364	2.312811642	2.312811642	2.312811642	2.312811642	2.312811642	2.312811642	2.312811642	2.312811642	2.312811642	2.312811642	2.312811642	2.312811642	2.312811642	2.312811642	2.312811642	2.312811642	2.312811642	2.312811642	2.312811642	2.312811642
ABCA17P	3.689837546	3.55376146	3.689837546	3.732703093	2.615030464	3.55376146	3.55376146	3.095027553	3.55376146	3.553991538	3.539669169	3.300869269	3.603278767	3.329519796	3.55376146	3.272360584	3.680093451	3.971950817	2.615030464	4.652726749	3.597102574	5.640645047	3.689837546	3.689837546	2.824169421	3.689837546	3.390061242	5.386013951	4.365762384	3.250488378	4.215011765	3.316396484	3.96603967	3.689837546	3.55376146	5.216568512	3.55376146	3.689837546	3.57850262	3.887040814	5.389289828	4.343147801	3.689837546	3.790709685	4.685223699	4.232821202	2.635580447	3.689837546	3.689837546
ABCA2	2.317534877	3.032680721	2.6091566	2.647974827	2.317534877	2.317534877	2.317534877	3.142190688	2.317534877	2.317534877	2.317534877	2.317534877	2.317534877	2.317534877	2.317534877	2.317534877	2.317534877	2.317534877	3.305295268	2.568611298	2.420642075	2.317534877	2.317534877	2.317534877	2.317534877	2.317534877	2.690445539	2.317534877	2.317534877	2.317534877	2.342817201	2.317534877	2.317534877	2.317534877	2.545034282	2.317534877	2.331548219	2.317534877	2.317534877	2.317534877	2.317534877	2.515296994	2.317534877	2.317534877	2.317534877	2.317534877	2.317534877	2.317534877	2.317534877
ABCA3	6.631840905	4.219598221	4.442445021	5.518721251	5.518721251	5.43803284	5.753726422	5.30146134	5.593321223	7.288520258	5.329748084	5.522296846	5.331815477	5.947888367	5.753726422	5.45892106	5.751057206	7.138727251	7.38542246	7.189626049	5.170060719	7.290086385	5.696904699	5.518721251	5.910426139	6.771511083	6.536476901	7.112178436	5.858155649	5.371803881	7.157623782	5.65013904	5.811325924	7.070509199	5.499625809	7.837240334	5.594648897	8.828164987	5.713187899	5.777645945	7.123421987	6.144046063	5.753726422	5.753726422	6.445121784	6.550476111	5.45892106	5.633626804	4.196873465
ABCA4	2.312811642	2.312811642	2.312811642	2.312811642	2.312811642	2.312811642	2.312811642	2.312811642	2.312811642	2.312811642	2.312811642	2.312811642	2.312811642	2.312811642	2.312811642	2.312811642	2.312811642	2.312811642	2.312811642	2.312811642	2.594649821	2.312811642	2.312811642	2.312811642	2.312811642	2.312811642	2.328174296	2.312811642	2.312811642	2.312811642	2.312811642	2.312811642	2.312811642	2.312811642	2.318222159	2.312811642	2.312811642	2.312811642	2.312811642	2.312811642	2.312811642	2.312811642	2.318633759	2.312811642	2.312811642	2.312811642	2.312811642	2.312811642	2.312811642
ABCA5	5.391809533	3.946703448	3.898395109	4.562273427	5.966654592	5.062968634	4.58704626	5.136512469	5.034804847	4.675950468	4.633495544	5.109032949	4.93659233	6.014220726	5.262316401	4.292139891	4.266808524	3.397794107	2.982690911	3.358276349	4.341380376	3.134125451	3.505559733	3.60052854	3.719202143	3.664758618	4.386067823	3.944947737	3.826295468	3.796095813	3.468516378	3.731747078	4.593085987	3.480708918	3.691817574	3.705473116	3.363638105	3.405073175	3.364352873	3.800036202	3.525484685	3.142414176	3.645394149	4.281008014	3.490030686	4.061869015	3.522907553	4.23995011	3.714909261
ABCA6	6.422206511	2.625552102	2.739776292	2.433961083	6.547279496	6.769449896	5.693839981	6.424203009	7.085151648	4.561342252	5.607829133	6.916043553	5.806514307	6.92303334	6.722319354	6.807377565	7.330479151	2.431393124	2.431393124	2.431393124	2.431393124	2.431393124	2.432458031	5.111335846	2.564848281	2.847067824	2.431393124	2.432458031	2.432458031	2.431393124	2.432458031	2.431393124	3.965388026	2.431393124	2.432458031	2.690491438	2.312811642	2.44306361	2.35894164	2.432458031	2.312811642	2.506053242	2.432458031	2.312811642	2.432458031	3.935568281	2.899713533	2.34059475	2.449384063
ABCA7	4.966317561	7.15529759	8.115402547	6.705206062	5.261448584	5.000363262	5.174183218	5.174183218	4.622770782	5.222177867	5.162213159	4.526370654	5.174183218	4.997797011	5.332793984	5.727148497	5.162729195	4.966842453	6.013026977	5.222177867	5.883223006	5.222177867	5.56642577	7.090170611	5.767762069	5.833128198	8.339754292	5.222177867	5.981173611	4.730085498	8.313606095	5.575698217	5.076523498	6.775658494	6.562841032	6.322737373	5.130997243	5.731565085	6.2007467	5.404244716	6.087065193	5.098119979	5.222177867	5.222177867	6.027023907	5.627983334	6.399794599	5.174183218	5.174183218
ABCA8	2.312811642	2.312811642	3.207289319	2.312811642	2.55715667	2.312811642	2.312811642	3.398098944	2.568108356	2.312811642	2.312811642	2.312811642	2.965199661	3.045254204	2.312811642	2.312811642	2.312811642	2.312811642	2.312811642	2.312811642	2.373529214	2.312811642	2.312811642	2.312811642	2.312811642	2.312811642	2.312811642	2.312811642	2.312811642	2.312932733	2.312811642	2.333624814	2.312811642	2.312811642	2.312811642	2.312811642	2.312811642	2.312811642	2.312811642	2.312811642	2.312811642	2.312811642	2.312811642	2.312811642	2.312811642	2.313220211	2.312811642	2.312811642	2.312811642
ABCA9	3.957937878	3.978298013	2.446198078	2.682784007	4.558857138	4.089634205	2.6219507	4.698292839	5.124388119	3.881645191	4.869570071	3.936383944	5.696786721	3.810635806	3.856324503	3.391686475	3.864990519	2.446198078	2.446198078	2.732122171	2.446198078	2.446198078	2.446198078	2.372798411	2.497959237	2.617994562	3.22177629	2.446198078	2.312811642	2.446198078	2.446198078	2.446198078	2.446198078	2.446198078	2.312811642	2.697611279	2.538432543	2.561290144	2.312811642	2.446198078	2.353712148	2.446198078	2.446198078	2.446198078	2.446198078	2.970853405	2.483198252	2.446198078	2.936280412
ABCB1	2.517746381	2.453286222	2.978014436	3.550723457	2.723970333	2.37100887	2.515693696	2.384587275	2.491220178	2.382364038	3.039377654	2.380647259	2.669216129	2.378928918	2.378928918	2.645755709	2.46207973	2.539244123	2.378928918	2.749250964	2.812045332	2.37100887	2.675673824	3.349570221	2.57387893	2.423945965	2.953397341	2.342369028	2.37726109	2.508605362	2.408840271	2.820407895	2.436755558	2.378928918	2.378928918	2.516728385	2.407912161	2.388836178	2.37726109	2.378928918	2.379440323	2.378928918	2.609714248	2.37100887	2.378928918	3.142660556	2.719836551	2.398617861	2.422702947
ABCB10	6.571554021	5.67841582	5.236288285	5.164284831	6.758389623	7.061717728	7.015481168	6.762901874	7.343947008	5.663534606	5.642038199	6.966227155	6.472269579	7.010373296	6.849648472	6.800180574	7.086932172	7.188178589	6.090992215	6.143277255	4.443419807	6.33897125	5.163750203	6.140677062	6.634925617	7.189949463	4.216037247	8.038889865	7.999840285	7.484212822	6.325513688	6.267295927	7.089267663	5.395172461	6.150594056	6.747454705	5.57526354	5.372019623	5.548134594	7.546661127	6.085546341	6.562513987	4.892190234	7.03564388	6.419067561	5.977275768	6.72826128	5.787538578	6.712532519
ABCB11	2.312811642	2.808760026	2.312811642	2.312811642	2.312811642	2.312811642	2.312811642	2.312811642	2.312811642	2.312811642	2.312811642	2.312811642	2.312811642	2.312811642	2.312811642	2.312811642	2.312811642	2.312811642	2.312811642	2.331866485	2.312811642	2.312811642	2.312811642	2.312811642	2.312811642	2.312811642	2.312811642	2.312811642	2.312811642	2.312811642	2.312811642	2.312811642	2.31322063	2.312811642	2.312811642	2.312811642	2.312811642	2.312811642	2.312811642	2.312811642	2.312811642	2.345344569	2.312811642	2.312811642	2.312811642	2.312811642	2.315887277	2.312811642	2.312811642
ABCB4	2.312811642	2.524995698	6.125512622	2.312811642	2.708124938	2.312811642	2.480311299	2.312811642	2.383359292	2.312811642	2.47158509	2.312811642	2.47938022	2.337008908	2.32531074	2.312811642	2.319241221	2.450223376	2.312811642	2.336392259	2.559117351	2.312811642	2.312811642	6.901660661	2.31789866	2.312811642	2.919672358	2.312811642	2.443686012	2.330006991	3.162891249	2.395401609	2.312811642	2.312811642	2.318133374	2.396648924	2.312811642	2.312811642	2.312811642	2.312811642	2.312811642	3.05060394	2.340999259	2.323185033	2.312811642	2.312811642	2.417997423	2.337011996	2.316440357
ABCB5	2.327884526	2.704601153	2.312811642	2.312811642	2.312811642	2.417849537	2.312811642	2.312811642	2.852659443	2.34159022	2.413807556	2.312811642	2.348109844	2.312811642	2.334998016	2.312811642	2.312811642	2.312811642	2.312811642	2.312811642	2.312811642	2.312811642	2.312811642	2.312811642	2.312811642	2.315020632	2.312811642	2.312811642	2.312811642	2.312811642	2.312811642	2.312811642	2.345292842	2.312811642	2.312811642	2.312811642	2.312811642	2.312811642	2.312811642	2.312811642	2.312811642	2.312811642	2.312811642	2.312811642	2.312811642	2.312811642	2.312811642	2.312811642	2.313462585
ABCB6	4.534115408	4.0443307	3.573660454	3.872396534	4.272157716	4.545119053	4.511174738	4.793694293	4.53932793	5.246457422	4.240235864	4.453606526	4.016628481	4.619667982	4.424936622	4.34064318	4.132097238	4.272157716	4.835981791	4.322785395	4.40915037	4.749197493	4.058409027	3.925510377	4.223783507	3.897650713	4.272157716	4.870754486	4.531775764	4.868537392	4.343131368	4.335816372	4.272157716	4.821851103	4.379817786	3.90862545	5.167542448	4.228092465	4.196564032	4.207446235	4.328763846	3.476952294	4.063447476	4.931375826	3.991977371	3.978120724	3.986845921	4.272157716	4.265302651
ABCB7	6.30433112	6.162500973	5.760087975	6.559314272	5.794899263	7.207712401	7.033721068	6.255927444	7.463310021	5.83909783	6.554333787	6.587316283	7.060368798	6.579927335	5.894551431	6.224414555	6.53858815	5.400506962	4.999496632	5.657170776	5.627176103	5.727625589	6.517290805	5.853293246	5.680311375	5.895225478	5.727625589	4.457093726	5.349918945	5.790482422	4.999496632	6.125576558	5.214622802	5.014336695	5.763856695	5.806431439	5.201493177	6.443562159	5.290409955	6.163856389	4.981082423	6.155844393	5.836914149	5.511921478	5.967537691	5.826601393	5.222950888	5.662773928	5.160072127
ABCB8	2.770337435	3.871436655	3.165596719	3.321074914	2.767832761	2.98112488	3.013479157	3.111293233	2.845149552	3.113621204	3.090881613	2.717107136	2.780864866	2.981143062	2.7671355	3.113621204	2.7671355	3.113621204	3.013479157	3.269314285	3.395386509	3.323397089	3.076779674	3.409270954	3.429461186	2.888455008	3.113621204	3.113621204	3.017431315	3.284345431	3.836191115	3.113621204	3.051776475	2.99856032	3.09487919	3.222784897	3.00207119	3.329412457	3.309013533	2.709815899	3.301253242	3.305969967	3.113621204	3.06820002	3.197696574	2.99313021	3.062079214	2.86461424	3.201749585
ABCB9	3.723273448	4.188486819	4.188486819	4.065404755	3.747076778	3.970362664	2.856805296	3.27807335	3.230589245	4.179217079	4.188486819	3.737060889	4.056212382	3.745218497	4.188486819	4.029958172	3.3775042	3.724631272	4.462817954	3.597962837	5.087752499	4.357138885	4.986914721	3.974621415	4.179217079	4.564958477	4.738139934	3.614540467	4.395577061	4.188486819	4.909484031	4.319611827	2.983326269	4.188486819	4.587712703	4.562056828	4.897296294	4.188486819	4.188486819	3.735838038	4.188486819	4.61507642	4.188486819	4.044697717	4.188967305	3.9973283	4.188486819	4.188486819	4.188486819
ABCC1	5.934039328	5.93729258	3.982151491	4.74679261	5.26950172	5.225719678	5.142904145	5.435813858	4.804273746	6.929744229	4.991292841	5.192519717	4.829601618	5.527979837	5.089492506	4.884204498	5.243794982	5.5884076	5.326463093	5.505441646	5.420803325	6.489223086	4.963956468	5.771326252	6.01605603	6.515707576	5.447911779	6.058968825	5.714968897	4.563617309	4.881041448	4.690697101	5.388469233	6.011595016	7.331360298	5.536682072	6.383624059	5.150424086	5.769790272	5.076231876	6.311887111	4.694953158	5.754344843	5.737461123	5.812491787	5.316766955	4.393282424	5.132146426	5.265394931
ABCC10	5.618909304	5.702209122	5.24312432	5.177795465	5.897979621	5.969491775	4.622153959	5.522570129	5.111509872	5.847014948	5.56144294	4.837322553	5.012447161	5.115502549	5.510626688	5.607065715	5.642143539	6.621595385	7.407944212	6.637330714	6.185515442	7.59902213	6.560062179	6.532880084	7.18564303	7.307451526	8.045408866	6.900792916	6.639421929	5.939213545	6.2087251	6.214023089	6.144319941	7.8064983	6.660647755	6.609342365	7.708361505	6.406983969	7.500806563	6.025357866	6.82962152	6.278446946	6.687539032	6.496685903	6.619971316	6.463275855	6.813955836	4.855307842	7.239648688
ABCC11	3.108072034	3.350640697	2.323179037	3.238628954	2.323179037	2.323179037	2.750443633	2.323179037	2.323179037	5.581023887	2.371311612	2.323179037	2.424686112	2.323179037	2.323179037	2.317610716	2.323179037	3.171159151	3.108752758	3.381072953	2.405117544	2.323179037	2.323179037	2.317610716	2.323179037	2.323179037	2.39744699	2.487438245	2.616629438	3.467083283	2.423387086	3.538784879	2.801280279	3.13170619	2.323179037	2.317610716	6.525826714	2.323179037	3.559399138	3.732677141	4.957394582	2.388597286	2.330863599	3.380044882	3.571382602	2.753095534	3.698253769	2.358511531	2.403250111
ABCC12	2.321065462	2.312811642	2.35637893	2.479039457	2.312811642	2.312811642	2.356246178	2.329363959	2.312811642	3.396310692	2.312811642	2.318836091	2.312811642	2.312811642	2.328070643	2.312811642	2.312811642	2.312811642	2.360890527	2.312811642	2.312811642	2.312811642	2.312811642	2.312811642	2.312811642	2.312811642	2.542044922	2.312811642	2.312811642	2.312811642	2.312811642	2.312811642	2.312811642	2.312811642	2.312811642	2.312811642	2.40883031	2.312811642	2.312811642	2.312811642	3.629444083	2.312811642	2.312811642	2.312811642	2.312811642	2.312811642	2.314690747	2.312811642	2.312811642
ABCC13	2.321512254	2.540182393	3.082637945	2.705474865	2.312811642	2.312811642	2.318936072	2.312811642	2.312811642	2.312811642	2.312811642	2.312811642	2.312811642	2.312811642	2.312811642	2.312811642	2.312811642	2.312811642	2.380736618	2.312811642	3.219655376	2.312811642	2.312811642	2.312811642	2.312811642	2.312811642	2.330238086	2.326869086	2.467569233	2.312811642	2.343716814	2.312811642	2.312811642	2.571018728	2.312811642	2.31414681	2.312811642	2.312811642	2.312811642	5.064572289	2.312811642	2.312811642	2.31795329	2.312811642	2.312811642	2.312811642	2.312811642	2.312811642	2.312811642
ABCC2	2.335358101	2.312811642	2.312811642	2.312811642	2.356408867	2.492816152	2.312811642	2.312811642	2.312811642	4.175668138	2.329958251	2.464023966	2.312811642	2.324709778	2.312811642	2.312811642	2.514187834	2.312811642	2.312811642	2.312811642	2.312811642	2.312811642	2.312811642	2.312811642	2.312811642	2.312811642	2.425101117	2.312811642	2.312811642	2.312811642	2.818058742	2.312811642	2.312811642	2.312811642	2.312811642	2.312811642	2.312811642	2.312811642	2.312811642	2.312811642	2.312811642	2.312811642	2.312811642	2.312811642	2.312811642	2.312811642	2.312811642	2.314112394	2.376397156
ABCC3	3.307822933	3.589780889	3.59911536	3.902283443	3.248184833	2.858390329	2.858390329	3.272246287	3.589780889	3.04638812	3.536901714	2.858390329	3.222230158	3.272246287	3.222230158	3.589780889	3.04638812	5.593686167	3.589780889	5.209311536	3.925548076	3.59911536	4.315615603	4.33542445	3.641719071	3.272246287	5.019902235	3.04638812	3.272246287	4.246061373	3.614152374	3.589780889	3.272246287	4.456991329	4.354447654	3.300794524	7.84026556	3.589780889	5.241716245	3.721545722	3.87309275	5.43699911	3.627817842	3.272246287	3.589780889	3.589780889	3.865762755	3.361267055	6.93745588
ABCC4	2.321121119	2.389977032	2.347406075	2.543517746	2.312811642	2.312811642	2.312811642	2.312811642	2.36188417	2.352807765	2.336844824	2.312811642	2.312811642	2.317677404	2.312811642	2.312811642	2.312811642	2.312811642	2.312811642	2.312811642	3.184925861	2.31875738	2.312811642	2.360485322	2.312811642	2.312811642	2.312811642	2.479825372	2.687295936	3.383874463	2.643097223	2.804950594	2.312811642	2.312811642	2.328246057	2.312811642	2.848767559	2.312811642	2.383872506	2.312811642	2.312811642	2.327459057	2.312811642	2.337213323	2.312811642	2.312892053	2.313497306	2.312811642	2.396667411
ABCC5	3.802178205	3.998860075	3.609056704	4.087299467	3.312951637	3.850614889	3.810655086	4.226593512	3.181967167	3.223726582	3.425668073	3.890537581	3.312951637	4.403160004	3.335680241	3.003022501	3.528271041	4.616854842	4.309685695	4.122544486	5.06844877	4.892852386	4.078888541	3.913902774	6.354561106	4.212829654	4.087299467	4.187369817	4.278047091	3.913902774	4.216266552	3.913902774	4.087299467	3.913902774	5.573779249	6.689922067	6.17473933	4.962860652	4.932708144	5.223998034	4.682402972	3.998860075	5.229899431	4.480437307	7.683807316	5.009160331	3.897570947	3.593383419	3.998860075
ABCC6P1	2.326563824	2.312811642	2.465842642	2.312811642	2.316956751	2.578444318	2.332758594	2.312811642	2.316687397	2.312811642	2.312811642	2.312811642	2.556466142	2.509456482	2.401141475	2.312811642	2.312811642	2.389691175	2.312811642	2.312811642	2.808177944	2.312811642	2.312811642	2.312811642	2.312811642	2.312811642	4.406199668	2.312811642	2.312811642	2.31972666	2.470747057	2.373923182	2.425459099	2.312811642	2.312811642	2.312811642	2.312811642	2.312811642	2.328897416	2.312811642	2.312811642	2.312811642	2.567830965	2.312811642	2.312811642	2.313482716	2.312811642	2.442409783	2.312811642
ABCC8	2.312811642	2.312811642	2.312811642	2.376774031	2.312811642	2.312811642	2.312811642	2.639388661	2.312811642	3.470660643	2.312811642	2.312811642	2.341945523	2.312811642	2.312811642	2.312811642	2.312811642	2.56755634	2.4273185	3.4481773	2.312811642	2.312811642	2.337786001	2.312811642	2.312811642	2.312811642	2.312811642	2.312811642	2.312811642	2.312811642	2.312811642	2.561539077	4.425220722	2.312811642	2.312811642	3.523934546	2.312811642	2.326558951	2.312811642	2.353171574	2.312811642	2.312811642	2.480652133	2.312811642	3.358815274	3.541226652	2.312811642	2.312811642	2.312811642
ABCC9	2.312811642	2.774347433	2.400901171	2.312811642	2.451955198	2.697344474	2.400901171	2.377938286	3.754475285	2.312811642	2.312811642	2.402579192	2.390671754	3.060092103	2.430465297	2.312811642	2.936539227	2.312811642	2.312811642	2.354501764	2.312811642	2.312811642	2.312811642	2.400901171	2.312811642	2.312811642	2.400901171	2.312811642	2.312811642	2.312811642	2.692458932	2.312811642	2.312811642	2.312811642	2.312811642	2.312811642	2.312811642	2.312811642	2.312811642	2.312811642	2.312811642	2.312811642	2.312811642	2.312811642	2.312811642	2.319472032	2.312811642	2.312811642	2.312811642
ABCD1	3.443999236	3.713194276	3.172360706	3.172360706	3.646565056	4.56452418	3.51699796	3.418003687	4.268552085	3.426626082	3.003886889	3.69830413	3.562836111	3.320680153	3.344083948	5.573162443	4.043478877	3.778327977	3.47283088	3.63023698	3.320680153	4.231167953	3.176056345	3.024352631	3.602035157	3.542708937	4.702532678	4.171504353	4.322630039	2.6335996	5.325909096	3.306912063	3.320680153	3.320680153	3.320680153	3.046961035	3.672023209	3.172360706	3.237443949	3.298186848	4.423723325	3.195260915	3.481093757	4.170971758	3.195260915	3.172360706	4.191126007	3.697528154	3.003886889
ABCD2	4.058115356	2.796624101	2.777870972	2.312811642	3.012260471	5.901202297	4.334983477	4.178282673	5.754931674	2.371941382	2.347861259	5.609247291	2.588917291	5.622321572	5.827625889	6.49863731	4.304624742	2.312811642	2.312811642	2.312811642	2.312811642	2.312811642	2.312811642	2.312811642	2.312811642	2.312811642	2.312811642	2.312811642	2.312811642	2.312811642	2.312811642	3.037171605	2.392306384	2.312811642	2.312811642	2.312811642	2.312811642	2.312811642	2.312811642	2.312811642	2.312811642	2.312811642	2.312811642	2.312811642	2.312811642	2.312811642	2.312811642	2.312811642	2.312811642
ABCD3	6.199122876	4.685119378	5.738637068	6.039352977	6.133701246	5.957681921	5.926361745	5.871991195	6.06136815	5.721439322	6.1108375	6.022849797	6.043967199	6.180821089	6.028892388	5.723540204	6.011018329	5.819753191	5.544170564	5.728462006	5.889527502	6.08935949	5.278573612	5.277178909	5.98551527	6.549026152	4.639143771	6.066071399	6.241337614	6.206569349	5.003866898	5.838274242	6.652635379	5.550953499	5.888500612	7.407961488	5.711071334	6.471901198	6.419718066	6.827801427	5.543429718	6.284813204	6.428564244	6.270447758	6.068169348	5.871141129	6.365919788	7.116203363	6.173401489
ABCD4	4.804891585	4.780839046	4.209462892	4.67529279	4.7089375	4.615984404	4.436085906	4.707509494	4.841877797	4.707705747	4.634936601	4.96172447	4.690682921	4.629466611	4.615984404	5.09957288	4.615984404	4.770306457	4.703429551	4.493110757	4.444194869	4.433732629	4.731672752	5.005090417	4.927625526	4.583943105	4.198671001	3.928041792	4.098839902	4.581089748	4.475124406	4.36089119	4.615984404	4.659331233	4.704127076	4.822913168	4.409114434	4.615984404	4.747995887	4.574361261	4.976364762	4.379398083	4.365889252	4.517658458	5.054592927	5.095420761	4.557076422	4.293245687	4.905938335
ABCE1	7.302726807	6.110495291	7.495741609	6.807738145	7.313946129	7.255985913	7.091545317	6.727659353	7.306043097	6.253428551	7.776938371	7.263552641	6.71591016	7.279460162	7.325235153	6.677767186	7.239041355	7.231578162	6.882682595	6.903025009	7.17009186	6.971946192	6.876840215	7.217289324	6.936780538	8.028233013	6.590404524	8.366774519	8.536938373	8.137649183	6.550662313	7.938377696	7.573886712	6.116317987	7.400209943	7.076717527	7.996564475	6.818690258	6.801360412	7.275780011	7.130410898	8.140013004	6.550126557	8.03639011	7.404265396	6.258330257	7.235017886	7.235532149	7.841535523
ABCF1	6.418368471	6.685192535	7.005120229	5.223196864	6.968955221	7.633808141	7.490179486	7.137360133	7.765343979	6.644206101	6.678256184	7.466923409	6.230293817	7.52920082	7.920174635	6.35969897	7.355889017	7.621750057	7.76984543	6.954491045	5.525359351	9.16975727	6.931101678	7.079363997	8.080700324	8.437281965	4.765227469	7.404265024	7.015813936	7.546371686	7.276486077	7.081553879	6.983433745	8.992194521	8.21986657	6.369594981	8.699343553	7.00878838	7.608842375	7.795113782	8.976009666	7.465010666	7.9978878	8.390667149	7.658894034	6.357313781	7.372265863	6.205025492	8.026713058
ABCF2	4.96946834	3.518060053	4.209869111	3.6634085	4.464101667	5.339804487	4.933907757	5.033054161	4.785285523	3.941025111	4.493127812	4.545673224	2.653961316	5.259775663	4.824525938	3.854870078	4.388305505	4.955530679	4.823592412	3.479297148	4.154949494	5.916587215	4.588932983	3.6634085	5.610993593	5.819835978	4.260323442	6.864313167	5.913681405	4.830147469	3.518060053	3.12177414	5.626442578	6.538787024	5.649547795	4.481191092	4.956037841	5.012317112	5.638524984	4.293713561	5.610717901	3.6634085	4.958560322	5.815418228	5.215707651	4.945819935	4.843664052	5.280008269	5.46187319
ABCF3	3.966123867	4.098267046	4.098267046	4.098267046	4.098267046	4.11812446	4.098267046	4.098267046	4.098267046	4.098267046	4.098267046	4.098267046	4.098267046	4.098267046	4.287615372	4.098267046	4.098267046	4.098267046	4.930544202	4.098267046	4.098267046	4.22051492	4.230821299	4.098267046	4.108200043	4.098267046	4.098267046	4.692846065	4.098267046	3.934208502	4.098267046	3.99896591	4.098267046	4.965403409	4.511589285	4.098267046	5.313867366	4.098267046	4.414763528	4.098267046	4.653092936	4.098267046	4.098267046	4.239316814	5.118648088	4.340615762	4.098267046	4.098267046	4.098267046
ABCG1	5.425361445	4.22025575	3.783245976	3.225528233	4.86460712	6.268205946	4.470114105	5.901029786	5.152980052	4.901198407	3.860044759	5.533681318	4.625210053	5.367450678	3.890212478	5.942955204	5.608300467	6.981038845	6.69228378	6.706038265	5.842485835	4.146675401	5.042087155	4.891466656	6.317356285	5.100352919	4.716819154	3.465513244	3.849392141	6.197145541	3.449194615	6.122711274	5.594198396	4.875587889	3.636128487	6.187386369	3.887690495	5.205731652	4.244804479	5.261349183	5.804135876	6.290167429	5.944236716	7.747763905	5.312158107	6.475750884	6.404818092	5.484001298	4.914875751
ABCG2	2.398328328	5.214130079	2.394201598	2.394201598	2.40416513	2.334105611	3.220965583	2.398328328	2.398328328	2.398328328	3.283029903	3.492861776	2.398328328	2.754189078	2.72044713	2.312811642	2.398328328	2.957866366	2.40416513	2.42818835	2.394201598	2.398328328	2.414145489	2.476264709	2.740064869	2.404255073	2.485971938	5.236074818	3.753687166	2.401944563	2.334105611	3.34814061	3.79632345	2.627338878	5.288618699	2.40416513	2.394201598	2.874072276	2.334105611	2.40416513	2.395479232	2.40416513	2.40416513	2.334105611	2.406778842	2.623935456	2.394201598	2.334105611	2.40416513
ABCG4	2.312811642	3.672861724	3.174584291	4.077472173	2.514994287	2.345102148	2.514994287	2.514994287	2.514994287	2.514994287	2.514994287	2.514994287	2.560184439	2.491943512	2.514994287	2.514994287	2.514994287	2.669750949	2.905728274	2.514994287	3.022720307	2.69812242	2.728308127	2.589227385	2.514994287	2.514994287	2.575055299	2.514994287	2.514994287	2.49618309	2.514994287	2.63870068	2.514994287	2.547344946	2.945229351	2.514994287	2.530169518	2.514994287	2.514994287	2.514994287	2.514994287	2.712042545	2.519677611	2.514994287	2.514994287	2.514994287	2.514994287	2.684110159	2.514994287
ABCG5	2.312811642	2.312811642	2.312811642	2.449325718	2.312811642	2.312811642	2.881968721	2.763185141	2.312811642	2.331356186	2.312811642	2.312811642	2.312811642	2.312811642	2.312811642	2.312811642	3.57314473	2.312811642	2.312811642	2.312811642	2.312811642	2.312811642	2.312811642	2.312811642	2.312811642	2.312811642	2.312811642	2.312811642	2.312811642	2.312811642	2.312811642	2.312811642	2.312811642	2.312811642	2.312811642	2.312811642	2.312811642	2.312811642	2.312811642	2.312811642	2.312811642	2.312811642	2.312811642	2.312811642	2.312811642	2.312811642	2.312811642	2.312811642	2.312811642
ABCG8	2.312811642	2.312811642	2.312811642	2.559871109	2.312811642	2.312811642	2.312811642	2.312811642	2.312811642	2.312811642	2.312811642	2.312811642	2.312811642	2.312811642	2.312811642	2.312811642	2.312811642	2.312811642	3.242151257	2.312811642	2.312811642	2.312811642	2.312811642	2.312811642	2.312811642	2.312811642	2.312811642	2.312811642	2.312811642	2.312811642	2.312811642	2.312811642	2.312811642	2.312811642	2.312811642	2.312811642	2.312811642	2.312811642	2.312811642	2.312811642	2.316927381	2.312811642	2.312811642	2.312811642	2.312811642	2.313010987	2.312811642	2.312811642	2.312811642
ABHD1	2.367083808	3.067210953	2.507255418	3.429750622	2.367083808	2.367083808	2.367083808	2.839093818	2.367083808	2.367083808	2.367083808	2.367083808	2.726297418	2.367083808	2.367083808	2.541054015	2.407763372	2.312811642	2.367083808	2.312811642	2.312811642	2.367083808	2.324245984	2.32875171	2.312811642	2.312811642	2.668724456	2.312811642	2.312811642	2.312811642	2.312811642	2.312811642	2.312811642	2.312811642	2.31753961	2.312811642	2.312811642	2.312811642	2.312811642	2.312811642	2.313464786	2.312811642	2.312811642	2.312811642	2.312811642	2.312811642	2.312811642	2.321478147	2.312811642
ABHD10	6.0218078	5.665731449	5.672899381	4.752419818	5.345105087	6.688602825	6.386093757	6.281923977	6.392398475	5.826182161	5.640240257	6.923863691	4.72092006	6.718366225	6.638544689	5.787586143	6.430775176	5.720071912	5.512869613	4.66487255	3.947990851	6.958197436	4.902646954	5.459315443	6.429037631	6.73049628	4.049217603	5.817441459	5.711021399	5.672899381	5.207387637	4.965337553	6.141469542	4.644054936	5.582934743	5.335230012	5.973920831	5.27493575	5.560718856	6.603535131	6.349376565	5.509365051	5.491417606	7.216801879	5.875485894	5.681224974	5.884868501	6.144299123	5.992672961
ABHD11	2.312811642	2.765078274	3.228534661	2.60302622	2.810345942	2.321010545	2.321010545	2.84703058	2.539574385	2.6056083	2.321010545	2.321010545	2.576995025	2.321010545	2.312811642	3.036496778	2.683243719	2.321010545	2.321010545	2.358226136	3.391987969	2.321010545	2.321010545	2.328335885	2.321010545	2.321010545	2.499107618	2.321010545	2.321010545	2.321010545	2.617395518	2.321010545	2.312811642	2.360179357	2.321010545	2.321010545	2.321010545	2.884553325	2.321010545	2.321010545	2.321010545	2.368742504	2.321010545	2.321010545	2.321010545	2.321010545	2.321010545	2.321010545	2.322300637
ABHD12	5.886903476	4.61118418	3.673406711	4.519080234	6.136056969	6.537236323	5.526724638	4.724960337	6.704408052	6.383870085	6.236801993	5.886332607	4.533288204	6.007198353	6.114917711	6.276655552	6.58561109	4.957928332	7.867670783	4.571039615	4.61118418	7.066821151	5.758336697	4.46084785	5.063161542	7.563018595	4.837458173	6.995648953	6.537236323	5.013534359	6.236801993	5.23794778	6.33627482	7.848308081	5.859722559	6.529008251	5.509707424	7.581126897	7.178004363	6.311239906	6.994154531	6.711341003	6.05497793	6.653079993	4.973611326	6.001040806	6.108988297	7.202350981	5.903708608
ABHD13	4.116357758	2.967255635	3.178131218	3.582163066	4.160492322	4.066980334	4.545091636	3.934820587	4.986635496	3.481878697	4.554797579	4.195128137	3.407085462	3.910408925	4.304072705	3.553346312	4.504903101	3.296234725	3.295038143	3.295038143	3.629158028	2.843194746	3.194026993	4.044562091	3.923788332	3.529448914	2.967255635	3.184330987	3.410118684	3.545772324	3.13535837	3.624654743	3.915023622	3.380279747	3.167320381	3.50420543	2.754449387	2.856615039	3.054044743	3.397908831	3.505891946	3.678440321	3.312904376	3.244558841	3.228768372	3.541217878	3.473514695	3.601573946	3.296234725
ABHD14B	7.68146482	6.001590386	5.633235554	5.19079467	7.94517534	8.595348611	7.806537306	7.77619637	8.060690849	8.601224751	6.577518748	7.491256552	7.932153666	7.341426773	8.520128734	8.719344561	9.033488362	7.168818814	6.021998825	7.377408115	6.412794894	7.509700523	7.144176697	7.297362056	5.892821274	6.224715675	6.531843106	6.427286051	6.078567024	6.587563925	5.510056158	6.352441027	7.276213974	7.033821734	5.64285232	6.317643704	7.200567332	6.207247285	6.006231014	7.197476229	6.630125106	7.500546881	5.807063071	5.266713984	7.249078773	6.828930719	6.454848446	6.670954582	6.630275225
ABHD15	5.450692321	2.883273597	2.458564895	2.458564895	5.929717547	5.680777922	6.502991337	5.731381687	6.480889265	4.98976987	2.924123688	6.720330227	5.095571286	6.052516883	6.332595679	4.851290871	6.217211382	2.458564895	3.765411228	2.387203426	2.458564895	4.575537233	2.387203426	3.993093514	2.795978592	3.743711095	2.883273597	2.736638451	2.478564156	2.520596724	2.727540164	2.312811642	3.805552649	3.694649341	2.458564895	2.883273597	4.986231281	2.633004349	2.833053447	3.7765214	4.723707463	5.871538946	2.727540164	2.465833653	2.976876916	3.184016816	2.899024608	2.727540164	3.844355773
ABHD16A	5.327239884	5.410394812	4.064560979	5.030127926	4.994990375	5.746786555	5.560416952	5.470365911	5.584270188	6.026147089	5.23120802	5.710847199	5.415692039	5.058935669	5.625804454	5.244788761	5.565537786	5.9609733	6.386565916	5.990310171	4.822988648	6.429097413	5.102470238	5.511602895	5.71569346	6.025784787	4.47878286	5.72496292	5.348911789	5.71569346	5.245598461	5.443774442	5.894051538	6.361073891	5.487268355	5.899744235	6.483823394	5.590329451	6.043030339	6.256199348	6.380433795	5.574647702	6.222769292	6.099919723	6.126384422	5.71875955	5.972261363	5.932737768	6.174620594
ABHD16B	2.312811642	2.312811642	2.312811642	2.312811642	2.312811642	2.312811642	2.312811642	2.312811642	2.312811642	2.312811642	2.312811642	2.312811642	2.312811642	2.312811642	2.312811642	2.312811642	2.312811642	2.312811642	2.312811642	2.312811642	2.312811642	2.312811642	2.312811642	2.312811642	2.312811642	2.312811642	2.312811642	2.312811642	2.312811642	2.312811642	2.312811642	2.312811642	2.312811642	2.312811642	2.312811642	2.312811642	2.312811642	2.312811642	2.312811642	2.312811642	2.312811642	2.312811642	2.312811642	2.312811642	2.312811642	2.312811642	2.312811642	2.312811642	2.312811642
ABHD17A	8.606150099	7.365865666	6.387806982	7.737956229	9.758182119	9.240413772	9.025394506	8.816330573	8.595238034	9.730574785	8.210258709	8.871497701	8.075095267	8.465156501	8.628639148	9.840896232	9.434355219	8.094495415	8.563720718	9.296967671	7.47741858	8.533489546	8.246365981	9.638309752	8.813435227	9.901213949	8.69650853	9.930416032	9.209942563	7.559145705	8.120039616	6.1136499	9.445080934	9.862910467	7.868165683	8.818928756	9.198281243	8.467999543	8.482409093	8.12173574	8.28180629	8.196564528	8.332310616	8.041119879	9.47333886	10.03443637	10.09132258	9.259186015	9.282465664
ABHD17B	2.312811642	2.406987141	2.373119135	2.312811642	2.312811642	2.312811642	2.752967974	2.312811642	2.322337901	2.312811642	2.460895796	2.315772258	2.318577893	2.612440955	2.312811642	2.312811642	2.312811642	2.442883777	2.312811642	2.312811642	2.312811642	2.408242006	2.325940342	2.312811642	2.312811642	2.610537152	2.34804975	2.312811642	2.312811642	2.312811642	2.312811642	2.312811642	2.317597113	2.312811642	2.332727408	2.312811642	2.371163501	2.312811642	2.312811642	2.316587792	2.312811642	2.312811642	2.312811642	2.325273185	2.312811642	2.312811642	3.267768611	2.312811642	2.312811642
ABHD17C	5.232585957	4.488554343	4.488554343	5.728424946	4.805889014	4.07875149	3.412751396	4.508224415	4.488554343	4.625851909	4.882073599	4.790623223	4.488554343	4.488554343	4.486356996	3.341563627	4.830990279	5.695529354	5.309263598	5.309263598	5.232585957	6.285956688	4.291106829	5.232585957	5.852287349	6.976414113	4.790623223	5.114073104	4.488554343	6.237624838	6.341521628	5.232585957	5.309263598	4.868916513	5.415890047	5.277931967	3.643854559	6.948071397	5.349400289	7.274255765	5.376182657	5.219609992	5.309263598	5.309263598	5.325541558	5.268844128	5.309263598	5.354428796	5.309263598
ABHD2	3.84763425	4.591079757	3.450987771	3.874798114	3.905443554	3.773674456	3.414703072	3.734508759	4.091444447	3.744479116	3.878342177	3.944004221	3.85095967	3.46756583	4.003389747	3.772945119	4.217547655	4.33134134	4.590169305	4.19165287	3.828488586	6.030063032	4.767641198	4.421343782	6.000610296	4.180266234	3.233057274	3.693126071	4.126328491	4.432738873	5.220790837	4.791602803	5.251086558	4.961693211	4.025634881	5.122084624	5.1147464	6.236103852	5.010385941	6.670758176	4.460366382	5.922592955	4.659858486	4.495265153	4.250573002	5.994986865	4.106914681	5.557159791	4.581638975
ABHD3	7.869644183	5.38400761	6.601794662	5.5853301	7.473274035	7.827213408	7.628960247	8.020307673	8.06265396	7.472196534	6.7357896	8.053267184	7.118361924	7.61670464	7.716101911	7.196983815	7.030324627	6.601794662	6.473359378	6.44129419	5.700605571	6.801582519	5.758970729	7.621942333	7.163943018	7.728534857	5.574062646	7.418122665	6.966492547	6.90844377	6.364518456	6.203409434	7.6156926	6.320509541	6.312577848	8.114949945	5.133878358	7.781684282	6.66766132	7.025604564	6.003489369	7.322376617	6.772319651	6.430207992	8.927699622	7.169539393	7.134749834	5.890383767	6.863010033
ABHD4	3.849973389	3.692585201	3.73140812	3.47713517	4.048022365	5.447414481	5.93644263	4.078235304	3.983692354	4.123518274	3.61876375	4.475284331	4.546834424	5.030633855	5.36305506	4.473501482	4.244236256	3.728933375	4.125210571	3.748502424	3.877863993	3.810940525	3.834366868	3.380084793	4.039697217	3.469185705	3.67644836	3.621138729	3.735188702	3.47439345	3.633758463	3.481207735	3.675128333	4.383507064	3.74365961	3.908402821	4.093951093	3.739000473	4.148176977	3.706039033	3.606179323	3.712259777	3.772628652	3.956505436	3.679648974	3.900684142	3.670370188	3.536392656	3.73140812
ABHD5	6.785793874	3.657963688	3.657963688	4.248638515	6.344434763	6.675504753	7.491769943	5.961026418	7.318335377	6.172918504	4.737561948	7.249768796	5.789354803	6.819140368	7.843820364	6.796539887	7.69266882	4.318509079	3.534276464	4.149065091	3.342923994	3.850345614	3.749756596	3.571155433	3.9960698	4.347631988	3.483554063	4.290189914	4.449295365	4.616015919	3.051823624	4.021615641	5.046778891	3.189086474	4.145737497	3.821364305	4.271573684	4.174481649	4.165663241	4.492354886	3.570226432	4.327629558	3.995023155	4.057409791	5.373857807	3.557481079	4.992526152	4.4913854	4.039334128
ABHD6	4.139310607	2.822928509	2.55778501	2.844382108	4.583402017	4.477288108	4.288114068	3.896699448	4.340494798	3.479604356	2.616560148	4.073357344	3.782114717	4.578545185	4.075733565	3.681803117	4.137915326	2.509022244	2.484461313	2.506384848	2.540949161	2.987899451	2.496076618	3.464765348	2.751327292	2.75619423	2.508575691	3.287652695	2.833334567	3.013180906	2.601229571	2.721951589	3.156136109	2.57281734	2.526150363	3.39417906	2.898604874	3.057655344	2.793317475	2.881949546	2.665552542	2.55054996	2.504502522	2.53578078	2.516615417	2.53578078	2.582514722	2.53578078	2.53578078
ABHD8	2.57204231	2.957723379	2.957723379	2.957723379	2.817478554	2.619392621	2.957723379	2.817478554	2.957723379	2.957723379	2.957723379	2.957723379	2.957723379	2.817478554	2.957723379	2.957723379	2.957723379	2.957723379	3.592642765	2.957723379	3.335308292	3.415211606	2.957723379	2.860870843	2.828671586	3.179022032	3.914096308	2.957723379	2.957723379	2.748158327	2.957723379	2.903408443	2.957723379	3.995394606	2.957723379	3.095332848	3.840858414	3.052918792	2.957723379	2.957723379	3.17134654	2.583002544	2.957723379	2.957723379	3.358555745	2.957723379	2.87659325	2.957723379	2.821236775
ABI1	6.155123202	6.449423545	7.326102796	5.536852395	6.484505028	6.387068454	5.938311048	6.327817833	6.607885638	5.253985627	6.297775687	7.101693011	5.175993706	6.931119687	6.186480962	5.812558934	6.301422234	5.857376889	5.671501216	5.57026295	5.253985627	7.234309479	5.287901165	8.035050086	7.227542239	8.083304989	3.805810427	7.558910267	7.171808563	7.027918997	7.040227058	5.417214655	6.752143911	5.248860085	5.874574582	6.431441464	6.776979572	5.810383831	6.336728193	7.013524714	7.287957932	6.229776672	5.878110109	6.850914408	6.148833855	6.074029374	7.028064216	5.810383831	6.465374437
ABI2	5.084965935	5.107400966	5.107400966	5.107400966	5.190229247	4.741932393	5.084965935	5.107400966	5.107400966	5.134634979	5.719079054	5.023167294	4.735345523	5.406352257	4.830083131	5.107400966	4.974176153	6.241754057	5.084965935	5.973938369	5.835143693	6.418798424	5.159304203	5.123490239	5.479178797	6.537651903	5.835143693	5.636789627	5.291457691	5.646151562	5.88868736	5.297407998	5.254361855	5.42565463	6.155236862	5.32412664	6.360717664	5.945164839	5.107400966	5.757859608	5.125379999	5.116823276	5.603278341	6.201582909	5.36434363	5.267373986	5.563499543	5.988024948	5.313134289
ABI3	4.674837325	6.075524701	6.067527789	4.738907989	4.738907989	4.563064247	4.456676911	4.189699985	4.456676911	4.456676911	4.738907989	4.554357789	4.738907989	4.456676911	4.080616113	4.738907989	4.738907989	4.931305711	5.051707518	4.749643022	6.418306355	5.006529564	5.500848009	7.286845483	5.478369084	4.996041742	5.273315186	4.525976383	4.688122936	4.738907989	4.996138174	4.788244045	4.699569555	5.939771396	4.738907989	4.738907989	4.738907989	4.838322023	5.063393813	4.694891569	5.161042137	4.738907989	4.802552147	4.498686418	4.738907989	4.759942151	5.68837628	5.218388564	4.929077935
ABI3BP	2.312811642	2.636019181	2.31772117	2.312811642	2.312811642	2.312811642	2.329994681	2.383567374	2.503978298	2.312811642	2.312811642	2.312811642	2.312811642	2.312811642	2.35358171	2.312811642	2.312811642	2.476490425	2.312811642	2.330464442	2.312811642	2.312811642	2.312811642	2.870632591	2.312811642	2.454325222	2.414622884	2.312811642	2.320452584	2.369689996	2.312811642	2.316104349	2.312811642	2.312811642	2.312811642	2.327972983	2.312811642	2.312811642	2.312811642	3.000969055	2.319206297	2.312811642	2.312811642	2.312811642	2.327873335	2.916021916	2.544710191	2.312811642	2.500461047
ABL1	7.172255147	5.633275199	2.531102313	5.484197404	7.495942166	7.712377391	7.74077871	7.014527838	7.418634312	7.995308974	7.196128681	7.421215337	6.075467886	7.340795369	7.603390128	7.750062598	7.608880674	8.019909129	7.713303363	7.315540328	5.959045273	8.221765013	7.247654602	6.346304277	8.481850898	7.378662623	6.692615076	8.368272433	6.985567234	7.188885702	5.475167735	6.321668905	7.395364253	7.616629095	6.427860903	6.696551609	8.142878488	6.584308428	7.544500157	7.065765801	8.419653666	6.663510422	6.401075638	6.962062006	7.586807899	7.917245971	7.507410936	5.839517543	7.175585474
ABL2	3.337270564	3.69091772	4.286060172	3.206643925	4.039198329	3.513428432	4.880259051	3.867280797	5.202893015	3.854717611	4.394657492	4.027012582	3.854717611	4.783494411	3.990945786	4.752569595	4.781126815	3.923492049	3.854717611	3.868735905	3.69091772	4.245886235	3.870323778	3.69091772	4.301025406	4.103107583	3.465594491	4.150894728	3.854717611	4.117394798	3.854717611	3.854717611	3.69091772	4.754836528	3.405879859	3.869731687	3.700564432	4.15572493	3.854717611	5.154228037	5.176898296	3.99767783	3.978051602	3.917116849	3.691608969	3.264158939	4.756968118	3.860135606	3.234864654
ABLIM1	7.885891706	4.715790585	7.085317164	5.955127543	7.777963168	7.926946124	7.299055054	6.709630517	7.619784313	6.259863791	6.774131991	7.78544698	7.405672029	8.500403465	8.07618241	6.973656774	7.486311944	8.322814304	6.001729731	7.451595908	5.08938843	6.557878133	7.240826654	7.766733	6.661539793	6.64850527	5.993644591	6.837354527	7.089094034	7.375884407	6.10580947	6.936483732	7.335356507	7.303455686	4.789689647	7.100450473	6.056071384	7.139200804	6.48562591	6.331331283	7.951805127	7.795223997	5.642038213	8.6862391	7.110130826	7.100379845	7.438843869	4.639949814	7.218120689
ABLIM2	2.354370918	2.643499691	3.998829699	2.643499691	2.354370918	2.434465007	2.536485616	2.33004587	2.354370918	2.618536677	2.354370918	2.312811642	2.910884237	2.312811642	2.354370918	2.39542247	2.354370918	2.643499691	3.385197038	2.403001405	2.69653517	2.423311267	2.569566708	2.451327738	2.354370918	2.354370918	2.714907086	2.312811642	2.370285998	2.354370918	2.765293679	2.354370918	2.312811642	2.411918039	2.451483697	2.354370918	2.354370918	2.354370918	2.354370918	2.31416882	2.354370918	2.55276589	2.340163408	2.389810289	2.354370918	2.354370918	2.354370918	2.354370918	2.354370918
ABLIM3	5.515889636	4.482941144	2.661731318	4.895417895	5.501822784	5.471066444	5.410954955	6.338709594	5.234375809	4.943316405	5.446894722	5.731065898	6.063363724	5.602814789	6.077586168	6.402614877	4.75080804	3.199814577	2.989965314	3.679061167	3.198117688	3.068884837	4.92584854	3.293257297	3.231154702	3.368886109	4.161537535	3.018906107	3.018906107	3.022189379	3.018906107	3.018906107	3.725356926	3.481896651	3.199814577	5.633167783	3.018906107	4.933004786	3.415871725	3.192805651	2.692751459	3.013540537	3.739240734	4.856656336	6.52308182	4.3931159	3.198117688	3.199814577	3.268267116
ABO	2.713657301	2.891917566	3.000728921	3.269433753	2.713657301	2.787313014	2.690053744	2.712868595	2.713657301	2.71588255	2.711665187	2.630384475	2.713657301	2.713657301	2.737374555	2.713657301	2.632376589	2.713657301	2.723515011	2.713657301	2.847660609	2.724890482	2.884857367	2.712868595	2.713657301	2.713657301	4.257105998	3.00363999	2.94738884	2.713657301	3.399132687	2.712868595	2.713657301	2.731468406	3.164683627	2.766370222	2.970534886	2.643215109	3.261600669	2.712868595	2.632376589	2.712868595	2.713657301	2.713657301	2.713657301	2.713657301	2.712868595	2.713657301	2.713657301
ABR	4.370524402	5.119984387	4.171269311	4.181340655	4.487775678	4.821020284	4.699999304	4.568379732	4.5827104	4.74565337	4.357371098	4.663260079	4.46727024	4.741964576	4.345172217	4.688012344	4.679524315	4.424612473	5.064347704	4.399696932	4.360129148	4.949836698	4.676469565	5.086797329	5.267092333	5.168956468	4.360129148	4.562934368	4.360129148	4.360529714	4.504998243	4.333395315	4.896456724	5.375101604	4.726032042	4.857302443	4.705179636	4.304251355	4.802155905	4.889092872	5.570160679	4.49320593	4.788260746	4.625072285	4.779954342	5.208057647	4.912888573	4.482111368	4.90422748
ABRA	2.312811642	2.312811642	2.347231308	2.312811642	2.338251408	2.312811642	2.3219197	2.364125656	2.315875756	2.421537544	2.312811642	2.312811642	2.312811642	2.317260886	2.370442739	2.312811642	2.312811642	2.344041566	2.323343138	2.312811642	2.312811642	2.324052782	2.312811642	2.312811642	2.312811642	2.312811642	2.328275085	2.312811642	2.312811642	2.312811642	2.354202075	2.312811642	2.312811642	2.312811642	2.321954489	2.314358222	2.312811642	2.312811642	2.312811642	2.312811642	2.312811642	2.312811642	2.312811642	2.312811642	2.312811642	2.312811642	2.312811642	2.314766265	2.312811642
ABRACL	7.204284218	8.909442876	9.56649056	6.940722431	5.715546049	6.625937122	6.247325059	7.312682734	5.670158882	8.272825573	7.894628123	7.318112844	5.196248098	6.009662408	5.81462139	5.945109165	5.84952016	8.824223317	8.0017318	8.371243195	5.265169204	9.564655801	6.490650421	10.26547327	8.644383846	9.261028295	6.450100102	10.91266462	10.74295457	9.724959953	8.504995427	9.10204069	8.460959925	8.409836216	7.550517752	7.600531597	9.119557964	8.576268717	8.934872595	9.516388316	9.458503097	7.751703963	8.604809465	9.350363595	9.381406913	7.619316921	9.373718838	6.101628454	9.287938382
ABT1	5.386913324	2.942012952	4.852633782	3.528587534	6.079168291	5.861073755	6.00908778	5.759395798	5.975778229	5.291863759	5.362986314	6.079043937	3.940640375	5.636567145	5.545145328	5.207486554	5.84869635	3.779881749	5.367376574	4.626723584	3.616154158	7.609316849	5.043071103	5.33711171	5.362986314	6.544612186	2.942012952	5.330071356	5.33691914	5.075596026	3.786920985	4.68321968	5.743876832	7.314049947	6.316835332	3.95773487	5.997865363	4.970673816	5.129118145	5.771176846	6.842448907	5.180312512	5.362986314	5.799865474	6.111911318	5.693385736	5.942222031	7.254192833	6.870008163
ABTB1	2.312811642	2.853700409	2.899997979	3.410302063	2.318007506	2.312811642	2.312811642	2.312811642	2.333435271	2.312811642	2.39441509	2.312811642	2.39441509	2.312811642	2.312811642	2.312811642	2.312811642	2.312811642	2.312811642	2.325146915	2.312811642	2.312811642	2.39441509	2.312811642	2.312811642	2.312811642	3.434568134	2.320585254	2.312811642	2.312811642	2.312811642	2.312811642	2.312811642	2.379387092	2.39441509	2.312811642	2.432433107	2.312811642	2.312811642	2.312811642	2.312811642	2.39441509	2.312811642	2.312811642	2.312811642	2.331091984	2.312811642	2.401262234	2.312811642
ABTB2	2.511857578	2.501551247	2.51405719	2.492546021	2.505099745	2.492546021	2.51405719	2.51405719	2.398457317	2.841138438	2.50949596	2.369576538	2.50949596	2.312811642	2.492546021	2.51405719	2.50949596	2.51405719	2.492546021	2.50949596	2.51405719	3.72531347	2.724706267	3.645535938	2.965449785	2.960802904	2.51405719	3.282623124	2.842687945	2.523005054	2.492546021	2.492546021	2.507152209	3.078279423	2.752977802	2.398457317	3.892917828	2.312811642	2.51405719	2.50949596	2.893679817	2.51405719	2.50949596	2.839315433	2.737584349	2.51405719	2.582831144	2.492546021	2.588635552
AC000111.3	2.312811642	2.312811642	2.312811642	2.803271459	2.312811642	2.312811642	2.312811642	2.312811642	2.34070797	2.374167575	2.312811642	2.312811642	2.312811642	2.363891795	2.312811642	2.312811642	2.312811642	2.312811642	2.312811642	2.312811642	2.312811642	2.312811642	2.312811642	2.312811642	2.312811642	2.312811642	2.312811642	2.312811642	2.312811642	2.312811642	2.312811642	2.465476462	2.312811642	2.312811642	2.371953174	2.312811642	2.312811642	2.312811642	2.312811642	2.312811642	2.312811642	2.312811642	2.321666055	2.312811642	2.312811642	2.312811642	2.312811642	2.312811642	2.325028062
AC002059.10	3.336652111	4.650575126	4.013353066	4.835178963	3.324518925	3.336652111	3.386747119	3.33669983	3.336652111	3.960150317	3.97607766	3.336652111	3.930201783	3.336652111	3.336652111	4.087458926	3.908451698	4.106718997	3.367212282	4.042400332	4.833367949	3.336652111	3.476469426	4.053770668	3.336652111	3.336652111	4.414438862	3.336652111	3.324518925	3.336652111	4.879444103	3.336652111	3.336652111	3.40711013	3.336652111	3.350294932	3.336652111	3.336652111	3.382771535	3.336652111	3.336652111	3.715063489	3.336652111	3.336652111	3.324518925	3.336652111	3.336652111	3.513996611	3.32953371
AC002064.5	2.312811642	2.312811642	2.312811642	2.312811642	2.312811642	2.312811642	2.312811642	2.312811642	2.312811642	2.312811642	2.312811642	2.312811642	2.312811642	2.312811642	2.312811642	2.312811642	2.312811642	2.312811642	2.312811642	2.488202141	2.312811642	2.312811642	2.312811642	2.312811642	2.312811642	2.312811642	2.312811642	2.312811642	2.312811642	2.312811642	2.312811642	2.312811642	2.312811642	2.312811642	2.312811642	2.312811642	2.312811642	2.312811642	2.312811642	2.312811642	2.312811642	2.312811642	2.312811642	2.312811642	2.312811642	2.312811642	2.312811642	2.312811642	2.312811642
AC003973.4	2.312811642	2.312811642	2.312811642	2.444013124	2.312811642	2.312811642	2.312811642	2.312811642	2.312811642	2.312811642	2.312811642	2.312811642	2.312811642	2.312811642	2.312811642	2.312811642	2.312811642	2.312811642	2.312811642	2.312811642	2.312811642	2.312811642	2.312811642	2.312811642	2.312811642	2.312811642	2.471755801	2.312811642	2.312811642	2.312811642	3.724929378	2.312811642	2.312811642	2.312811642	2.312811642	2.312811642	2.334628266	2.312811642	2.312811642	2.312811642	2.312811642	2.312811642	2.312811642	2.312811642	2.312811642	2.312811642	2.312811642	2.312811642	2.312811642
AC003989.4	2.317165743	4.129419631	3.114216243	2.317165743	2.317165743	2.317165743	2.636203213	2.317165743	2.317165743	2.317165743	2.317165743	2.317165743	2.317165743	2.317165743	2.317165743	2.317165743	2.317165743	2.317165743	2.317165743	2.46775876	2.764304735	2.322503876	2.532850333	2.317165743	2.317165743	2.341324333	3.528861783	2.433476749	4.000072904	2.317165743	2.317165743	2.317165743	2.422091571	2.431216716	2.317165743	2.317165743	2.317165743	2.317165743	2.317165743	2.540121355	2.319494768	2.371543715	2.317165743	2.333345044	2.317165743	2.317165743	2.962542545	2.317165743	2.427593723
AC004692.5	6.981002788	6.581001154	6.789702483	7.412087737	7.194453739	6.806462724	6.806462724	6.476455782	6.672382226	7.519840113	7.539551073	6.675072229	6.806462724	6.525572311	6.652271186	6.918531617	6.897532196	6.702010975	7.061471006	7.326245235	6.733456658	6.531869456	7.459235086	7.365983705	6.508174947	6.806462724	6.702010975	7.870649325	8.030643658	6.589723823	6.806462724	6.624489337	7.232588572	8.350918288	6.936240369	7.135049197	7.778855509	6.806462724	7.27790215	6.806462724	5.857212161	7.294692558	6.622259032	5.983700077	6.516840953	7.070222768	7.743617829	7.625273194	7.361401087
AC004941.5	5.199727289	5.801750949	5.309938422	4.254085377	5.309938422	4.307064843	4.89976411	5.224555236	5.309938422	4.139124893	4.666125467	5.120386068	5.12265174	5.832504863	5.856841405	4.150293553	4.861081279	5.096000877	5.059912197	4.998732672	5.180484004	5.677594616	5.084944955	4.958170416	5.309938422	5.683994213	5.309938422	5.309938422	5.084955098	5.674346488	5.309938422	6.038862529	5.309938422	4.696986657	5.459494062	5.283985884	4.874989752	5.309938422	5.309938422	5.309938422	5.742559948	5.779654401	4.918251975	5.317954427	5.309938422	4.61070143	5.309938422	5.210236693	5.003277887
AC005162.4	2.339781867	2.339781867	3.477891996	2.339781867	2.339781867	2.484448228	2.339781867	2.339781867	2.416487605	3.081729664	3.108964131	2.339781867	2.537177671	2.353124514	2.339781867	3.176646092	2.465951718	2.339781867	2.528676524	2.447042992	3.854818699	2.345390823	2.406393051	2.339781867	2.37411453	2.339781867	2.670886944	2.339781867	2.339781867	2.339781867	2.339781867	2.339781867	2.339781867	2.573851612	2.339781867	2.339781867	2.339781867	2.339781867	2.339781867	2.339781867	2.339781867	2.312811642	2.395277904	2.339781867	2.312811642	2.339781867	2.339781867	2.378936298	2.339781867
AC005224.2	2.312811642	2.312811642	2.433167459	2.312811642	2.312811642	2.312811642	2.312811642	2.312811642	2.312811642	2.312811642	2.312811642	2.312811642	2.312811642	2.312811642	2.312811642	2.312811642	2.312811642	2.312811642	2.312811642	2.312811642	2.312811642	2.312811642	2.312811642	2.312811642	2.312811642	2.312811642	2.546337287	2.312811642	2.312811642	2.312811642	2.33810376	2.56098062	2.312811642	2.312811642	2.312811642	2.312811642	2.775200227	2.312811642	2.312811642	2.312811642	2.312811642	2.312811642	3.901215031	2.312811642	2.312811642	2.312811642	2.449044043	2.312811642	2.579150866
AC005256.1	2.59479386	3.796755445	2.614724506	2.79944844	2.59479386	2.498201108	2.875341129	2.766122458	2.59479386	2.637301485	2.59479386	2.59479386	2.59479386	2.59479386	2.59479386	2.59479386	2.59479386	2.62484034	3.178770828	2.687012494	3.330344194	2.579702885	2.934871683	2.59479386	2.459256118	2.59479386	2.59479386	2.710960315	2.528133163	2.579702885	3.383666637	2.59479386	2.797628252	2.985109051	2.59479386	2.646626893	2.59479386	2.472695834	2.579702885	2.318072643	2.52863911	3.979906576	2.656516364	2.59479386	2.326782516	2.579702885	2.59479386	2.59479386	2.839797202
AC005306.3	4.807436688	4.807436688	5.305444872	5.71394308	3.627863001	3.847487552	3.627863001	3.639328627	4.498639295	3.909150712	4.113100472	4.164861498	5.248153809	3.554773054	4.339895671	4.807436688	3.627863001	5.37239381	5.822456244	5.746594031	5.924853397	4.792588788	5.980024648	6.540109229	4.963097366	5.467082583	7.255644086	4.964277741	4.964277741	4.964277741	5.499869378	5.259275434	4.145964317	5.485935536	5.218676896	5.491277196	5.242149727	5.210814263	4.829196364	4.257649055	4.887546976	4.807436688	4.964277741	4.453095491	5.601339836	6.008116049	4.687742874	4.807436688	4.530528285
AC005498.3	2.532067792	2.355288358	3.160107442	2.35144699	2.355288358	4.394923093	2.371854793	3.698757156	2.757109278	2.501245014	3.390670999	2.355288358	2.463322194	4.587520885	3.077959002	2.683992231	2.355288358	2.355288358	2.355288358	2.355288358	2.355288358	2.355288358	2.35144699	3.430434112	2.355288358	2.355288358	2.355288358	3.006230408	2.355288358	2.355288358	2.355288358	2.355288358	2.355288358	2.355288358	2.355288358	2.355288358	2.538165658	2.476165655	2.355288358	2.355288358	2.355288358	2.427030501	2.355288358	2.355288358	2.355288358	2.355288358	2.355288358	2.379237167	2.358569114
AC005523.2	4.69334744	3.714339729	3.566362146	3.555735626	6.234387154	5.554317877	4.82626469	3.881713138	4.788829337	5.357176207	3.714339729	5.194991418	3.634301073	6.055573649	5.044168984	4.337852271	5.483419486	4.788829337	5.525690099	4.525851337	3.030814951	6.611909404	4.366522771	4.029672545	5.283021137	6.327109684	3.593952549	6.450172284	5.033556959	5.45305413	3.758460484	4.422178752	5.894942384	6.651360387	3.730018401	3.750137948	6.616758025	4.69334744	4.586443189	5.595196268	5.356132423	4.726067967	4.183337946	5.768615692	5.275186444	5.01765599	4.668451563	4.493150629	4.669351526
AC005523.3	2.64933051	3.569471416	3.980150721	4.214734846	2.60074945	2.53457442	2.637286582	2.60074945	2.60074945	3.025115269	3.246907462	2.60074945	2.714369767	2.60074945	2.60074945	3.124388236	2.700648108	2.60074945	2.60074945	3.350661999	2.60074945	2.827725488	3.653209129	2.60074945	2.60074945	2.669165358	2.60074945	2.568792141	2.60074945	2.592302334	4.081281062	2.60074945	2.60074945	2.622437118	2.60074945	2.731449197	2.907933845	2.808540093	2.754342016	2.591876431	2.60074945	2.60074945	2.60074945	2.591876431	2.591876431	2.60074945	2.60074945	2.710194831	2.591876431
AC005537.2	2.312811642	2.312811642	2.6030577	2.312811642	2.312811642	2.312811642	2.312811642	2.312811642	2.312811642	2.312811642	2.312811642	2.312811642	2.312811642	2.312811642	2.312811642	2.312811642	2.328743588	2.312811642	2.312811642	2.312811642	2.312811642	2.312811642	2.312811642	2.312811642	2.312811642	2.312811642	2.312811642	2.312811642	2.312811642	2.312811642	2.312811642	2.312811642	2.312811642	2.312811642	2.312811642	2.312811642	2.312811642	2.312811642	2.312811642	2.312811642	2.312811642	2.312811642	2.312811642	2.312811642	2.312811642	2.312811642	2.312811642	2.312811642	2.312811642
AC005592.3	2.312811642	2.312811642	2.312811642	2.312811642	2.312811642	2.312811642	2.312811642	2.312811642	2.312811642	2.312811642	2.312811642	2.312811642	2.312811642	2.312811642	2.312811642	2.312811642	2.312811642	2.356553909	2.312811642	2.312811642	2.312811642	2.312811642	2.312811642	2.312811642	2.312811642	2.312811642	2.312811642	2.312811642	2.312811642	2.312811642	2.312811642	2.312811642	2.312811642	2.312811642	2.312811642	2.312811642	2.312811642	2.312811642	2.312811642	2.312811642	2.312811642	2.312811642	2.312811642	2.312811642	2.312811642	2.312811642	2.312811642	2.312811642	2.312811642
AC005606.14	2.312811642	2.407810768	2.312811642	2.312811642	2.312811642	2.312811642	2.312811642	2.312811642	2.312811642	2.312811642	2.312811642	2.312811642	2.312811642	2.312811642	2.312811642	2.312811642	2.312811642	2.312811642	2.357860225	2.318907291	2.312811642	2.312811642	2.312811642	2.312811642	2.312811642	2.312811642	2.312811642	2.312811642	2.312811642	2.312811642	2.312811642	2.312811642	2.312811642	2.312811642	2.329604991	2.312811642	2.312811642	2.973547911	2.312811642	2.312811642	2.312811642	2.312811642	2.312811642	2.312811642	2.312811642	2.312811642	2.312811642	2.312811642	2.31660861
AC005785.2	2.490203721	2.312811642	2.312811642	3.299026259	2.312811642	2.40610103	2.312811642	2.312811642	2.462685527	2.312811642	2.312811642	2.312811642	2.312811642	2.312811642	2.312811642	2.312811642	2.973382803	2.312811642	2.348011694	2.312811642	2.417138719	2.312811642	2.312811642	2.312811642	2.312811642	2.312811642	3.797097844	2.312811642	2.312811642	2.312811642	2.312811642	2.312811642	2.312811642	2.312811642	2.312811642	2.312811642	2.312811642	2.312811642	2.312811642	2.312811642	2.312811642	2.312811642	2.312811642	2.316644793	2.312811642	2.312811642	2.312811642	2.321840813	2.312811642
AC005838.2	2.312811642	2.312811642	2.435563564	2.795946725	2.312811642	2.312811642	2.322981158	2.396223189	2.312811642	2.312811642	2.312811642	2.312811642	2.312811642	2.312811642	2.312811642	2.312811642	2.312811642	2.312811642	2.312811642	2.40370955	2.418006149	2.312811642	2.312811642	2.312811642	2.312811642	2.312811642	2.312811642	2.312811642	2.312811642	2.3640821	2.312811642	2.312811642	2.312811642	2.312811642	2.312811642	2.312811642	2.312811642	2.312811642	2.312811642	2.312811642	2.312811642	2.312811642	2.312811642	2.312811642	2.312811642	2.312811642	2.312811642	2.36432021	2.312811642
AC006026.13	2.314064149	2.314064149	2.314064149	3.121155147	2.314064149	2.314064149	2.314064149	2.314064149	2.314064149	2.314064149	2.314064149	2.314064149	2.314064149	2.314064149	2.314064149	2.314064149	2.314064149	2.314064149	2.462701034	2.610743732	2.314064149	2.314064149	2.539795374	2.597047916	2.314064149	2.312811642	2.888219334	2.314064149	2.35072965	2.314064149	2.314064149	2.314064149	3.269437203	3.569021284	2.538275769	3.158689717	2.314064149	2.314064149	2.314064149	4.345766094	2.631464689	2.314064149	2.314064149	2.312811642	3.729690661	2.312811642	2.314064149	4.597268731	2.338795758
AC006129.2	2.315350863	2.312811642	2.687340904	2.312811642	2.312811642	2.312811642	2.312811642	2.328081752	2.312811642	2.312811642	2.312811642	2.312811642	2.312811642	2.312811642	2.312811642	2.312811642	2.312811642	2.312811642	2.312811642	2.312811642	2.312811642	2.312811642	2.312811642	2.312811642	2.312811642	2.312811642	2.819651183	2.312811642	2.312811642	2.312811642	2.894205077	2.312811642	2.312811642	2.312811642	2.312811642	2.312811642	2.312811642	2.312811642	2.312811642	2.312811642	2.312811642	2.312811642	2.312811642	2.312811642	2.312811642	2.312811642	2.312811642	2.312811642	2.312811642
AC006538.1	2.331705715	2.331705715	2.331705715	3.40776645	2.331705715	2.331705715	2.346384956	2.331705715	2.331705715	2.331705715	2.331705715	2.70016959	2.331705715	2.335379798	2.3469683	2.331705715	2.331705715	2.33961264	2.331705715	2.331705715	2.902899385	2.359932938	2.331705715	2.331705715	2.331705715	2.331705715	2.852913441	2.331705715	2.331705715	2.331705715	2.378588598	2.331705715	2.331705715	2.352251438	2.331705715	2.331705715	2.619837492	2.343892622	2.331705715	2.331705715	2.550514146	2.458394154	2.331705715	2.359007041	2.331705715	2.331705715	2.331705715	2.331705715	2.331705715
AC007292.3	2.414306854	3.160481337	3.347569095	4.304500212	2.41702311	2.745144543	2.757241391	2.41702311	2.41702311	2.701350978	2.93011204	2.414306854	2.742594318	2.385388837	2.414249082	2.472650351	2.381528554	2.466162955	2.763489696	2.666208427	3.657003307	2.414306854	2.734938742	2.63892528	2.41702311	2.381528554	2.669413995	2.381528554	2.41702311	2.414306854	3.139736625	2.414306854	2.464849984	2.934758388	2.596138281	2.41702311	2.417819186	2.41702311	2.612298064	2.414306854	2.41702311	2.414306854	2.839769128	2.414306854	2.414306854	2.41702311	2.4183896	2.414306854	2.414306854
AC007349.5	2.312811642	2.312811642	2.312811642	2.933970312	2.312811642	2.312811642	2.312811642	2.312811642	2.423965943	2.32826045	2.312811642	2.312811642	2.312811642	2.312811642	2.312811642	2.312811642	2.312811642	2.312811642	2.312811642	2.312811642	2.312811642	2.312811642	2.312811642	2.312811642	2.312811642	2.312811642	2.312811642	2.312811642	2.312811642	2.321880231	2.312811642	2.312811642	2.312811642	2.312811642	2.312811642	2.373443953	2.312811642	2.312811642	2.312811642	2.312811642	2.312811642	2.312811642	2.312811642	2.312811642	2.312811642	2.312811642	2.312811642	2.312811642	2.312811642
AC007362.3	2.312811642	2.312811642	2.378567368	2.312811642	2.312811642	2.312811642	2.312811642	2.312811642	2.312811642	2.312811642	2.312811642	2.312811642	2.312811642	2.312811642	2.312811642	2.312811642	2.312811642	2.312811642	2.312811642	2.312811642	2.312811642	2.312811642	2.312811642	2.312811642	2.312811642	2.312811642	2.312811642	2.312811642	2.312811642	2.312811642	2.312811642	2.312811642	2.312811642	2.312811642	2.312811642	2.312811642	2.312811642	2.312811642	2.312811642	2.312811642	2.312811642	2.312811642	2.312811642	2.312811642	2.312811642	2.312811642	2.312811642	2.312811642	2.312811642
AC007365.3	3.420437219	4.464603418	2.867296542	2.965509044	2.792945222	2.811846495	2.76990135	2.764273265	2.76990135	2.76990135	2.76990135	2.35426508	2.894203909	2.903239595	2.816072612	2.76990135	2.76990135	2.76990135	2.812870405	2.817940023	4.234509098	2.76990135	2.90211952	2.76990135	2.76990135	2.764273265	2.76990135	2.807044537	2.76990135	2.76990135	3.202421768	3.46843969	2.76990135	3.215993109	2.76990135	2.960476362	2.76990135	2.798760444	3.191655226	2.747408416	2.76990135	3.245494948	2.795179255	2.76990135	2.654321043	2.76990135	2.76990135	2.968898768	2.786916219
AC007389.3	2.701371041	2.701371041	3.176758856	2.701371041	2.851045725	2.701371041	2.701371041	2.402314913	2.701371041	2.701371041	2.701371041	2.701371041	2.701371041	2.720866916	2.735545495	2.848941946	2.87109121	2.831933676	3.207610541	2.701371041	3.0983451	2.787337323	2.701371041	2.701371041	2.312811642	2.689349205	2.701371041	2.701371041	2.701371041	2.701371041	2.764621214	2.701371041	2.701371041	2.791544397	2.84511982	2.701371041	2.701371041	3.016791341	2.701371041	2.701371041	2.701371041	2.901855708	2.934791668	2.701371041	2.701371041	2.689349205	2.701371041	2.701371041	2.739121856
AC007401.2	2.315799151	2.315799151	2.315799151	2.315799151	2.315799151	2.315799151	2.327778583	2.32064347	2.315799151	2.315799151	2.459569071	2.315799151	2.315799151	2.413937506	2.315799151	2.315799151	2.315799151	2.455853125	2.315799151	2.315799151	2.420971349	2.315799151	2.315799151	2.360268731	2.312811642	2.315799151	2.396374125	2.312811642	2.315799151	2.315799151	2.315799151	3.253075157	2.315799151	2.489674957	2.315799151	2.358584359	2.315799151	2.848248143	2.315799151	2.315799151	2.315799151	2.315799151	2.315799151	2.315799151	2.329783565	2.316322915	2.315799151	2.315799151	2.315799151
AC007680.2	2.312811642	2.312811642	2.852835832	2.803545057	2.312811642	2.322355316	2.312811642	2.312811642	2.312811642	2.312811642	2.312811642	2.312811642	2.509948388	2.312811642	2.312811642	2.312811642	2.312811642	2.312811642	2.312811642	2.312811642	2.400993587	2.312811642	2.312811642	2.325123111	2.312811642	2.312811642	2.312811642	2.312811642	2.312811642	2.312811642	2.483104017	2.312811642	2.312811642	2.312811642	2.312811642	2.312811642	2.312811642	2.312811642	2.312811642	2.312811642	2.312811642	2.312811642	2.312811642	2.312811642	2.312811642	2.334073788	2.312811642	2.312811642	2.312811642
AC007787.2	2.312811642	2.312811642	2.312811642	2.312811642	2.312811642	2.312811642	2.312811642	2.382707597	2.312811642	2.312811642	2.312811642	2.312811642	2.312811642	2.312811642	2.312811642	2.312811642	2.312811642	2.312811642	2.361719658	2.312811642	2.312811642	2.312811642	2.312811642	2.366354126	2.312811642	2.312811642	2.312811642	2.312811642	2.312811642	2.312811642	2.312811642	2.312811642	2.312811642	2.312811642	2.312811642	2.312811642	2.312811642	2.312811642	2.312811642	2.312811642	2.312811642	2.312811642	2.312811642	2.312811642	2.312811642	2.312811642	2.312811642	2.312811642	2.312811642
AC008088.4	3.134353002	3.134353002	3.134353002	3.134353002	3.134353002	2.990903785	3.134353002	3.134353002	3.134353002	3.134353002	3.405542957	3.134353002	3.134353002	3.134353002	3.134353002	3.134353002	2.921556849	6.773037211	3.134353002	5.541288854	3.134353002	2.92640064	3.237527612	2.877474305	3.134353002	2.884528892	3.134353002	3.134353002	2.803946412	3.134353002	3.134353002	3.134353002	2.803946412	3.134353002	3.320603962	3.602606394	3.134353002	3.134353002	3.134353002	3.134353002	3.134353002	3.134353002	3.217216177	3.134353002	3.134353002	3.397986095	2.809176421	3.134353002	3.134353002
AC008746.12	2.461747137	2.760301208	2.82900355	2.461747137	2.489148613	2.489148613	2.489148613	2.489148613	2.461747137	2.489148613	2.489148613	2.489148613	2.489148613	2.489148613	2.461747137	2.489148613	2.461747137	2.489148613	2.489148613	2.489148613	2.634146663	2.489148613	2.639054679	3.185174257	2.489148613	2.489148613	2.489148613	2.489148613	2.489148613	2.489148613	2.743684258	2.489148613	2.492518664	2.489148613	2.530118274	2.489148613	2.495477881	2.489148613	2.489148613	2.489148613	2.461747137	2.461747137	2.739441759	2.489148613	2.489309533	3.263325477	2.489148613	2.489148613	2.489148613
AC008753.4	3.354235695	3.354235695	4.018161657	3.536162959	3.354235695	3.354235695	3.354235695	3.719632478	3.270673164	3.416944793	3.518273945	3.270673164	4.030590266	3.608694762	3.70172867	3.354235695	3.354235695	4.082849322	3.434504339	3.371943728	3.354235695	3.354235695	3.354235695	3.354235695	3.354235695	3.354235695	3.354235695	3.354235695	3.354235695	3.284557186	4.044300855	3.354235695	3.354235695	3.823398645	3.354235695	3.354235695	3.768321695	3.392570985	3.509556511	2.864641411	3.354235695	3.476334674	3.354235695	3.19152292	3.27359469	3.357284617	3.586807367	3.435680793	3.355602718
AC009120.6	4.138323049	4.228134691	4.136990664	4.780373799	4.880163853	3.988991621	3.477772186	4.045850002	4.138323049	3.570638968	3.39447584	4.180531533	3.456863019	4.633926974	3.462910388	3.456863019	3.552624502	4.200089217	4.138323049	3.456863019	3.39447584	3.41875401	4.31618994	4.172000913	4.106712214	4.771760515	4.138323049	3.671440711	4.440863789	4.682993886	4.138323049	4.681260831	4.295043993	4.136990664	4.138323049	4.056205648	3.536193382	4.136990664	4.830593326	4.138323049	4.020422707	4.138323049	4.827072985	3.982185857	5.23958113	5.082944517	3.683889113	3.531557181	4.66833478
AC009133.15	2.340405255	3.985462836	2.340405255	2.438688637	2.359943518	2.340405255	2.467648808	2.340405255	2.348326402	3.082041831	3.282679392	2.376601828	2.312811642	2.365163774	2.340405255	3.078928023	2.377053729	2.694697897	2.335620548	2.340405255	2.335620548	2.350716266	2.340405255	2.335620548	2.340405255	2.335620548	2.377185873	2.380629571	2.340405255	2.312811642	2.703044721	2.363722748	2.340405255	3.526986751	2.340405255	2.384854266	2.746852167	2.340405255	2.340405255	2.516345135	2.340405255	2.340405255	2.381351697	2.335620548	2.340405255	2.335620548	2.376225306	2.340405255	2.534709418
AC009502.4	2.312811642	2.312811642	2.312811642	2.919857656	2.312811642	2.312811642	2.312811642	2.312811642	2.312811642	2.312811642	2.312811642	2.312811642	2.312811642	2.312811642	2.312811642	2.312811642	2.312811642	2.312811642	2.312811642	2.312811642	2.312811642	2.312811642	2.312811642	2.312811642	2.312811642	2.312811642	2.312811642	2.312811642	2.312811642	2.312811642	2.529628835	2.312811642	2.312811642	2.312811642	2.312811642	2.312811642	2.312811642	2.312811642	2.312811642	2.312811642	2.312811642	2.312811642	2.312811642	2.312811642	2.312811642	2.312811642	2.312811642	2.312811642	2.312811642
AC010145.4	2.312811642	2.312811642	2.312811642	2.312811642	2.312811642	2.312811642	2.312811642	2.312811642	2.312811642	2.312811642	4.179831779	2.312811642	2.312811642	2.312811642	2.312811642	2.312811642	2.312811642	2.312811642	2.312811642	2.312811642	2.560059431	2.312811642	2.312811642	2.312811642	2.312811642	2.312811642	2.312811642	2.312811642	2.312811642	2.312811642	2.312811642	2.312811642	2.312811642	2.312811642	2.312811642	2.312811642	2.312811642	2.312811642	2.312811642	2.312811642	2.312811642	2.363256231	2.312811642	2.312811642	2.312811642	2.312811642	2.312811642	2.312811642	2.312811642
AC010524.4	2.327166027	2.396559863	2.327166027	2.327166027	2.327166027	2.327166027	2.368347953	2.331155908	2.872206898	2.327166027	2.327166027	2.327166027	2.349655336	2.327166027	2.327166027	2.327166027	2.325077679	2.333410243	2.327166027	2.427533485	2.327166027	2.340879914	2.633862847	2.70422763	2.327166027	2.327166027	2.327166027	2.327166027	2.327166027	2.327166027	2.583548356	2.328363878	2.323442715	2.327166027	2.327166027	2.424056327	2.327166027	2.445262876	2.327166027	2.325077679	2.327166027	2.537067406	2.327166027	2.327166027	2.327166027	2.327166027	2.327166027	2.328723219	2.327166027
AC012065.7	2.339116111	2.331676744	3.056998296	2.331676744	2.377389085	2.331676744	2.331676744	2.331676744	2.331676744	2.331676744	2.331676744	2.331676744	2.331676744	2.641674129	2.331676744	2.381454984	2.331676744	2.331676744	2.331676744	2.331676744	2.331676744	2.331676744	2.331676744	3.408591488	2.331676744	2.331676744	3.745396001	2.331676744	2.331676744	2.331676744	2.331676744	3.134292844	2.333429048	2.636185737	2.58164961	2.431706703	2.331676744	2.331676744	2.331676744	2.331676744	2.331676744	2.331676744	2.699402955	2.331676744	2.383359077	2.331676744	2.331676744	2.331676744	2.331676744
AC012360.6	2.312811642	2.312811642	2.312811642	2.312811642	2.312811642	2.312811642	2.312811642	2.312811642	2.312811642	2.312811642	2.312811642	2.312811642	2.312811642	2.312811642	2.312811642	2.312811642	2.312811642	2.312811642	2.312811642	2.312811642	2.312811642	2.312811642	2.312811642	2.312811642	2.312811642	2.312811642	2.312811642	2.312811642	2.312811642	2.312811642	2.312811642	2.312811642	2.312811642	2.312811642	2.312811642	2.312811642	2.312811642	2.312811642	2.312811642	2.312811642	2.312811642	2.312811642	2.312811642	2.312811642	2.312811642	2.312811642	2.312811642	2.312811642	2.312811642
AC012499.1	2.312811642	2.577401252	2.312811642	2.312811642	2.312811642	2.312811642	2.312811642	2.404461184	2.312811642	2.312811642	2.389336139	2.312811642	2.312811642	2.312811642	2.312811642	2.312811642	2.51477995	2.312811642	2.312811642	2.312811642	2.312811642	2.312811642	2.388915219	2.312811642	2.312811642	2.314194703	2.312811642	2.312811642	2.312811642	2.312811642	2.312811642	2.312811642	2.312811642	2.312811642	2.435987941	2.312811642	2.312811642	2.312811642	2.312811642	2.312811642	2.312811642	2.312811642	2.312811642	2.312811642	2.312811642	2.312811642	2.312811642	2.312811642	2.312811642
AC012531.25	2.315934782	2.314035367	3.301486459	2.314035367	2.323545432	2.312811642	2.346482492	2.314035367	2.552024076	2.353334278	2.74900984	2.317557134	2.451316517	2.314035367	2.314035367	2.67555721	2.386885435	2.977391873	2.639421856	2.314035367	3.201865927	2.314035367	2.314035367	2.591203062	2.314035367	2.314035367	3.504075656	2.314035367	2.314035367	2.314035367	2.641953361	2.314035367	2.314035367	2.353158387	2.503447458	2.314035367	2.314035367	2.314035367	2.314035367	2.314035367	2.314035367	2.314035367	2.314035367	2.314035367	2.314035367	2.314035367	2.314035367	2.314035367	2.314035367
AC013463.2	2.457401223	2.312811642	2.678943984	2.312811642	2.312811642	2.312811642	2.312811642	2.312811642	2.312811642	2.471229852	2.375083067	2.312811642	2.312811642	2.312811642	2.312811642	2.312811642	2.398887322	2.376885071	2.312811642	2.712529887	2.312811642	2.312811642	2.312811642	2.312811642	2.312811642	2.312811642	2.312811642	2.312811642	2.312811642	2.312811642	2.312811642	2.312811642	2.312811642	2.312811642	2.49990811	2.312811642	2.312811642	2.312811642	2.312811642	2.312811642	2.312811642	3.157773627	2.312811642	2.312811642	2.312811642	2.312811642	2.312811642	2.312811642	2.323813681
AC013733.4	2.312811642	2.494615352	2.40457119	2.814755924	2.312811642	2.312811642	2.312811642	2.312811642	2.312811642	2.312811642	2.312811642	2.312811642	2.344645988	2.312811642	2.312811642	2.49922586	2.312811642	2.316597098	2.312811642	2.312811642	2.312811642	2.312811642	2.312811642	2.312811642	2.312811642	2.312811642	2.312811642	2.317817463	2.312811642	2.312811642	2.355928341	2.312811642	2.312811642	2.312811642	2.323894952	2.312811642	2.312811642	2.312811642	2.312811642	2.312811642	2.312811642	2.421323684	2.326116645	2.312811642	2.312811642	2.312811642	2.312811642	2.312811642	2.312811642
AC016831.7	2.312811642	2.312811642	3.42356889	2.312811642	2.312811642	2.312811642	2.312811642	2.324279621	2.408224439	2.312811642	2.339849055	2.312811642	2.312811642	2.312811642	2.312811642	2.312811642	2.380961163	2.312811642	2.647905563	2.312811642	3.028626926	2.312811642	2.312811642	2.312811642	2.312811642	2.312811642	2.312811642	2.312811642	2.312811642	2.312811642	2.312811642	2.325917441	2.312811642	2.312811642	2.312811642	2.312811642	2.312811642	2.312811642	2.312811642	2.312811642	2.312811642	2.312811642	2.312811642	2.312811642	2.312811642	2.312811642	2.312811642	2.312811642	2.312811642
AC016999.2	2.312811642	4.159879745	2.40756626	2.312811642	2.341101947	2.312811642	2.312811642	2.364122245	2.312811642	2.312811642	2.312811642	2.312811642	2.567055591	2.312811642	2.312811642	2.65748896	2.312811642	2.358897883	2.312811642	2.326273521	2.312811642	2.322850958	2.439612563	2.312811642	2.31298211	2.312811642	3.390853776	2.345441028	2.312811642	2.312811642	2.312811642	2.312811642	2.312811642	3.18141389	2.312811642	2.314112322	2.312811642	2.312811642	2.32458576	2.312811642	2.312811642	2.431655976	2.312811642	2.312811642	2.312811642	2.312811642	2.312811642	2.867230919	2.320081313
AC017002.2	4.564170204	4.49980006	4.406025985	4.494232433	4.912556129	3.106104329	4.797866278	4.406244251	4.406025985	4.406025985	4.429772177	3.837532084	4.406025985	4.54115783	5.474800255	4.406244251	4.153535564	5.080878775	5.077939929	5.256597611	4.494232433	5.524712678	4.628525481	4.576642398	6.241599048	4.406244251	4.49980006	4.412527899	5.12360119	4.753493172	4.49980006	4.406025985	4.406025985	5.229863919	5.181462295	4.590514552	4.843641942	4.406025985	5.975562948	4.494232433	6.773541652	5.757993534	5.248265475	5.147938509	7.453375479	4.586824865	6.13075314	4.49980006	4.812422965
AC017104.6	3.152457142	3.240257732	4.458866982	3.152457142	3.152457142	3.152457142	3.152457142	3.152457142	3.152457142	3.144036811	3.152457142	3.148231061	3.152457142	3.152457142	3.152457142	3.152457142	3.152457142	3.152457142	3.152457142	3.347684805	3.701451692	3.37805614	3.152457142	3.634183314	3.152457142	3.152457142	3.33517769	3.152457142	3.152457142	3.152457142	3.144036811	3.301369096	3.152457142	3.665592863	3.152457142	3.163189946	3.523506401	3.152457142	3.158775049	3.152457142	3.021957842	3.152457142	3.397925692	3.152457142	3.152457142	3.152457142	3.144036811	3.597359624	3.152457142
AC018755.16	3.893900251	3.909010606	3.909010606	3.909010606	3.909010606	4.166795959	3.915650689	3.909010606	3.909010606	4.193347615	4.186589428	3.614130736	3.909010606	3.909010606	3.909010606	5.326151446	4.954765974	3.464220513	4.273286715	4.09339076	3.909010606	4.043249978	4.549054011	3.909010606	3.551491523	4.161182848	4.591346978	3.909010606	3.713851311	3.465596119	3.962644096	3.865938059	4.187957578	5.394913436	3.909010606	4.17857851	4.305893087	3.708317133	3.909010606	3.926049586	3.75865653	3.884388496	3.909010606	3.909010606	4.365286088	3.909010606	3.909010606	6.919162817	3.936147424
AC018755.17	2.312811642	2.312811642	2.312811642	2.312811642	2.312811642	2.312811642	2.312811642	2.312811642	2.312811642	2.312811642	2.312811642	2.312811642	2.312811642	2.312811642	2.312811642	2.312811642	2.312811642	2.312811642	2.312811642	2.320753555	2.312811642	2.312811642	2.312811642	2.312811642	2.312811642	2.312811642	2.312811642	2.312811642	2.312811642	2.320460798	2.312811642	2.319333297	2.312811642	2.312811642	2.34103369	2.312811642	2.312811642	2.312811642	2.312811642	2.312811642	2.312811642	2.312811642	2.312811642	2.312811642	2.312811642	2.312811642	2.312811642	2.312811642	2.312811642
AC018766.6	2.315598617	2.312811642	2.312811642	2.312811642	2.312811642	2.312811642	2.312811642	2.312811642	2.312811642	2.312811642	2.312811642	2.312811642	2.312811642	2.312811642	2.312811642	2.312811642	2.312811642	2.312811642	2.386533611	2.312811642	2.312811642	2.381747287	2.312811642	2.312811642	2.312811642	2.312811642	3.675366576	2.312811642	2.312811642	2.312811642	2.312811642	2.312811642	2.312811642	2.312811642	2.312811642	2.312811642	2.320945764	2.312811642	2.312811642	2.312811642	2.312811642	2.312811642	2.312811642	2.312811642	2.312811642	2.312811642	2.312811642	2.318696029	2.312811642
AC018816.3	2.619282523	3.277128177	2.530336294	3.661284971	2.374410294	2.388184676	2.530336294	2.374410294	2.530336294	6.887017396	2.48487001	2.438279685	2.879197696	2.431855979	2.374410294	2.38427633	2.388184676	4.932236953	2.559639644	5.30813439	3.555044847	2.717295466	2.658962684	2.530336294	8.168128768	2.559639644	2.559639644	2.312811642	2.530336294	2.559639644	3.402435087	2.471653129	3.314979442	2.522931099	2.530336294	5.610978613	2.456305705	8.441452097	2.530336294	2.512045857	2.374410294	8.617910399	6.705863325	2.388184676	7.079605775	4.457194424	2.929266008	2.524974604	2.530336294
AC024560.2	2.75439059	2.793693483	2.793693483	2.933817736	2.793693483	2.793693483	2.75439059	2.793693483	2.793693483	2.94972053	3.223661402	2.806573391	2.793693483	2.779546006	2.763801141	2.793693483	2.793693483	2.793693483	2.841393901	2.793693483	2.793693483	3.316132789	2.969540547	2.763801141	2.793693483	3.020154313	3.612960866	2.793693483	3.105414345	2.973608102	2.821834638	2.793693483	2.779960965	2.857064083	2.793693483	2.763801141	2.793693483	2.793693483	2.793693483	2.793693483	2.767186177	2.763801141	2.793693483	2.793693483	2.793693483	2.754635032	2.793693483	2.793693483	2.793693483
AC025442.3	2.725688041	3.067652694	3.631913844	2.725688041	2.801173483	2.692888419	3.080577034	2.725688041	2.725688041	2.864700051	3.040277118	2.725688041	2.725688041	2.720372952	2.725688041	2.756362091	3.092979294	2.737673406	2.873755354	2.85368416	3.256968679	2.725688041	2.725688041	2.725688041	2.725688041	2.570659263	3.379074025	2.725688041	2.725688041	2.610512991	2.766842993	2.829426834	2.751974953	2.725688041	3.111283164	2.887052098	2.767773864	2.920985819	2.725688041	2.725688041	2.720372952	2.725688041	3.035623951	2.720372952	2.725688041	2.725688041	2.840326225	3.079247922	2.725688041
AC064852.4	2.312811642	2.312811642	2.312811642	3.07404471	2.312811642	2.312811642	2.312811642	2.312811642	2.312811642	2.312811642	2.312811642	2.329744	2.312811642	2.312811642	2.312811642	2.312811642	2.312811642	2.312811642	2.312811642	2.312811642	2.775567272	2.312811642	2.312811642	2.312811642	2.312811642	2.312811642	2.599951021	2.312811642	2.314405093	2.312811642	2.350941744	2.312811642	2.312811642	2.312811642	2.312811642	2.312811642	2.312811642	2.312811642	2.312811642	2.312811642	2.312811642	2.312811642	2.371006002	2.312811642	2.312811642	2.312811642	2.312811642	2.350600398	2.312811642
AC067956.1	2.312811642	2.312811642	2.312811642	2.312811642	2.312811642	2.312811642	2.312811642	2.312811642	2.312811642	2.312811642	2.312811642	2.312811642	2.312811642	2.312811642	2.312811642	2.312811642	2.312811642	2.312811642	2.312811642	2.312811642	2.312811642	2.312811642	2.312811642	2.312811642	2.312811642	2.312811642	2.312811642	2.312811642	2.312811642	2.312811642	2.312811642	2.312811642	2.312811642	2.312811642	2.312811642	2.312811642	2.312811642	2.312811642	2.312811642	2.312811642	2.312811642	2.312811642	2.312811642	2.312811642	2.312811642	2.312811642	2.312811642	2.312811642	2.312811642
AC068039.4	2.470525927	2.533471035	5.939818808	2.531904477	2.436639597	2.436639597	2.436639597	2.436639597	2.312811642	2.312811642	2.803287308	2.381780404	2.776523877	2.436639597	2.436639597	2.436639597	2.436639597	2.950192241	2.436639597	3.036406407	3.319784633	2.312811642	2.933421829	2.436639597	2.436639597	2.353359579	3.190459528	2.436639597	2.436639597	3.232520413	3.35344775	3.189296795	2.312811642	2.436639597	2.436639597	2.865111592	2.436639597	2.454498298	2.436639597	2.312811642	2.436639597	3.196888058	2.468467771	2.315687122	2.360302958	2.484684765	2.438403543	2.436639597	2.345425171
AC068138.1	2.312811642	2.312811642	3.392331952	3.375823545	2.312811642	2.312811642	2.312811642	2.312811642	2.312811642	2.312811642	2.312811642	2.312811642	2.445065142	2.312811642	2.312811642	2.312811642	2.329699988	2.312811642	2.312811642	2.312811642	2.312811642	2.312811642	2.312811642	2.312811642	2.312811642	2.312811642	2.312811642	2.312811642	2.312811642	2.312811642	2.312811642	2.312811642	2.312811642	2.312811642	2.312811642	2.312811642	2.312811642	2.312811642	2.312811642	2.312811642	2.312811642	2.312811642	2.312811642	2.312811642	2.312811642	2.312811642	2.312811642	2.312811642	2.312811642
AC068831.3	2.490331457	2.490331457	3.882870682	3.668327162	2.490331457	2.490331457	2.490331457	2.50887262	2.490331457	2.742717686	2.490331457	2.456699798	2.490331457	2.490331457	2.490331457	2.490331457	2.490331457	2.312811642	2.674136399	2.848940945	2.490331457	2.495687222	2.490331457	2.490331457	2.490331457	2.490331457	2.957712297	2.490331457	2.574699155	2.490331457	2.490331457	2.490331457	2.490331457	2.490331457	3.442989781	2.490331457	2.503461485	2.490331457	2.688059302	2.490331457	2.511891476	2.509892913	2.490331457	2.490331457	2.490331457	2.490331457	2.490331457	2.52209101	2.490331457
AC073283.7	2.360171131	2.360171131	3.159686807	2.360171131	2.360171131	2.360171131	2.360171131	2.360171131	2.360171131	2.360171131	2.360171131	2.360171131	2.360171131	2.360171131	2.360171131	2.360171131	2.360171131	2.360171131	2.360171131	2.360171131	2.360171131	2.360171131	2.360171131	2.360171131	2.377569027	2.642830099	2.360171131	2.360171131	2.576613076	2.360171131	2.360171131	2.360171131	2.360171131	2.547128505	3.647305992	2.479500438	2.360171131	2.360171131	2.360171131	2.360171131	2.724719201	2.620625022	2.360171131	2.360171131	2.360171131	2.396385014	2.362905136	2.360171131	2.360171131
AC073321.4	2.312811642	2.312811642	2.312811642	2.739008878	2.323113333	2.312811642	2.312811642	2.312811642	2.312811642	2.312811642	2.312811642	2.340189569	2.312811642	2.312811642	2.312811642	2.312811642	2.312811642	2.312811642	2.441578226	2.312811642	2.312811642	2.312811642	2.312811642	2.312811642	2.312811642	2.312811642	2.312811642	2.693047573	2.324579034	2.324597689	2.312811642	2.330826349	2.312811642	2.312811642	2.312811642	2.312811642	2.312811642	2.332467643	2.312811642	2.312811642	2.312811642	2.312811642	2.312811642	2.312811642	2.312811642	2.312811642	2.312811642	2.312811642	2.312811642
AC074212.6	2.520662008	3.141867955	2.520662008	2.842336831	2.520662008	2.520662008	2.520662008	2.45493534	2.520662008	2.647404791	2.520662008	2.530610486	2.520662008	2.544038393	2.520662008	2.827595717	2.83768619	2.562026698	2.520662008	2.520662008	2.681530047	2.520662008	3.082621978	2.520662008	2.398338607	2.520662008	2.520662008	2.520662008	2.520662008	2.520662008	2.798089138	2.520662008	2.643226481	2.674175662	2.520662008	2.548486798	2.520662008	2.520662008	2.520662008	2.378673647	2.520662008	2.597272253	2.520662008	2.410204131	2.520662008	2.618198799	2.692319635	2.729425238	2.520662008
AC079305.10	2.346575537	2.312811642	2.312811642	2.312811642	2.312811642	2.847437674	2.312811642	2.312811642	2.370395606	2.312811642	2.312811642	2.312811642	2.312811642	2.312811642	2.312811642	2.741556692	2.322770115	2.312811642	2.35929234	3.553389701	2.312811642	2.312811642	2.312811642	2.312811642	2.312811642	2.312811642	2.312811642	2.334860518	2.436879552	2.312811642	2.312811642	2.312811642	2.312811642	2.312811642	2.312811642	2.312811642	2.936170526	2.312811642	2.317240908	2.355971208	2.312811642	2.464423236	2.312811642	2.312811642	2.312811642	2.319127533	2.312811642	2.312811642	2.312811642
AC079741.2	2.312811642	2.312811642	2.318944501	3.063092246	2.312811642	2.312811642	2.312811642	2.523944482	2.312811642	2.312811642	2.312811642	2.312811642	2.312811642	2.312811642	2.312811642	2.312811642	2.312811642	2.375376954	2.312811642	2.312811642	2.312811642	2.366309389	2.312811642	2.583205695	2.312811642	2.313501272	2.312811642	2.312811642	2.312811642	2.312811642	2.625966086	2.317465558	2.313612001	2.312811642	2.312811642	2.312811642	2.312811642	2.312811642	2.312811642	2.312811642	2.312811642	2.312811642	2.312811642	2.312811642	2.312811642	2.312811642	2.405090246	2.336261117	2.463307102
AC079767.4	2.312811642	2.312811642	7.252061616	2.579309403	2.312811642	2.312811642	2.312811642	2.312811642	2.338767393	2.312811642	2.312811642	2.312811642	2.312811642	2.312811642	2.312811642	2.762002525	2.344593777	2.312811642	2.312811642	2.312811642	2.368827473	2.312811642	2.312811642	5.163386325	2.312811642	2.424880606	2.964319855	2.312811642	2.312811642	2.314803691	2.312811642	3.114112262	2.526570195	4.509004444	2.315783011	2.312811642	2.321530283	2.312811642	2.312811642	2.495968646	2.772589262	2.882321754	2.312811642	2.321346009	2.380212736	2.402499828	2.312811642	2.312811642	2.48690605
AC079807.4	2.312811642	2.690535333	2.312811642	2.312811642	2.312811642	2.312811642	2.312811642	2.312811642	2.312811642	2.312811642	2.312811642	2.312811642	2.312811642	2.312811642	2.312811642	2.312811642	2.312811642	2.312811642	2.312811642	2.312811642	2.312811642	2.312811642	2.312811642	2.312811642	2.312811642	2.312811642	3.063503829	2.312811642	2.312811642	2.312811642	2.377745424	2.312811642	2.312811642	2.312811642	2.312811642	2.312811642	2.312811642	2.312811642	2.312811642	2.312811642	2.312811642	2.312811642	2.312811642	2.312811642	2.312811642	2.312811642	2.312811642	2.312811642	2.312811642
AC083843.1	2.571845063	2.551490035	2.658158194	3.137319864	2.839647008	2.491540373	2.497032598	2.877684059	2.545759661	2.583004772	2.656267171	2.373499042	2.538225071	2.471186623	2.618715048	2.551490035	2.596616794	4.371394631	2.570294997	3.97878721	2.611140411	2.538225071	2.754763005	2.611140411	2.399469444	3.658743177	2.959172797	4.167187317	4.20638588	3.651333576	2.685060481	2.903839547	2.491053082	2.35212544	3.933923169	2.604017298	2.656267171	2.581303752	2.558150739	2.587073349	2.478574695	2.579595347	2.618623019	3.744026721	4.433525643	2.979137221	2.890288812	2.620479792	2.570294997
AC083949.1	3.830927988	5.12081616	4.02075058	5.228271455	2.921846499	2.875451532	3.917228098	2.881889607	2.890488837	3.74044494	3.348009309	2.891047918	3.04997711	3.156693592	2.335759761	2.653817174	2.881889607	2.881889607	2.891047918	2.881889607	2.921846499	2.653817174	3.626798324	3.254394295	2.921846499	2.636575038	3.812382616	2.96255673	3.196898838	2.891047918	4.721302771	2.940414074	2.966117062	4.968792962	5.112694016	2.881889607	3.136652825	2.891047918	2.921846499	2.881889607	3.014061699	2.921846499	2.921846499	3.639328488	2.964421935	3.239393662	4.29453037	3.608615167	3.335899305
AC084219.3	2.312811642	2.479230341	2.312811642	2.312811642	2.312811642	2.312811642	2.312811642	2.312811642	2.312811642	2.312811642	2.312811642	2.312811642	2.312811642	2.312811642	2.312811642	2.312811642	2.312811642	2.312811642	2.312811642	2.337939048	2.312811642	2.312811642	2.328842908	2.312811642	2.312811642	2.312811642	2.312811642	2.332370334	2.312811642	2.312811642	2.312811642	2.312811642	2.312811642	2.312811642	2.312811642	2.312811642	2.312811642	2.312811642	2.315344534	2.312811642	2.312811642	2.312811642	2.312811642	2.312811642	2.312811642	2.312811642	2.312811642	2.36203272	2.312811642
AC087501.1	2.719293983	2.65180925	2.312811642	3.569704894	3.325506185	2.312811642	2.312811642	2.312811642	2.312811642	2.312811642	2.312811642	2.312811642	2.312811642	2.312811642	2.312811642	2.312811642	2.312811642	2.312811642	2.312811642	2.478488934	2.38261229	2.312811642	2.312811642	2.312811642	2.312811642	2.312811642	2.502805179	2.312811642	2.506519003	2.312811642	2.312811642	2.458922118	2.312811642	3.093453594	2.707008644	2.31752696	2.312811642	2.410305779	2.391306439	2.312811642	2.312811642	2.312811642	2.312811642	2.326998502	2.312811642	2.312811642	2.312811642	2.312811642	2.312811642
AC090627.1	2.312811642	2.312811642	4.073108017	4.844356263	2.312811642	2.312811642	2.312811642	2.312811642	2.312811642	2.631653222	2.331484737	2.312811642	2.633431142	2.312811642	2.312811642	2.312811642	2.312811642	2.312811642	2.312811642	3.448319831	2.312811642	2.312811642	3.058340837	2.312811642	2.312811642	2.312811642	2.645505719	2.312811642	2.312811642	2.312811642	2.312811642	2.312811642	2.312811642	2.312811642	2.374494518	2.312811642	2.312811642	2.319970447	2.312811642	2.312811642	2.312811642	2.836586519	2.326155622	2.312811642	2.312811642	2.312811642	3.366735433	2.332948742	2.329637619
AC091133.1	6.436236184	5.42035724	5.997940533	5.42035724	5.997940533	6.430517616	5.720940947	6.150278265	5.798097852	6.387890959	6.278498283	6.212928347	6.058512241	6.364155006	6.632313724	6.531751913	5.445759036	6.528567459	6.182933087	6.970410403	5.42035724	5.997940533	7.402069811	6.916799276	6.483122497	6.948450257	6.31036708	5.701799937	6.6783256	9.347260677	5.890981357	8.921317932	6.192368902	5.627617017	5.42035724	6.004792276	8.711567332	7.193076033	5.987858036	6.234526976	5.836620729	9.253126471	6.656779686	6.197668749	5.99493574	6.720829185	9.842308703	6.860695163	5.997940533
AC091633.3	2.312811642	2.740363859	2.312811642	3.126286723	2.312811642	2.312811642	2.312811642	2.312811642	2.312811642	2.312811642	2.312811642	2.312811642	2.601876279	2.312811642	2.312811642	2.312811642	2.312811642	2.312811642	2.312811642	2.312811642	2.312811642	2.312811642	2.312811642	2.312811642	2.312811642	2.312811642	2.787281998	2.457652201	2.312811642	2.312811642	2.312811642	2.387506958	2.316548429	2.312811642	2.312811642	2.312811642	2.312811642	2.312811642	2.331564538	2.312811642	2.3138716	2.312811642	2.312811642	2.312811642	2.312811642	2.312811642	2.38126145	2.312811642	2.312811642
AC092192.1	2.312811642	2.39974187	5.656421081	2.312811642	2.312811642	2.312811642	2.331193538	2.383882478	2.312811642	2.312811642	2.312811642	2.312811642	2.408643888	2.312811642	2.312811642	2.312811642	2.312811642	2.312811642	2.312811642	2.312811642	3.961394067	2.312811642	2.312811642	2.312811642	2.312811642	2.312811642	3.229588892	2.312811642	2.312811642	2.312811642	2.312811642	2.462899869	2.312811642	2.312811642	2.312811642	2.312811642	2.312811642	2.312811642	2.312811642	2.312811642	2.312811642	2.375443205	2.312811642	2.312811642	2.312811642	2.312811642	2.312811642	2.348058607	2.312811642
AC092620.2	5.100106114	5.077448875	9.363020197	6.199866529	5.120725121	4.67878791	4.802738247	3.347729078	4.930766206	4.779082557	5.619091881	4.954046746	5.076338593	4.822232762	4.672898473	3.405941212	3.895131316	7.743123555	6.013426382	8.079960295	6.440265245	2.517510669	6.564839276	7.313889601	5.985773459	6.013525078	7.344641117	4.164454225	5.792314083	8.180925363	7.51776576	8.866196031	5.862314042	6.660098638	4.971304913	8.198333878	6.598518201	7.790827324	4.841434913	6.653578958	5.830625778	6.066113043	7.5956085	5.422857596	7.50221731	7.05311069	7.719985253	7.889010234	6.399748336
AC092660.1	2.312811642	2.312811642	3.162833564	2.371927841	2.312811642	2.312811642	2.312811642	2.312811642	2.312811642	2.312811642	2.312811642	2.312811642	2.453286218	2.312811642	2.312811642	2.312811642	2.312811642	2.32881543	2.68672553	2.312811642	2.39145063	2.312811642	2.413957405	2.312811642	2.312811642	2.312811642	3.568069345	2.312811642	2.312811642	2.312811642	2.312811642	2.312811642	2.312811642	2.389896288	2.312811642	2.378986166	2.312811642	2.312811642	2.312811642	2.312811642	2.312811642	2.358217712	2.312811642	2.312811642	2.312811642	2.312811642	2.312811642	2.419050431	2.312811642
AC092667.2	2.318410151	2.318410151	2.318410151	2.584636118	2.851998915	2.318410151	2.318410151	2.352569731	2.318410151	2.318410151	2.318410151	2.318410151	2.318410151	2.318410151	2.318410151	2.318410151	2.318410151	2.550318272	2.409564344	2.382274654	2.318410151	2.318410151	2.318410151	2.318410151	3.07597445	2.315855353	2.318410151	2.312811642	2.318410151	2.328307831	2.353904707	2.318410151	2.318410151	2.318410151	2.318410151	2.318410151	2.318410151	2.318410151	2.318410151	2.403638609	2.318410151	2.532240497	2.326046189	2.424179645	2.318410151	2.454395839	2.318410151	2.483282817	2.318410151
AC100830.4	2.312811642	2.312811642	2.312811642	2.312811642	2.312811642	2.312811642	2.312811642	2.349432657	2.312811642	2.678407086	2.50465145	2.312811642	2.312811642	2.312811642	2.312811642	2.312811642	2.312811642	2.312811642	2.312811642	2.312811642	2.312811642	2.312811642	2.312811642	2.312811642	2.312811642	2.324190153	2.312811642	2.477790487	2.51131364	2.312811642	2.312811642	2.312811642	2.312811642	2.312811642	2.312811642	2.312811642	2.312811642	2.604206794	2.312811642	2.312811642	2.312811642	2.312811642	2.389809722	2.312811642	2.312811642	2.312811642	2.312811642	2.312811642	2.312811642
AC104667.3	2.312811642	2.312811642	2.312811642	3.895149035	2.312811642	2.312811642	2.312811642	2.312811642	2.312811642	2.312811642	2.312811642	2.312811642	2.312811642	2.312811642	2.312811642	2.359240922	2.312811642	2.329160457	2.312811642	2.312811642	3.195423946	2.312811642	2.312811642	2.312811642	2.312811642	2.312811642	2.312811642	2.312811642	2.312811642	2.312811642	2.312811642	2.312811642	2.312811642	2.3292232	2.312811642	2.312811642	2.312811642	2.312811642	2.312811642	2.312811642	2.312811642	2.312811642	2.312811642	2.312811642	2.312811642	2.312811642	2.312811642	2.312811642	2.312811642
AC106801.1	2.312811642	2.312811642	2.312811642	2.312811642	2.312811642	2.312811642	2.312811642	2.312811642	2.312811642	2.395815482	2.312811642	2.312811642	2.401414724	2.312811642	2.312811642	2.312811642	2.347547316	2.312811642	2.411202726	2.409999411	3.062247923	2.312811642	2.318849397	2.312811642	2.312811642	2.312811642	3.325544887	2.312811642	2.312811642	2.312811642	3.160984056	2.327073218	2.312811642	2.364493975	2.312811642	2.312811642	2.312811642	2.312811642	2.312811642	2.312811642	2.312811642	2.312811642	2.312811642	2.312811642	2.312811642	2.384906309	2.312811642	2.312811642	2.312811642
AC108056.1	2.312811642	2.312811642	2.369804169	2.312811642	2.312811642	2.312811642	2.312811642	2.312811642	2.312811642	2.312811642	2.312811642	2.312811642	2.312811642	2.312811642	2.312811642	2.312811642	2.312811642	2.312811642	2.312811642	2.312811642	2.312811642	2.312811642	2.312811642	2.312811642	2.312811642	2.312811642	2.351944079	2.312811642	2.312811642	2.312811642	2.312811642	2.312811642	2.312811642	2.312811642	2.314443517	2.312811642	2.312811642	2.312811642	2.312811642	2.312811642	2.312811642	2.312811642	2.312811642	2.312811642	2.312811642	2.312811642	2.312811642	2.312811642	2.312811642
AC112198.1	2.312811642	2.791976584	2.312811642	2.312811642	2.312811642	2.312811642	2.312811642	2.312811642	2.312811642	2.312811642	2.312811642	2.312811642	2.312811642	2.385327437	2.312811642	2.391365893	2.312811642	2.325157211	2.312811642	2.312811642	2.312811642	2.312811642	2.312811642	2.312811642	2.312811642	2.312811642	2.389829619	2.312811642	2.312811642	2.312811642	2.312811642	2.312811642	2.533313935	2.312811642	2.312811642	2.312811642	2.312811642	2.312811642	2.312811642	2.312811642	2.312811642	2.312811642	2.312811642	2.312811642	2.312811642	2.312811642	2.312811642	2.312811642	2.312811642
AC114730.11	2.312811642	2.312811642	2.312811642	2.48966183	2.312811642	2.312811642	2.312811642	2.312811642	2.312811642	2.312811642	2.312811642	2.312811642	2.312811642	2.312811642	2.312811642	2.81258546	2.312811642	2.319464579	3.272958578	2.312811642	2.978893745	2.312811642	2.312811642	2.312811642	2.312811642	2.312811642	2.312811642	2.331723478	2.312811642	2.313106137	2.312811642	2.57424273	2.312811642	2.312811642	2.312811642	2.312811642	2.312811642	2.312811642	2.312811642	2.312811642	2.312811642	2.312811642	2.312811642	2.315892347	2.312811642	2.312811642	2.312811642	2.312811642	2.312811642
AC114752.3	2.322118946	5.098610257	2.388473087	2.322118946	2.52574228	2.322118946	2.336169769	2.648402518	2.322118946	2.472272177	2.383598225	2.322118946	2.322118946	2.322118946	2.322118946	2.556321643	2.352212236	2.322118946	2.322118946	2.322118946	2.322118946	2.322118946	2.322118946	2.322118946	2.322118946	2.322118946	2.322118946	2.322118946	2.322118946	2.322118946	2.322118946	2.322118946	2.322118946	2.322118946	2.322118946	2.322118946	2.322118946	2.322118946	2.322118946	2.322118946	2.322118946	2.322118946	2.322118946	2.322118946	2.322118946	2.322118946	2.322118946	2.322118946	2.322118946
AC124997.1	2.312811642	2.312811642	3.915404325	2.312811642	2.312811642	2.312811642	2.312811642	2.312811642	2.312811642	2.312811642	3.315704133	2.314698289	2.312811642	2.312811642	2.312811642	2.955190958	2.312811642	2.312811642	2.336861729	2.312811642	2.312811642	2.312811642	2.312811642	2.312811642	2.312811642	2.312811642	2.312811642	2.312811642	2.312811642	2.312811642	2.312811642	2.312811642	2.312811642	2.312811642	2.312811642	2.3402538	2.312811642	2.312811642	2.312811642	2.312811642	2.312811642	2.312811642	2.312811642	2.312811642	2.312811642	2.312811642	2.312811642	2.312811642	2.312811642
AC136289.1	2.312811642	2.312811642	2.560213801	2.312811642	2.312811642	2.312811642	2.312811642	2.368564366	2.335496593	2.312811642	2.849185992	2.312811642	2.609149281	2.312811642	2.312811642	2.438319449	2.58641726	2.312811642	2.312811642	2.867727658	2.312811642	2.312811642	2.312811642	2.315136785	2.312811642	2.312811642	2.312811642	2.312811642	2.312811642	2.312811642	2.528691923	2.312811642	2.312811642	2.335470071	2.333923772	2.312811642	2.312811642	2.312811642	2.511473238	2.312811642	2.312811642	2.668845494	2.692325607	2.312811642	2.31473351	2.340928728	2.312811642	2.312811642	2.312811642
AC139100.3	2.312811642	2.312811642	2.312811642	3.525482338	2.312811642	2.312811642	2.312811642	2.312811642	2.312811642	2.312811642	2.312811642	2.312811642	2.312811642	2.312811642	2.312811642	2.344548787	2.312811642	2.312811642	2.312811642	2.312811642	2.425916336	2.312811642	2.408806369	2.312811642	2.312811642	2.312811642	2.371066738	2.523266531	2.312811642	2.312811642	2.312811642	2.312811642	2.312811642	2.312811642	2.325291378	2.312811642	2.312811642	2.468347696	2.312811642	2.312811642	2.312811642	2.312811642	2.312811642	2.312811642	2.312811642	2.312811642	2.312811642	2.312811642	2.312811642
AC141928.1	2.321786621	2.609716301	3.15892489	2.321786621	2.503204786	2.321786621	2.321786621	2.329603681	2.904780249	2.343089989	2.321786621	2.323905195	2.318453294	2.511669124	2.321786621	2.340610747	2.321786621	2.321786621	2.407116967	2.321786621	2.321786621	2.324477532	2.329831832	2.358034731	2.321786621	2.312811642	2.352857416	2.318453294	2.312811642	2.321819084	2.334569701	2.321786621	2.312811642	2.604948967	2.543743764	2.321786621	2.381124164	2.333543695	2.321786621	2.321786621	2.333184494	2.321786621	2.321786621	2.342942596	2.321786621	2.313081461	2.321786621	2.337070575	2.384476728
AC144652.1	2.324577403	2.324577403	2.324577403	2.324577403	2.328780887	3.618397676	2.335153765	2.438480099	2.327776456	2.859474726	2.324577403	2.681781826	2.324577403	2.614805392	2.478159967	3.708282314	2.743777316	2.324577403	2.466173098	2.324577403	2.324577403	3.66078744	2.324577403	2.324577403	2.324577403	2.324577403	2.324577403	2.784525904	2.324577403	2.324577403	2.427772449	2.377201164	2.324577403	2.324577403	2.324577403	2.324577403	2.324577403	2.324577403	2.324577403	2.324577403	2.330478248	2.324577403	2.324577403	2.450749602	2.324577403	2.324577403	2.324577403	2.377257434	2.571703504
AC145343.2	2.455228041	4.078921821	3.490793973	3.304516502	2.455228041	2.717736292	2.455228041	2.635969377	2.536723967	3.652839922	2.469445723	3.184226744	2.761220411	2.455228041	3.146820388	2.438599934	2.612289794	2.455228041	2.558530536	2.45075281	2.345465089	2.463578352	2.45075281	2.345465089	2.455228041	2.45075281	2.345465089	2.495419182	2.622506485	2.45075281	3.525627256	2.431381097	2.455228041	2.45075281	2.455228041	2.334147428	3.151219487	2.345465089	2.474234429	2.455228041	2.455793443	2.455228041	2.455228041	2.752890684	2.312811642	2.455940814	2.45075281	2.45075281	2.455228041
ACAA1	7.938221694	7.973754493	5.86819713	7.67308119	7.896554307	8.632569137	8.533025295	8.450084587	8.321429152	8.30752408	7.276287688	8.421074425	7.437945092	8.694758673	8.56647406	7.08650122	8.011298851	7.321491045	6.672974322	6.866502436	5.900050831	8.125859833	7.371513125	7.739826983	6.894289912	7.850694775	6.999091421	7.166796657	7.174397782	7.383092639	6.337146435	7.118288378	8.216727108	8.17483388	6.725504856	7.847994058	6.972285333	7.737824209	7.346270253	8.022572455	8.614228946	6.68312028	6.399698185	6.516372194	8.224015701	8.045464198	7.358884264	7.499280001	7.496606839
ACAA2	6.352074008	4.823958115	3.54872307	3.473004172	7.123721307	6.88215218	6.409888847	5.459848984	5.874322975	5.591680576	3.89343077	5.105732992	5.348590195	6.537244742	6.095394851	6.532581011	6.021201844	3.403968756	3.9671599	3.950247987	4.190130218	3.566423425	3.54872307	3.443316498	3.706665128	2.887793482	3.809752467	4.33651925	3.596336285	3.403968756	4.208558661	3.54872307	5.203468726	3.994408822	4.407845274	3.549495534	3.54872307	3.54872307	3.54872307	3.119337836	3.706201431	3.54872307	4.347007924	3.617539506	3.610704131	4.502660344	3.47142587	3.552996555	3.54872307
ACACA	6.528211507	4.979052139	4.558425512	5.456452253	5.897948483	6.378965551	6.193252866	6.029180321	6.441311904	8.731410389	5.538320936	6.548449985	6.150108896	6.077711342	5.915023025	6.6257336	6.000396312	6.301193979	5.64597499	6.253514991	7.164801856	6.733247223	5.189637644	5.172275631	5.312790699	5.469697058	5.289625696	7.507395305	6.978276128	5.335975912	5.259446252	5.291388486	6.336327699	5.353244357	5.424740387	5.919152649	6.166857378	6.253694126	5.82986401	6.387791688	6.11740013	5.684691795	8.7819968	6.066845254	5.721710789	5.25788553	5.444147919	5.528815231	5.437861031
ACACB	9.223894265	7.097451769	5.753922318	6.498175244	9.291895884	9.118362399	8.788577498	8.287837106	9.92369281	8.65647343	7.308543197	9.054203048	9.307347038	8.851222339	9.371216704	9.463413738	9.45975438	4.991488825	5.750030613	4.99957575	6.495564647	4.137116965	5.396789407	5.111377189	4.97896392	5.276669843	5.952635309	3.179787861	4.96843969	5.221193288	5.070736034	5.528558264	6.63872875	5.278070468	5.510091067	5.461451966	4.553843857	5.31325347	4.80235936	4.325207157	3.801930391	4.860199571	5.396789407	4.081858478	5.698000044	5.493196976	5.288129413	4.911918659	5.657241716
ACAD10	2.617229972	2.617229972	2.705012096	2.617229972	2.617229972	2.573174514	2.640040803	2.631360366	2.617229972	2.730743309	2.617229972	2.315543887	2.617229972	2.573174514	2.312811642	2.573174514	2.639575113	2.83974564	3.089259472	2.62766331	2.663704961	2.662399312	2.692966413	2.809881067	2.617229972	2.573174514	2.619055305	2.696795073	2.362157506	2.656710506	2.617229972	2.617229972	2.651495684	2.626808122	3.00596389	2.617229972	3.048209663	3.463947163	2.942386081	2.573174514	2.854867322	2.901514268	2.617229972	2.573174514	2.844332946	2.690393049	2.674682321	2.788527635	2.684221446
ACAD8	4.279602074	3.622077369	3.291399461	4.447486031	4.074522629	5.784964237	4.788130592	4.273803307	6.174458848	3.737389707	4.489983474	5.85058488	3.227380315	5.40128164	5.676448003	3.819701692	5.498442632	4.213428912	3.227380315	3.227380315	3.622077369	7.287291466	3.192304658	5.201323118	4.597611192	4.3835631	3.227380315	4.532970938	4.447486031	4.87974148	3.189832789	2.934942018	4.447486031	4.918275933	4.447486031	4.634111572	4.489846449	4.20238259	4.447486031	5.860901083	6.40792977	4.447486031	3.838393395	5.152578463	4.630567443	4.846084441	5.440056454	2.994569661	5.261813279
ACAD9	7.158448234	6.908577865	5.621641558	6.06193903	6.975137934	7.839829051	7.630390629	7.582829148	7.288899118	7.106814067	6.109565474	7.342899682	7.372604467	7.891957114	7.782899261	6.80976857	6.79465623	6.402640401	6.778591526	6.030863539	6.234420661	7.510912066	6.971544098	6.256259788	6.302732218	7.183047196	6.060615413	7.052451566	6.631764792	5.82739366	6.21867863	5.866883769	6.910855723	7.165792432	6.872132455	6.084158929	6.49163018	6.839204411	6.497555653	6.611566974	7.350819618	6.442807637	6.490148628	6.853148063	6.218295214	6.885592542	5.710953433	6.55876673	6.38874475
ACADL	6.855063528	2.316564332	2.345418685	2.608328279	6.603850484	7.12266057	7.491067293	6.404162306	7.379447507	7.244032043	4.914490663	6.871714298	5.719575883	7.619112482	7.358100651	6.342570723	7.264945731	2.31623485	2.31623485	2.333142629	2.316564332	2.31623485	2.635869284	2.31623485	2.312811642	2.312811642	2.316564332	2.31623485	2.691171366	2.316564332	2.316564332	2.762649971	3.915925963	3.72885448	2.31623485	2.390448474	2.312811642	2.34204552	2.316564332	2.312811642	2.312811642	2.316564332	2.316564332	2.312811642	2.312811642	2.312811642	2.312811642	2.602800297	2.316564332
ACADM	10.50997256	7.482813463	8.580063532	8.074708722	10.30251404	10.83916624	10.44325292	9.754709365	11.15004169	10.31164002	9.131092286	10.44792446	9.577224911	10.71090668	10.65942943	10.85930196	10.941349	7.661650506	7.436485197	7.482813463	6.034659165	7.932632322	7.237364153	8.653599704	7.567835637	8.900539984	5.607239734	8.192804777	8.532048551	6.968012156	6.844848269	6.649001204	9.762181835	8.421792391	7.482813463	8.766528046	7.953698927	7.65316425	8.523493118	8.342810252	6.956504168	7.233095543	6.842105115	7.424143315	7.213975834	8.522127068	8.164188408	8.886311449	9.378301945
ACADS	6.633666365	6.400423664	4.776049801	4.836554276	5.664111173	7.065632205	6.77734688	6.207751343	6.446469658	6.992766963	5.138651163	6.847858283	6.179055137	6.765477398	7.03462656	6.821291029	6.760195839	4.840101683	4.776049801	4.577265784	4.566964769	4.776049801	4.798052708	4.926326762	4.53052403	4.566964769	4.759156773	4.174388759	4.250203212	4.003979855	4.776049801	4.248531527	6.245616169	5.057948437	5.291143056	5.051035221	4.894754038	4.087517169	4.776049801	4.25301832	4.566964769	4.566964769	4.356484747	4.483987815	4.360206156	5.130281711	3.830913612	4.429533138	4.684622184
ACADSB	6.372089511	4.657719103	3.192527938	5.887197491	5.986977106	6.826581146	6.211029098	5.914964031	7.15479195	5.682234651	5.830771322	6.602324657	4.602895739	6.546771816	6.581572813	5.875395547	6.811884856	6.320257695	5.439579445	6.025145913	5.081200591	2.853249792	4.886123357	4.119557271	5.895790394	4.04456643	3.831461764	3.517461002	4.14446702	4.182418883	4.200581652	3.61070389	6.762822677	5.390386846	3.59904228	7.205507646	4.196361935	6.426858896	3.847798344	6.734799233	3.982523046	4.864624524	6.283606634	5.97711906	5.670960076	6.080620913	4.348195634	8.122966213	3.754827764
ACADVL	9.364058104	9.751091629	6.91715414	10.31516601	9.882878991	10.40635916	10.38649336	10.25054187	10.23720352	10.00879372	9.046010121	10.56075286	9.353379134	10.81829669	10.54437396	9.996582993	10.37871316	8.910278531	9.777491803	8.437565589	7.819383951	9.639680035	8.800495755	8.336127188	9.272682487	9.186620004	10.39376146	8.412406425	8.040588229	8.647011463	9.265976703	8.062559279	9.801204799	10.34360709	9.197281647	8.932897126	8.903532663	8.257968415	9.471872413	9.162702818	9.965361791	8.304271271	8.628525382	10.39533775	9.125761433	9.391708046	8.465524033	9.036450662	9.028519387
ACAN	3.338629693	4.371167894	3.749840035	4.005179632	3.357833059	3.175191361	3.378221437	3.4753359	3.357833059	3.361363525	3.308510823	3.173366354	3.700229325	3.357833059	3.357833059	3.357833059	3.25555307	3.357833059	3.357833059	3.357833059	3.388378298	3.357833059	3.357833059	3.357833059	3.331903523	3.357833059	3.808564511	3.151957087	3.200903133	3.283707756	3.973600245	3.357833059	3.357833059	3.375346524	3.483708243	3.364747962	3.426402242	3.357833059	4.236010913	3.202231892	3.357833059	3.357833059	3.395128248	3.29167394	3.357833059	3.357833059	3.357833059	3.915476503	3.357833059
ACAP1	3.898641833	4.716730814	6.987253769	3.64322101	3.509751896	4.04495847	3.807644537	3.779982561	3.846972583	4.346459037	3.679550628	3.753887221	3.898641833	3.811516744	4.111659422	4.743489835	3.753887221	3.856185927	3.685717651	3.898641833	3.898641833	4.577821621	5.301649772	6.520767889	5.247361925	5.645956756	3.807644537	3.590778058	4.413931143	3.362737103	3.898641833	3.753887221	3.612139868	6.252028942	4.240245922	3.679350605	4.70739692	3.898641833	5.331659768	3.809950212	5.812244501	3.842845615	4.116692193	3.898641833	4.5240126	4.335813066	4.88739173	3.898641833	4.430047739
ACAP2	4.860758691	5.304979654	5.120299624	3.115430417	3.886707328	3.200149872	3.115430417	4.557794144	3.351149161	3.115430417	3.115430417	3.310848295	3.244143934	3.294608203	3.464754645	3.115430417	3.115430417	3.115430417	3.668645275	3.115430417	3.115430417	3.634383366	3.115430417	4.61431014	3.115430417	3.995284328	4.042577585	3.683045591	4.116080081	3.115430417	5.047281962	3.15627342	3.692414639	3.721161299	3.115430417	3.115430417	3.985990992	3.115430417	3.277077022	2.902077434	4.397979668	3.501310598	3.115430417	4.5193083	3.572492048	3.115430417	3.189044615	3.573174816	3.947165728
ACAP3	3.645296892	3.706724461	2.987682846	3.929912852	3.727898254	3.607832078	3.645296892	3.607840555	3.849521381	4.337771062	3.521292386	3.755619337	3.470971474	3.475464949	3.808260743	4.1420495	4.281636884	3.841955281	4.113964216	4.047156659	3.929912852	4.081828321	3.978220591	3.565211727	4.181709819	3.934164331	5.282996364	4.334584309	3.992558889	4.047156659	4.047156659	3.79680051	3.871633722	4.459989383	3.9604224	3.648143103	4.129570395	4.4251584	4.323514027	3.930107503	3.886922662	3.276663417	3.739001949	3.286245229	4.682463239	4.643766672	4.431753787	3.078001471	3.845323962
ACAT1	2.64052224	4.337309442	3.560499215	2.852329301	2.636499945	3.030782798	2.47046055	3.797009086	4.480939474	2.47046055	2.47046055	2.47046055	3.515887824	2.510539068	2.47046055	2.755558979	3.541947948	2.47046055	3.17726756	2.47046055	2.840575916	2.47046055	2.517523454	2.47046055	2.47046055	2.47046055	2.47046055	2.47046055	2.47046055	2.47046055	2.47046055	2.47046055	2.47046055	2.47046055	2.47046055	2.47046055	2.47046055	2.47046055	2.47046055	2.47046055	2.47046055	2.47046055	2.47046055	2.47046055	2.47046055	2.47046055	2.419260152	2.47046055	2.47046055
ACAT2	5.065003134	6.636055573	6.138189389	4.869355796	5.084518968	4.942113958	5.123027745	4.833136616	5.951368049	4.900073707	5.763597061	6.109377154	4.214944337	5.846929868	5.953883967	5.423606046	5.41412134	5.496591221	5.943472576	4.719337971	4.87734939	6.274225937	4.151886456	5.486508734	5.078158607	4.866028817	4.900073707	5.044647027	5.555458567	7.101763704	6.211543253	6.121854429	4.538137122	5.370390704	5.485319156	4.441831422	6.388106055	6.891242862	5.099566067	6.411542885	6.519203533	6.150334421	6.187815745	6.69043889	7.137112542	4.269341817	6.528197346	4.900073707	6.637612654
ACBD3	8.445195134	8.577700354	7.668458122	7.807263615	8.45221685	8.466663703	8.398096916	8.581921451	8.911048285	8.063284356	8.885480878	8.344387474	8.783322623	8.314688285	8.667810417	7.675142645	8.429880408	8.779694783	9.285184752	8.653502052	8.489126499	8.603452105	8.414179415	8.205593811	9.228513984	8.71311628	8.580645955	9.876336114	9.911358651	9.449154149	9.193134577	9.304692647	9.04834916	8.681141754	8.694833079	8.72427402	8.405305039	9.529179603	8.819489038	9.494964211	9.292596321	9.870068959	8.712116593	9.887005782	9.198363747	8.261110367	9.421353093	9.511001938	8.971032341
ACBD4	3.90939737	4.93177811	3.88150716	4.439240569	3.801804027	4.156957614	4.109212897	3.88150716	3.883257259	3.834137059	3.883257259	3.969150425	4.687521549	3.883257259	4.532942817	4.812380773	3.905530201	4.152946131	4.150481771	4.659696934	3.883257259	3.896459188	4.638222761	3.842625033	3.883257259	3.801804027	4.655681259	3.727139548	3.834137059	3.88150716	3.88150716	3.801804027	3.883257259	3.88150716	4.323384988	4.169949525	4.436022105	4.202159854	4.186070754	3.727139548	3.880685051	3.834137059	4.131427057	3.786037989	4.239566806	4.497886992	3.736132471	5.280006735	3.788848386
ACBD5	7.350656176	6.20814073	4.89727016	5.847628794	7.388333395	7.386228674	6.557788618	7.644025	6.943025449	6.325619134	5.385125783	7.010314443	7.573457582	7.662190648	7.605684003	6.65469057	6.957440061	6.007412565	7.249794694	6.459264543	5.474397251	5.970582392	6.510435326	6.416250218	7.190367095	7.249767273	6.268446747	6.207137356	6.292923959	6.630257057	7.876035344	6.542865174	7.61094699	6.736995725	5.016017875	6.731367339	7.760536002	7.001219449	6.317705137	7.15241028	7.021104103	7.634039739	5.964514571	6.672279445	6.701886706	5.930468192	6.538876187	7.002119842	6.488432196
ACBD6	6.022128026	6.434042537	5.036294658	6.65671053	6.172472537	6.906015549	6.751862532	6.704856704	7.338908392	6.438867344	6.524695978	7.358352211	6.697755551	6.366995153	6.697023188	6.032171337	6.888137137	7.312646963	7.601122402	6.704856704	5.079791019	8.256191904	6.638431162	6.613624614	7.127925565	7.081741804	6.704856704	8.24552866	7.804788777	7.404686944	6.25410684	6.88800786	6.929886393	7.462888185	5.317202609	6.160799886	7.160944172	6.957106774	7.063440921	7.738432937	8.209331127	7.524292307	6.002751404	7.512317071	7.986366917	5.939818489	6.960034553	7.364424116	6.394341033
ACCS	5.105130725	5.481518638	5.55305984	5.272488191	5.157975144	5.585027621	5.254484709	5.155288596	4.641241042	5.105312303	4.904230345	5.105130725	5.556981243	5.521882072	5.358061122	5.354428796	4.993741927	4.716516917	4.492555763	4.927698634	4.488500754	5.267456136	5.561057833	5.9536981	6.164094016	5.220117612	6.03574869	5.272488191	5.272488191	4.6867414	5.272488191	4.898309089	4.910094805	5.903412458	5.80269639	5.380631188	4.536630917	4.904230345	5.105130725	4.6726474	5.898511068	3.961577874	5.101943054	4.480486427	4.476799133	7.447795924	5.105130725	4.602576336	5.145321866
ACD	6.346974075	5.07948732	6.783063216	6.15636104	6.228835496	6.783063216	6.15636104	6.126038572	6.337863263	7.270082196	6.842062925	6.448052538	6.088908987	6.436180614	6.306382098	6.783063216	5.899823195	6.783063216	6.64407022	6.763374569	6.349101107	7.529386289	7.223206671	7.597579543	6.548313612	6.953166316	7.111178751	7.287063308	6.887436417	6.577566777	7.988253179	7.015041042	6.146720475	8.336255723	7.527684558	6.051272212	6.966671512	6.164311599	6.877896625	6.265490872	7.059170256	6.7794417	6.760381964	6.011254711	7.602511058	7.130219664	6.532177085	6.912975699	6.829184009
ACE	2.724954027	2.472971969	2.52086811	2.463153463	2.955597213	3.530130892	2.562821809	2.812414924	2.472971969	3.106794082	2.378515305	2.542773344	2.739697295	2.462062222	2.476089836	2.459600822	3.411558784	2.459600822	3.270612258	2.482739924	2.950969192	2.642854204	2.952502304	2.389548228	2.772400012	2.490464844	3.593196581	4.603052865	3.751008747	2.460127504	2.476200211	2.456114908	2.754721948	2.475143582	2.494978377	2.995281564	2.661073866	2.458509582	2.481322472	2.388456987	2.540668384	2.330399878	2.951920106	2.313902883	3.130803431	3.819656763	2.313902883	2.459600822	2.80142129
ACE2	2.312811642	2.312811642	3.090739777	2.362659717	2.3164964	2.871492532	2.505562387	2.324776377	2.335533974	2.419926076	2.312811642	2.312811642	2.312811642	2.312811642	2.856307808	4.541835194	2.7583929	2.312811642	2.312811642	2.312811642	2.312811642	2.877392067	2.312811642	2.312811642	2.312811642	2.642237687	2.312811642	2.3775665	2.312811642	2.312811642	2.436435021	2.312811642	2.312811642	2.312811642	3.005846129	2.316187491	2.312811642	2.42294506	2.921765612	2.312811642	2.313371472	2.312811642	2.312811642	5.737244601	2.312811642	2.314164344	2.726813186	2.312811642	2.312811642
ACER1	2.312811642	2.312811642	2.637871885	2.312811642	2.312811642	2.312811642	2.312811642	2.312811642	2.312811642	2.31838936	2.312811642	2.312811642	2.312811642	2.312811642	2.312811642	2.312811642	2.312811642	2.312811642	2.337439771	2.312811642	3.450314246	2.312811642	2.726203461	2.312811642	2.312811642	2.312811642	2.385779358	2.312811642	2.312811642	2.312811642	2.698916189	2.312811642	2.312811642	2.312811642	2.312811642	2.312811642	2.312811642	2.312811642	2.312811642	2.312811642	2.312811642	2.312811642	2.312811642	2.312811642	2.312811642	2.312811642	2.312811642	2.312811642	2.312811642
ACER3	6.923610329	4.84182673	3.716924883	4.00445797	7.005637274	7.770271003	7.622240121	6.550070168	7.809600236	5.536359745	5.216365574	7.009776071	5.99941327	7.507383719	8.083176802	6.858904276	6.612309508	4.492664417	4.194126478	4.2577393	4.310420835	4.41305573	3.885428954	5.097978183	5.136479754	5.265554497	3.364165561	4.703354215	5.441239847	7.398144003	3.520516191	7.171123679	5.04647151	4.952769101	5.229494484	4.894697877	4.95612696	4.484064035	5.122194096	5.520144626	4.556624291	3.910158079	5.949487149	4.438138784	4.800032174	4.653123877	4.511156237	4.318217187	4.458607809
ACHE	2.32268869	2.520955482	2.413957405	2.646312062	2.320614269	2.312811642	2.312811642	2.312811642	2.312811642	2.339595884	2.312811642	2.312811642	2.312811642	2.352205737	2.312811642	2.312811642	2.312811642	2.312811642	2.312811642	2.312811642	2.312811642	2.312811642	2.312811642	2.312811642	2.312811642	2.312811642	2.312811642	2.43585247	2.312811642	2.312811642	2.312811642	2.312811642	2.312811642	2.332588118	2.312811642	2.312811642	2.312811642	2.312811642	2.312811642	2.312811642	2.312811642	2.312811642	2.312811642	2.312811642	2.312811642	2.312811642	2.312811642	2.312811642	2.312811642
ACIN1	5.427126218	4.59390857	5.276699148	5.506536102	6.10576145	6.25195056	6.112664277	5.51149372	6.130184711	5.716082849	5.671858361	5.968750638	4.808562426	5.077748706	6.277873774	6.377848932	6.146854789	6.769703742	5.817532448	6.97443237	6.478686961	6.697981591	5.298593569	5.428503902	6.570831668	6.956380802	6.861145588	6.346098432	6.460184459	6.521446059	5.813055951	5.237142797	6.025012753	6.082197155	7.265465276	6.288925056	7.225073333	6.066282889	6.733240888	6.426061033	7.059277332	5.504424992	6.245939294	6.172219331	7.240813785	6.801663619	6.58018656	5.940306114	6.960980938
ACKR1	7.279855976	5.544966388	3.365028335	6.984500861	7.929683134	7.221550232	7.429480406	7.497212978	7.050327964	6.884868999	7.554901825	7.876861353	3.207692077	7.377609827	6.731699546	5.664025709	6.356530648	6.334295605	5.747242849	5.990277345	3.406541516	2.957611852	8.502842802	5.620418412	6.149925778	6.299455154	2.37065665	2.92985028	6.214783545	6.058193215	3.207692077	6.707656644	6.441012573	8.371513306	3.251205733	5.134185329	3.207692077	4.31163564	7.962396445	5.093677173	5.151437055	2.838594649	4.164717755	2.838594649	5.465344776	8.665715561	6.164882383	3.207692077	8.038202123
ACKR2	2.312811642	2.312811642	2.312811642	2.348208823	2.314848919	2.312811642	2.312811642	2.312811642	2.314848919	2.320135221	2.314848919	2.312811642	2.312811642	2.312811642	2.312811642	2.312811642	2.312811642	2.314848919	2.396478824	2.314848919	2.312811642	2.312811642	2.315349932	2.312811642	2.312811642	2.314848919	2.314848919	2.312811642	2.312811642	2.312811642	2.312811642	2.312811642	2.312811642	2.314848919	2.314848919	2.314848919	2.312811642	2.312811642	2.314848919	2.312811642	2.314848919	2.312811642	2.312811642	2.314848919	2.312811642	2.314848919	2.312811642	2.312811642	2.314848919
ACKR3	7.664632065	5.31583604	3.719994929	5.029062677	7.577309529	7.285188431	7.052310361	7.037938091	6.734079451	6.480754161	6.492848061	7.325509656	7.025414831	7.526635475	6.544967851	6.590677406	7.494151248	5.520170371	5.324403416	5.691722374	6.629330216	5.430055825	5.447836924	5.402466659	6.477313601	4.72247874	5.38328801	4.95103045	5.310437666	4.897945363	4.999650668	4.793563731	6.264376441	5.402466659	4.709649811	5.574692506	6.046730268	5.131649203	5.942178687	5.177641376	5.469724173	5.903061597	5.563134425	5.303291568	5.788706786	5.613093362	4.847226122	5.764979805	5.6345605
ACKR4	5.993444274	3.763619867	3.74270963	2.70073491	6.505839612	6.251512418	5.267637742	4.133794135	6.376686752	5.636860792	5.814005457	6.55303589	7.062235584	7.225271815	6.902849634	7.788188789	7.772987119	3.783274818	3.26358512	4.501998363	4.103130698	2.801048825	2.801048825	2.801048825	5.859806127	2.909966956	5.107401605	2.539109612	2.525907931	2.539109612	4.656561945	3.337589334	3.764794414	2.525907931	3.143416127	2.879706724	2.879706724	2.539109612	3.596454784	2.801048825	2.802513323	2.879706724	2.879706724	5.098832125	2.546528652	2.802513323	2.539109612	3.007005096	2.801048825
ACLY	6.489598923	5.55524234	6.684916587	5.710681745	6.073131684	6.488740279	6.65964373	5.952873899	6.846289	7.027072058	5.893650498	8.034144445	6.916765424	7.314798343	6.289128622	8.105458279	7.119583985	6.416418535	7.416008529	6.835943432	5.972297387	8.282402547	5.382120518	6.214948803	5.667142678	6.424825574	4.827560033	7.608765372	7.281852122	6.615627844	7.257456019	5.793932655	6.888844189	6.424501635	6.011714785	6.53378602	7.134575355	6.77977231	6.469550128	6.138207137	7.251241926	7.985841294	6.281547537	6.628664114	5.967915676	5.563141525	6.381819235	6.101228103	6.636118207
ACMSD	2.314079268	2.797145257	2.578292534	2.50113697	2.312811642	2.312811642	2.312811642	2.312811642	2.312811642	2.462805549	2.789799584	2.312811642	2.312811642	2.312811642	2.312811642	2.312811642	2.312811642	2.312811642	3.822655837	2.363611707	2.312811642	2.312811642	2.312811642	2.312811642	2.312811642	2.312811642	2.312811642	2.312811642	2.312811642	2.312811642	2.312811642	2.312811642	2.339172426	2.326406231	2.312811642	5.150587932	2.312811642	3.559302078	2.312811642	2.312811642	2.312811642	2.312811642	2.312811642	2.312811642	2.312811642	2.312811642	2.312811642	2.312811642	2.312811642
ACN9	6.042677433	2.312811642	4.599746003	4.206916593	5.924609237	6.531863918	6.620461041	6.156451983	6.141575986	6.18987582	5.657757316	5.979250892	4.955500282	6.365396952	6.609495095	6.680142486	7.06735083	5.056503055	4.54759767	4.54759767	3.099107172	5.512823375	4.206916593	5.519379328	4.337749148	5.182713263	3.591303816	7.669386141	6.915594859	4.54759767	3.925717994	4.655337864	6.059085731	4.206916593	5.078104494	4.490144953	3.286654971	3.286654971	5.081618223	4.616145861	3.055290035	3.912709477	4.825355402	3.286654971	4.572082092	4.594303124	4.762069505	3.133762663	5.749808107
ACO1	5.843106949	4.969576496	3.217305311	3.513591606	8.521618503	6.417815133	6.503042802	6.364414662	6.987508175	5.711131243	5.273346139	6.323123795	5.929321334	6.531740011	6.352872412	6.000755534	6.769109266	3.642525239	4.025809506	3.658281693	3.667420341	4.707305616	3.944335703	3.741815722	4.406189105	3.636492598	3.388442836	4.342307087	4.384409758	3.762011273	3.721912897	3.830760164	5.071742672	3.721912897	3.766775038	4.083974793	3.741815722	4.452727276	4.221809516	4.544497525	3.979232184	3.741815722	4.268587972	4.513759582	3.943432573	4.329746417	3.910921441	3.538627376	4.416490485
ACO2	5.971866251	4.558387929	3.759867314	4.910214403	6.26936816	6.588715459	6.475653807	6.192611766	6.463584519	6.45255979	5.365747692	6.307941834	6.188421631	6.43817746	6.58533133	6.952854354	6.559816984	5.233274948	5.553682112	4.96532819	4.480672651	5.737429428	5.097093769	5.634084224	5.564712277	5.618438492	3.910268287	5.755608957	5.206984995	5.559334047	5.121312697	4.977807805	5.998626479	6.012286286	4.558788983	4.808210388	5.751899435	5.326064548	5.160097136	5.405490189	5.602711056	5.275511035	4.846805476	5.471675875	5.695038682	5.155269313	5.874596297	5.819647896	5.434799438
ACOT11	2.328524335	2.426737095	2.359722058	2.570938065	2.356075035	2.356075035	2.343472958	2.438773855	2.405267417	2.487767484	2.517679647	2.393704712	2.489994829	2.356075035	2.405267417	2.405267417	2.356075035	2.372050176	2.426737095	2.412557294	2.46456507	2.378488242	2.405267417	2.426737095	2.333527551	2.426737095	2.487767484	2.405267417	2.405267417	2.415200595	2.832614787	2.328524335	2.405267417	2.426737095	2.718762832	2.356075035	2.487767484	2.356075035	2.356075035	2.356075035	2.423007667	2.426737095	2.631373356	2.426737095	2.330309133	2.405267417	2.405267417	2.426737095	2.391324318
ACOT12	2.312811642	2.312811642	2.312811642	2.312811642	2.312811642	2.312811642	3.140966968	3.41659549	2.312811642	2.312811642	2.312811642	2.312811642	2.312811642	2.312811642	2.312811642	2.312811642	2.339209062	2.312811642	2.312811642	2.334306343	2.312811642	2.319434749	2.312811642	2.312811642	2.312811642	2.312811642	2.312811642	2.312811642	2.312811642	2.312811642	2.376496829	2.312811642	2.312811642	2.312811642	2.312811642	2.312811642	2.312811642	2.312811642	2.312811642	2.312811642	2.312811642	3.029825333	2.312811642	2.312811642	2.312811642	2.318426023	2.312811642	2.324283581	2.316395748
ACOT13	7.807213613	7.408977984	4.52932066	6.558126025	8.372343973	8.699842679	7.764604075	7.838126649	8.232714978	7.487658476	6.381890859	7.8131595	7.112869764	8.05153194	8.074150757	8.165377287	8.430205699	4.44291364	6.072739027	5.262256615	4.509850894	8.149752307	4.856452706	5.915760732	6.399232181	7.53108295	4.762538152	6.608349219	6.544669154	6.034244437	4.655213394	5.757398443	6.786312262	5.570305856	7.120796665	5.746483035	6.335487365	6.345397722	6.762817418	7.039632757	6.13986343	7.566816646	5.860689544	6.232586144	4.857814669	5.494414642	8.308733977	7.515411765	6.779211882
ACOT4	5.011422115	3.771857203	3.562037204	3.82018871	5.725619221	6.148620091	5.599610239	5.087394435	5.865792082	5.787148152	4.168901312	5.625074486	5.211016463	6.199389468	5.474828562	5.558733226	5.524246931	3.933961986	4.356881434	4.513983931	4.356881434	4.553436814	3.562037204	3.412638892	3.624954215	3.905413737	3.685753131	3.513586153	3.77252644	4.16260246	3.513586153	4.198501243	6.215355006	4.504155332	3.513586153	4.563409867	3.933961986	5.337162181	3.562037204	5.409918806	3.92511442	6.511129373	4.356881434	4.778446254	5.834132788	4.359532305	4.168766291	4.803666908	4.178665181
ACOT6	2.312811642	2.312811642	3.207290645	3.334456078	2.312811642	2.312811642	2.312811642	2.312811642	2.312811642	2.312811642	2.312811642	2.312811642	2.312811642	2.312811642	2.312811642	2.312811642	2.312811642	2.351800243	2.312811642	2.34832205	2.312811642	2.312811642	2.405701545	2.413885077	2.312811642	2.312811642	2.312811642	2.312811642	2.312811642	2.345716064	2.312811642	2.312811642	2.312811642	2.312811642	2.312811642	2.312811642	2.312811642	2.312811642	2.312811642	2.312811642	2.320325693	2.312811642	2.312811642	2.312811642	2.312811642	2.312811642	3.078790615	2.312811642	2.312811642
ACOT7	4.713543433	5.576999125	4.973127714	4.845541068	4.810993254	4.961780898	4.777197775	4.786427849	4.769075616	4.946433353	5.215198668	4.842132747	4.672820456	4.962956013	5.105614503	4.783485431	4.505762113	4.57853684	5.49693372	4.487572219	4.553913888	6.782022582	5.167876552	5.790634143	5.75458656	6.03916759	3.800380508	5.433142012	4.832730347	5.42257906	5.145316093	5.187522236	5.116088439	7.049555128	5.602601063	4.534282025	5.436949178	5.236017723	6.017451056	6.623371421	5.840535851	4.437134108	5.612624586	6.425605931	5.535416217	4.756331613	5.862483972	6.231794964	5.358826229
ACOT8	4.937867725	3.904950717	4.056746236	4.19225781	4.994711841	5.570158795	5.057176615	4.909926334	5.157180097	5.870758385	4.699119969	5.177315737	4.607546157	4.956845529	5.170181585	5.190460867	5.352966069	4.386328193	5.164256758	5.012919759	4.930899484	5.502325431	5.056349504	5.088357013	5.232035716	5.440033009	4.954876348	5.761433377	5.213660847	5.326669246	5.343620332	5.822562395	5.141514354	7.288488287	4.836601864	5.279604641	7.431548776	4.961509555	4.898872649	4.550430214	5.929132727	4.851231431	5.304153837	6.832681081	5.535358789	5.188978518	5.428814968	6.686692935	5.723129377
ACOT9	7.873848203	7.907345824	5.390988552	6.843061579	8.110055526	7.747860806	7.841049361	7.772650796	8.101342562	6.529650693	7.09904797	8.112719608	7.044559784	8.482222045	8.279018789	6.047098701	7.287415946	5.720029018	6.357200361	5.232911348	6.384066212	8.897934179	6.629046946	6.966383517	7.85904354	8.184974095	5.671043135	4.721019326	5.602910326	7.020229137	7.322123109	6.502459747	6.987067485	7.010270871	8.63120995	5.940330084	7.366087704	6.911052366	7.987165167	7.672038909	8.300966774	5.447818255	6.966523202	7.615610921	6.783999763	7.408319018	6.895259569	6.285168667	7.957749143
ACOX1	7.173510407	4.162356958	3.73582164	3.188225467	5.976283061	6.98958496	7.662766101	6.755612363	7.510035572	4.174494704	5.779764838	7.813772184	6.207624744	7.781603016	7.859471605	6.254335398	7.440642915	4.100479313	4.008896127	3.885477429	4.174494704	7.045620298	3.793533997	3.910711798	4.812046543	4.701562394	3.188225467	5.008068509	4.982924333	7.140648918	3.188225467	5.416848966	6.275219878	4.174494704	5.034512403	4.525832733	6.009363345	5.219611397	5.261024859	6.268737985	4.641624002	4.233850416	4.515755072	6.038639102	4.677252175	4.270548596	5.460949568	3.890358826	7.058991898
ACOX2	6.902813	5.689137907	5.086097643	4.73799402	7.285329876	8.041808147	7.52004207	7.23227571	8.126272779	6.460569863	5.428594666	7.826117088	6.841213398	7.986608104	7.732157344	6.972759287	7.445550818	7.937002763	5.318318769	7.824793888	4.330875864	4.73799402	4.991772047	4.480528408	5.127217483	3.445612761	5.677426706	9.454141606	8.215940489	6.62452204	5.67350444	6.381831507	6.22458542	8.098764703	4.330875864	8.885761697	4.73799402	4.73799402	4.275762957	9.290344594	6.070925687	6.017891436	5.312922012	6.341778988	6.3291728	6.288123735	7.241035559	5.468277798	5.162961989
ACOX3	5.157430856	4.977986239	3.426892709	4.325358071	4.757263183	5.109739325	5.034211138	4.54879312	4.939587437	6.116213326	4.969628989	4.689490552	4.82600761	4.645046752	5.036098822	4.197040576	4.69883562	4.475722752	6.857115005	4.482468435	4.354939544	5.304247275	5.188252977	5.169160628	4.853756321	5.27520695	4.366787857	5.208548981	5.017001862	4.607196992	4.692606978	5.013291897	6.359568047	4.673947995	4.556392713	4.903520531	5.083843632	5.651468534	4.496777051	4.653173846	7.117444342	4.748438629	5.895331975	4.560919756	4.920567197	5.071511381	4.883951614	4.688813625	5.356436724
ACOXL	2.421892719	3.160801575	2.657867027	2.638360552	2.435520651	2.442183285	2.425399653	2.435520651	2.435520651	2.460969434	2.73169237	2.435520651	2.837522026	2.435520651	2.425399653	2.733979223	2.520794785	2.435520651	2.832639484	3.485956492	2.659158767	2.540153674	2.435520651	2.813315647	2.435520651	2.421892719	2.425399653	2.431187054	2.435520651	2.435520651	2.655270851	2.435520651	2.425399653	2.486885983	3.019097628	2.514837977	3.92998257	2.435520651	3.690970498	2.708253349	2.551857542	2.435520651	2.62121475	2.435520651	2.500180303	2.46629726	2.435520651	2.442126826	2.524276361
ACP1	6.311531613	7.059961024	6.759154023	6.617275442	6.436254194	6.766210574	6.661977336	6.720796139	7.188143113	6.755272951	6.490001164	7.222950777	5.237018885	6.725426977	6.507926649	6.402173657	6.545188689	7.313907367	6.166819415	6.54837451	6.191568436	8.245307008	5.739084078	6.512825282	6.498710696	6.940329583	5.08758876	8.688308587	8.292414119	7.043368101	5.882117843	6.727188187	6.594023588	5.499072468	7.317168324	6.285808749	8.254799993	6.725082555	7.317128871	7.371286729	7.866391753	7.825685471	6.49478527	7.80348356	7.359377393	6.240661308	7.184155748	6.811679716	7.134446996
ACP2	6.445917259	7.034101553	4.332257867	4.183698669	6.527291299	6.908312391	5.969636515	6.87074402	6.680785574	6.828541856	5.469834076	7.210036737	5.969459342	6.373073393	6.24321884	6.712118857	6.299623194	5.226806608	5.799007557	4.345998558	4.578861996	7.406291559	5.892425738	6.405152559	6.676334817	6.833580078	4.332257867	6.49157655	6.060061854	5.422339773	6.160537336	4.639323448	6.584877054	8.21067965	6.591817619	6.623432169	7.178651263	7.136654659	7.098922704	8.751297455	8.033491046	6.698884235	6.159039583	6.546848449	6.385804588	6.836886057	5.584745886	5.276703934	6.944951847
ACP5	4.721983668	10.25384581	3.968835478	3.915376907	4.915198746	5.575895823	4.458415438	5.562663289	3.975754727	7.771473946	4.622934684	5.821059655	4.193434295	4.66718129	3.971016535	4.895983515	5.844138686	4.275836257	5.189268683	3.663093204	4.193434295	6.70985523	5.415492504	5.765338353	7.800749002	6.92136201	5.318689908	5.290433333	4.652540641	5.798824258	5.715797306	6.584270449	7.774456264	8.432994352	5.742073034	6.314893416	7.28624738	6.808862252	6.791107089	6.717850539	8.169744762	6.585820939	5.865413473	4.193434295	6.740567992	8.898485662	6.299288686	5.929074214	6.021821376
ACP6	4.783118607	4.371427893	3.141184531	4.05325969	4.225676074	4.640577477	4.422411977	3.050130059	4.445196574	6.271683936	4.044073192	4.516839876	4.072317666	4.154789117	4.080067038	3.355614205	4.814161865	5.511668764	3.888781063	5.253316482	4.377440426	5.222071773	4.45498405	4.49353929	4.501955994	4.504589165	4.05325969	3.387724285	3.538587349	3.939803078	3.307902303	4.052633689	5.076933977	4.806426115	5.608860759	4.775036308	5.0467555	4.778149654	5.260182148	5.31515027	4.553429135	4.283450676	4.749574104	7.028245605	6.326916055	4.032931141	4.815015059	4.403948195	4.694828483
ACPP	2.312811642	2.543656148	2.312811642	2.312811642	2.312811642	2.312811642	2.312811642	2.312811642	2.312811642	2.391755468	2.312811642	2.312811642	2.312811642	2.312811642	2.312811642	2.312811642	2.312811642	2.312811642	2.312811642	2.312811642	2.312811642	2.312811642	2.312811642	2.312811642	2.312811642	2.312811642	2.312811642	2.312811642	2.312811642	2.312811642	2.312811642	2.312811642	2.312811642	2.312811642	2.315168227	2.312811642	2.312811642	2.312811642	2.312811642	2.312811642	2.312811642	2.312811642	2.312811642	2.312811642	2.312811642	2.312811642	2.312811642	2.312811642	2.368124113
ACPT	2.897950911	5.09450734	3.761808646	2.975174075	3.267739184	2.887003331	2.975174075	2.975174075	2.933285963	3.277719622	2.948492198	2.928617684	2.929954122	2.975174075	3.00997957	2.929954122	3.722000782	2.975174075	3.239924851	3.183123416	4.056545095	2.98823823	3.481671055	2.928617684	2.928617684	2.975174075	3.589795038	3.309347129	3.14379171	3.069388278	3.785986528	3.266219981	2.929421133	3.023766626	3.031404201	2.975174075	2.952454725	2.975174075	2.928617684	2.887003331	2.887527884	3.685066095	2.956661383	2.885921931	2.887003331	2.929954122	2.93924662	3.522893291	2.99793229
ACR	2.312811642	2.549374536	2.312811642	2.504404896	2.312811642	2.312811642	2.312811642	2.312811642	2.312811642	2.312811642	2.312811642	2.312811642	2.364716371	2.312811642	2.312811642	2.756029799	2.852259111	2.312811642	2.312811642	2.326340227	2.442266113	2.323684919	2.315327981	2.312811642	2.312811642	2.312811642	3.646276993	2.312811642	2.312811642	2.312811642	3.75497639	2.495659276	2.312811642	2.312811642	2.314304386	2.312811642	2.312811642	2.312811642	2.312811642	2.312811642	2.312811642	2.312811642	2.312811642	2.312811642	2.312811642	2.312811642	2.381113408	2.312811642	2.312811642
ACRBP	2.377280602	2.377280602	2.377280602	2.891349813	2.377280602	2.414434792	3.052922607	2.377280602	2.377280602	2.374191399	2.377280602	2.377280602	2.958745867	2.377280602	2.441212711	2.377280602	3.008274356	2.41274574	2.355441972	2.783555499	2.381531949	2.377280602	2.377280602	2.377280602	2.377280602	2.377280602	2.377280602	2.377280602	2.409835029	2.537637185	2.775640384	2.377280602	2.377280602	2.408387945	2.377280602	2.377280602	2.501496205	2.377280602	2.477461888	2.377280602	2.377280602	2.377280602	2.377280602	2.695178363	2.377280602	2.321949221	2.377280602	2.377280602	2.377280602
ACRC	3.213278828	2.669041902	3.287994585	2.312811642	4.104267089	3.189582181	3.809686352	3.189582181	4.003208378	3.189582181	3.240467534	4.176370154	3.189582181	3.189582181	3.189582181	2.988923375	3.189582181	3.345648191	2.33994046	3.189582181	3.189582181	3.189582181	2.819797493	3.484763583	3.276537932	3.525652963	3.189582181	3.246127767	3.189582181	3.806614247	3.508426614	3.189582181	2.773347381	2.573288671	3.363953483	4.359776859	3.189582181	3.189582181	3.189582181	3.251960565	3.19027343	3.189582181	3.189582181	2.859389378	3.452614592	3.292937544	3.427849622	2.573288671	3.189582181
ACRV1	2.312811642	2.420100005	2.365438836	2.96347462	2.312811642	2.312811642	2.312811642	2.312811642	2.312811642	2.312811642	2.312811642	2.312811642	2.312811642	2.312811642	2.312811642	2.312811642	2.312811642	2.312811642	2.312811642	2.33280311	2.312811642	2.312811642	2.312811642	2.312811642	2.312811642	2.312811642	2.401494889	2.312811642	2.312811642	2.312811642	2.312811642	2.312811642	2.312811642	2.312811642	2.312811642	2.312811642	2.312811642	2.312811642	2.312811642	2.312811642	2.312811642	2.312811642	2.312811642	2.312811642	2.312811642	2.312811642	2.312811642	2.312811642	2.312811642
ACSBG1	2.651062086	2.784123499	2.905758972	3.265312194	2.784123499	2.784123499	2.784123499	2.784123499	2.784123499	2.784123499	2.784123499	2.598999616	2.784123499	2.516884643	2.784123499	2.784123499	2.784123499	2.784123499	2.784123499	2.784123499	2.856127877	2.784123499	2.784123499	2.784123499	2.637988978	2.743508878	3.307901587	2.784123499	2.784123499	2.784123499	2.950519506	3.162532114	2.784123499	2.784123499	2.784123499	2.784123499	2.982952218	2.784123499	2.784123499	2.784123499	2.784123499	2.784123499	2.784123499	2.784123499	2.784123499	2.784123499	2.784123499	3.313876487	2.784123499
ACSBG2	2.312811642	2.926293079	2.312811642	2.312811642	2.312811642	2.312811642	2.312811642	2.312811642	2.370598137	3.304653589	2.312811642	2.312811642	2.312811642	2.312811642	2.312811642	2.370609141	2.312811642	2.595758309	2.312811642	2.312811642	3.288544197	2.312811642	2.312811642	2.350680326	2.312811642	2.312811642	2.312811642	2.312811642	2.321392128	2.312811642	2.312811642	2.312811642	2.312811642	2.673371402	2.312811642	2.312811642	2.312811642	2.312811642	2.312811642	2.313771278	2.312811642	2.312811642	2.312811642	2.312811642	2.312811642	2.312811642	2.312811642	2.340210605	2.312811642
ACSF2	7.915555913	6.125734547	5.305480973	6.645728841	7.906702174	8.160831684	7.104540819	7.843947081	7.566041432	8.596771362	6.225174401	6.969110952	7.651350854	7.703480804	8.392236907	7.422233755	8.336372012	8.752807278	6.406602879	8.327610104	8.697772341	7.915217364	7.083038902	6.104941238	7.660148153	5.694407641	7.624276869	4.831697073	5.240023817	8.052408238	6.561087818	7.918911564	7.598202679	7.829057939	7.488936656	7.099882052	9.057900151	6.885037294	7.082003567	8.269217186	7.719858146	9.794916448	5.765496409	6.107197682	7.077994903	6.969162234	6.523439379	4.017155182	8.2139605
ACSF3	2.972393512	2.972393512	4.135091565	2.744758026	2.972393512	2.312811642	2.744758026	3.052876651	2.972393512	2.972393512	2.972393512	2.929831802	2.972393512	2.972393512	2.972393512	3.101297096	2.929831802	2.972393512	4.378714702	2.972393512	2.929831802	2.972393512	3.668240328	3.379802092	2.911845112	2.972393512	2.972393512	3.052028704	3.897463836	2.930967211	3.326730909	2.958452548	2.972393512	2.972393512	3.046243016	2.972393512	2.972393512	3.222190765	3.168473434	2.764575162	2.972393512	2.972393512	3.18234458	2.972393512	2.972393512	3.010925049	3.005459291	2.744758026	2.975420095
ACSL1	11.03613248	7.188739259	3.836922153	6.448834076	11.4651788	11.74909895	11.50903624	11.56725172	12.41317628	10.02708622	9.721640113	11.9150343	10.86607421	12.21957738	12.11355891	12.08876221	12.11799964	5.867001415	5.918812943	5.558557748	4.537508401	6.576473048	5.156309279	4.892685873	6.336151129	8.113522988	3.726786832	6.882713657	6.557275949	8.408125609	6.158798953	6.814502636	9.692112063	4.574337163	6.411974479	5.627967668	6.701614903	5.420284655	7.527967196	6.123200523	5.721229117	6.653245403	5.291626446	7.394711328	4.90954781	6.598335898	7.79131219	5.356345785	7.606880516
ACSL3	9.633693596	6.972984141	5.198119076	8.344426315	7.852007311	8.414459467	8.634430125	8.650428099	8.55198012	11.08091987	8.251310826	8.445965812	8.320254051	8.362612206	8.547621142	8.628299745	8.119335739	9.098449759	7.237562533	8.609065049	8.190996929	6.117854673	7.433174593	6.335500925	8.443787889	8.20658605	7.159093559	9.765196516	10.19063639	9.162701499	6.494494911	8.699798173	9.455381466	5.327287306	6.447866382	8.814362686	7.117708918	8.457361022	7.565064776	9.202394617	8.220542313	8.623127188	9.349775344	8.817910524	9.154774733	7.555925018	9.141036192	8.819273284	8.137870817
ACSL4	2.439513098	3.009071348	4.072850586	3.190773635	2.78963764	2.822792894	3.645654398	2.812542733	2.53216743	2.571418798	2.436354522	2.439513098	2.439513098	2.483096417	2.627238385	2.439513098	2.536970317	2.439513098	2.439513098	2.439513098	2.439513098	2.439513098	2.439513098	3.735096994	2.439513098	2.456961952	2.461261023	4.244750587	3.960731746	2.439513098	3.722813141	2.439513098	2.439513098	3.222057226	2.459912547	2.439513098	2.439513098	2.439513098	2.962398085	2.439513098	2.436354522	3.217459416	2.446911979	2.492771278	2.380519107	2.439513098	2.470314193	2.515698553	2.439513098
ACSL5	5.797636782	5.932422016	5.120120345	3.531550527	5.999961657	6.063901716	5.788603528	6.51219643	6.012476837	5.54303288	5.72575508	6.16219455	5.247193777	5.794176891	5.631287386	6.919700475	5.887315831	4.726875746	4.836787948	4.373198495	3.283732411	6.473668411	5.166460929	6.749612165	5.277860495	7.533438999	4.222123308	3.387675369	4.310046057	5.757912731	3.485274036	5.704991506	5.376545718	6.526551017	3.220488757	4.820296373	3.966818629	3.534095576	6.347364956	4.893608872	7.361260429	5.255982767	4.153407471	5.78023534	4.903329427	5.853000938	5.176353161	3.635728797	5.622273331
ACSL6	2.312811642	2.312811642	2.312811642	2.312811642	2.312811642	2.312811642	2.312811642	2.312811642	2.312811642	2.312811642	2.312811642	2.312811642	2.312811642	2.312811642	2.312811642	2.367280172	2.312811642	2.312811642	2.312811642	2.312811642	2.312811642	2.312811642	2.327054755	2.312811642	2.312811642	2.312811642	2.312811642	2.312811642	2.321260971	2.312811642	2.312811642	2.312811642	2.312811642	2.312811642	2.312811642	2.312811642	2.312811642	2.312811642	2.312811642	2.312811642	2.312811642	2.312811642	2.312811642	2.312811642	2.312811642	2.312811642	2.312811642	2.312811642	2.312811642
ACSM1	3.476375259	2.312811642	2.312811642	2.97534364	2.312811642	2.312811642	2.312811642	2.312811642	2.312811642	3.97120837	2.436571907	2.312811642	2.312811642	2.312811642	2.312811642	2.751934911	2.312811642	2.353287216	2.312811642	2.609448834	2.312811642	2.312811642	2.471697532	2.325448434	2.312811642	2.312811642	2.312811642	2.312811642	2.312811642	2.355634861	2.312811642	2.312811642	2.312811642	2.312811642	2.312811642	2.32654267	2.312811642	2.312811642	2.320155989	2.312811642	2.312811642	2.547447297	2.327416529	2.312811642	2.313169675	2.444382401	2.312811642	2.312811642	2.312811642
ACSM2A	2.321039932	2.58100945	4.954904549	4.163854203	2.643659548	2.349401135	2.321039932	2.321039932	2.321039932	2.344291068	3.039253613	2.483505327	2.337916351	2.324462718	2.740544135	2.59236796	2.449286746	2.321039932	2.391966243	2.864863974	2.954969555	2.321039932	2.321039932	2.321039932	2.321039932	2.330189067	3.690454923	2.356228357	2.325286838	2.321039932	3.353215925	2.379502467	2.321039932	2.321039932	2.321039932	2.321039932	2.321039932	2.321039932	2.321039932	2.321039932	2.312811642	2.313347187	2.804871288	2.313347187	2.321039932	2.321039932	2.321039932	2.321039932	2.321039932
ACSM2B	2.312811642	2.312811642	2.312811642	2.312811642	2.312811642	2.312811642	2.312811642	2.312811642	2.312811642	2.312811642	2.312811642	2.312811642	2.312811642	2.312811642	2.312811642	2.548720886	2.312811642	2.312811642	2.312811642	2.312811642	2.312811642	2.312811642	2.312811642	2.369418965	2.312811642	2.312811642	2.904443574	2.312811642	2.312811642	2.313915888	2.312811642	2.312811642	2.312811642	2.312811642	2.312811642	2.312811642	2.312811642	2.312811642	2.312811642	2.312811642	2.312811642	2.312811642	2.312811642	2.312811642	2.312811642	2.312811642	2.312811642	2.312811642	2.312811642
ACSM3	6.900733784	2.44789168	2.40759181	2.472607882	2.312811642	2.312811642	2.312811642	2.312811642	2.312811642	4.960422765	2.400640983	2.312811642	2.342080471	2.312811642	2.312811642	2.312811642	2.312811642	2.312811642	2.328223052	2.312811642	2.561856977	2.312811642	2.312811642	2.322332669	2.312811642	2.347672208	2.312811642	2.312811642	2.312811642	2.312811642	2.364345886	2.312811642	2.313205629	2.312811642	2.580454279	2.312811642	2.312811642	2.312811642	2.418218875	2.312811642	2.312811642	2.312811642	2.312811642	2.312811642	2.312811642	2.335590097	2.312811642	2.312811642	2.312811642
ACSM5	7.20616025	3.837614396	2.961464157	2.774985876	7.971951357	7.399060757	7.521956239	7.252941044	7.275789614	6.282310864	3.577430907	7.08435028	7.956423637	7.620712229	8.305407706	7.375695126	7.770809342	2.35018243	2.35018243	2.35018243	2.347166793	2.35018243	2.35018243	2.35018243	2.336607311	2.35018243	2.35018243	2.3408447	2.328961739	2.35018243	2.392402452	2.35018243	4.231698575	2.35018243	2.35018243	2.352229169	2.312811642	2.35018243	2.328961739	2.35018243	2.328961739	2.347166793	2.35018243	2.340143207	2.312811642	3.018961344	2.35018243	2.744998522	2.373933023
ACSS1	2.333606318	2.333606318	2.333606318	2.417410042	3.056613381	2.333606318	2.333606318	2.333606318	2.333606318	2.417480408	2.501086303	2.333606318	2.333606318	2.621625405	2.333606318	2.333606318	2.774163016	3.035680222	2.333606318	2.514897031	2.333606318	2.351061215	2.333606318	2.38397473	2.333606318	2.333606318	2.739459319	2.333606318	2.333606318	2.333606318	2.739459319	2.333606318	2.333606318	2.55741283	2.333606318	2.389501823	2.333606318	2.334159846	2.333606318	2.335213813	2.453203889	2.739459319	2.333606318	2.333606318	2.599724832	2.562152077	2.548502024	2.333606318	2.333606318
ACSS2	8.710154043	6.233480757	4.444053143	6.707876715	9.014611992	9.537751389	9.156166757	8.695069878	8.839665299	9.691520945	7.731269414	9.099928021	9.189243585	8.937102769	9.330750261	9.367525596	9.378873026	6.083826198	6.481889613	5.797621163	5.767693957	5.647745962	6.151183901	4.901770104	6.084049205	5.322247286	6.610302832	7.102187961	6.628857398	5.709739549	6.148531015	6.083826198	7.662276444	7.444745645	5.668477356	5.94219825	6.372885392	6.237495791	6.147011724	6.225140767	6.955508022	4.513472459	5.934301897	7.002697471	6.04137656	6.469845374	4.989177735	5.424750108	6.873200987
ACSS3	8.377148486	2.980576154	3.136649699	4.12919252	8.205231089	8.553168723	8.48518947	7.652641651	9.219940923	8.048227173	5.958957859	8.635716624	8.348112671	8.214793603	8.62225883	8.475415602	8.749795169	3.724411443	3.240783103	3.39860707	4.267641938	2.94441423	3.380895496	3.617021905	4.473313594	3.395974526	4.003643916	3.952650527	4.320826274	4.376250924	3.462869179	3.502478291	5.057526625	3.357874441	3.355077926	4.22610898	4.578539741	3.11577526	3.264358352	5.393098236	3.70566821	3.290663201	4.925214187	2.813375778	4.92168806	4.068326594	3.638225315	3.556826855	3.820196774
ACTA1	2.550769615	3.41504272	2.550769615	2.550769615	2.550769615	2.312811642	2.550769615	2.550769615	2.550769615	2.550769615	2.550769615	2.550769615	2.550769615	2.312811642	2.431745077	2.754700726	2.550769615	2.550769615	2.725667543	2.550769615	4.051288204	2.559366709	2.712917755	2.550769615	4.03731785	2.519394485	2.550769615	2.550769615	2.550769615	2.6138814	3.228385074	2.559488256	2.550769615	2.550769615	7.516390869	2.550769615	3.06850663	2.550769615	3.164542782	2.550769615	2.387099554	2.550769615	3.172231636	2.550769615	2.550769615	2.550769615	2.550769615	4.082772854	2.550769615
ACTA2	6.439166396	6.948247073	4.437274505	7.031443436	6.671391056	6.485128286	6.188835051	5.885173243	6.283237881	6.811422171	7.243918654	7.106056486	6.298005206	6.758740116	6.205354581	5.894146773	5.445260719	6.187968458	6.894261521	6.047368541	6.997248236	7.255707376	7.45040458	5.782967411	7.196070531	6.809251536	6.243884536	5.543455251	5.932364614	6.922472636	7.046188547	6.790806821	6.431700676	6.735882896	5.833028478	6.298521606	6.745214881	6.06997849	7.302073581	6.398670976	6.459042211	6.236984591	7.216929811	6.603215226	6.945177461	7.330067991	6.583773051	6.238148031	7.277133156
ACTA2-AS1	2.316044173	2.316044173	2.511368437	2.316044173	2.510829484	2.316044173	2.316044173	2.316044173	2.316044173	2.350458745	2.316044173	2.316044173	2.316044173	2.316044173	2.316044173	2.316044173	2.316044173	2.316044173	2.432031252	2.316044173	2.923475405	2.316044173	2.316044173	2.726124907	2.316044173	2.316044173	2.316044173	2.316044173	2.316044173	2.316044173	2.316044173	2.316044173	2.511449333	2.34482764	2.412206851	2.423264141	2.400934249	2.316044173	2.321976004	2.316044173	2.316044173	2.381655044	2.316044173	2.3281299	2.384229672	2.320646603	2.316044173	2.316044173	2.755713821
ACTB	13.14036665	13.88689972	13.45133561	13.30019266	13.28979278	12.75623579	13.10832325	13.13263577	13.04201892	13.14404563	13.10759676	13.43674013	13.0292976	12.773373	12.9244129	12.6145883	12.68183192	13.63436754	13.28614119	13.63215685	13.57928806	14.25791583	13.47135259	14.4054252	14.23624818	13.89620589	13.05993633	13.43517702	13.3381586	13.69503168	13.57198148	13.2447641	13.44706779	14.00333056	13.41133957	13.21622877	13.46188095	13.74714861	13.65230698	13.28679674	14.44684174	13.5627747	13.74053675	13.91460818	13.57048671	13.38942838	13.48754065	12.91618172	13.60553922
ACTC1	2.47434287	2.788415275	2.524518111	2.987727165	2.458975339	2.563743442	2.458975339	2.362992798	2.752493346	2.458975339	3.513583943	2.711242511	2.458975339	2.791492652	2.458975339	2.458975339	2.458975339	2.458975339	2.492549559	2.458975339	3.556795469	3.305521877	2.469636878	2.513908339	2.487584854	2.458975339	2.584624449	2.458975339	2.458975339	2.552132177	3.600514226	2.458975339	2.458975339	2.458975339	2.458975339	2.458975339	2.458975339	2.458975339	2.458975339	2.458975339	2.458975339	2.458975339	2.566124168	2.458975339	2.492323552	2.542566224	2.458975339	2.458975339	3.196755605
ACTG2	4.992282008	2.986154081	3.108048402	5.668721291	4.610134668	4.42000516	4.263241132	3.052510718	4.198723291	5.464873421	5.878217187	5.529340629	4.098395779	5.339091308	3.85809786	2.712009781	2.949796827	3.486123252	3.54429233	3.615564949	4.883057743	5.005520946	6.298720791	2.80618737	5.772941412	4.800678408	2.80618737	4.668279796	4.494523181	4.943904575	6.858795481	4.710724119	5.522188078	3.707311341	3.144941893	3.235948568	3.669552694	2.712009781	5.200036215	2.949442791	3.785813577	2.91039946	5.947666102	2.928939244	4.275016332	5.306911643	5.210805549	2.810944764	4.979559475
ACTL10	4.245408708	4.610760009	4.567058181	4.245408708	4.261389336	3.793647702	4.427082144	3.449067673	3.793647702	4.809153557	3.839444529	4.613280371	4.567058181	4.296561357	4.567058181	4.351110743	4.245408708	4.028397218	4.567058181	4.696279455	4.593079791	5.446796313	4.567058181	4.910655965	4.633770344	5.26888875	4.245408708	5.700768969	4.610760009	4.45153266	5.464688819	4.610760009	4.647395564	6.087712443	4.592128994	4.610760009	3.793647702	5.124825524	4.610760009	4.503392257	6.160831195	6.661069299	4.610760009	4.3695033	5.655919294	4.616380771	4.622217014	5.442942382	4.591570559
ACTL6A	7.386516298	5.12747616	7.867941373	6.926742502	7.176451748	7.8296918	7.707400802	7.14933798	7.904995698	7.271890436	7.707400802	7.707400802	5.57336011	7.337203234	7.41358731	7.243837561	7.56369386	8.295528955	8.141280689	8.144570122	7.141267057	8.843739485	7.180144703	7.389260626	8.850064161	8.21532173	6.066297249	8.876062046	8.903747557	8.517880048	7.329324256	7.833681217	8.077049398	7.867150485	8.390143148	7.901449173	8.767349082	7.884955666	9.095370492	8.99493277	8.075915752	8.202254557	8.1724095	9.461204455	9.162697805	7.152230693	8.305831708	8.081083083	8.659562898
ACTL6B	2.312811642	2.312811642	2.312811642	2.312811642	2.312811642	2.312811642	2.312811642	2.353354792	2.312811642	2.320317788	2.312811642	2.312811642	2.312811642	2.312811642	2.312811642	2.434132418	2.312811642	2.312811642	2.312811642	2.312811642	2.312811642	2.336996356	2.312811642	2.312811642	2.312811642	2.312811642	2.59089488	2.312811642	2.312811642	2.312811642	2.312811642	2.312811642	2.312811642	2.312811642	2.312811642	2.322596513	2.312811642	2.312811642	2.315612645	2.312811642	2.312811642	2.80960492	2.312811642	2.312811642	2.312811642	2.312811642	2.312811642	2.312811642	2.312811642
ACTL7A	2.508495534	2.715198581	2.312811642	2.312811642	2.312811642	2.312811642	2.312811642	2.312811642	2.312811642	2.312811642	2.312811642	2.312811642	2.476265108	2.312811642	2.312811642	2.767567708	2.398318383	2.312811642	2.312811642	2.312811642	2.980558364	2.312811642	2.312811642	2.312811642	2.312811642	2.312811642	2.813146656	2.312811642	2.312811642	2.312811642	2.312811642	2.312811642	2.312811642	2.403657913	2.312811642	2.312811642	2.464321786	2.312811642	2.312811642	2.312811642	2.312811642	2.312811642	2.312811642	2.312811642	2.313501793	2.312811642	2.312811642	2.312811642	2.318502069
ACTL7B	2.312811642	2.439433384	2.312811642	2.312811642	2.700656275	2.312811642	2.312811642	2.312811642	2.312811642	2.312811642	2.312811642	2.312811642	2.312811642	2.312811642	2.312811642	2.312811642	2.312811642	2.312811642	2.312811642	2.312811642	2.312811642	2.312811642	2.312811642	2.312811642	2.312811642	2.312811642	2.312811642	2.312811642	2.312811642	2.312811642	2.681889302	2.366855589	2.312811642	2.312811642	2.312811642	2.312811642	2.312811642	2.312811642	2.312811642	2.312811642	2.312811642	2.312811642	2.312811642	2.312811642	2.312811642	2.312811642	2.312811642	2.312811642	2.312811642
ACTL8	2.491671856	3.608670116	3.120989345	2.491671856	2.491671856	2.485169659	2.491671856	2.491671856	2.491671856	2.491671856	2.604965512	2.491671856	2.535643376	2.491671856	2.491671856	2.491671856	2.491671856	2.504655753	2.491671856	2.515562593	2.491671856	8.004300237	2.491671856	2.491671856	2.316284503	2.491671856	2.491671856	3.063178211	2.702889559	2.491671856	5.616021674	2.491671856	2.771725475	2.491671856	3.20873849	2.485169659	2.491671856	2.491671856	2.588275258	2.485169659	3.594997046	8.176110851	2.500005369	2.491671856	2.491671856	2.451205463	2.491671856	2.491671856	2.540694924
ACTL9	2.312811642	2.312811642	2.312811642	2.312811642	2.312811642	2.312811642	2.554854248	2.312811642	2.312811642	2.312811642	2.312811642	2.312811642	2.312811642	2.312811642	2.312811642	2.312811642	2.361067978	3.112084414	2.312811642	2.319545185	2.521754479	2.312811642	2.312811642	2.312811642	2.312811642	2.312811642	2.312811642	2.312811642	2.312811642	2.312811642	2.312811642	2.391226015	2.312811642	2.312811642	2.312811642	2.312811642	2.319072383	2.33124981	2.312811642	2.312811642	2.313243193	2.312811642	2.312811642	2.312811642	2.312811642	2.312811642	2.312811642	2.312811642	2.315576285
ACTN1	7.234024568	5.130533977	4.11914216	6.921507688	7.525434662	7.418598114	7.709998584	7.352176937	7.148399299	7.615132809	7.443019824	7.378625877	6.782957478	7.57058738	8.194095874	7.33214425	7.319924801	7.107699938	7.674399068	7.327846116	7.553293459	8.899601424	7.827970597	6.579212103	8.369011997	7.530831667	6.830605748	7.371233886	6.790575565	7.357929666	8.635645993	7.279621035	7.690619593	7.544536189	7.77209353	6.694604556	7.457636441	6.940333124	8.106753985	6.896562577	7.137107766	6.91379389	8.399725787	7.800662141	8.001205675	8.30786146	7.431198586	7.128740325	7.540684874
ACTN2	2.312811642	3.026545852	2.454122958	2.312811642	2.312811642	2.312811642	2.326404541	2.326404541	2.312811642	2.312811642	2.326404541	2.312811642	2.312811642	2.312811642	2.312811642	2.326404541	2.377564109	2.312811642	3.004463485	2.312811642	2.354454028	2.312811642	2.326404541	2.497304436	2.312811642	2.312811642	3.338347376	2.806338078	2.312811642	2.329510251	2.555700235	2.312811642	2.312811642	2.844939829	3.254383369	2.312811642	2.88457742	2.312811642	2.312811642	2.312811642	2.313815515	2.326404541	2.312811642	2.312811642	2.312811642	2.312811642	2.312811642	2.312811642	2.312811642
ACTN3	2.312811642	2.312811642	2.312811642	2.312811642	2.312811642	2.312811642	2.615659627	2.783083449	2.312811642	2.312811642	2.312811642	2.354000101	2.312811642	2.468534865	2.347628022	2.312811642	2.312811642	2.312811642	2.312811642	2.377761384	2.981359526	2.312811642	2.312811642	2.312811642	2.312811642	2.312811642	2.50515962	2.312811642	2.312811642	6.231624117	2.7128518	4.39926937	2.312811642	2.312811642	2.312811642	2.312811642	2.312811642	2.438073045	2.312811642	2.312811642	2.312811642	2.312811642	2.312811642	2.312811642	2.312811642	2.312811642	2.312811642	2.312811642	2.312811642
ACTN4	6.547511767	5.051344346	4.500624507	4.781816176	6.853708354	6.562311762	6.702937037	6.652645893	5.655864999	7.206220093	6.688723522	6.408206763	4.923483822	5.873271464	6.316163467	7.378251016	6.767497587	7.017099518	7.482864875	7.09619023	7.609852096	8.225455228	7.399358343	6.65417105	7.194425907	8.164272498	7.204327015	8.267380414	7.420240353	6.711264885	8.20419615	6.497554901	6.764626446	7.817888249	8.138713512	6.87716542	7.737723313	6.673045143	8.64903693	6.675426059	6.844686336	6.247742513	8.050447148	6.6966518	7.823182944	8.036840754	7.983297176	6.978494169	7.569166005
ACTR10	9.205395615	8.332698968	7.911246159	8.267214904	9.275380943	9.625497257	9.871265692	9.655854081	10.30111652	8.724066385	9.252188488	10.16513446	9.145130569	9.516574318	9.684476937	9.120581113	9.491831346	8.97473954	8.099615675	8.50876992	8.082596678	8.437689231	7.345104964	8.523716776	9.106061586	8.675631493	5.658568693	7.775760523	7.981787529	9.515899265	7.398599972	8.337447287	8.777338326	6.028373354	7.715842558	8.859880815	8.606196881	8.507118272	8.809080154	9.235210005	7.882566694	8.859886184	8.566803848	8.804289366	8.847858231	8.782486045	9.307364708	9.133721287	8.459641453
ACTR1A	7.413126187	6.827834563	4.263097205	5.832444844	7.700977562	8.14553696	7.732561284	7.883953488	7.654907549	8.209752424	7.121420315	7.468934903	7.094253418	7.766836125	7.511359053	7.970219779	7.805126031	6.077388012	7.120353043	6.025208739	6.114352146	7.638668635	6.225368759	6.920237853	7.307749584	6.731193597	5.820374061	7.808505969	6.579183905	5.942328113	5.614757698	5.910135731	7.531189257	7.677023684	6.182848872	6.92445347	7.270127024	6.101533821	6.891685547	6.321603247	7.529177867	6.892738545	6.126289523	7.671891443	7.482513111	6.909205355	6.77856629	7.648673168	7.655501664
ACTR1B	6.901566376	5.680669952	5.83989418	6.308930423	7.059573242	7.532994506	7.265983911	7.341416999	7.274958837	7.139685671	7.01100927	7.364181246	6.702734171	7.020365604	7.431938903	7.059573242	7.61719193	7.230815951	7.059573242	7.264032423	6.068652224	7.059573242	7.059573242	7.340547892	6.686839041	7.078638941	5.69361973	8.16423988	7.367363131	6.725206	5.789829579	6.46264669	7.309874426	8.62747487	6.966410028	6.595719548	7.059573242	6.973192025	7.373882317	7.059573242	7.285164364	6.701668401	7.19016602	7.688778399	7.626483865	7.36015703	7.416102415	7.188919274	7.153981636
ACTR2	4.522982149	5.49594727	6.382667641	3.586268899	4.780942403	4.884292082	4.409789726	4.600504096	4.916916603	3.860040607	3.730769693	4.506335614	4.687670039	4.750144798	5.222166832	3.956796514	4.709086562	4.24327049	4.363084012	3.627035494	4.600259602	7.145680842	3.933697757	5.073400218	4.928622043	6.282147186	3.711027754	5.549268748	5.36070423	5.418675018	5.700126372	3.875708802	4.248689172	4.304655476	4.948741376	3.804007611	5.901690811	4.304655476	6.136321191	4.796149532	6.39079545	5.564519738	4.405666597	6.992597057	5.148407599	3.604296938	4.909261879	5.535113737	4.738865219
ACTR3	9.544063665	10.26197423	10.95937298	9.539435729	9.463331322	9.50802155	9.568623537	9.643667774	9.586021859	8.601879242	9.502000556	9.715100591	8.814963671	9.616180873	9.650939474	9.184841242	9.365255711	9.920081888	8.867818704	9.504059599	8.760130493	9.531166539	8.714484733	10.52980798	10.84402516	10.30541776	8.286357131	9.983113556	10.33203868	10.54869906	8.295488615	9.86853111	9.777970126	9.698385774	9.155220711	9.763044148	9.500130812	9.199527018	10.23860389	9.952304179	10.55341622	9.326319425	10.10958924	10.73646518	9.479783575	9.508639975	10.88681456	9.381594292	10.01479586
ACTR3B	3.826730017	3.910841858	3.45992527	4.470619787	3.83359295	3.910841858	3.84034233	3.556549772	3.890253322	3.840397776	4.22676583	3.912811088	3.824486006	3.742715689	3.887201189	3.517018549	3.830065554	3.890253322	3.915863221	3.915863221	3.585104256	6.463975998	5.341946811	3.899040427	4.015235962	5.981648779	3.832034785	7.592420044	6.931134651	3.887201189	4.857520823	4.056477282	3.965809443	6.345580917	6.360654068	4.108882415	3.856408148	3.840746707	3.915863221	3.734384596	6.776021682	3.858805503	3.830483581	4.189592514	3.558927042	3.915863221	3.422393648	3.305308818	3.828444945
ACTR3BP2	2.312811642	3.360134447	4.649808978	3.406584864	2.312811642	2.312811642	2.312811642	2.346536799	2.312811642	2.312811642	2.62448555	2.312811642	2.312811642	2.312811642	2.312811642	2.551078445	2.312811642	2.788890406	2.312811642	2.312811642	2.561642137	2.312811642	2.312811642	2.312811642	2.312811642	2.3194106	3.450102994	2.312811642	2.312811642	2.312811642	2.812491804	2.312811642	2.312811642	2.550777554	2.312811642	2.383362984	2.312811642	2.312811642	2.312811642	2.312811642	2.312811642	2.312811642	2.312811642	2.312811642	2.312811642	2.312811642	2.36857014	2.712738037	2.312811642
ACTR3C	2.806346491	2.971272803	2.971272803	2.591268421	3.081327416	2.971272803	2.971272803	2.491812139	2.86181191	3.118275124	2.818239319	3.543291154	2.849526506	3.270616675	3.636457704	2.760402467	3.795154055	2.7616511	2.971272803	2.7616511	2.639309639	3.087428377	2.451706396	2.597209021	2.762544447	2.894443016	2.938178445	2.8144838	2.971272803	3.657179089	2.715035065	2.7616511	2.971272803	3.139198679	2.590455342	2.491812139	2.548512634	2.72286583	2.971272803	3.028288616	4.481541094	3.166990472	2.6025762	4.552344256	3.997175512	2.955597967	4.515202562	5.902900674	3.424125315
ACTR5	4.002710853	4.007325724	3.761847205	4.460933836	3.933320058	4.011990528	3.761847205	3.842662542	4.185175656	4.390193506	4.011990528	4.299738855	4.011990528	3.972529003	3.914162014	3.681025984	3.956233774	4.495504446	4.583697261	4.115579566	4.56272105	4.855146624	4.573929998	4.654790254	4.592473091	4.22410684	4.947022683	4.179751276	3.965309864	4.321979726	4.504297546	4.601143034	4.317369406	4.784356596	4.265015289	4.08877296	5.882743451	4.562319786	4.406398829	4.619119814	5.268388432	4.661251714	4.30218539	4.815327297	5.110803108	4.444926917	4.305913604	4.397251956	5.14395548
ACTR6	4.974753968	4.166857455	4.702226776	4.928397824	4.976684435	5.343001604	5.247073825	5.092922796	5.438450739	4.558404707	5.297788576	5.34199136	4.553005276	5.117650533	4.98528841	4.667086265	5.108943334	4.906811426	4.440785589	5.067177	4.017276122	4.817033153	4.291492131	4.829961915	4.9513134	4.866276575	3.012623682	4.581777084	4.960282252	5.196122137	4.19548715	4.914749731	5.129583837	4.113803777	4.3012002	4.766832307	5.076760659	4.642420534	4.864291297	5.454270703	4.914105708	5.075748365	4.252772116	5.438255648	5.389347635	4.67591638	5.223032256	5.241418505	5.501973221
ACTR8	4.246678859	4.665842293	4.142897539	4.704133607	4.607338642	4.50431332	4.352652737	4.642750127	4.839629606	4.052453196	4.202176782	4.59427824	4.106606158	4.260819606	4.23228686	4.154922847	4.374673684	4.299421511	4.323342379	4.179771986	3.08938274	5.402640875	3.983415306	4.663581778	4.138678835	4.470147035	3.982148272	4.680354371	4.494043497	4.26103836	4.08687772	3.943222596	4.561337063	4.292723897	4.427578084	4.123447653	3.847924987	4.294695597	4.264539652	4.541636137	4.116862471	4.30802849	4.080378538	3.76568825	3.988648376	3.989829247	4.033341461	4.901407061	3.591553922
ACTRT2	2.312811642	2.312811642	2.924027182	2.312811642	2.312811642	2.312811642	2.312811642	2.312811642	2.312811642	2.312811642	2.312811642	2.312811642	2.312811642	2.312811642	2.312811642	2.312811642	2.312811642	2.312811642	2.312811642	2.466908799	2.835557742	2.312811642	2.312811642	2.312811642	2.312811642	2.312811642	2.312811642	2.319877263	2.312811642	2.312811642	2.312811642	2.312811642	2.312811642	2.312811642	2.425293961	2.312811642	2.312811642	2.312811642	2.312811642	2.312811642	2.312811642	2.629128789	2.312811642	2.312811642	2.312811642	2.312811642	2.312811642	2.312811642	2.312811642
ACTRT3	2.96967172	2.655417108	2.655417108	2.655417108	2.655417108	2.806259897	3.10609908	2.735318595	3.813133062	2.808126333	2.655417108	2.792939656	3.343669742	2.655417108	2.668636025	2.695308675	3.036386536	2.645230197	2.655417108	2.655417108	2.655417108	2.795166852	2.655417108	2.556162561	2.655417108	3.861114091	2.655417108	2.942624071	2.655417108	2.655417108	2.729309449	2.645230197	2.655417108	2.689325339	2.655417108	2.655417108	2.655417108	3.021276207	2.733468301	2.645230197	2.655417108	2.655417108	2.655417108	2.655417108	2.665519801	2.655417108	2.645230197	2.655417108	2.655417108
ACVR1	7.57240645	4.304497882	3.858826558	5.412387522	8.12688976	8.044507438	7.760162859	7.682317185	9.022654063	7.576892635	7.299535427	8.894901173	6.845390629	7.913444056	7.50622285	7.493652782	8.598353977	6.345658601	4.716857415	5.412387522	5.573441417	7.632277838	5.975532363	5.006673396	8.51033258	6.828257645	4.530443712	6.387454243	6.273098189	8.015387843	4.716623493	6.127016862	7.168387271	6.463059123	6.379468945	6.943545966	6.911833554	5.731252569	7.098840091	7.701505975	7.228884928	5.966714412	7.35695698	8.623446079	6.683656499	7.178003337	7.661558937	5.489737577	7.652170624
ACVR1B	2.438325668	2.438325668	2.768518403	2.438325668	2.43406244	2.376570135	3.063522158	2.44034527	2.438325668	2.438325668	2.470410448	2.438325668	2.605422812	2.459370649	2.490013949	2.444910265	2.488587155	2.705980754	2.498404026	2.438325668	3.264208901	2.814284581	2.858542445	2.439910009	2.438325668	2.438325668	2.933562762	2.438325668	2.50283596	2.438325668	3.376518817	2.636361821	2.41484653	2.438325668	2.438325668	2.517188918	2.855716194	2.691841514	2.445351353	2.563427181	2.612581055	2.552960789	2.833786165	2.499459471	2.603409354	2.616483043	2.438325668	2.864129614	2.431427057
ACVR1C	9.398286768	3.947387061	4.712832321	4.029494293	9.955992237	10.0663162	9.207672018	9.229706166	9.785090966	8.496135328	7.626292394	9.538463401	9.714386817	9.92436735	9.908205	9.851531653	9.703286415	2.891020316	2.86393639	3.89035246	3.303253077	2.848306498	3.023612946	2.848306498	2.853045112	2.854095919	2.94958991	2.853045112	2.861067004	2.922607787	3.438457687	2.853113332	6.889750234	2.852959671	2.853113332	3.117271864	2.853045112	3.083200704	3.048603636	2.848238278	2.848238278	2.853113332	3.430960295	2.770773266	3.081231867	2.853140743	2.854095919	2.853045112	4.165971011
ACVR2A	6.083861184	4.649255983	4.509782828	6.098277558	6.721535869	6.516687206	6.145623731	6.301944881	5.979271107	6.860273172	5.911846604	6.87492829	5.972353129	6.270752105	5.596199916	6.331449537	6.339430084	5.337875904	4.450776901	4.805109962	5.024275077	4.387112634	5.471703579	4.156105578	4.802261249	5.306713807	4.041253807	4.735089005	4.972925881	5.538679278	4.632492095	5.509722776	5.987168717	4.039157225	4.571381784	4.336984005	3.95495005	4.157463036	4.350351601	5.073409307	5.171160867	4.041253807	6.479059588	5.426098169	4.660046159	6.097651879	6.50988687	4.863221832	6.364024352
ACVR2B	3.001241151	5.05990625	2.864488038	4.730843932	2.864488038	3.64600265	2.884793484	3.518027539	2.535222548	3.870903905	2.51394605	2.926953261	3.492235417	2.864488038	2.67599706	2.707156486	2.722680729	5.455116512	3.64600265	4.943208626	4.429332142	5.24257601	4.653104914	3.417594609	3.960018365	3.696606824	3.309748307	3.815568852	3.614445318	2.841779956	5.327721474	3.687120083	4.434908182	4.388969812	4.996799514	3.478608643	4.74291218	4.11631252	3.961223039	3.531615743	4.502949371	3.64600265	3.870903905	3.172587168	5.344249478	4.243078131	4.611455973	4.132982405	3.526908259
ACVR2B-AS1	2.590936411	2.536470833	3.467886802	2.441624753	2.441624753	2.593512835	2.441624753	2.441624753	2.441624753	2.441624753	2.441624753	2.441624753	3.209115605	2.441624753	2.441624753	2.509435266	2.441624753	2.441624753	2.441624753	2.441624753	2.647494752	2.441624753	2.441624753	2.441624753	2.433524286	2.441624753	4.135677291	2.441624753	2.441624753	2.441624753	2.72078517	2.512221157	2.450686636	2.725468654	2.441624753	2.441624753	2.84122669	2.441624753	2.441624753	2.441624753	2.441624753	2.312811642	2.441624753	2.441624753	2.441624753	2.433524286	2.441624753	2.441624753	2.441624753
ACVRL1	4.490711652	3.798729029	3.470168656	3.891505439	4.703115875	4.820537079	3.780879323	4.198891397	4.518250722	4.335644148	4.330537764	5.564851334	4.544290803	4.704114334	4.724986423	4.288705618	4.16912632	3.790834624	4.644467198	3.577097156	3.706048676	4.358260687	4.613730875	5.075494776	4.60322939	4.045051325	3.855064044	3.652637703	3.776061952	3.59256959	3.655497891	3.790834624	4.270313464	5.256655401	3.588231215	3.786626945	3.865862024	3.982512549	5.112800139	4.043045193	4.599525994	3.470168656	3.582424275	3.556384431	4.470236981	4.150112236	3.790834624	3.535982205	4.276051439
ACY1	2.312811642	2.433558957	2.721802273	2.312811642	2.312811642	2.312811642	2.312811642	2.312811642	2.312811642	2.312811642	2.312811642	2.312811642	2.312811642	2.312811642	2.312811642	2.312811642	2.312811642	2.312811642	2.312811642	2.312811642	2.312811642	2.312811642	2.312811642	2.312811642	2.31627741	2.312811642	2.402548212	2.312811642	2.312811642	2.312811642	2.312811642	2.312811642	2.312811642	2.312811642	2.573694317	2.312811642	2.312811642	2.312811642	2.312811642	2.312811642	2.312811642	2.312811642	2.490675792	2.312811642	2.312811642	2.312811642	2.312811642	2.312811642	2.312811642
ACY3	2.313852288	3.216577263	2.757498672	2.314942873	2.314942873	2.322597821	2.314942873	2.473652429	2.314942873	2.314942873	2.314942873	2.313852288	2.314942873	2.314942873	2.324165234	2.314942873	2.336270793	2.314942873	2.728279507	2.617146819	2.915817246	2.342047672	2.377361521	2.448755244	2.314942873	2.565093955	2.585119048	2.314942873	2.314942873	2.332722958	2.498570724	2.349410696	2.314942873	3.402808478	2.637415176	2.322018357	2.476846445	2.314942873	2.563222745	2.314942873	2.314942873	2.351094533	2.314942873	2.314942873	2.562373946	2.342517016	9.773675314	2.314942873	2.445470081
ACYP1	7.275496787	6.46309914	7.413315167	7.460336617	6.512928917	6.760519945	7.023339884	6.744595081	7.168692699	6.439653711	7.35369316	7.53239729	6.451277306	6.869990417	6.76707736	5.612741277	6.678315757	8.368757481	6.486932205	8.225530175	6.990102185	5.985256896	6.93795344	8.546947434	7.42760833	8.508322848	6.657778417	6.46309914	7.114754606	8.521629662	6.745072214	7.515253968	7.655977184	5.550730784	7.984719692	7.651803731	7.066320208	7.451889985	7.538465849	8.5528622	6.394516467	8.119184753	6.987061334	7.546103412	7.79562635	7.942252769	6.533778715	7.850075412	6.648213637
ADA	3.816531679	5.144797021	6.38208669	3.820484678	5.048370913	6.070497699	5.209327086	6.160587192	7.314396119	5.279769471	3.995963157	6.439538886	4.301025193	6.074614994	6.11455833	5.881093811	6.019097516	3.849337631	4.826782918	3.798743368	3.702605748	5.637823787	4.100775997	5.271614472	5.373982694	5.104923088	4.270155411	5.999384322	4.965454983	3.462280337	4.469027301	3.944545433	4.330938633	6.753114171	4.304104291	3.976194879	4.034269911	3.798743368	4.956487802	4.383866433	5.73767984	4.045992545	4.270155411	4.343015299	4.029097189	4.074816419	4.34451105	3.982765269	4.816143206
ADAD1	2.32219563	3.08494613	3.413844162	2.32219563	2.312811642	2.32219563	2.32219563	2.32219563	2.569818652	2.335716569	2.438865946	2.32219563	2.932895593	2.32219563	2.32219563	2.32219563	2.431233052	2.32219563	2.552672593	2.32219563	2.933669249	2.32219563	2.32219563	2.312811642	2.32219563	2.32219563	2.741757387	2.32219563	2.32219563	2.312811642	2.544190202	2.32219563	2.32219563	2.32219563	2.323276618	2.32311344	2.32219563	2.32219563	2.32219563	2.32219563	2.32219563	2.32219563	2.32219563	2.32219563	2.32219563	2.32219563	2.312811642	2.32219563	2.32219563
ADAD2	4.042815062	4.717340846	5.173050622	5.005388768	4.221467789	4.221467789	4.660630788	4.062899772	4.216571434	4.479731246	4.221467789	4.216571434	4.314044681	4.216571434	4.216571434	4.464392408	4.221467789	4.216571434	4.216571434	4.255975834	4.216571434	4.306474271	4.216571434	4.216571434	4.599425067	4.221467789	4.221467789	4.240431736	4.216571434	4.4787851	4.312329311	4.221467789	4.216571434	5.291263292	4.554415345	4.221467789	4.500071601	4.216571434	4.278318057	4.216571434	4.293463847	5.684260167	4.221467789	4.221467789	4.030806956	4.059509194	4.221467789	5.265180245	4.221467789
ADAL	3.241900557	4.04929088	3.118375368	2.530877922	2.883681754	3.889217852	3.722779974	3.386970831	3.637389915	2.895815593	3.274831029	3.782271254	3.637205499	3.677468345	3.531614014	3.348660507	3.552454183	2.462025035	2.742879132	2.602284316	2.462025035	2.462025035	2.529194545	3.376722262	2.52551539	2.533351251	2.530877922	2.499955851	2.522758971	2.911970788	2.530877922	2.530877922	3.376722262	2.530877922	2.448259584	2.631253137	2.52551539	2.995501318	2.448259584	2.877608729	2.530877922	2.530877922	2.550651269	3.790080396	2.585985616	2.768152543	2.514210315	2.633718213	2.7182906
ADAM10	3.066387539	3.269538541	2.633386859	3.620383607	3.254375457	3.16971793	3.246994718	3.091925003	2.635476422	3.269538541	3.091322109	3.269538541	3.066387539	3.289605279	3.269538541	3.269538541	3.269538541	3.066387539	3.066387539	3.066387539	3.387589645	3.90075923	3.254375457	3.418445586	3.626538302	4.007081221	3.066387539	3.638211203	4.170006746	3.269538541	4.534096902	3.111163199	3.979298847	3.066387539	3.703130654	3.269538541	4.202309687	3.537042356	3.721778877	3.885615063	3.482976124	3.134481887	3.269538541	4.792185805	2.442144873	3.066506872	3.222750064	3.503535234	3.529111556
ADAM11	2.432241107	2.977484564	2.780204114	2.648710598	2.312811642	2.432241107	2.468062476	2.426117858	2.432241107	2.426117858	2.426117858	2.426117858	2.562375786	2.389938248	2.426117858	2.426117858	2.37065934	2.577519534	2.426117858	2.438749077	2.568915381	2.432241107	2.312811642	2.734368862	2.432241107	2.432241107	2.548493356	2.44315625	2.895935925	2.465916673	2.581512263	2.603101611	2.426117858	2.726395678	2.639888512	3.029826893	2.432241107	2.552084831	2.597166568	2.426117858	2.426117858	2.432241107	2.426117858	2.574846406	2.426117858	2.538589	2.432241107	2.453504092	2.426117858
ADAM12	4.799817634	4.88698974	2.929619254	3.447801785	4.194403754	4.79250495	5.540752333	6.086270433	5.631585508	5.296705397	7.423357934	5.512180986	4.676221509	6.224080407	6.811569703	6.364609594	4.479114673	5.840388517	5.593944525	4.846380634	6.901324004	6.5764089	4.598858651	4.070784464	8.321700927	5.458779933	5.301581343	3.766383343	3.947175049	5.728506842	3.356029478	5.179482723	5.192363299	3.888472162	5.014116655	6.905657497	5.551571565	5.612580884	6.136110747	4.992864413	5.874256097	6.149780842	6.201130697	6.458661988	5.694360194	5.463124882	4.596483781	3.860823008	7.331571407
ADAM15	2.541190106	2.541859492	2.516003876	2.53936498	2.541859492	2.541859492	2.672837131	2.604755278	2.567524138	2.846907684	2.53936498	2.541190106	2.53936498	2.541426259	2.541859492	2.610367888	2.745577164	2.541859492	2.53936498	2.541859492	2.53936498	3.053501051	2.541859492	2.53936498	2.447971072	2.632432005	2.958660967	4.510351179	3.134524373	2.541859492	2.828425479	2.581616783	2.53936498	3.469448933	2.541859492	2.634055879	2.610196697	2.541859492	2.720499346	2.541190106	2.588359122	2.471064878	2.53936498	2.526649624	2.567298124	2.695160176	2.53936498	2.53936498	2.541902899
ADAM17	6.182877712	3.821937218	4.580183695	4.690419196	6.879078096	6.142108525	6.038433616	5.804089232	5.291533854	6.158017808	7.442142392	5.108817676	4.179033418	4.863957785	6.341915052	5.039542339	5.655251603	6.479294504	5.491882706	6.681779267	5.983112777	6.209698355	5.923495882	6.692119789	6.142570516	6.724762169	3.637153241	7.672179918	7.177302755	6.134212296	6.439958541	6.425190575	6.231127797	4.544959762	7.137334103	6.211518394	6.750873652	6.173655147	6.530349378	6.016972622	6.147451898	6.184423448	7.023725851	7.226297813	5.878894466	6.339546872	6.729927803	6.42965867	6.677062831
ADAM18	2.313726297	2.415802796	2.578211643	2.313726297	2.313726297	2.313726297	2.313726297	2.313726297	2.313726297	2.345272594	2.313726297	2.313726297	2.313726297	2.313726297	2.313726297	2.313726297	2.313726297	2.313726297	2.741522913	2.313726297	2.313726297	2.313726297	2.327142737	2.313726297	2.313726297	2.335159646	2.313726297	2.313726297	2.324698221	2.313726297	2.680475915	2.323507495	2.313726297	2.317110395	2.313726297	2.313726297	2.339963692	2.313726297	2.313726297	2.313726297	2.313726297	2.348433537	2.313726297	2.313726297	2.313726297	2.313726297	2.313726297	2.313726297	2.313726297
ADAM19	2.86795304	2.717524472	3.564299665	2.983200629	2.769057742	2.864264437	2.545026909	2.755399905	2.934194255	2.885013931	2.868693772	2.48551397	2.567017202	2.486481415	2.539908616	2.642952447	2.868693772	2.843725543	2.868693772	2.799223998	2.823162347	4.347689557	2.921665458	4.434998492	4.591896297	4.42823583	3.571481746	2.769057742	2.874325014	2.868693772	3.114764949	2.989418935	2.7432572	4.207233874	2.869564425	2.950541225	3.307849619	2.769057742	3.594206482	3.158411008	4.386662631	2.866475336	3.388943383	3.324493883	3.691168536	2.868693772	3.080912918	2.956378093	3.059514224
ADAM2	2.312811642	2.312811642	2.312811642	2.312811642	2.312811642	2.312811642	2.312811642	2.312811642	2.409415044	2.312811642	2.312811642	2.312811642	2.462870116	2.433888605	2.312811642	2.312811642	2.312811642	2.312811642	2.417596972	2.312811642	2.312811642	2.312811642	2.312811642	2.312811642	2.312811642	2.312811642	2.393307181	2.312811642	2.363368444	2.368323609	2.312811642	2.312811642	2.312811642	2.312811642	2.312811642	2.312811642	2.312811642	2.312811642	2.312811642	2.312811642	2.312811642	2.497250681	2.312811642	2.312811642	4.235442241	2.312811642	2.312811642	2.312811642	2.312811642
ADAM20	2.316588361	2.37164039	2.316588361	2.316588361	2.316588361	2.316588361	2.401910792	2.316588361	2.316588361	2.316588361	2.316588361	2.316588361	2.316588361	2.316588361	2.316588361	2.316588361	2.316588361	2.348079484	2.485359247	2.362295854	2.316588361	2.316588361	2.405726215	2.316588361	2.316588361	2.316588361	2.316588361	2.316588361	2.326453569	2.316588361	2.655422381	2.316588361	2.316588361	2.316588361	2.326768487	2.316588361	2.316588361	2.316588361	2.316588361	2.316588361	2.316588361	2.316588361	2.316588361	2.316588361	2.316588361	2.316588361	2.413818398	2.480317832	2.316588361
ADAM21	2.316460721	2.312811642	2.553550709	2.429254931	2.312811642	2.312811642	2.312811642	2.312811642	2.341753622	2.312811642	2.312811642	2.312811642	2.312811642	2.312811642	2.312811642	2.312811642	2.312811642	2.318114694	2.312811642	2.312811642	2.397439934	2.583170277	2.353826463	2.319204878	2.312811642	2.312811642	2.312811642	2.312811642	2.312811642	2.312811642	2.664856406	2.325333589	2.312811642	2.312811642	2.312811642	2.312811642	2.312811642	2.312811642	2.312811642	2.312811642	2.312811642	2.312811642	2.312811642	2.312811642	2.312811642	2.312811642	2.312811642	2.312811642	2.312811642
ADAM22	2.312811642	2.31420432	2.31420432	2.31420432	2.312811642	2.312811642	2.325428874	2.312811642	2.312811642	2.31420432	2.312811642	2.312811642	2.398077002	2.31420432	2.355349285	2.312811642	2.312811642	2.312811642	2.3182443	2.312811642	2.380398881	2.312811642	2.312811642	2.312811642	2.312811642	2.312811642	2.312811642	2.312811642	2.312811642	2.312811642	2.31420432	2.312811642	2.312811642	2.312811642	2.312811642	2.312811642	2.312811642	2.312811642	2.312811642	2.31420432	2.312811642	2.31420432	2.31420432	2.312811642	2.312811642	2.312811642	2.312811642	2.312811642	2.312811642
ADAM23	2.315296623	2.506709747	2.665087266	2.314495247	2.316973061	2.361922502	2.314495247	2.314495247	2.317813263	2.314495247	2.376051576	2.31548217	2.336806928	2.324709393	2.342060256	2.314495247	2.33251382	2.327246652	2.32238955	2.314495247	2.324709393	2.314495247	2.314495247	2.314495247	2.468446735	2.384052457	2.348143335	2.314495247	2.314495247	2.324028626	2.419802573	2.314495247	2.314495247	2.314495247	2.316920515	2.32377203	2.314495247	2.314495247	2.323025789	2.319245045	2.314495247	2.324709393	2.316313297	2.314495247	2.312811642	2.32474462	2.314495247	2.314495247	2.32233905
ADAM28	2.586770363	3.333585939	4.405620081	2.552439989	2.38769717	2.357179889	2.586770363	2.357179889	2.463396451	2.357179889	2.785533331	2.415870648	2.818859962	2.357179889	2.599541873	2.333830688	2.687340081	3.062843933	3.000884982	2.94398639	2.601872028	2.601872028	2.848830803	3.483597864	2.929937488	3.131098036	3.546413096	2.607236216	2.603303571	3.057153036	2.886029732	3.056360253	2.601872028	3.841275294	2.586770363	2.622862487	2.616689119	2.586770363	3.259063287	2.980876142	4.040589504	2.658284079	2.617895683	2.369167677	2.675765716	2.692286129	3.737612566	2.777711381	2.884787864
ADAM30	2.312811642	2.312811642	3.056302221	2.56815641	2.312811642	2.312811642	2.312811642	2.312811642	2.312811642	2.312811642	2.312811642	2.312811642	2.312811642	2.312811642	2.321886269	2.312811642	2.312811642	2.312811642	2.312811642	2.312811642	2.312811642	2.312811642	2.312811642	2.312811642	2.312811642	2.312811642	2.312811642	2.312811642	2.312811642	2.312811642	2.342252841	2.312811642	2.312811642	2.312811642	2.318143321	2.312811642	2.312811642	2.316707837	2.312811642	2.312811642	2.312811642	2.312811642	2.312811642	2.312811642	2.312871406	2.312811642	2.312811642	2.312811642	2.312811642
ADAM32	2.357767024	2.397712788	2.420242782	2.397712788	2.355610445	2.410526895	2.56244309	2.397712788	2.397712788	2.402146218	2.432318281	3.646454156	2.528705696	2.397712788	2.397712788	2.397712788	2.49548213	2.397712788	3.724817345	2.397712788	2.474819293	2.397712788	3.138914486	2.397712788	2.397712788	2.33208797	3.351251845	2.628044868	2.397712788	3.910761218	2.486330804	2.777007498	2.397712788	2.397712788	2.420585875	2.890994633	2.33208797	2.628826518	2.339656988	2.397712788	2.397712788	2.397712788	2.397712788	2.397712788	2.563789725	2.33208797	2.37087041	2.397712788	2.318615829
ADAM33	5.176949418	5.679089914	6.378558856	5.663874084	5.174771166	4.828458391	4.798682665	5.043927884	4.826765335	5.543590864	5.915177495	4.918356014	6.499372268	4.452935395	4.819212077	5.164939534	5.147349642	5.174771166	5.174771166	5.521833464	5.303620889	4.178028392	5.849920206	5.49540026	5.174838416	4.713320761	5.818762087	4.667492422	5.04906195	5.014204207	6.019975591	5.174771166	4.680991246	5.132505074	5.190582204	5.260666036	4.949228287	6.02998131	5.388139665	4.704798514	3.929521491	5.174771166	5.301741211	3.868850954	4.865873055	6.037822486	5.174771166	5.056233333	5.066688097
ADAM3A	2.312811642	2.312811642	2.711182116	2.409460824	2.312811642	2.312811642	2.869617862	2.312811642	2.312811642	2.312811642	2.591952149	2.312811642	2.312811642	2.312811642	2.312811642	2.312811642	2.312811642	2.312811642	2.342177251	2.441613051	4.083342827	2.312811642	2.380828662	2.394009447	2.312811642	2.312811642	2.600352352	2.312811642	2.328895564	2.312811642	4.132461195	2.312811642	2.312811642	2.422510217	2.324090192	2.509930396	2.312811642	2.312811642	2.338353736	2.312811642	2.312811642	2.391499101	2.966829502	2.356449539	2.312811642	2.312811642	2.324250232	2.312811642	2.312811642
ADAM5	2.319778293	2.312811642	2.416425231	2.697880835	2.312811642	2.312811642	2.312811642	2.312811642	2.312811642	2.557675991	2.403921065	2.312811642	2.312811642	2.312811642	2.312811642	2.312811642	2.312811642	2.312811642	2.312811642	2.393819158	2.353792851	2.312811642	2.312811642	2.312811642	2.312811642	2.312811642	2.561424986	2.312811642	2.316807174	2.312811642	2.421561531	2.312811642	2.312811642	2.312811642	2.312811642	2.312811642	2.312811642	2.315677776	2.312811642	2.312811642	2.312811642	2.395650288	2.561085602	2.312811642	2.312811642	2.312811642	2.312811642	2.37735829	2.312811642
ADAM6	2.312811642	3.633741435	2.463888426	2.722675727	2.312811642	2.312811642	2.348918749	2.393558192	2.312811642	2.325265049	2.312811642	2.312811642	2.312811642	2.312811642	2.312811642	2.312811642	2.312811642	2.552661909	2.384203536	2.366458013	2.453533165	2.312811642	2.312811642	2.324655213	2.312811642	2.312811642	2.312811642	2.312811642	2.312811642	2.312811642	2.529429746	2.312811642	2.326716202	2.312811642	2.368467244	2.312811642	2.312811642	2.312811642	2.312811642	2.312811642	2.312811642	2.312811642	2.312811642	2.312811642	2.312811642	2.312811642	2.312811642	2.312811642	2.312811642
ADAM7	2.312811642	2.461180456	2.312811642	2.312811642	2.312811642	2.312811642	2.312811642	2.312811642	2.312811642	2.312811642	2.312811642	2.312811642	2.312811642	2.312811642	2.312811642	2.312811642	2.312811642	2.312811642	2.312811642	2.312811642	2.312811642	2.312811642	2.312811642	2.312811642	2.312811642	2.312811642	2.312811642	2.312811642	2.312811642	2.312811642	2.312811642	2.312811642	2.312811642	2.312811642	2.312811642	2.312811642	2.312811642	2.312811642	2.312811642	2.312811642	2.312811642	2.312811642	2.312811642	2.312811642	2.312811642	2.312811642	2.312811642	2.312811642	2.312811642
ADAM8	3.050626988	4.142372148	3.784822225	3.519499328	3.228694994	3.104834422	3.387451333	3.428924158	3.053163617	3.181390775	3.829021871	3.279409405	2.666908449	3.03695694	2.695412798	3.015654727	2.777104555	3.731206985	3.485506832	3.566166944	5.046829177	4.717145562	4.250406765	4.598676514	4.151697275	4.754788339	4.744284496	3.7152534	3.648418885	3.519973754	3.983852425	3.65527201	3.519499328	5.118511115	4.672996837	4.007026238	4.587787707	4.033522957	4.192525711	4.47912544	4.858867659	3.944481248	3.731206985	3.721329225	4.159472916	4.035498236	3.990097641	3.473679589	3.958982073
ADAM9	3.300415632	2.387616046	2.387616046	3.22232674	2.904571765	2.819961213	3.584156987	4.428695305	2.387616046	2.387616046	2.764724982	2.643499368	2.387616046	2.418945618	2.387616046	2.387616046	3.410706096	2.350830944	2.387616046	2.359243614	2.387616046	2.772502687	2.387616046	2.456738021	2.387616046	2.871593943	3.725775509	3.059056531	2.350830944	3.658950685	4.209736191	2.387616046	2.387616046	2.859405635	3.406587689	2.387616046	2.387616046	2.408629559	2.387616046	4.607906478	2.442921181	2.387616046	2.387616046	2.416278403	2.387616046	2.387616046	2.387616046	2.50991522	2.387616046
ADAMDEC1	2.312811642	6.305493927	7.508196561	3.144740305	3.144740305	2.720118597	2.808759357	2.932521313	2.808759357	2.808759357	2.465008774	5.156219825	3.11215825	2.706381428	2.706381428	2.312811642	2.706381428	3.11215825	3.11215825	2.957823047	3.11215825	3.724310757	3.144740305	8.934299839	6.680483399	8.729158103	2.706381428	3.219021492	4.945968161	5.449949988	4.970922864	5.265129809	4.061709891	5.741680717	4.324092237	2.860557017	4.172430392	2.354219796	5.939512393	6.121375998	7.07777435	4.067496749	5.032807581	2.441555473	5.364147424	5.136088185	5.750692441	2.808759357	5.595192852
ADAMTS1	6.746773877	3.840574662	2.406389493	4.812900515	7.01720628	5.640568203	7.438619715	6.991503359	7.073063412	3.856424513	6.583088504	6.19927575	5.763413781	6.407088115	8.049569117	6.54719652	5.191247172	3.521663507	3.032808991	3.219140713	2.705581456	5.761447883	5.104659575	2.512274094	4.896586288	5.640278446	2.446705844	7.368401071	7.292767557	4.072528696	3.188416413	3.904719423	4.336070719	4.741428231	5.497767207	3.155188631	3.290549596	3.035943707	6.743382734	3.76393959	4.457570753	3.382026889	4.05045139	3.124142838	4.101003779	4.897434013	4.276048638	2.618870873	4.45644108
ADAMTS10	4.088541346	5.157777843	5.664871827	5.077962839	4.06374624	4.069442079	4.221981527	3.980401889	3.713274597	4.055570151	4.274115925	3.654708669	4.068144845	3.886706621	4.11318297	4.503764516	4.149047701	4.050252301	4.739110343	4.626175987	4.996059289	4.029130258	4.676896262	4.874263765	4.044542187	4.105353251	4.758276898	4.270227406	4.158825574	3.560009311	4.565478423	4.051182287	3.889724972	4.343520661	4.376218765	4.46712906	4.639194231	4.193027247	4.091743215	3.795927535	3.913987687	3.661295362	4.692031852	3.71361229	3.948785147	4.4207337	3.906538931	4.130421037	4.034162126
ADAMTS12	4.270309279	3.427005744	3.627958984	3.019086248	3.77606127	4.582624667	4.85383514	4.273835083	4.058318016	4.211164145	4.625840936	4.484624682	3.958000799	4.93347719	4.959027277	4.610443528	3.985072389	4.293334783	4.574469782	3.627958984	4.81382382	4.947581155	3.463247284	3.00445932	5.996513354	4.814224341	4.107561461	3.462699883	3.715125436	4.147754033	4.056316344	3.71749981	3.450691289	3.556692319	4.455950177	4.453254866	4.317547125	4.502897296	4.930556188	4.30122579	3.910272093	3.795219651	4.689717906	4.844360829	4.763182316	3.95571779	4.027082313	3.680677343	4.338416246
ADAMTS13	2.487163265	2.384493904	2.487163265	2.516432344	2.426047084	2.469673745	2.487163265	2.445440997	2.459695253	2.432774602	2.487163265	2.487163265	2.487163265	2.394323167	2.497360181	2.325515232	2.821145156	2.799243357	2.487163265	2.768077672	2.708585466	2.488246883	2.487163265	2.487163265	2.476060922	2.487163265	2.555643093	3.11320108	2.487163265	2.487163265	3.399908958	2.487076489	2.451010832	2.555070812	2.691747974	2.445440997	3.273031065	2.661501181	2.487163265	2.487076489	2.496362732	2.394323167	2.487163265	2.394323167	2.65087927	2.487163265	2.445440997	2.487163265	2.440629431
ADAMTS14	3.807265451	4.577980194	3.807265451	3.807265451	3.100096669	3.40325232	3.40325232	3.40325232	3.40325232	3.871962029	3.807265451	3.807265451	3.766545229	3.799817989	3.766545229	3.730184842	3.65390886	3.89943358	3.842362234	3.807265451	4.766047386	4.04198152	3.819967138	4.199648052	4.147753937	3.807265451	5.207831452	3.687687339	3.807265451	3.807265451	4.356697783	3.807265451	3.766545229	3.907727567	3.807265451	4.07783093	3.839271712	4.085831449	3.991961098	3.274245854	3.777492809	3.807265451	3.807265451	3.807265451	3.9475779	3.766545229	3.40325232	3.807265451	3.742726475
ADAMTS15	4.382267129	4.775370741	2.824035103	3.167479332	4.793073648	4.406470758	5.103504256	5.081831804	4.438752158	4.416841697	4.289393081	4.147276856	3.934650477	4.955766852	5.306903684	4.337779506	4.437829113	4.291204364	4.452682707	3.803526535	5.309322784	3.335197929	4.537076097	2.892632415	3.754866351	3.126373377	4.286608393	2.721894058	3.510969049	3.628538343	2.779604412	4.041479734	5.798103778	2.85942227	3.247110315	5.877607247	2.681100903	5.101169307	2.944908312	5.575371274	3.434565031	4.304468887	3.135292548	4.31918562	4.848735366	4.806868914	2.930284952	4.194318595	3.581654276
ADAMTS16	2.394566195	2.394566195	2.394566195	2.394566195	2.394566195	2.394566195	2.394566195	2.394566195	2.312811642	2.74447118	2.394566195	4.069173139	2.394566195	2.394566195	2.394566195	2.394566195	2.44832994	2.394566195	2.394566195	2.394566195	2.394566195	3.947535466	2.414800069	2.394566195	2.394566195	2.394566195	2.394566195	2.394566195	2.394566195	2.394566195	2.394566195	2.394566195	2.394566195	2.394566195	2.394566195	3.763810771	2.394566195	2.394566195	2.394566195	2.394566195	2.329087778	2.440995168	2.394566195	2.394566195	2.394566195	2.394566195	2.394566195	2.394566195	2.394566195
ADAMTS17	2.312811642	2.312811642	2.312811642	2.386642607	2.385528282	2.312811642	2.312811642	2.312811642	2.312811642	2.386642607	2.331432961	2.312811642	2.312811642	2.312811642	2.312811642	2.39617864	2.312811642	2.312811642	2.312811642	2.312811642	2.543539435	2.312811642	2.325863809	2.312811642	2.312811642	2.312811642	2.386642607	2.312811642	2.312811642	2.386642607	2.312811642	2.312811642	2.386642607	2.312811642	2.312811642	2.312811642	2.312811642	2.356561176	2.511985109	2.316511653	2.386642607	2.312811642	2.862591917	2.312811642	2.312811642	2.315735338	2.312811642	2.312811642	2.684047219
ADAMTS18	3.864977499	4.0626109	2.602639476	3.079988609	4.034398621	3.483658692	4.180433319	3.75784927	2.858692732	2.602639476	3.558059576	2.63980581	4.017168915	3.971928491	4.095944616	4.01329082	2.913620523	3.450774667	2.554048388	3.558592759	3.001183965	2.554048388	2.602639476	2.648455062	2.564035457	2.602639476	3.226452329	2.570909716	2.616647877	2.554322905	3.226968009	2.863495075	3.422310709	2.602639476	2.631918308	2.609054547	2.554048388	2.662278041	2.808235946	2.602639476	2.587473616	2.793841182	2.625333045	2.554048388	3.066874696	2.602639476	2.554048388	3.975272841	2.602639476
ADAMTS19	2.312811642	2.312811642	2.312811642	2.312811642	2.326259881	2.312811642	2.571746154	2.312811642	2.312811642	2.312811642	2.312811642	2.315415477	2.312811642	2.312811642	2.312811642	2.312811642	2.312811642	3.263421948	2.475547823	3.362836464	3.68690331	2.312811642	2.312811642	2.312811642	2.312811642	2.312811642	3.745888701	2.312811642	2.312811642	2.312811642	2.312811642	2.312811642	2.312811642	2.312811642	2.312811642	2.32028678	2.312811642	2.686267283	2.312811642	2.314144188	2.312811642	2.494616054	2.594583485	2.312811642	3.52277848	2.313181715	2.312811642	4.146115834	2.312811642
ADAMTS2	4.938554276	3.542821328	2.324383131	3.256710126	4.933060668	6.358595986	6.362507005	6.539707104	5.883449598	6.044846705	3.555791181	6.263551388	5.309498895	5.470411836	6.609821347	6.072947211	6.914203772	3.542821328	3.542821328	3.415667576	3.542821328	4.378319413	3.542821328	2.63982865	5.387497314	3.794192128	3.542821328	3.287596198	3.207657845	3.287596198	3.542821328	3.45374511	4.533458928	3.539181867	3.690722818	3.539181867	3.542821328	3.337636431	4.966654206	3.287596198	3.779860957	3.542821328	3.542821328	3.384822353	3.542821328	4.520623099	3.287596198	3.287596198	3.54950425
ADAMTS20	2.312811642	2.312811642	2.737017741	2.312811642	2.312811642	2.312811642	2.312811642	2.312811642	2.312811642	2.312811642	2.312811642	2.312811642	2.555739192	2.312811642	2.318498253	2.312811642	2.312811642	2.332036623	2.312811642	2.312811642	2.312811642	2.312811642	2.312811642	2.312811642	2.312811642	2.312811642	2.479451319	2.312811642	2.312811642	2.312811642	2.341405819	2.312811642	2.312811642	2.312811642	2.314959199	2.312811642	2.312811642	2.312811642	2.312811642	2.312811642	2.314876697	2.37931749	2.312811642	2.312811642	2.312811642	2.312811642	2.318953384	2.312811642	2.315812146
ADAMTS3	4.890893976	2.350178567	2.442594784	2.337442395	5.136608458	3.526409136	4.879539	4.490888426	5.707249447	2.768087549	4.079521781	5.949304128	2.843945678	4.231831037	2.854856501	2.419755829	2.350178567	2.343293378	2.325799562	2.350178567	2.409494625	2.325799562	2.350178567	2.839925239	2.453667519	4.392055291	2.350178567	3.126511241	3.003292648	3.203617945	2.349173318	2.556261564	2.367335041	2.34754353	2.350178567	2.350178567	2.350178567	2.350178567	2.337442395	2.422219987	2.325799562	2.325799562	2.350178567	6.858781765	2.361384645	2.493927073	2.350178567	2.350178567	2.350178567
ADAMTS4	2.337786097	2.337786097	2.337786097	2.337786097	2.337786097	2.337786097	2.337786097	2.337786097	2.337786097	2.337786097	2.337786097	2.337786097	2.337786097	2.337786097	2.642563903	2.390602299	2.337786097	2.351872325	2.72020055	2.345318248	2.337786097	2.337786097	2.482680058	2.337786097	2.337786097	2.337786097	2.821379858	2.337786097	2.995267344	2.342552189	2.337786097	2.337786097	2.337786097	2.337786097	3.152998805	2.427866261	2.669373285	2.337786097	2.337786097	2.337786097	2.337786097	2.337786097	2.513168139	2.337786097	2.337786097	2.337786097	2.337786097	2.337786097	2.337786097
ADAMTS5	9.850730765	7.988615755	4.450645801	4.899117432	9.037015018	9.655087818	8.85690173	10.17167462	8.509141622	8.04770545	8.564748402	9.728558786	8.964339107	9.805297137	10.08268727	8.338370943	8.700285917	4.296634566	4.243266743	4.080517322	4.992582055	4.717453107	6.291658523	3.187227661	5.640652135	6.161798877	4.896052578	3.227992671	4.005804394	4.908571524	5.555882976	5.034018864	8.092914759	3.056021361	6.71176673	4.780274516	3.849965004	4.761644	6.348480622	4.664117319	3.84122275	3.658426746	5.591318502	4.558194665	3.51211297	7.085845602	4.478208142	4.180007975	5.268889125
ADAMTS6	2.467800895	3.36464323	2.773996643	3.203818445	2.773996643	2.74498718	2.454220356	2.762705499	2.74498718	2.766599042	2.773996643	2.74498718	2.74498718	2.773996643	2.773996643	2.773996643	2.74498718	2.78447798	2.773996643	2.773996643	2.884292394	2.773996643	2.773996643	2.430329009	3.222799825	2.774836147	2.773996643	2.773996643	2.773996643	2.74498718	2.773996643	2.859383659	2.773996643	2.773996643	2.74498718	4.27650964	2.773996643	3.377087727	2.898350596	3.233359438	2.773996643	2.773996643	3.840094639	2.931014822	2.856992056	2.796944762	2.974055354	2.766599042	2.773996643
ADAMTS7	2.312811642	2.312811642	2.670155699	2.312811642	2.312811642	2.312811642	2.312811642	2.312811642	2.312811642	2.312811642	2.312811642	2.312811642	2.312811642	2.312811642	2.312811642	2.312811642	2.312811642	2.312811642	2.312811642	2.312811642	2.312811642	2.312811642	2.312811642	2.312811642	2.312811642	2.312811642	2.312811642	2.312811642	2.312811642	2.312811642	2.312811642	2.312811642	2.312811642	2.312811642	2.420589163	2.312811642	2.312811642	2.312811642	2.312811642	2.312811642	2.312811642	2.312811642	2.312811642	2.312811642	2.312811642	2.312811642	2.312811642	2.312811642	2.312811642
ADAMTS8	2.312811642	2.400351773	2.312811642	2.312811642	2.312811642	2.312811642	2.416507742	2.312811642	2.312811642	3.200017108	2.90690164	2.312811642	2.312811642	2.360756032	2.312811642	2.312811642	2.312811642	2.312811642	2.512330109	3.168655884	2.312811642	2.312811642	2.415565953	2.312811642	2.426864243	2.312811642	2.45250434	2.312811642	2.312811642	2.312811642	2.33646284	2.312811642	5.309040204	2.95437525	2.312811642	2.462423328	2.312811642	2.312811642	2.315239684	2.312811642	2.312811642	2.312811642	2.312811642	2.312811642	2.312811642	2.346649927	2.312811642	2.603794083	2.312811642
ADAMTS9	3.023635106	2.753311885	2.312811642	2.55977128	3.563391268	2.361537587	3.970622368	2.617715602	2.866812967	2.361537587	3.195066209	2.361537587	2.352350991	3.188901066	4.076621241	2.546970958	2.496562824	2.537917878	2.393197623	2.743503397	2.352350991	2.331558397	2.340540713	2.355589736	2.356953692	2.361537587	2.565922708	2.352350991	2.338350776	2.325717922	2.667242962	2.844431965	2.352350991	2.352350991	2.91248085	2.352350991	2.312811642	2.361537587	3.209334551	2.37012269	2.364528135	2.578153284	2.352350991	2.363586707	2.373114292	2.364652687	3.217667892	2.352350991	2.352350991
ADAMTS9-AS2	2.33423549	2.470134883	3.148300921	2.312811642	2.352332543	2.352332543	2.312811642	2.312811642	2.352332543	2.312811642	2.312811642	2.352332543	2.400399611	2.312811642	2.352332543	2.312811642	2.312811642	2.312811642	2.312811642	2.312811642	2.312811642	2.312811642	2.333874633	2.312811642	2.312811642	2.337688345	2.312811642	2.312811642	2.312811642	2.312811642	2.451988492	2.312811642	2.312811642	2.312811642	2.312811642	2.312811642	2.312811642	2.312811642	2.312811642	2.312811642	2.312811642	2.312811642	2.312811642	2.312811642	2.312811642	2.3292232	2.312811642	2.312811642	2.312811642
ADAMTSL1	2.312811642	2.312811642	2.312811642	2.312811642	2.312811642	2.57884084	2.335682006	2.312811642	2.406747452	2.321459418	2.312811642	2.312811642	2.312811642	2.469736709	2.312811642	2.535089581	2.333481772	2.312811642	2.312811642	2.312811642	2.312811642	2.312811642	2.312811642	2.312811642	2.312811642	2.312811642	2.312811642	2.335682006	2.312811642	2.312811642	2.312811642	2.312811642	2.312811642	2.312811642	2.312811642	2.312811642	2.312811642	2.312811642	2.321010739	2.312811642	2.312811642	2.312811642	2.40431191	2.312811642	2.312811642	2.312811642	2.312811642	2.315434447	2.312811642
ADAMTSL2	2.31810301	3.352634646	2.31810301	2.31810301	2.31810301	2.31810301	2.31810301	2.31810301	2.31810301	2.31810301	2.31810301	2.31810301	2.31810301	2.31810301	2.31810301	3.050533687	2.535508133	2.31810301	2.500372869	2.31810301	2.31810301	2.31810301	2.31810301	3.181052863	2.31810301	2.31810301	2.912195774	2.31810301	2.31810301	2.31810301	2.337539143	2.566033732	2.31810301	2.325682411	2.31810301	2.366713577	2.31810301	2.521148022	2.31810301	2.31810301	2.312811642	2.314552141	2.31810301	2.31810301	2.31810301	2.773693296	2.376628583	2.31810301	2.31810301
ADAMTSL3	3.254067809	2.312838528	2.312838528	2.581090994	3.280169161	3.471017796	3.448084692	3.065781353	3.400275918	2.323173431	2.94489911	4.52170595	2.312838528	3.9372398	2.806261018	2.613678544	3.139731376	2.312811642	2.312838528	2.312838528	2.525611216	2.312838528	2.312838528	2.312838528	2.312966993	2.312838528	2.312838528	2.382240388	2.312838528	2.521951707	2.324869255	2.398913442	2.350648965	2.410584184	3.156986141	2.319128767	2.312838528	2.423101413	2.312838528	2.312838528	2.312838528	2.312811642	2.377930402	2.312811642	2.451499153	2.312876155	2.312838528	2.38086894	2.312838528
ADAMTSL4	2.461536117	2.461536117	2.461536117	2.792372095	2.461536117	2.546437893	2.461536117	2.461536117	2.461536117	2.786720268	2.918919723	2.491847914	3.53767179	2.461536117	2.461536117	2.604642436	2.512039878	2.550884429	2.461536117	2.461536117	2.631526129	2.823560084	2.499808905	2.461536117	2.461536117	2.451153951	3.320933347	2.461536117	2.461536117	2.461536117	2.807538524	2.461536117	2.345946149	2.461536117	2.850284076	2.869717133	2.461536117	2.461536117	2.461536117	2.461536117	2.461536117	2.461536117	2.461536117	2.461536117	2.360139979	2.461536117	2.461536117	2.461536117	2.461536117
ADAMTSL5	2.329673117	2.734506597	2.875632112	2.329673117	2.337704096	2.329673117	2.329673117	2.312811642	2.329673117	2.329673117	2.329673117	2.329673117	2.329673117	2.329673117	2.329673117	2.349477389	2.329673117	2.329673117	2.329673117	2.329673117	2.329673117	2.329673117	2.329673117	2.547000437	2.329673117	2.329673117	2.329673117	2.329673117	2.329673117	2.329673117	2.329673117	2.329673117	2.329673117	2.329673117	2.329673117	2.329673117	2.334214762	2.329673117	2.329673117	2.329673117	2.329673117	2.329673117	2.401560702	2.329673117	2.329673117	2.329673117	2.329673117	2.329673117	2.329673117
ADAP1	4.600478102	4.944764413	4.121871932	4.751502795	4.775645265	4.455373856	4.529037314	4.98056062	3.959393474	4.353106041	4.781372471	4.702975444	4.422961482	5.080636098	4.447283033	4.958174705	5.03225269	4.338655549	6.91575404	5.088739914	5.18915312	4.647861882	5.454349111	4.950957389	5.216429179	4.752431041	5.361059731	4.084333303	4.18854901	3.775443797	6.059931272	3.899481124	4.930901047	6.35243546	5.222914615	5.104329295	4.430363977	4.813340216	4.810003059	3.821048728	4.521774766	5.692079358	5.640149884	4.839754775	4.759551657	5.209863528	4.59407552	7.043705067	4.706140616
ADAP2	6.570280526	9.177196788	4.540379223	5.222964574	6.537925441	7.439060519	6.849202591	8.176801432	5.273426662	7.39269662	5.958975801	7.111554612	6.03280177	7.229185392	5.766649629	6.688060987	6.517367821	5.576424045	7.066365686	5.523126333	6.354374667	6.698750589	6.958335866	7.366290001	7.338503832	7.669107299	6.945231444	5.610092326	5.753664343	5.436952962	6.01935868	6.661423267	6.694706474	7.469266922	5.796433517	7.006103999	6.558161274	6.892789231	7.319361869	5.663615328	7.191059219	7.220138391	6.374101513	5.044100922	6.581708129	7.097711404	6.554063687	6.934074717	6.913231822
ADAR	10.25362486	10.18983806	10.98214049	9.614831169	10.56851605	10.03335964	10.16193018	10.58966621	9.969627846	10.39852665	10.29543746	10.61791854	9.979026889	10.48281209	10.24900612	10.01577717	10.01505871	12.1621631	11.54515665	11.60625368	11.58393416	12.6742498	11.49974344	11.11231396	12.00529245	13.1272535	10.33099684	12.66100238	12.37923427	12.20462018	11.90649442	11.9778995	11.61036821	12.12382442	11.24420442	11.05922523	12.01856887	11.09139291	12.22373237	12.00344319	13.1825679	11.24805296	11.48568658	11.21950511	11.41137577	11.43685665	11.70726161	10.80375013	11.57954913
ADARB1	2.418449524	2.474183334	2.994101395	2.474183334	2.343775443	2.418449524	2.433676433	2.474183334	2.416050982	2.418449524	2.418449524	2.416050982	3.069648543	2.416050982	2.474183334	2.418449524	2.416050982	2.474183334	2.474183334	2.418449524	2.418449524	2.474183334	2.560422354	2.486480836	2.328174036	2.330025527	2.474183334	2.472615256	2.729266563	2.416050982	3.126649286	2.416050982	2.418449524	2.474183334	2.474183334	2.418449524	2.637817478	2.416050982	2.474183334	2.416050982	2.45244473	2.418449524	2.474183334	2.474183334	2.474183334	2.493525018	2.418449524	2.416050982	2.474183334
ADARB2	2.312811642	2.312811642	2.312811642	2.855995383	2.312811642	2.312811642	2.312811642	2.312811642	2.312811642	2.312811642	2.312811642	2.312811642	2.312811642	2.312811642	2.312811642	2.312811642	2.312811642	2.528073469	2.312811642	2.312811642	2.786998085	2.312811642	2.348636469	2.569215935	2.312811642	2.312811642	2.852576029	2.312811642	2.363814842	2.312811642	2.810725124	2.312811642	2.312811642	2.312811642	2.318104158	2.312811642	2.312811642	2.312811642	2.312811642	2.312811642	2.312811642	2.312811642	2.550760692	2.312811642	2.312811642	2.312811642	2.312811642	2.312811642	2.312811642
ADARB2-AS1	2.312811642	2.312811642	3.48700525	2.312811642	2.312811642	2.312811642	2.312811642	2.312811642	2.312811642	2.312811642	2.312811642	2.312811642	2.312811642	2.312811642	2.312811642	2.312811642	2.312811642	2.312811642	2.312811642	2.312811642	2.312811642	2.312811642	2.312811642	2.312811642	2.312811642	2.312811642	2.312811642	2.312811642	2.312811642	2.312811642	2.312811642	2.312811642	2.312811642	2.312811642	2.312811642	2.312811642	2.312811642	2.312811642	2.312811642	2.312811642	2.312811642	2.312811642	2.312811642	2.312811642	2.312811642	2.312811642	2.312811642	2.312811642	2.312811642
ADAT1	4.15862898	3.908212604	4.347915712	4.995140909	3.908212604	4.482093832	4.081539909	5.313906143	5.229122051	4.222339491	4.813095774	4.980279906	3.413778743	5.353241375	5.551448385	4.077100535	4.827849297	4.320718193	3.53963165	3.595368316	4.424187569	6.9637077	4.453654305	4.773812445	3.908212604	4.753874456	3.526175029	5.968761861	4.759213253	5.696752124	3.661523199	5.164208334	3.908212604	5.459634427	3.908212604	4.154932904	4.390769908	3.901857165	5.278495722	4.899557046	4.732844704	4.713824344	4.475402086	5.39199609	4.771611895	3.535482704	5.420503955	5.810885571	4.366268631
ADAT2	3.422814623	3.217497565	3.11482114	3.606163309	3.019516122	2.945145864	2.718645192	3.046677253	2.821237228	2.826188922	2.951656392	3.009379157	2.864449844	3.176837908	3.0983885	3.071576057	3.400625387	3.12027426	2.718645192	3.166114908	3.659048348	3.27171576	3.372581952	4.142221318	3.064735345	3.622826109	3.046677253	3.942704281	4.077126724	3.552552112	2.824051226	3.390572155	2.775095698	2.774595968	4.373082681	3.149383014	3.331333196	3.54627755	3.863640786	3.686978895	3.064735345	3.064735345	3.169527041	3.078802494	3.417379031	3.122479053	3.162122764	2.80813083	3.573961664
ADAT3	2.399945455	2.503425885	2.417018407	2.417018407	2.368808931	2.417018407	2.417018407	2.417018407	2.417018407	2.544981541	2.417018407	2.416803669	2.416592031	2.329884594	2.332921985	2.417018407	2.417018407	2.416592031	2.463437932	2.417018407	2.562847541	2.417018407	2.417018407	2.417018407	2.416844426	2.549434113	2.417018407	3.165061701	2.417018407	2.417018407	2.736073472	2.416803669	2.417018407	3.131359055	2.417018407	2.647982098	2.417018407	2.416803669	2.417018407	2.417018407	2.417018407	2.433961671	2.417018407	2.417018407	2.417018407	2.417095569	2.417018407	2.417018407	2.417018407
ADCK1	5.300777867	6.461891994	5.099358831	6.146883371	4.207081474	6.134786933	4.948012963	5.613911828	4.902312665	5.692368893	5.971296966	5.099358831	5.561533827	5.011258546	6.159332154	5.87316544	4.996154817	4.850600982	6.774312464	5.22478221	6.201113615	5.939712523	6.051398505	6.050108806	5.492007471	5.099358831	5.099358831	5.642292026	5.106892701	4.929453979	5.549530021	5.362268976	5.103399783	5.946541635	5.240020552	5.103509497	5.099358831	6.131076102	5.761251301	5.679131102	5.42657462	6.419708294	5.067167134	5.477610851	5.815509531	5.226908787	4.257687672	4.979587596	4.618887581
ADCK2	5.155067101	6.003801573	4.61014191	4.479297726	4.782310526	5.569548174	5.588801492	5.334852829	5.720232279	5.750619104	5.203508845	5.363818407	4.611545439	5.466421309	5.511518324	5.028335051	5.731420691	5.559073886	5.936878618	5.114056907	4.546763602	7.015894479	5.264700031	6.605800266	6.672885583	6.322690125	4.228248272	6.718683102	6.072256724	5.325797319	5.746949	4.927554072	5.464765647	7.918794771	5.674520823	5.876798236	6.064563779	5.521155996	5.366786417	6.009903253	7.294755225	6.823253001	4.800948471	6.81187613	6.633185239	5.790195486	5.46242848	6.623127347	5.802310559
ADCK3	7.258037144	5.312128371	4.184828507	5.083725561	6.445847008	7.433206373	6.626557074	6.41779042	6.556464918	5.668708269	5.631252899	6.639501812	6.666851685	6.17005653	7.043890027	6.952733908	6.843616513	5.310474378	5.327320122	5.384441374	4.543073083	5.926082137	5.359580007	5.076260297	5.214227136	5.234537402	4.778948736	5.947425282	6.142242109	5.073672431	5.509892655	5.01251921	5.669519396	5.945498834	5.079060618	4.657859864	5.408927547	4.924799754	4.965609543	5.159117427	5.661905706	5.62466855	4.294959717	4.38683688	4.737456677	5.358816173	4.489631873	4.968810888	5.42922332
ADCK4	4.36950638	5.114757862	5.09264761	4.656588805	4.287075193	4.364009151	4.060080759	4.167022409	4.214353286	4.49235191	4.529779726	3.888014445	4.528800316	3.723655402	4.210339826	4.502556908	4.566727502	4.391883155	4.618107591	4.510083676	4.944551608	4.624918584	4.523139192	4.343977664	4.316513824	4.348286488	4.691998264	4.29839787	4.38845034	4.294556711	4.631978583	4.391415942	4.211474834	4.903982401	4.51029066	4.422496821	5.364274563	4.709911747	4.38845034	4.175173033	4.234247127	4.38845034	4.391883155	4.362963431	4.211288637	4.325964506	4.27109375	4.605205326	4.369731221
ADCK5	3.105743667	4.817670495	4.662690286	4.662690286	3.596685909	4.076016878	3.394408734	4.263094965	4.381111771	4.586588999	4.263094965	4.263094965	4.483306012	3.050038403	3.61729972	4.734144591	4.130658767	4.658321264	5.018159147	3.963558848	4.099668469	5.960725623	4.767752445	4.78736118	4.78736118	5.260681148	5.255247755	6.411036962	5.175840978	5.435921957	5.096810634	4.662690286	4.549513272	4.55994604	4.276766713	5.073559198	5.942231572	4.78736118	4.433243149	5.07527349	5.312164923	3.165900202	4.628262049	4.95003244	5.350546031	4.511033287	4.78736118	4.806245707	5.205987947
ADCY1	2.477681252	2.746155957	2.383435299	2.661498437	2.354019786	2.337563007	2.459275295	2.337563007	2.477681252	2.665654757	2.477681252	2.337563007	2.444836232	2.337563007	2.477681252	2.477681252	2.459275295	2.444836232	2.92859085	2.440374637	2.459275295	2.337563007	2.477681252	2.338978479	2.661498437	2.312811642	2.741520724	2.428189277	2.444836232	2.477681252	3.058809652	2.477681252	2.477681252	2.505651048	2.477681252	2.477681252	2.477681252	2.661498437	2.477681252	2.645677166	2.354019786	2.555497266	2.477681252	2.477681252	2.312811642	2.481977338	2.444836232	2.661498437	2.459275295
ADCY10	2.327338472	2.620593661	2.516105857	2.408159689	2.339239838	2.327338472	2.637598417	2.327338472	2.327338472	2.368747127	2.327338472	2.327338472	2.397554106	2.327338472	2.327338472	2.327338472	2.327338472	2.327338472	2.426492832	2.327338472	2.730513074	2.327338472	2.583725074	2.338377217	2.327338472	2.327338472	2.679158807	2.327338472	2.327338472	2.327338472	2.917849576	2.330404683	2.327338472	2.332704365	2.327338472	2.375204738	2.327338472	2.327338472	2.327338472	2.327338472	2.327338472	2.666500066	2.338628426	2.327338472	2.327338472	2.327338472	2.327338472	2.327338472	2.312811642
ADCY10P1	2.475249066	2.630794023	2.50981126	2.50981126	2.492546175	2.585508555	2.452344846	2.452344846	2.530493394	2.498358698	2.50981126	2.51121434	2.50981126	2.50981126	2.520373103	2.50981126	2.452344846	3.561591207	2.522281684	3.560632392	2.846790372	2.50981126	2.50981126	2.496250682	2.506082216	2.952986698	2.549911089	2.338657	2.453180557	3.338676209	2.452344846	3.013997926	2.751050469	2.452344846	2.50981126	3.156177069	3.131674523	2.478325058	2.619277091	2.530638178	2.312811642	3.03323538	3.111207077	2.743568029	2.741048326	2.511229771	3.29774859	2.488699372	2.490583136
ADCY2	2.405394877	2.312811642	2.312811642	2.460799123	2.326507805	2.544589903	2.312811642	2.312811642	2.332974235	2.326478604	2.312811642	2.312811642	2.777395508	2.312811642	2.312811642	2.504519478	2.762502216	2.312811642	2.360782042	2.312811642	3.336689849	2.312811642	2.312811642	2.312811642	2.312811642	2.312811642	3.254961797	2.312811642	2.327806405	2.312811642	2.312811642	2.312811642	2.312811642	2.312811642	2.319362693	2.312811642	2.312811642	2.312811642	2.312811642	2.330727987	2.312811642	2.327055209	2.312811642	2.312811642	2.312811642	2.312811642	2.312811642	2.312811642	2.32836313
ADCY3	5.035232159	5.243239677	4.517205856	4.191343678	5.497580362	5.244689833	4.861586876	5.278382147	5.577183711	5.02088623	5.310525577	6.036216918	5.352250379	5.587044203	4.423330217	5.349852526	5.518679799	4.512804685	4.842901811	4.583982282	4.673732757	5.704452839	5.311820941	4.64751823	5.586214343	6.558299196	4.839445881	5.432651793	4.989078012	4.446949224	5.364158754	4.324150487	4.986604608	6.752487042	4.662007473	4.621065459	5.197561217	4.142915992	4.848303144	4.756729511	4.696058177	4.086586065	4.726163979	4.953580313	4.405224183	6.018654476	4.688732182	4.557590454	4.902321371
ADCY4	4.811975684	5.428393798	3.489659572	5.235855514	5.329322134	4.803292354	5.516956809	5.284760247	5.506448747	4.916114903	4.806760018	4.493379894	5.525657577	4.366298141	4.37395446	5.764704116	4.474461063	4.481979923	4.869479394	5.02085219	4.305193645	3.706402225	5.057167828	4.218968854	4.310588954	4.305193645	4.594912536	3.442279327	4.656571587	3.47731142	4.721673737	4.264843167	4.275372643	4.08493526	4.08493526	4.305193645	3.930045991	4.305193645	5.243713768	4.052534035	3.472716521	3.061427361	4.305193645	2.747837966	6.922990174	5.860904243	3.798361046	2.797789163	4.305193645
ADCY5	2.658886908	3.1158381	3.212564136	2.326501335	2.560725378	2.832063579	2.634408576	2.395103901	2.752872864	2.355573952	2.528032511	2.674104408	2.330703197	2.437238453	2.71902018	3.428964315	3.131187594	2.874198031	2.330703197	2.528577464	2.396074662	2.330703197	2.332078776	2.330703197	2.330703197	2.330703197	2.776040261	2.330703197	2.331735303	2.328801783	2.330703197	2.331775464	2.346041029	2.330703197	2.318182614	2.330703197	2.312811642	2.330703197	2.330703197	2.326501335	2.330703197	2.330703197	2.330703197	2.330703197	2.312811642	2.330703197	2.403543328	2.332470136	2.330703197
ADCY6	5.437678976	4.444553005	4.492818727	4.71255037	5.771197331	6.293193273	5.79133067	6.144017724	6.230413878	4.93677104	4.93677104	6.287332322	4.844638894	6.584374652	6.43867229	6.14291479	6.412542413	4.93677104	4.93677104	4.93677104	4.93677104	4.777793961	4.315107966	4.340098364	4.90614694	5.041289854	4.804429979	5.453123212	4.881697621	4.93677104	4.402544616	4.388073048	4.971889396	5.224463631	4.93677104	5.54476219	4.933602574	5.525397094	4.388073048	4.93677104	4.93677104	4.749706605	4.740006609	4.742598426	6.587039522	4.93677104	4.517623554	4.444553005	4.93677104
ADCY7	4.211053458	4.67021694	3.946503296	2.923598115	4.297957234	4.80169326	4.107008236	4.502880566	4.149075205	3.559073283	3.690313975	4.67728036	3.030186308	4.848366522	4.194642288	3.998981751	4.740519129	3.890257807	4.173204457	3.929003979	3.701906702	4.462697416	3.644500036	5.04553165	4.850000952	5.150260463	3.345188675	4.77040948	4.758206113	4.356132595	3.485243714	4.101132582	4.082480244	4.148209199	5.259744564	4.50634482	3.744435519	3.540391888	4.578796634	4.301656747	4.665746639	3.206700389	4.265024369	4.209151032	4.275596192	4.342595851	4.419292189	3.752778519	4.314178185
ADCY8	2.312811642	2.312811642	2.37478438	3.189368317	2.312811642	2.312811642	2.312811642	2.879294022	2.312811642	2.312811642	2.312811642	2.312811642	2.312811642	2.312811642	2.312811642	2.358425683	2.312811642	2.514319638	2.312811642	2.312811642	3.20989949	2.312811642	2.716822357	2.377351294	2.312811642	2.312811642	2.719715078	5.413220841	4.988676147	2.312811642	2.312811642	2.312811642	2.312811642	2.312811642	2.312811642	2.312811642	2.312811642	2.312811642	2.312811642	2.312811642	2.312811642	2.312811642	2.312811642	2.312811642	2.312811642	2.312811642	2.312811642	2.312811642	2.312811642
ADCY9	2.870522045	3.210262055	3.615671252	2.980087596	2.870522045	2.845912288	2.870522045	2.946846903	2.845445678	2.88281584	2.896581224	2.894311244	2.909729134	2.845445678	2.849635532	3.024494335	2.870522045	2.870522045	2.870522045	2.958311158	2.870522045	2.870522045	2.870522045	2.870522045	2.870522045	2.845445678	3.31774637	2.870522045	2.870522045	2.853018445	3.647859146	2.870522045	2.699586077	3.423387505	2.870522045	2.979435999	2.993846913	2.870522045	2.941757707	3.049188421	2.689856883	2.870522045	3.058129863	2.72842103	4.229285677	2.870522045	2.870522045	3.012130587	2.845445678
ADCYAP1	2.341238322	2.312811642	2.312811642	2.312811642	2.312811642	2.312811642	2.312811642	2.312811642	2.351714153	2.312811642	3.035717229	2.67986192	2.312811642	2.323432164	2.312811642	3.000632065	2.318198838	2.312811642	2.312811642	2.312811642	2.312811642	2.312811642	2.312811642	2.312811642	2.312811642	2.322238885	2.342838655	4.800896749	3.849134916	2.391517705	2.312811642	2.315975873	2.31311112	2.312811642	2.312811642	2.312811642	2.317271265	2.312811642	2.312811642	2.312811642	2.312811642	2.340416802	2.312811642	2.312811642	2.312811642	2.330716976	2.312811642	2.312811642	2.312811642
ADCYAP1R1	2.315879792	2.712617267	2.315879792	2.417234926	2.315879792	2.315879792	2.873808821	3.546110215	3.66110216	2.315879792	3.089330491	3.339476313	2.413027627	2.52818775	2.564843801	2.393134766	2.601717689	2.315879792	2.315879792	2.354845264	2.563620972	2.315879792	2.415875292	2.315879792	2.319935652	2.315879792	2.468805494	2.315879792	2.316687942	2.315879792	2.557444561	2.31856483	2.315879792	2.322955276	2.315879792	2.329252549	2.315879792	2.315879792	2.440662543	2.315879792	2.315879792	2.485824431	2.388760183	2.315879792	2.315879792	2.459856703	2.315879792	2.315879792	2.312811642
ADD1	6.870764643	6.439807734	5.563479751	6.357354601	7.106329237	7.022909662	6.928501084	7.173910821	7.08903838	6.571432969	6.509524257	7.258744388	6.798989879	7.022083836	7.132591146	7.188169369	6.928931649	7.183570083	7.668858102	6.384235991	6.50523934	6.593882694	6.779670178	6.467343452	6.8634095	6.509708827	6.287382237	5.95184524	5.737877363	6.737696307	6.464833154	6.327652386	6.406904003	7.353854679	6.757015699	6.7150808	6.66244383	6.902240411	6.489189059	6.318176442	7.134580894	6.055031079	6.608373886	6.262838235	6.675241471	7.253440195	6.857464173	5.853299946	6.573130003
ADD2	2.317293746	2.416204015	3.054474479	2.807699548	2.316383533	2.316383533	2.734516149	2.326841117	2.316383533	2.512056987	2.485956343	2.316383533	2.589232547	2.316383533	2.326235914	2.629738779	2.316383533	2.373283828	2.48376338	2.316383533	2.357741244	2.41357424	2.610518939	2.455516927	2.316383533	2.342235496	2.456158776	2.41682712	2.316383533	2.317037408	2.670071033	2.444736268	2.316383533	2.526456497	2.439933134	2.467727039	2.316383533	2.350243043	2.316383533	2.316383533	2.321296634	2.483593944	2.316383533	2.316383533	2.316383533	2.316383533	2.325601573	2.316383533	2.374233429
ADD3	10.23028326	7.972262486	9.37910125	9.552838073	9.500323512	9.419730247	9.085730023	8.962302634	9.493286176	10.787244	9.275820487	9.974123958	9.220417138	10.19275561	9.221977633	8.466015724	9.472846861	6.24590167	7.428122197	5.673965359	5.9777521	7.130357965	8.45166939	8.524058214	8.5046791	8.374756138	6.483596504	5.869018608	6.973697254	7.074091381	7.593481804	7.400628002	8.755610217	8.294668223	7.697004978	7.181331529	5.703949674	7.133761117	8.351531476	8.034269936	7.136651709	6.354406677	7.44858402	5.922800272	7.026860538	8.406900623	8.176676144	6.682064332	8.788197287
ADD3-AS1	2.313581769	2.925403943	3.108180631	2.312811642	2.3300817	2.495701387	2.366703697	2.312811642	2.312811642	2.466976952	2.416077197	2.312811642	2.312811642	2.312811642	2.312811642	2.312811642	2.352623669	2.312811642	2.450863825	2.487356357	2.716404837	2.312811642	2.312811642	2.329007874	2.312811642	2.312811642	2.732316036	2.312811642	2.312811642	2.312811642	2.34543552	2.493953972	2.312811642	2.312811642	2.319441163	2.312811642	2.312811642	2.312811642	2.312811642	2.312811642	2.312811642	2.312811642	2.312811642	2.312811642	2.312811642	2.312811642	2.312811642	2.312811642	2.316933654
ADGB	2.312811642	3.189662286	2.312811642	2.312811642	2.312811642	2.312811642	2.312811642	2.312811642	2.312811642	2.312811642	2.312811642	2.312811642	2.312811642	2.312811642	2.312811642	2.312811642	2.312811642	2.312811642	2.312811642	2.380112773	2.68005743	2.312811642	2.312811642	2.312811642	2.312811642	2.312811642	2.924286429	2.330748238	2.312811642	2.312811642	2.312811642	2.312811642	2.312811642	2.352295411	2.312811642	2.312811642	2.459948608	2.556643579	2.312811642	2.312811642	2.312811642	2.312811642	2.331950701	2.312811642	2.312811642	2.312811642	2.312811642	2.508790521	2.312811642
ADH1A	3.44780581	2.973634355	2.652330326	2.371361599	3.101523932	5.121736943	3.445581087	3.183657514	5.890980749	4.014453142	2.606075478	5.431615875	3.14999751	3.41556956	3.691772882	4.068888687	4.684599469	2.371361599	2.371361599	2.400216966	2.339358519	2.648321368	2.554736568	2.551919683	2.320352065	2.349470678	2.339358519	2.326578329	2.371361599	2.584309558	2.371361599	3.169960247	2.438181522	2.339358519	2.371361599	2.687357341	2.417314608	2.451168514	2.371361599	2.408622775	2.371361599	2.371361599	2.326578329	2.370690372	2.320352065	2.371361599	2.877943164	2.371361599	2.732492933
ADH1B	11.38693226	5.347787727	2.920389713	6.430774588	12.12199494	11.69998031	10.90178247	11.3317107	12.23990375	9.878580243	9.550158376	11.59357129	11.57167178	11.55985523	11.4578222	11.55384136	11.64685945	4.493363534	4.445825844	4.029768013	2.989961065	2.632188105	5.708422403	5.066011898	3.996381421	5.405065657	2.799820003	2.48979832	3.258195418	5.631605491	2.87976439	4.685045215	8.936831484	2.719984092	4.075799048	5.271904667	3.047374047	5.541975878	4.116657611	3.418442365	2.944647366	2.620393458	3.141556165	2.732885712	2.956044772	4.325466908	2.88750648	3.103389005	6.987337102
ADH1C	8.156131118	2.363016479	2.363016479	4.312335888	7.629492055	8.741825492	7.938191281	8.302064915	9.032448681	7.955081019	6.297815091	8.975215515	7.441833313	8.329093461	8.45726705	7.885238332	8.362532698	2.363016479	2.436566263	2.363016479	2.363016479	2.363016479	3.698509925	2.363016479	2.341836352	2.801634391	2.363016479	2.32551322	2.312811642	2.363016479	2.363016479	2.363016479	4.948326833	2.32551322	2.363016479	2.339501738	2.363016479	2.363016479	3.705200221	2.32551322	2.363016479	2.363016479	2.363016479	2.32551322	2.32551322	2.605225627	2.363016479	2.363016479	2.363016479
ADH4	2.315481154	2.312811642	2.647052819	2.420565119	2.312811642	2.312811642	2.312811642	2.422628358	2.312811642	2.379391594	2.441953157	2.312811642	2.447151973	2.312811642	2.322524966	2.400686307	2.312811642	2.312811642	2.344643762	2.312811642	2.312811642	2.312811642	2.312811642	2.312811642	2.312811642	2.312811642	2.312811642	2.312811642	2.335142806	2.312811642	2.312811642	2.317549104	2.312811642	2.312811642	2.3239394	2.739907353	2.312811642	2.312860756	2.312811642	2.312811642	2.312811642	2.546308218	2.312811642	2.312811642	2.316556456	2.313201271	2.312811642	2.312811642	2.91308272
ADH5	10.01865798	8.09388043	7.441674488	8.31357549	10.33323745	10.7639316	10.64740237	10.65013022	10.88826386	9.154831729	9.413535967	10.87120861	9.711243589	10.71203183	10.87359643	10.26770463	10.57322873	7.818998979	7.613886333	7.43000985	7.067469481	8.784899394	8.027073596	7.999322148	8.894628642	8.679663978	5.421429294	8.637810233	8.538696735	8.735931566	6.59969161	7.959402408	8.889805833	6.95258772	6.942537088	7.859370704	8.360000601	7.651705679	8.118600628	8.852852508	8.179962786	7.49629651	7.821360372	8.388825756	8.226361475	8.14793445	7.988261966	8.200947101	8.546787535
ADH6	2.312811642	2.312811642	2.407849475	3.030608485	2.312811642	2.312811642	2.312811642	2.312811642	2.341248652	2.312811642	2.354062564	2.312811642	2.312811642	2.312811642	2.312811642	2.346643079	2.312811642	2.312811642	2.348059312	2.312811642	2.312811642	2.312811642	2.335176528	2.312811642	2.312811642	2.312811642	2.348111914	2.312811642	2.325740386	2.312811642	2.312811642	2.312811642	2.312811642	2.312811642	2.312811642	2.312811642	2.312811642	2.312811642	2.312811642	2.312811642	2.316306669	2.587001721	2.312811642	2.312811642	2.314770138	2.312811642	2.312811642	2.312811642	2.312811642
ADH7	2.32380124	2.312811642	2.312811642	2.312811642	2.403801077	2.312811642	3.016014054	3.548709153	2.533981154	2.433915883	2.867675291	2.759973805	3.043601571	2.312811642	2.484359369	2.312811642	2.312811642	2.312811642	2.9905327	2.312811642	2.312811642	2.312811642	2.312811642	2.320557027	2.312811642	2.312811642	3.080481031	2.312811642	2.312811642	2.312811642	2.312811642	2.312811642	2.312811642	2.312811642	2.312811642	2.312811642	2.312811642	2.312811642	2.312811642	2.312811642	2.312811642	2.393406464	2.455400618	2.312811642	2.312811642	2.312811642	2.312811642	2.882566101	2.312811642
ADHFE1	6.961024809	4.072582034	3.970802631	4.568820923	7.046869823	7.485980294	8.20276706	6.620699608	8.385783668	5.550696935	5.048722438	7.686190807	6.466767627	8.00997742	7.761691841	7.115214336	7.704225693	4.297344559	3.534623223	3.534967198	3.534623223	5.4437359	4.219749051	3.465379523	3.522187817	3.576531785	3.534623223	3.534623223	3.534623223	3.366684553	6.165867151	3.376243389	5.852129986	3.045472488	3.767005864	4.204688858	3.321637728	3.862262333	4.194769315	4.927789839	3.534623223	3.933072232	3.970802631	3.355481003	3.970802631	4.770688431	3.361157098	3.534623223	3.355481003
ADI1	10.00375683	8.281027517	7.29444626	8.559548643	9.950863219	10.3139422	10.37347254	10.24370751	10.24406602	9.964193513	9.202181228	10.27029454	9.465259845	10.3882501	10.22033284	9.431418504	10.1424792	8.811920233	8.202102561	8.020319352	7.190082183	9.501156753	7.770368027	8.632906791	8.264713776	8.532278236	4.448451743	10.4078182	10.08809327	9.645650763	7.624415094	9.004687604	9.214233442	9.113696158	8.753654572	8.363846524	8.945068181	7.897757838	8.688187692	10.15091254	10.06086871	8.081759214	7.3841453	8.469883578	9.379937693	8.456197792	10.30180951	7.889129809	9.50707412
ADIG	2.699296507	3.611845951	4.57378737	3.506935296	2.699296507	2.699296507	2.699296507	2.699296507	2.699296507	2.699296507	2.860358884	2.699296507	3.591833718	2.778865452	2.699296507	2.699296507	2.699296507	2.784601019	2.699296507	2.740757086	2.935551014	2.999024652	2.699296507	2.699296507	2.699296507	2.699296507	3.430308515	2.699296507	2.655481873	2.605630907	3.310164686	2.699296507	2.699296507	3.39051233	3.129623074	2.714673971	3.089780153	2.699296507	2.721142104	2.699296507	2.69968398	2.595342333	3.23303292	2.699296507	2.699296507	2.699296507	2.72854041	2.815032077	2.699296507
ADIPOQ	12.78036069	8.219728826	5.20614129	5.62539169	13.12524224	12.89419818	12.79581618	12.82363304	12.85208992	12.19966459	12.13191781	12.80312424	13.23222449	13.04465865	12.93606714	13.21592061	13.30275042	6.734356042	8.75602812	7.453312336	4.248802782	3.464826	7.839815951	4.633429071	6.77638174	7.858601244	3.916736483	3.464826	4.87237394	7.940781987	4.354602333	7.097822064	12.35438858	4.555198133	6.956259408	9.085696183	5.852502654	9.442996827	6.909208805	5.047925638	3.529805355	3.464826	4.754529399	4.071905626	3.190978262	5.62539169	3.939892852	3.395600906	10.25816791
ADIPOR1	7.075742537	7.246101218	5.580241508	5.981889111	7.610595197	8.242898156	8.157667701	8.100044731	8.504450539	7.928887004	7.402582954	8.351326234	7.334823834	7.96835442	7.973238567	7.919235523	8.325103081	7.883377834	8.178018514	7.455906071	6.232274543	8.834244669	6.836708	6.274896806	7.880553537	7.83286884	5.602489051	9.152798645	8.493562336	8.545731327	7.524186277	7.362026141	7.498976705	9.024965893	7.375836604	6.907645573	7.721964896	8.004900903	7.336851812	8.823278165	9.223407435	8.023326651	7.576344807	8.427937031	7.565480903	7.067286334	8.251986963	8.084884482	8.082983189
ADIPOR2	9.10499946	7.241445188	5.072563583	7.087685044	9.558163418	9.528527625	10.27064365	9.770718782	10.12454118	9.736129433	7.896802482	9.94326092	9.273309838	10.01677919	10.629706	9.277063542	9.473972486	8.807535163	9.987708761	7.789477408	8.657697572	9.177297697	7.241445188	7.100966965	8.270796036	7.519520695	5.831086097	7.126782495	7.466662716	7.264581083	6.95616993	6.813867986	8.632022792	8.221216658	8.40057208	8.211317582	9.360275741	8.065892674	7.140366127	7.853848497	8.63198922	9.019362434	8.172562254	8.759861415	7.721928056	7.45361401	7.072770977	7.834891046	7.686374072
ADIRF	11.81110241	6.460738989	4.587383802	9.034655564	11.95891372	12.88593545	12.16105126	11.89028416	11.78158266	12.16644163	10.78456081	11.67960959	12.00176749	11.32117367	12.02453492	12.52135347	12.98735025	8.044929823	7.978931706	9.354084202	9.188719601	4.067993546	8.172969834	3.934408774	6.998183013	5.99193621	5.951267432	5.22674096	6.025101847	5.6651241	5.727726734	6.406590969	10.86733535	9.730669607	5.67561399	8.833040032	7.967573035	9.885123547	6.244095409	8.610630954	5.680061642	5.418105484	7.454329488	5.865055765	7.474151498	9.187043046	8.032867184	8.009262071	7.962269283
ADIRF-AS1	2.320155974	3.144851544	2.460946153	3.601777937	2.320155974	2.320155974	2.320155974	2.320155974	2.827008221	2.680659501	2.320155974	2.320155974	2.320155974	2.320155974	2.320155974	2.547477426	2.333910737	2.320155974	2.320155974	2.331210939	2.320155974	2.320155974	3.007680598	2.320155974	2.319328549	2.320155974	2.320155974	2.320155974	2.409981314	2.320155974	3.79967376	2.320155974	2.415137606	2.320155974	2.490943363	2.354531982	2.320155974	2.403426329	2.320155974	2.320155974	2.320155974	2.312811642	2.429443583	2.401152176	2.320155974	2.326165708	2.315319501	2.862907279	2.352959842
ADK	6.338397076	4.6071477	4.674977519	4.935486729	6.797905565	7.51168035	6.964227146	6.741565299	7.143215156	5.729327163	5.749381977	7.067384345	5.833555619	7.371529977	7.106036911	6.989097646	7.313490631	4.931728075	4.59902195	4.516919782	3.097586436	5.613946466	4.262830892	3.842011388	4.903081283	5.10969506	3.905489991	5.852147668	5.685356434	5.26147372	4.960511899	4.933852335	5.981325339	4.899087617	4.062603674	5.993493352	6.560135711	4.976082831	5.267383272	6.394759663	5.057890293	6.214509356	4.424999644	7.377873108	5.993008739	4.705091502	4.5740371	4.892829134	5.58141408
ADM	12.06192764	9.825686319	6.768989712	9.986821644	11.66892525	12.06729369	12.312458	11.93851187	10.29305918	12.15007132	10.62725129	11.30456186	11.67516329	12.3416211	12.40714212	10.9549332	11.87006315	6.424073802	6.973262185	6.525779082	9.386495348	11.4091909	7.939513569	6.986722064	8.949649913	7.816347617	8.191114572	8.810247179	7.597948345	8.091473617	9.306973415	7.911738602	10.54285206	8.424305787	9.024806972	6.866963887	8.072411803	7.354205773	10.90560939	6.525779082	9.734198493	6.367411108	6.879904605	12.24580363	6.254170512	7.565829055	7.788226241	6.823181474	8.817143134
ADM2	2.453495308	2.964498468	2.711377484	2.550828312	2.574083075	2.445531874	2.445531874	2.433074338	2.445531874	2.445531874	2.445531874	2.445531874	2.445531874	2.445531874	2.445531874	2.445531874	2.445531874	2.445531874	2.445531874	2.847591408	2.594820565	2.445531874	2.602049878	2.445531874	2.445531874	2.445531874	2.445531874	2.645541822	2.583261401	2.433371149	2.538357574	2.537551072	2.445531874	2.501286416	2.445531874	2.507312255	3.175258172	2.445531874	2.445531874	2.445531874	2.480722177	2.445531874	2.445531874	2.445531874	2.445531874	2.445531874	2.518623871	2.538211618	2.445531874
ADM5	3.332918124	3.698550534	3.752489402	3.752489402	4.246618012	3.080206534	4.502649328	3.752489402	3.752489402	3.698550534	4.042758809	3.752489402	3.200122569	3.698550534	3.366792488	3.698550534	3.752489402	4.936792648	5.253111163	5.814354537	5.054606608	3.698550534	4.449858281	3.764584458	3.752489402	3.698550534	5.521981289	3.975198773	4.040293405	3.080206534	3.698550534	3.752489402	3.433787736	4.366666293	3.775425004	3.967638571	3.698550534	3.583389975	4.030383055	3.063939066	3.698550534	4.115318474	3.286171339	3.672222478	3.752489402	5.015304254	4.263501225	3.752489402	4.093498719
ADNP	7.702325529	5.606063905	5.97567955	6.060770167	7.763007042	7.967757898	7.425318317	7.490096621	7.819820382	7.738834709	7.544071612	7.908054709	7.506884585	7.749536821	7.550955347	7.209656691	7.845009044	8.691905643	7.812301444	8.473961659	7.448610948	6.801190006	7.308456127	8.144925416	8.931995479	7.893449617	6.793789841	8.443493864	8.363218991	8.809973477	8.235084208	8.242278756	8.894933546	7.294760194	7.529422533	8.250237304	8.65058269	8.272573631	7.359645251	8.517295186	8.3168806	8.82738933	8.190355287	9.23738636	8.7694409	8.273090189	8.86692214	9.165088244	9.035260507
ADNP2	6.835341821	4.571704612	6.432077363	5.988877126	6.989714362	6.373304682	6.423237132	6.350847706	6.758936402	6.640902111	6.442519977	6.546432534	6.341850889	6.328750706	6.503021824	6.142001136	6.330762126	6.52533693	7.283398767	6.236645146	6.454207019	7.886555943	6.66588612	6.899008011	7.813228277	6.713583013	6.223446836	7.660388543	7.289095085	7.306690098	5.740001915	6.71363448	6.828063838	7.360172225	6.63085212	6.54744587	7.148136274	6.773729927	6.944774495	7.089508383	7.563993886	6.790624958	7.118034009	7.343183144	7.440097441	6.949650587	6.727726803	6.921772635	6.904913639
ADO	6.907848334	6.893063496	6.174147	6.603078359	6.790050047	7.160205177	7.258577509	6.928807704	6.871743391	6.864123893	7.235457392	7.124167869	6.382809222	7.161462605	7.194477494	5.9812978	6.767255152	7.539096191	7.243956721	7.155460781	6.194600168	7.578801565	7.002236493	7.740865568	7.606271704	7.070864774	4.606437834	7.46079583	7.160371968	7.478769122	6.410033644	7.144084159	7.40626127	6.603173473	7.778818979	6.529014949	9.014545008	6.844688026	6.786308325	7.623682483	7.134671594	7.390652721	6.55705859	8.032109968	7.254632845	6.757321752	6.733117599	7.549502544	7.118330221
ADORA1	3.809625238	4.568464904	3.941842852	4.42770361	3.884191689	3.965276488	3.906863863	4.072064106	4.093969082	4.086466836	3.89616105	4.22445407	4.507764927	4.072508946	4.00404992	4.327395222	4.270600396	3.510268828	3.666386877	3.397496851	4.083048001	4.075047964	4.284296147	3.646007486	3.826111859	3.453372861	4.528491485	5.604810725	5.206770667	3.479285889	5.026153189	3.864338875	4.131538413	4.302694918	3.85234962	3.615861156	3.793553108	3.653053057	3.692174082	4.033042323	4.014852734	3.883287658	3.618884532	4.274204727	3.580852238	3.447644094	3.528447847	4.250947597	3.505913645
ADORA2A-AS1	2.312811642	2.312811642	2.312811642	2.312811642	2.312811642	2.312811642	2.312811642	2.312811642	2.312811642	2.312811642	2.312811642	2.312811642	2.368214451	2.312811642	2.312811642	2.32966884	2.312811642	2.324376119	2.532208688	2.312811642	2.312811642	2.312811642	2.312811642	2.312811642	2.312811642	2.312811642	2.873904458	2.312811642	2.322870075	2.312811642	2.312811642	2.312811642	2.312811642	2.312811642	2.312811642	2.312811642	2.312811642	2.312811642	2.312811642	2.312811642	2.312811642	2.312811642	2.312811642	2.312811642	2.312811642	2.312811642	2.312811642	2.312811642	2.312811642
ADORA2B	2.31500259	2.52112089	3.289028322	2.312811642	2.312811642	2.312811642	2.838740753	2.312811642	2.312811642	2.312811642	2.372296483	2.312811642	2.312811642	2.312811642	2.312811642	2.312811642	2.312811642	2.312811642	2.312811642	2.312811642	2.312811642	4.035140141	2.312811642	2.312811642	2.312811642	2.465484412	2.312811642	2.416167005	2.322195468	2.312811642	2.312811642	2.312811642	2.312811642	2.312811642	2.312811642	2.312811642	2.838935293	2.312811642	2.328415728	2.312811642	2.312811642	2.312811642	2.312811642	2.312811642	2.312811642	2.312811642	2.312811642	2.312811642	2.312811642
ADORA3	2.41912276	4.646244967	2.480122329	2.561734018	2.480122329	2.480122329	2.480122329	2.843396355	2.568632058	2.528268095	2.480122329	3.358744276	2.480122329	2.479412685	2.479412685	2.437112761	2.546884858	2.479412685	2.853960573	2.480122329	3.389482584	4.248285171	2.479412685	2.480122329	3.051060602	3.255402788	3.469500828	2.525987796	2.742983526	2.480122329	2.480122329	2.5233163	3.65166989	2.483938078	2.481342802	2.591631968	2.528842535	2.714374849	2.500644948	2.458492	2.952920179	3.014615372	2.480122329	2.443441195	2.480122329	3.244784375	2.481142352	3.119714156	2.709563143
ADPGK	4.57975826	4.959616206	4.358831421	4.459954699	4.597559844	4.704232818	4.604769428	4.55302396	4.566907879	5.01110172	4.199670687	4.820656523	4.226408064	4.488558765	4.285947404	4.088500548	4.459722975	4.610143736	4.672804984	4.285028543	4.240696572	5.633534014	4.566907879	4.93901225	5.257493253	5.498516184	4.560033684	4.539739448	4.600813005	4.777014244	4.386026888	4.579016218	4.777993298	4.43453251	4.918409422	4.728926577	4.934842266	4.622688485	4.859004146	5.138673748	5.424526683	4.711101321	4.275551772	4.522755956	4.948541652	4.982981589	4.621348142	4.388957314	4.967821356
ADPRH	2.312811642	2.312811642	2.312811642	2.312811642	2.312811642	2.473400622	2.312811642	2.441852146	2.397528227	2.312811642	2.312811642	2.312811642	3.223679632	2.312811642	2.312811642	3.038338833	2.399229374	2.312811642	2.312811642	2.312811642	2.312811642	2.312811642	2.380223842	2.312811642	2.312811642	2.314713964	2.345584306	2.312811642	2.312811642	2.312811642	2.312811642	2.312811642	2.312811642	2.312811642	2.312811642	2.312811642	2.312811642	2.312811642	2.312811642	2.312811642	2.312811642	2.312811642	2.357636947	2.312811642	2.312811642	2.312811642	2.312811642	2.312811642	2.312811642
ADPRHL1	3.082079932	3.082079932	3.082079932	3.082079932	3.082079932	4.06201041	3.316180579	3.236360778	3.127376695	3.278983114	3.082079932	3.082079932	3.082079932	3.082079932	3.328067722	3.683711531	3.141876358	3.091446447	3.082079932	3.203072971	3.320753872	3.50443543	3.601857195	2.658975264	3.003409442	3.082079932	3.887970667	3.082079932	3.297294965	3.099063774	3.082079932	3.082079932	3.082079932	3.082079932	3.222764319	3.093090901	3.082079932	3.082079932	3.082079932	3.082079932	3.082079932	3.082079932	3.095898565	2.663638048	2.6501777	3.082079932	3.031461451	3.122864456	2.931459318
ADPRHL2	8.130525243	9.222793658	6.72508082	7.904552168	8.061683985	7.87098101	8.250751383	8.550547208	7.805386147	8.026432937	8.129473428	8.213837546	6.65693632	8.441245447	8.510740178	7.443258004	7.778648693	7.838343819	7.983166418	7.075647938	7.754539109	10.37512227	8.63007834	8.979200352	9.195515071	10.49129595	7.965286064	7.8781568	8.047409583	9.347189956	8.444137244	8.705637015	8.513284151	10.68361487	8.56705578	8.660178591	10.40312294	8.559823748	8.968889692	9.24322757	10.39565007	8.325523622	8.349929416	8.669115474	8.982810658	8.601636624	8.417886262	9.800694211	9.2611315
ADPRM	3.943857034	3.551818974	4.583663242	4.215914022	4.131432482	4.426923329	5.435117219	4.277195778	5.705276523	4.224344388	4.71869453	4.899689034	4.248320961	4.239172545	5.078269474	4.825788426	4.591832546	3.885568805	3.95689345	3.915692675	3.860780122	3.981061727	4.251310392	4.225973595	4.082206963	3.943857034	3.906740349	4.158979539	3.943857034	3.685041035	3.943857034	4.202427064	4.044922651	3.860780122	4.102045146	3.897503873	4.064289255	3.860780122	4.14597483	4.37308056	3.794615002	4.168041508	3.860780122	3.632282698	3.886853947	4.164205433	3.860780122	4.130783672	3.879269901
ADRA1A	2.363502492	2.369107569	2.377143764	2.450177222	2.312811642	2.312811642	2.469538215	2.321859804	2.874929331	2.336642747	2.312811642	2.430423589	2.391893835	3.151219848	2.702468535	3.1534416	2.312811642	2.312811642	2.312811642	2.316414746	2.351706767	2.312811642	2.332378002	2.312811642	2.312811642	2.312811642	2.4115369	2.312811642	2.312811642	2.312811642	2.312811642	2.312811642	2.312811642	2.312811642	2.312811642	2.312811642	2.345290937	2.312811642	2.312811642	2.312811642	2.312811642	2.312811642	2.312811642	2.312811642	2.312811642	2.312811642	2.312811642	2.312811642	2.312811642
ADRA1B	2.312811642	2.547064698	2.312811642	2.312811642	2.312811642	2.312811642	2.343667105	2.312811642	2.312811642	2.312811642	2.312811642	2.312811642	2.312811642	2.312811642	2.312811642	2.312811642	2.312811642	2.312811642	2.312811642	2.312811642	2.312811642	2.3186675	2.312811642	2.312811642	2.312811642	2.312811642	2.312811642	2.312811642	2.312811642	2.312811642	2.312811642	2.312811642	2.312811642	2.312811642	2.312811642	2.312811642	2.312811642	2.321218666	2.312811642	2.312811642	2.312811642	2.312811642	2.312811642	2.312811642	2.312811642	2.312811642	2.312811642	2.312811642	2.312811642
ADRA1D	2.318484933	2.802348913	2.312811642	2.60109297	2.312811642	2.312811642	2.502556412	2.410624662	2.312811642	2.312811642	2.312811642	2.312811642	2.312811642	2.312811642	2.312811642	2.315676007	2.312811642	2.312811642	2.545495211	2.312811642	2.609076022	2.312811642	2.380095119	2.312811642	2.312885332	2.312811642	3.055596945	2.317248686	2.312811642	2.312811642	2.312811642	2.312811642	2.314796877	2.404602964	2.312811642	2.312811642	2.312811642	2.312811642	2.32791054	2.312811642	2.312811642	2.462099154	2.312811642	2.312811642	2.312811642	2.312811642	2.312811642	2.312811642	2.312811642
ADRA2A	7.829615152	4.147797725	3.575182105	5.772762895	8.91032282	8.476486718	10.00962266	9.664602691	8.783301865	9.016620362	7.339953875	8.842402693	8.3182603	9.067888528	9.770006122	9.591762194	9.367591244	5.302218165	4.16857201	5.395223951	4.5994117	3.310990652	4.714728744	6.580619408	5.167252105	5.47296457	4.231513989	2.312811642	2.605955515	4.512311681	2.605955515	4.314865361	8.293162204	6.656152344	2.312811642	5.460514485	3.166020182	4.512311681	5.457420513	4.115798704	5.185022662	4.505349895	5.192676679	5.520962443	3.166020182	6.753431089	4.345598318	2.605955515	5.731482304
ADRA2B	2.562877396	2.405613986	2.405613986	2.405613986	2.405613986	2.405613986	2.405613986	2.405613986	2.405613986	2.405613986	2.405613986	2.405613986	2.405613986	2.405613986	2.405613986	2.405613986	2.405613986	2.519369531	2.405613986	2.405613986	2.405613986	2.405613986	2.405613986	2.408651759	2.405613986	2.405613986	2.405613986	2.405613986	2.405613986	2.405613986	2.405613986	2.405613986	2.405613986	2.405613986	2.527026225	2.405613986	2.405613986	2.405613986	2.405613986	2.405613986	2.405613986	2.405613986	2.405613986	2.405613986	2.405613986	2.405613986	2.405613986	2.405613986	2.409317873
ADRA2C	4.892781743	4.619000662	4.988967945	4.619000662	4.619000662	4.64936505	4.316227957	4.254485688	4.619000662	4.373040075	4.685511838	4.495259926	4.619000662	4.495259926	4.495259926	5.141095291	4.619000662	5.23850475	6.194887496	5.267472492	4.619000662	4.619000662	5.056353341	4.497700688	4.619000662	3.975138662	7.101948843	4.435471071	4.018310521	4.770815018	4.619000662	4.751533923	4.106290336	6.149190375	5.482134343	4.694409068	4.619000662	4.619000662	4.616467014	3.281025394	4.891811341	4.619000662	5.016515391	4.726395299	4.295417758	4.495259926	4.132364905	5.747642089	4.619000662
ADRB1	2.312811642	3.363480043	3.473447387	3.043871029	2.312811642	2.365461458	2.680411736	3.973578349	2.986080637	2.399454777	3.234072946	2.427427399	3.804042673	2.312811642	2.312811642	2.824181165	2.312811642	2.312811642	2.617440354	2.767842658	2.412705841	2.679857755	2.312811642	2.312811642	2.312811642	2.312811642	2.699563975	2.32447476	2.312811642	2.312811642	2.680588894	2.490369383	2.312811642	2.823344152	2.312811642	2.312811642	2.312811642	2.312811642	2.312811642	2.312811642	2.312811642	2.312811642	2.385775998	2.312811642	2.312811642	2.312811642	2.312811642	2.312811642	2.312811642
ADRB2	6.922052812	2.963340533	2.435965538	3.124879992	7.248705887	6.926754063	7.032333339	6.478972489	7.768608758	6.179394764	5.235253848	6.28352437	7.275084948	6.298640802	6.801348784	5.982842299	6.913579981	3.327509216	2.435965538	2.618077304	2.618077304	3.27359448	3.266354562	2.919218293	3.826582767	3.409316667	2.394367532	2.435965538	2.435965538	2.93767288	2.728571316	2.618077304	5.057192748	5.687710182	2.592463859	2.648223072	2.394367532	2.909217552	4.960643503	2.849742079	4.757564928	3.322890195	2.618077304	2.395110398	4.66752319	6.145279455	2.947117831	2.728571316	4.418938784
ADRB3	2.312811642	2.341410453	2.312811642	2.312811642	2.312811642	2.312811642	2.312811642	2.410172288	2.373589006	2.312811642	2.356937349	2.353996963	2.312811642	2.312811642	2.3242091	2.647138093	3.76085761	2.312811642	2.312811642	2.39245469	3.124558954	2.312811642	2.312811642	2.318455646	2.312811642	2.312811642	3.311459681	2.35489984	2.312811642	2.312811642	2.520762223	2.312811642	2.312811642	2.492243506	2.45412543	2.410394776	2.312811642	2.317474163	2.312811642	2.312811642	2.312811642	2.332471261	2.312811642	2.312811642	2.312811642	2.312811642	2.316475187	2.312811642	2.312811642
ADRBK1	2.456209414	2.823189688	2.931576859	2.70412575	2.525903822	2.492347214	2.562042598	2.673344276	2.439133617	2.564180831	2.707404441	2.387994373	2.595563968	2.456209414	2.455804996	2.823189688	2.450000118	2.70412575	2.823189688	2.70412575	2.788677954	2.823189688	2.595563968	2.823189688	2.556188593	2.823189688	2.834877849	2.619165814	2.690264175	2.785930479	2.823189688	2.70412575	2.456209414	2.823189688	2.70412575	2.911093197	2.823189688	2.823189688	2.823189688	2.70412575	2.587634267	2.823189688	2.595563968	2.764279843	2.823189688	2.769872667	2.823189688	2.70412575	3.119148652
ADRBK2	6.994075037	6.294143214	5.842403078	4.806141541	7.475361643	7.577306928	7.032751512	6.78996521	7.789752335	6.792142916	6.073815759	8.02566673	7.887923184	8.056546258	7.604317956	7.301520686	8.146697604	4.725904447	5.804228572	4.806141541	4.237368792	4.35736378	5.410805083	4.806141541	5.320738892	4.834964836	4.768601189	4.849084685	4.939960399	4.489662133	3.52334568	5.972717287	6.183447611	5.140897413	4.753067329	5.076417367	6.479008122	6.593109486	4.806141541	5.956855872	4.978166387	6.136789387	4.262835257	4.744759669	4.986261731	4.725904447	4.614024178	5.541301694	4.806141541
ADRM1	6.769872465	4.554920166	5.165778689	5.217386679	7.039464984	6.90833977	6.666345509	6.669828422	6.291721669	6.909463674	6.428211257	6.177606729	6.597650687	5.694233207	6.056279572	7.320061335	6.910706777	4.996136681	7.569907688	6.084505089	6.669828422	7.677204221	7.284910774	6.39622953	6.635986363	7.968366326	6.034149476	8.610121259	7.330604736	5.257024475	7.07487856	6.303529805	6.719491821	9.212407815	6.384345376	6.398690275	6.71986066	6.804667726	6.922690095	6.217568397	6.37624355	6.51141956	7.137885649	6.12873243	6.875936967	6.87826259	7.61565342	8.34981175	7.800763546
ADSL	7.453895211	7.99406274	8.329113456	7.015315942	7.528121402	7.461463849	7.652076802	7.720246806	8.156242745	7.405402278	7.486013277	8.180888823	6.98500138	7.751163404	7.659033792	6.732859572	7.616005309	7.794684474	7.660847682	7.377009165	6.439730498	8.554271394	7.642779918	8.426573252	7.90103408	8.269302029	6.070335893	7.589607574	7.608278351	8.284644214	6.984475593	7.565309258	7.86063005	8.338166021	7.224066801	6.392755003	8.779859651	7.148791415	7.726298356	8.157053316	7.631527417	8.27191019	6.542419899	8.286289673	8.371631047	7.105206553	7.640437659	8.626750022	8.525863084
ADSS	4.183337174	3.177782319	3.947020976	3.517757484	4.119369368	3.737178325	3.653264774	4.081668188	4.067166922	3.679173024	4.359379521	4.140523883	3.205310467	4.083561937	3.384081136	3.685141463	3.812134388	4.043648813	3.60804806	3.80911374	3.60377877	4.706687391	3.244952403	4.045389061	4.173184586	4.38097141	3.894356977	5.202143137	5.160669943	5.095372166	3.5898914	4.361373136	4.678719442	4.556715771	4.528330894	4.614965596	4.705177132	4.238812623	4.339661023	5.275743099	5.101656317	4.78496245	4.38097141	4.631507884	4.478939349	4.38097141	4.598650736	4.474710107	4.699480908
ADSSL1	5.240918162	3.303286323	3.139197916	4.282748384	5.687657208	5.936089746	5.326133792	4.729907377	6.228072185	5.048767944	4.997581954	5.751946036	5.392241522	5.522150049	5.894489717	6.134893671	6.205964899	4.515317364	3.517672431	4.504499448	3.703161714	3.779711208	3.478549572	3.483049116	4.281221815	3.476037033	4.543512687	3.727276237	3.52887237	4.917234244	2.894095801	4.668210991	5.151786894	3.576973691	3.863666813	4.751469205	3.716992956	4.936413334	4.384217264	3.232808063	5.066324316	5.067232795	3.738504287	4.531755817	5.353390616	4.533382434	4.486712194	4.015155078	5.284931393
ADTRP	3.029777359	3.621622819	3.344441232	3.890653281	2.664815652	2.761413677	2.883960435	2.712981174	2.786048558	2.931913266	3.000830662	2.975545214	2.68978101	2.944624423	2.752392228	2.727829835	3.027526007	2.755389369	2.712981174	2.755541476	3.609944921	4.469751002	3.180133232	4.8935283	3.123240189	4.058350252	2.755389369	2.630097705	3.251692538	3.808216902	2.796899341	3.394219741	3.011179474	2.755389369	2.755541476	2.755541476	2.760639603	2.712981174	3.705695648	2.943764879	2.785066907	2.630097705	3.309195098	3.438803175	2.712981174	3.242487979	3.312947165	2.634781684	2.84730192
AEBP1	8.769334557	8.731224255	3.339339887	7.568591999	9.096802722	8.949632277	8.384349156	8.722573432	9.199701825	8.262677804	8.650414398	8.157323586	8.694653484	8.727053459	8.577169988	8.953042808	8.328988133	9.220073482	11.34194332	9.397641151	11.61919017	10.81992726	10.30361	7.030109565	12.42871137	8.651201682	9.891498969	6.597135925	7.192927505	8.250355653	9.821700205	8.143689966	8.074136605	10.51924282	9.567320773	10.37710688	10.21436838	10.82543287	10.67934754	9.333635658	9.891711024	9.604658056	10.86482771	10.15428072	10.69760156	11.21416554	8.640865027	8.495165798	10.89933384
AEBP2	5.667030316	4.384741677	4.827802914	4.377844623	5.659667462	5.545000176	5.444204317	5.247086659	5.753314824	5.000890265	6.1399112	5.610076527	6.234896147	5.252807144	5.043098605	5.512771631	5.438336917	5.417786403	5.075386275	5.729424173	5.15907736	5.301015144	5.116294732	6.439263964	5.416505197	5.588951579	4.98307567	5.509277777	5.526325101	5.295173144	4.35345307	5.28432794	5.879843127	4.85172554	5.806763928	5.679282741	4.883249608	5.036970536	5.081715207	5.252166824	5.210206356	5.176519019	5.452977792	5.90878989	5.044303757	5.356409688	4.835608788	5.612870569	5.361029859
AEN	4.752308386	5.004030225	4.440830239	4.60347146	4.501533324	3.675773304	4.032192638	3.610031638	3.846057486	3.931087208	4.9435571	3.811750804	4.38677741	3.864013362	4.471070171	3.335675369	2.946619945	4.197274489	4.273234081	3.846057486	4.918418488	5.824416694	5.239486278	5.399416654	6.639097989	5.598496442	4.245053695	4.736347992	4.656871783	4.652186156	6.635929114	4.352310582	4.670777544	5.117079392	4.775200823	4.600160066	6.129370447	4.72742094	4.948603296	5.390463069	5.717806205	4.998997645	4.486436702	5.146182636	4.440070859	4.313343013	4.735645021	4.771367045	5.184264393
AES	6.745977835	5.214678684	5.163471202	5.433407765	7.44453833	7.599085878	6.470554612	7.0241378	6.324467785	6.729299768	6.812051001	6.553881704	6.783391354	6.850993253	6.830320145	7.489354328	7.169221392	7.001996513	7.874178443	7.7471708	5.862534763	6.482883218	6.795325675	5.273524935	6.412195316	7.106183701	6.441146556	7.985095017	7.33112604	6.657094163	6.685444091	5.785394848	7.167413829	8.742295751	5.802607956	7.405241039	8.304421157	6.993225153	6.826498204	6.845508237	6.973512148	6.28595684	7.00702698	6.596313238	6.807183736	7.586399388	7.279456182	8.360825558	7.902856689
AF001548.5	3.085593902	3.085593902	3.085593902	3.085593902	3.085593902	3.118430732	2.963254466	3.085593902	3.085593902	3.085593902	3.085593902	2.966502848	2.698978765	3.085593902	3.085593902	3.085593902	2.312811642	5.496151635	4.08774347	5.161717796	3.085593902	4.302813185	3.252928274	3.085593902	3.085593902	3.730392737	3.085593902	3.085593902	3.085593902	3.165287296	3.085593902	3.203058686	3.085593902	4.381554971	3.015091328	4.00969372	5.800503415	3.085593902	3.085593902	3.085593902	3.085593902	3.085593902	3.682547373	3.085593902	3.616237093	3.085593902	2.857676106	2.312811642	3.106327492
AF007147	3.663852874	3.822597386	2.980293857	2.863086554	2.785853866	3.011689848	2.754184785	2.763440613	2.523944482	2.762947026	3.026572558	2.762947026	2.789046983	2.754184785	2.789046983	2.789046983	2.637160475	2.770139191	2.781679631	2.754184785	2.789046983	2.782871727	3.704054159	3.439112296	3.400826759	3.444716378	3.172187288	3.634130324	2.762947026	2.762947026	2.754184785	2.961456059	2.754184785	3.841661914	2.592622788	3.164573826	2.843079669	2.816331684	2.789046983	2.848986805	3.692519053	2.789046983	2.762947026	2.384013862	2.763233098	3.215271028	4.115636259	2.766842555	2.792814254
AF067845.1	2.312811642	3.192430341	2.312811642	2.847908536	2.312811642	2.312811642	2.312811642	2.535231018	2.312811642	2.312811642	2.312811642	2.312811642	2.426227267	2.312811642	2.312811642	2.312811642	2.312811642	2.312811642	2.377073473	2.312811642	2.623465546	2.312811642	2.312811642	2.312811642	2.312811642	2.312811642	2.366879304	2.312811642	2.312811642	2.312811642	2.312811642	2.312811642	2.312811642	2.359485558	2.312811642	2.317601352	2.312811642	2.312811642	2.312811642	2.312811642	2.312811642	2.312811642	2.312811642	2.312811642	2.312811642	2.312811642	2.312811642	2.312811642	2.312811642
AF070581	5.491514996	3.354602277	3.363486923	3.212413283	3.950862123	3.832060549	3.446214368	3.181989072	4.040064061	5.186646848	6.160802709	4.494099798	4.155959777	4.59553483	3.618939427	3.207445617	4.08393902	3.150712935	3.19947713	3.354602277	3.468818269	3.401764885	5.007061152	6.97768988	4.153080776	5.890459214	3.155416991	3.354602277	4.008770545	4.32279638	3.07083308	4.34115642	4.054578285	3.30378429	3.212413283	3.84866979	2.601978601	3.003567666	3.669973763	3.378203809	3.214527311	3.07083308	3.752491184	3.563542601	3.348083447	4.64067284	3.354602277	3.108013954	4.204434705
AF086184	2.323589252	2.332434438	2.42974441	2.332434438	2.332434438	2.332434438	2.332434438	2.377942185	2.332434438	2.562362168	2.332434438	2.312811642	2.332434438	2.332434438	2.323128917	2.384904904	2.332434438	2.332434438	2.332434438	2.332434438	2.332434438	2.332434438	2.328663131	3.918169566	2.332434438	2.337847893	2.332434438	2.332434438	2.917106243	2.332434438	2.4126442	2.332434438	2.332434438	2.603181412	2.332434438	2.332434438	2.332434438	2.468513936	2.36309733	2.38011765	2.326933461	2.332434438	2.332434438	2.332434438	2.332434438	2.332434438	2.399068589	2.332434438	2.490322315
AF090939	3.589453366	4.453902627	3.194207009	4.465251776	4.465251776	3.509370744	3.041388808	2.976821892	2.976821892	3.710014824	3.094224816	3.521993147	4.453902627	3.546859345	4.333199136	2.976821892	3.838175577	5.501285513	4.609556687	4.81584117	4.465251776	4.465251776	4.465251776	4.453902627	4.507142638	4.465251776	4.341490014	4.465251776	5.138413931	4.465251776	4.465251776	4.823319841	4.041545879	4.431940498	6.041849415	4.456756372	5.68620759	4.465251776	4.465251776	4.465251776	4.426731773	4.960041087	4.465251776	5.337887252	5.508223572	4.455739272	4.465251776	4.418432615	3.768443817
AF131215.4	2.373512554	2.373512554	2.580569198	2.642707493	2.373512554	2.351729998	2.373512554	2.373512554	2.373512554	2.502680997	3.444686514	2.351729998	2.66169063	2.373512554	2.312811642	2.351729998	2.406630718	2.523893412	2.373512554	2.373512554	2.489479407	2.351729998	3.932813504	3.608714321	2.373512554	3.382543768	2.373512554	2.373512554	2.379770702	2.373512554	3.011339993	2.373512554	2.376897093	2.515524992	2.373512554	2.582476651	2.312811642	2.351729998	2.46496249	2.315338888	2.423332582	2.373512554	2.81283365	2.312811642	2.373512554	2.636782584	2.388841094	2.373512554	2.373512554
AF131215.8	2.325709673	2.533092419	2.325709673	2.325709673	2.405936405	2.322577848	2.325709673	2.532359093	2.325709673	2.325709673	3.357173935	2.322577848	2.654834788	2.312811642	2.325709673	2.325709673	2.620943759	2.325709673	2.325709673	2.325709673	2.325709673	2.325709673	2.325709673	2.351740961	2.346332918	2.325709673	2.325709673	2.407585613	2.373986099	2.325709673	3.108002891	2.325709673	2.325709673	2.325709673	2.325709673	2.325709673	2.325709673	2.325709673	2.325709673	2.325709673	2.325709673	2.325709673	2.325709673	2.325709673	2.322888854	2.412352808	2.325709673	2.325709673	2.325709673
AF186192.1	2.312811642	2.312811642	3.446146173	2.312811642	2.929993254	2.312811642	2.312811642	2.312811642	2.319381524	2.312811642	2.312811642	2.312811642	2.312811642	2.312811642	2.312811642	2.312811642	2.312811642	2.543158085	2.312811642	2.312811642	2.312811642	2.312811642	2.312811642	2.312811642	2.312811642	2.312811642	2.38038808	2.312811642	2.312811642	2.312811642	2.312811642	2.312811642	2.312811642	2.312811642	2.312811642	2.312811642	2.312811642	2.312811642	2.312811642	2.312811642	2.312811642	2.350916444	2.312811642	2.312811642	2.584598128	2.312811642	2.312811642	2.312811642	2.312811642
AF198444	2.312811642	2.312811642	2.312811642	2.312811642	2.312811642	2.312811642	2.312811642	2.312811642	2.312811642	2.312811642	2.312811642	2.312811642	2.325745104	2.501197148	2.312811642	3.041529722	2.312811642	2.312811642	2.312811642	2.312811642	2.312811642	2.466346124	2.481794183	2.336558695	2.312811642	2.312811642	2.978603888	2.312811642	2.312811642	2.312811642	2.312811642	2.316398602	2.312811642	2.312811642	2.312811642	2.768291537	2.312811642	2.312811642	2.312811642	2.312811642	2.312811642	2.312811642	2.312811642	2.312811642	2.312811642	2.312811642	2.347226092	2.312811642	2.624867096
AF213884.2	2.528914623	2.542970948	3.439044273	3.524426027	2.542970948	2.542970948	2.542970948	2.481373228	2.34009733	2.528914623	2.542970948	2.313817345	2.542970948	2.542970948	2.542970948	2.542970948	2.528914623	2.819175488	2.906861711	2.774465962	2.912560875	2.889948521	2.978336513	2.532912834	2.542970948	2.545235836	3.505940375	2.542970948	2.542970948	2.542970948	2.542970948	2.781796916	2.528914623	2.542970948	2.600844452	2.723146258	2.83077169	2.542970948	2.542970948	2.528914623	2.528914623	2.542970948	2.542970948	2.532615772	2.585067645	2.542970948	2.889955693	2.542970948	2.542970948
AF279780	2.337305565	2.337305565	3.354626223	3.238834481	2.561545401	2.337305565	2.337305565	2.337305565	2.35346563	2.337305565	2.36453696	2.337305565	2.337305565	2.337305565	2.337305565	2.337305565	2.337305565	2.337305565	2.337305565	2.46993797	2.337305565	2.337305565	2.337305565	2.337305565	2.337305565	2.337305565	3.234497819	2.337305565	2.337305565	2.337305565	2.509672388	2.337305565	2.337305565	2.337305565	2.337305565	2.870789668	2.677296922	2.337305565	2.337305565	2.337305565	2.337305565	2.337305565	2.365176731	2.490683025	2.839380534	2.351899404	2.337305565	2.337305565	2.337305565
AF289551	4.222471115	3.464081864	4.090695273	5.713466833	2.98015519	4.156918365	2.860529337	3.543805216	3.298469738	2.995001147	2.860529337	3.642061455	4.222471115	4.904982462	4.086775466	5.150369106	4.521276133	5.733354115	6.983286208	5.894485352	6.161757254	4.757757734	6.449464531	4.747039543	5.954295623	4.222471115	7.824957963	4.222471115	5.208472663	6.978232373	6.76950277	6.298648338	4.313383172	7.011297302	6.951410011	5.906367028	7.492840854	7.524295591	6.592260191	4.222471115	6.532204262	5.658667531	6.508600198	4.693506727	5.436629864	5.074368567	5.31741976	3.808532915	5.659583663
AF520793	5.624529022	4.013296339	4.356111986	3.025398185	6.183183319	6.98880559	5.610502787	4.803544211	5.456221062	5.966683987	5.056726504	6.000513136	6.456186492	6.402559181	7.193272388	6.598019122	6.238178602	6.095867542	6.504618083	6.863104365	4.593827528	2.789131739	5.422754715	7.016420397	5.328574717	4.440794098	5.947805347	4.889929595	5.729571905	5.28956858	5.932014059	6.288716685	5.323415956	4.666669491	5.407363398	5.740541536	4.638007697	7.103535605	4.889916672	4.686313599	5.643964825	6.891833031	6.149669352	4.49946795	5.119635999	5.96921418	5.659468696	6.708335639	4.894175848
AFAP1	4.408122571	3.951519456	2.437607719	4.125960549	4.777943185	4.229162004	4.150854038	4.125960549	4.150854038	4.194474922	4.805381339	4.326447572	4.155775671	4.150854038	4.150854038	4.246729299	4.150854038	4.520130892	4.706770291	4.809632455	4.150854038	4.160938432	4.150854038	3.263846033	5.433899348	4.150854038	4.806006747	2.886077387	3.277759374	4.871566041	3.498340898	4.190400714	4.186379576	4.469742552	3.954696427	4.150854038	3.99110873	4.150854038	4.150854038	4.150854038	4.398655081	4.150854038	4.163116157	5.174555559	4.150854038	4.150854038	4.701671188	3.498340898	4.828472538
AFAP1-AS1	2.312811642	2.523625017	2.586744594	2.332024391	2.332024391	2.318798021	2.319169421	2.694989939	2.332024391	2.336635702	2.40828423	2.312811642	2.373773867	2.312811642	2.312811642	2.332024391	2.342538575	2.360353424	2.360193307	2.332024391	2.382829236	6.568616639	2.332024391	2.312811642	2.312811642	6.95032535	4.843048535	6.708071611	6.546396557	2.332024391	3.380935568	2.475657359	2.332024391	2.332024391	2.332024391	2.597759958	2.332024391	2.343161953	3.128547952	2.336331684	2.332024391	2.332024391	2.344988916	2.332024391	2.332024391	2.332024391	2.332024391	2.334757568	2.312811642
AFAP1L1	4.757997309	4.683534968	3.219621347	2.836228857	4.896721695	5.284966377	4.303069842	4.711578944	5.194041026	5.037212755	3.435584956	4.65219796	4.982875921	4.057254839	5.362039722	4.961964754	4.67965381	2.8447023	3.649878302	2.8447023	3.213201667	2.958146242	3.685145078	2.720700079	3.018531362	2.693974308	3.11172573	2.872895883	2.967337188	2.830782188	3.087428971	2.737815821	3.934485419	2.871805118	3.292462898	2.841761798	2.8447023	3.131959907	3.149925731	2.901094135	3.163830632	2.859990568	3.01489777	2.765863009	3.024189014	3.066033899	2.853502738	2.750527997	3.519572573
AFAP1L2	2.327026472	2.404189564	2.843822683	3.132009867	2.422881783	2.608382109	2.365048059	2.404189564	2.404189564	2.404189564	2.588268429	2.404189564	2.404189564	2.440450885	2.404189564	2.404189564	2.404189564	4.611706966	2.404503867	4.930860892	2.791298849	2.451050107	2.701954739	2.408513904	3.200575592	2.404189564	2.931317083	2.404189564	2.404189564	2.365048059	2.404189564	2.487222564	2.404189564	2.404189564	2.320046146	2.439803943	2.415934635	2.354395785	2.404189564	2.404189564	2.404189564	3.283242426	2.656968775	2.404189564	2.404189564	2.404189564	2.312811642	5.198871879	2.404189564
AFF1	2.404231857	3.186198222	2.404231857	2.404231857	2.525109154	2.945183347	2.413512173	2.852233952	2.660421692	2.40965859	2.328727185	2.459496843	2.511827309	3.983429098	3.335643071	2.404231857	2.444445314	2.404231857	2.663348439	2.404231857	2.404231857	2.451425423	2.426639662	2.404231857	2.348461367	2.348461367	2.791732184	2.404231857	2.499605101	2.404231857	2.404231857	2.404231857	2.404231857	2.404231857	2.457922516	2.404231857	2.484413203	2.580055702	3.417212579	2.404231857	2.404231857	2.404231857	2.404231857	3.176300913	2.432754209	2.41217377	2.404231857	2.348461367	2.404231857
AFF2	2.312811642	2.312811642	2.312811642	2.312811642	2.312811642	2.312811642	2.312811642	2.312811642	2.312811642	2.312811642	2.312811642	2.312811642	2.312811642	2.312811642	2.312811642	2.312811642	2.312811642	2.312811642	2.312811642	2.312811642	2.312811642	2.312811642	2.312811642	2.312811642	2.312811642	2.312811642	2.312811642	2.312811642	2.312811642	2.312811642	2.395957329	2.312811642	2.312811642	2.312811642	2.312811642	2.312811642	2.312811642	2.312811642	2.312811642	2.312811642	2.312811642	2.312811642	2.312811642	2.312811642	2.312811642	2.312811642	2.312811642	2.312811642	2.312811642
AFF3	2.330402202	2.316872227	2.729876466	2.596768968	2.316872227	2.316872227	2.316872227	2.330402202	2.342660085	2.400702334	2.346040148	2.316872227	2.45318015	2.312811642	2.362455138	2.316872227	2.325547254	2.328035665	2.380265728	2.387200124	2.373041532	2.312811642	2.316872227	2.316872227	3.992161596	2.316872227	2.425425934	2.312811642	2.316872227	2.312811642	2.355415484	2.316872227	3.107124907	2.316872227	2.316872227	2.597410486	2.487971483	2.341119647	2.316872227	2.318421656	2.31325753	2.316872227	2.326341616	2.316872227	2.387550588	2.316872227	2.330402202	2.583208574	2.319597756
AFF4	2.707312723	3.008173621	3.583376116	2.538816518	2.630854875	2.46427415	2.444290155	2.538816518	2.532287667	2.538031784	2.674158644	2.538816518	2.538816518	2.542391854	2.538816518	2.397218398	2.526991083	2.538816518	2.629700464	2.808422468	2.649983703	2.525793953	2.575144542	2.538816518	2.687003701	2.478926548	2.910057807	2.494233371	2.538816518	2.643480372	2.581092619	2.593937822	2.532287667	2.494233371	2.538816518	2.824318824	2.563577057	3.45182718	2.79941882	2.585948734	3.030734561	2.520407665	2.623775632	3.464212669	2.720084478	2.880455942	2.538816518	2.77067212	2.532287667
AFG3L1P	2.543522046	3.403586338	2.543522046	2.543522046	2.543522046	2.543522046	2.543522046	2.543522046	2.543522046	2.543522046	2.543522046	2.543522046	2.543522046	2.624012398	2.774063254	2.543522046	2.543522046	2.361309185	2.372104456	2.543522046	2.604423936	2.565275125	2.543522046	2.543522046	2.56317765	2.543522046	3.235692042	2.783360705	2.7172816	2.543522046	3.003791819	2.543522046	2.372104456	2.543522046	2.543522046	2.543522046	2.576364089	2.543522046	2.824593455	2.543522046	3.770788137	2.543522046	2.543522046	2.543522046	2.403784461	2.543522046	2.543522046	2.543522046	2.543522046
AFG3L2	6.22014714	5.821812023	5.568766167	5.094022741	5.87008427	6.035576479	6.067411141	5.928711576	6.202533716	5.293831916	5.500991017	5.757051674	5.366610663	6.146283491	6.287771972	5.576688884	5.301549515	5.779385724	7.118120474	5.74613182	5.821812023	8.31128072	6.883266421	5.953117526	6.30047462	7.431269405	5.059139272	7.373478008	7.154748647	6.478549563	8.305627378	6.487747713	6.045825628	6.624123823	6.33586893	6.120114566	7.771022276	6.100452059	6.283049159	6.241323715	6.543739722	7.331315574	5.834181289	6.678747352	6.931707454	5.349063855	5.892022074	6.420636746	5.88507462
AFM	2.312811642	2.312811642	2.312811642	2.312811642	2.312811642	2.312811642	2.312811642	2.312811642	2.312811642	2.32387368	2.312811642	2.312811642	2.312811642	2.312811642	2.312811642	2.312811642	2.312811642	2.312811642	2.312811642	2.312811642	2.312811642	2.312811642	2.312811642	2.373970372	2.312811642	2.312811642	2.312811642	2.312811642	2.312811642	2.312811642	2.312811642	2.312811642	2.312811642	2.312811642	2.312811642	2.312811642	2.312811642	2.312811642	2.312811642	2.312811642	2.312811642	2.312811642	2.312811642	2.312811642	2.312811642	2.312811642	2.312811642	2.312811642	2.312811642
AFMID	2.503014161	3.523587809	2.855009774	3.241731842	2.395280822	2.503014161	2.395280822	2.503014161	2.395280822	5.103846909	2.458902208	2.395280822	2.78719176	2.481501466	2.590347615	2.503014161	2.40661775	2.395280822	2.545231166	2.543356928	2.503014161	2.609157714	2.503014161	2.503014161	2.395280822	2.503014161	2.528286883	2.503014161	2.395280822	2.400589486	3.746644339	2.442764841	2.503014161	2.631851516	2.632162512	2.959816793	2.758286046	3.159620139	2.503014161	2.312811642	3.528525732	2.503014161	2.503014161	2.450500356	2.395280822	2.503014161	2.461161052	2.395280822	2.503014161
AFP	2.326536877	2.326536877	2.326536877	2.326536877	2.400653244	2.326536877	2.326536877	2.508496404	2.326536877	2.326536877	2.60586154	2.326536877	2.394342682	2.326536877	2.326536877	2.326536877	2.326536877	2.331150206	2.326536877	2.382893365	2.326536877	2.326536877	2.326536877	2.312811642	2.326536877	2.326536877	2.326536877	2.326536877	2.326536877	2.353857073	2.326536877	2.823654831	2.798742428	2.326536877	2.326536877	2.33816042	2.341328554	2.34593611	2.326536877	2.326536877	2.326536877	2.326536877	2.326536877	5.586644477	2.393562911	5.075154213	2.326536877	6.416162885	2.336323793
AFTPH	7.228427484	7.225907158	8.507485778	7.681290203	7.006743221	7.244802306	7.251062731	7.180611224	7.434661361	7.74299632	7.124681128	7.396508134	6.773776948	7.167937055	7.052480538	6.372872235	6.905755065	8.311288328	6.760650184	7.473212543	6.347024604	7.525718188	6.952161805	8.241893898	8.0482775	8.113092746	6.875886937	8.493756892	8.20592951	8.087895043	7.688897345	7.489398248	8.193639081	6.453878364	7.723727534	7.932590195	8.059010996	7.371726493	9.438180505	8.850586354	8.618908606	8.06556351	8.031857757	8.570184675	8.431238096	7.858121151	8.641171015	8.60583489	7.747199576
AGA	6.926375128	5.161769728	4.032174019	5.031001325	5.239768238	7.344287881	6.330670546	7.022190919	6.991191923	6.137999304	6.042182312	7.081446216	5.076833905	6.635765287	6.799655205	6.249851711	5.96012042	6.788259336	5.57701109	6.032858774	5.496205865	7.395388043	5.385681086	5.57701109	5.365263294	5.718528182	4.569051891	6.133376929	6.175332928	8.040920795	3.583613834	7.15672505	7.325890464	5.134123046	4.959846656	6.013311214	6.072658507	5.57701109	6.30939765	8.174023736	7.849300012	5.57701109	5.439277258	6.943440225	5.208878509	4.893101528	6.932683045	6.212970283	6.807526048
AGAP1	5.818830508	3.766952386	3.435973429	5.318369975	5.508437988	5.508437988	5.329112847	4.574674887	5.665198302	5.361946258	5.366830186	5.676590873	5.508437988	5.491063103	5.318369975	3.919976585	5.422384714	7.069753499	5.966664031	6.36267481	4.025085995	5.522974545	6.014325531	3.109888877	5.831902468	5.441870243	4.566060284	6.511541528	5.87099478	6.546898387	5.318369975	5.670455443	5.654197525	5.358411566	4.494001153	6.017498272	5.000325224	6.028406475	5.566931981	5.508437988	5.329707702	4.839782004	6.418925847	6.985149605	5.994339285	6.052583374	6.162500335	4.875332329	6.014325531
AGAP11	2.487652328	2.390948141	2.312811642	2.312811642	3.118747359	2.312811642	2.32886877	2.312811642	2.312811642	2.312811642	2.363493811	2.312811642	3.891985322	2.329417429	2.598715091	2.809890584	2.70130408	2.312811642	2.953169675	2.420899778	2.312811642	2.312811642	3.375932959	2.312811642	2.312811642	2.312811642	4.738754028	2.312811642	2.332865472	2.312811642	2.34480438	2.315769861	2.317885455	2.337612875	2.312811642	2.312811642	2.419786834	2.632878905	2.57296354	2.312811642	2.312811642	2.312811642	2.312811642	2.312811642	2.312811642	2.578157531	2.312811642	2.312811642	2.312811642
AGAP2	2.312811642	2.449677289	2.730951885	2.312811642	2.312811642	2.312811642	2.312811642	2.312811642	2.312811642	2.312811642	2.312811642	2.312811642	2.312811642	2.312811642	2.312811642	2.312811642	2.312811642	2.312811642	2.312811642	2.312811642	2.312811642	2.312811642	2.312811642	2.312811642	2.312811642	2.312811642	2.312811642	2.60621025	2.312811642	2.312811642	2.312811642	2.312811642	2.312811642	2.535795224	2.312811642	2.312811642	2.312811642	2.312811642	2.375606016	2.312811642	2.312811642	2.554931082	2.312811642	2.312811642	2.312811642	2.312811642	2.312811642	2.312811642	2.312811642
AGAP2-AS1	2.312811642	2.330684706	2.330684706	2.330684706	2.330684706	2.312811642	2.330684706	2.330684706	2.330684706	2.330684706	2.330684706	2.330684706	2.330684706	2.330684706	2.330684706	2.330684706	2.330684706	2.312811642	2.330684706	2.330684706	2.330684706	2.565509662	2.56221589	2.330684706	2.330684706	2.330684706	3.370411907	3.443033105	2.381700756	2.323379646	2.330684706	2.330684706	2.330684706	2.853025211	2.330684706	2.330684706	2.330684706	2.330684706	2.330684706	2.330684706	2.312811642	2.330684706	2.767413044	2.312811642	2.330684706	2.482708056	2.330684706	2.639838095	2.330684706
AGAP3	4.403820734	4.981260315	4.403820734	4.403820734	4.746526949	4.403820734	4.199016938	4.403820734	4.304984622	4.403820734	4.403820734	4.403820734	4.625011236	4.403820734	4.403820734	4.403820734	4.424611394	4.403820734	4.658860059	4.403820734	4.403820734	4.403820734	4.719057442	4.149332152	4.403820734	4.403820734	4.582746856	5.338749881	4.496959574	4.142641309	5.415563851	4.08250981	4.403820734	4.628999864	4.460872576	4.403820734	4.403820734	4.403820734	4.627978508	4.0810457	4.403820734	4.281755811	4.403820734	4.403820734	4.403820734	4.403820734	4.403820734	4.403820734	4.403820734
AGAP4	4.558928656	5.064515318	5.223871307	5.799025143	3.388432776	3.67785631	2.573858512	4.820606572	4.538741014	4.328582961	4.955002786	4.682004629	4.682004629	4.682004629	2.765710216	2.573858512	3.985041806	5.616810838	5.074686007	5.273669641	5.96215697	4.342848709	5.473881628	5.207701322	5.533236903	3.995525063	5.284349697	4.032349583	4.955002786	5.714048921	4.955002786	5.535402565	4.682004629	4.955002786	5.47027523	5.582527447	6.655583726	6.319198648	5.295651435	5.125725718	5.13061376	5.539168134	5.783423723	4.308709857	4.955002786	4.955002786	6.350460225	5.049291114	4.432969263
AGAP6	2.466376693	2.83457613	2.768475141	2.466376693	2.466376693	2.466376693	2.466376693	2.466376693	2.466376693	2.477011418	2.466376693	2.466376693	2.540264067	2.466376693	2.403380869	2.466376693	2.496494082	2.466376693	2.466376693	2.46914481	2.72948321	2.485201349	2.469184618	2.510066742	2.466376693	2.466376693	2.866127582	2.466376693	2.466376693	2.466376693	2.855912068	2.490929228	2.466376693	2.446360314	2.511138863	2.397319251	2.630649897	2.519346376	2.466376693	2.466376693	2.507363687	2.494961984	2.768229695	2.466376693	2.469839482	2.466376693	2.732818271	2.507039436	2.466376693
AGAP9	5.160665761	5.339403154	5.407879901	5.907310879	5.228690966	4.411719299	4.586840962	4.039475446	4.435100289	4.583162384	4.411719299	5.011694767	5.339403154	4.477913471	4.411719299	4.435100289	4.384623922	5.55911447	6.111351328	5.455655812	5.339403154	4.411719299	5.379256947	5.339403154	5.339403154	4.471004799	6.26779744	4.414768152	4.858331562	5.339403154	5.339403154	5.451927213	5.33805409	4.693339041	6.930411209	5.838746455	6.520138705	6.985801678	5.379044566	5.339403154	4.980872168	5.339403154	5.339403154	4.507429889	5.636324853	5.69356124	5.298700264	4.398479602	4.921295102
AGBL1	2.319060214	2.312811642	3.168577353	3.810199331	2.312811642	2.312811642	2.312811642	2.312811642	2.312811642	2.312811642	2.461361276	2.312811642	2.312811642	2.312811642	2.312811642	2.350157539	2.337899152	2.312811642	2.312811642	2.312811642	2.392178619	2.312811642	2.312811642	2.312811642	2.312811642	2.312811642	2.312811642	2.312811642	2.312811642	2.314130254	2.312811642	2.312811642	2.312811642	2.312811642	2.312811642	2.312811642	2.312811642	2.312811642	2.312811642	2.312811642	2.312811642	2.312811642	2.312811642	2.312811642	2.312811642	2.312811642	2.312811642	2.312811642	2.312811642
AGBL2	3.034587	3.101588744	3.427902776	3.101588744	2.765338105	2.381655193	2.312811642	2.312811642	2.312811642	2.381655193	3.101588744	3.101588744	2.381655193	3.101588744	2.381655193	2.648636747	3.101588744	3.525572176	3.101588744	3.466968259	3.101588744	2.928911772	3.101588744	3.603234979	2.72834143	3.300093146	3.745671159	2.928911772	2.516427127	3.101588744	3.101588744	3.101588744	3.584590422	2.928911772	3.101588744	3.792827833	3.555933469	4.023853592	2.438849943	3.529551541	2.851574246	3.101588744	4.161841927	3.101588744	3.072067855	3.884905555	2.939639201	2.381655193	3.101588744
AGBL3	2.324818617	2.312811642	2.312811642	2.3231601	2.312811642	2.312811642	2.312811642	2.3231601	2.3231601	2.312811642	2.3231601	2.3231601	2.312811642	2.312811642	2.312811642	2.312811642	2.312811642	2.312811642	2.312811642	2.312811642	2.3231601	2.312811642	2.312811642	2.322680983	2.312811642	2.312811642	2.3231601	2.312811642	2.312811642	2.35467343	2.359905263	2.3231601	2.312811642	2.312811642	2.312811642	2.315271291	2.312811642	2.312811642	2.312811642	2.314671296	2.312811642	2.3231601	2.325679437	2.312811642	2.312811642	2.320928499	2.312811642	2.312811642	2.312811642
AGBL4	2.313398434	2.799976526	2.960871263	2.94169691	2.313530256	2.313530256	2.313530256	2.313530256	2.313530256	2.313530256	2.313530256	2.313530256	2.335484978	2.313530256	2.313530256	2.313530256	2.417128668	2.636613614	2.313530256	2.773655943	2.47666297	2.313530256	2.313530256	2.313530256	2.313530256	2.313530256	2.760680468	2.313530256	2.313530256	2.344307103	2.313530256	2.322645707	2.313530256	2.313530256	2.313530256	2.316282194	2.335756823	2.313530256	2.313530256	2.313530256	2.313530256	2.313530256	2.338002391	2.313530256	2.480508166	2.313530256	2.313530256	2.313530256	2.313530256
AGBL5	4.447348861	4.317975953	3.436307144	4.1294505	4.268288732	4.861428887	4.104141828	4.193944803	4.542021353	4.006852577	4.104141828	4.104141828	4.09414391	5.296328045	4.894620331	4.490041897	4.09414391	4.104141828	4.104141828	4.09414391	4.104141828	5.031796541	4.55965891	4.316907182	4.02165843	4.001022539	4.09414391	5.19169171	4.102992735	3.483622818	4.460227505	4.006852577	4.104141828	4.903593629	4.104141828	4.12342533	5.069413841	4.006852577	4.38849375	3.706659407	4.43220965	3.344608073	3.320303782	4.717482789	4.279298297	3.77961495	4.13263538	4.408000806	4.181063433
AGER	2.316742853	2.524915453	2.706778592	2.316121843	2.333207778	2.316121843	2.316121843	2.316121843	2.351356982	2.320486535	2.316121843	2.316121843	2.316121843	2.316121843	2.316121843	2.834566051	2.428328088	2.408918368	2.557868672	2.316121843	2.316121843	2.316121843	2.32206758	2.327362983	2.316121843	2.316629024	3.190227517	2.316121843	2.316121843	2.316121843	2.58918097	2.316121843	2.316121843	2.32121175	2.733279566	2.316121843	2.407832587	2.316121843	2.316121843	2.316121843	2.316121843	2.316121843	2.781062198	2.316121843	3.089784774	2.372217131	2.316121843	2.316121843	2.316121843
AGFG1	7.758778079	4.634593575	5.2445078	5.944556882	7.712469311	7.154191633	8.057568776	7.623499779	7.481689174	6.211627202	7.197967931	7.558651364	6.542689308	7.582599865	7.948598284	6.815790552	7.467950646	5.823302955	5.677615957	5.606340146	5.174180083	5.383284401	6.541853347	6.561773544	5.621279249	5.78775551	4.3052443	7.134595279	7.434434594	7.457486215	5.552823624	6.301294098	6.812110093	5.237021545	4.485617439	5.798922893	5.278482469	5.494710014	6.691338552	6.559647602	5.387983665	5.620942223	5.673460683	7.466017443	5.664836065	5.616897628	6.807331921	5.957628428	6.010551267
AGFG2	2.31735816	2.645345886	2.474194259	2.474689579	2.312823227	2.312823227	2.327994131	2.345324715	2.319244933	2.710143244	2.378453078	2.318891899	2.380314842	2.312823227	2.312823227	2.312823227	2.312823227	2.325802475	2.44493916	2.326150246	2.643746025	2.312811642	2.312823227	2.506430812	2.312823227	2.312823227	2.516001047	2.312823227	2.312823227	2.312811642	2.512793122	2.328122161	2.312811642	2.642420802	2.429744015	2.316737355	2.312823227	2.312823227	2.312823227	2.312823227	2.312823227	2.312823227	2.344809941	2.312811642	2.312823227	2.312823227	2.314499331	2.347037942	2.383009713
AGGF1	5.345526877	4.968514048	4.771211255	4.023349148	5.514287374	5.355086448	5.473196889	5.573571121	5.582371866	5.106214615	5.181546681	5.689031751	5.287105429	5.893222694	5.427079338	4.939443571	5.277931554	5.342414135	4.412459442	5.146452509	4.399697758	4.622148105	4.645039768	5.608149982	4.949079912	4.963089201	4.335840534	4.490436965	4.682696718	5.035918165	4.050071531	4.642452227	5.237502837	4.325164647	4.408183634	5.476313489	4.612641836	5.190094849	4.432043743	5.376961443	5.089195319	6.140894327	5.130452505	5.347631153	5.310963387	5.132543434	4.804877302	5.878565327	5.106214615
AGK	6.60070276	4.987844272	4.987844272	4.987844272	6.277938095	6.721821956	6.748721746	7.002758804	6.622395414	5.109674842	6.453926373	6.672463665	5.902353349	7.275960326	6.923555206	6.364216573	6.468114961	6.65410777	6.453926373	6.446053378	5.167802314	6.746612691	5.803052221	7.210416452	7.118378683	7.468394656	6.458080107	8.111450387	7.943648651	6.943003867	5.298315876	6.812490582	6.874718326	6.230786174	7.322649865	6.295349097	7.451268453	6.356726617	6.637982218	7.342387239	7.733959746	6.831323125	6.366896248	7.669424068	6.629796002	6.422950902	6.295788229	6.453926373	7.092929546
AGL	8.92487021	6.492990636	6.768480271	7.123928651	8.88985037	9.425034577	9.311186499	8.847956604	9.976913402	6.909547034	8.697854374	9.366991052	8.486715852	9.468446825	9.292279691	8.52976628	9.348384584	7.887782338	8.838180463	6.982322465	8.77341872	7.369394053	7.256320259	8.262015236	8.054649895	7.81332184	3.005738392	7.162891701	7.916997633	8.748651371	5.667933848	8.087466775	8.479539872	8.927291471	8.358875776	8.432886861	6.863519876	6.94387047	7.275828794	8.697804293	8.22845861	7.866745163	9.72027079	8.309804786	8.255546994	7.898097695	8.417644514	9.954708084	8.262206807
AGMAT	2.596869095	2.8288024	3.505218899	2.977160964	2.596869095	2.596869095	2.596869095	2.596869095	2.596869095	2.605268986	2.596869095	2.600114175	2.596869095	2.596869095	2.596869095	2.321809504	2.596869095	2.833851619	2.596869095	2.596869095	2.596869095	3.092145549	2.935544881	3.939496742	2.596869095	2.777836905	3.519232532	2.596869095	2.473757354	2.321809504	3.670125345	2.791845584	2.596869095	3.110045084	2.596869095	2.596869095	2.596869095	2.596869095	2.596869095	2.596869095	2.596869095	2.596869095	2.982895217	2.667811355	2.681904604	2.596869095	2.596869095	2.612847272	2.596869095
AGO1	4.293120316	6.336004198	4.082855677	4.113432884	4.653932477	4.616601801	4.934551827	4.392674419	4.565058197	3.968365356	4.333132635	4.305937051	4.609012979	5.149515388	4.993903593	4.212941442	4.501343771	4.309089674	4.029436421	4.537379488	4.122407047	4.438387471	5.049527115	4.771764153	4.423688446	4.439891519	4.518419351	3.645682293	4.05328673	5.022445208	4.596113455	4.954053448	4.467453294	4.421323773	4.433066717	4.620082058	4.899881802	4.726540306	4.257037064	4.512232637	3.956718535	4.168124769	4.597357554	4.837278029	4.282391891	4.178409985	4.293120316	4.119622887	4.250214544
AGO2	4.717866092	3.32464848	3.37930376	3.091826553	4.960178254	4.898892803	4.236890104	4.572960275	4.75452103	4.616043677	4.821878345	5.087851517	3.899584862	4.821878345	4.732988147	4.418972889	4.641236864	4.917324017	4.557134037	4.020726772	3.609110186	8.013757722	4.767992876	4.63754766	4.650018376	7.640326121	3.875215687	7.096753419	5.527878888	5.370059101	5.056143464	4.572960275	4.656659405	4.578254179	5.510810012	3.555567858	7.69992014	4.069273016	5.24253363	4.914457765	6.020285616	5.379079966	4.405730774	7.583128199	5.501849858	4.821878345	6.451336318	4.821878345	4.945503058
AGO3	5.601482356	4.836822469	4.094577468	3.758370833	5.747819825	5.4136148	5.504879525	4.820710202	5.447284705	5.144985113	5.008292487	5.013918068	5.534479249	5.317005107	5.599177681	5.319889462	5.670511871	5.057382112	5.016052085	4.900566757	4.399152237	4.687523612	5.747586371	5.52725519	5.376262801	5.490108749	5.379523594	3.739767178	3.749407444	5.367146545	5.612024759	5.625152125	5.650344709	4.937128539	4.596605826	5.476431472	4.749568436	5.665741448	4.881042064	4.950944253	5.389385198	4.854343445	5.041279991	4.777659025	4.697687378	5.438195142	5.020244222	4.984519587	4.211079717
AGO4	2.914961933	3.462603209	2.868702896	2.879112234	2.927871222	3.159944009	2.889102432	3.327290194	3.12748515	2.879112234	3.130250012	3.103018917	2.902657417	2.879112234	3.060056919	2.928665515	2.879112234	2.878972816	2.896161781	3.004190286	3.135777838	2.830927515	3.035698533	2.879112234	2.926567234	2.891141593	3.41606328	2.868702896	2.881963359	2.892243036	3.487679145	3.180918688	2.879112234	2.896538773	2.88332144	2.964451032	2.868702896	2.902909338	3.004284554	3.347928507	2.971815357	2.841809843	2.878972816	2.876283917	3.243983379	2.878972816	2.43465645	2.915814662	2.879996228
AGPAT1	5.763739116	4.790848501	4.987118868	5.115467613	6.356362993	6.976367693	6.262604593	6.157165881	6.1258901	7.254329499	5.820453099	6.273434968	5.925795471	5.724037112	6.321805529	6.759995494	6.92579394	6.107178799	6.149340973	6.153052541	5.295684911	7.037916056	5.985406636	5.881383718	6.32009595	6.654293622	4.741132934	7.433090428	6.059989802	5.966890536	5.566988444	5.783389689	6.561207462	6.757617433	6.264595413	6.001835058	6.641318119	6.127588911	6.081465832	6.895546787	7.063444596	6.12876508	6.173998255	6.545418309	7.097734436	6.540661448	6.638130306	6.928848002	6.674421355
AGPAT2	8.971668039	5.36712421	4.600224132	4.884597893	9.548570181	10.40200339	10.13223576	10.14560321	10.77816282	9.368224282	8.192880415	10.40933236	9.533024623	9.687251572	10.3111233	10.25501967	10.71579762	5.133177017	6.802306256	5.180107452	5.247972366	6.241855137	5.687913182	5.171566195	5.671850266	5.602443141	5.412595624	6.820522657	5.760620477	4.641480765	5.507893915	5.168155908	8.024182323	6.498195761	5.670099362	6.308853684	5.655947559	5.627063994	5.84852387	6.15782529	5.716811882	5.832318618	4.891809873	5.766977101	5.19218759	5.858502598	5.534438656	6.632574984	6.679086076
AGPAT3	6.122763781	4.412178617	3.55073786	4.481311532	5.835135602	6.639840346	6.433061444	6.83607765	6.076976247	6.373604283	5.682932953	5.981469396	5.601773853	7.015536667	6.843643446	5.828291635	6.766305626	6.585710431	7.377820473	6.097210364	5.299073904	6.574218003	5.514137979	6.307671641	6.003750281	6.364053721	5.515698635	7.784610244	7.186825739	6.69739309	5.351544829	6.578512554	6.491550963	7.092930594	6.994484848	5.63443085	6.266655362	6.418391096	5.741457951	6.680129055	6.507480576	6.726151075	6.493353937	7.155711032	5.895034951	5.760610175	6.602694898	5.709222061	6.162540807
AGPAT4	2.564284674	4.359190998	2.346101461	2.557069604	2.638187517	2.515556369	2.716616761	2.691452238	3.04858086	2.893875282	2.540853536	3.326092926	2.684107668	3.132933333	3.147295632	2.468248478	2.515556369	2.312811642	2.452225482	2.319696031	3.612786267	3.026301112	2.569090858	2.523564873	3.5425475	2.941975166	3.415976025	3.232236588	2.473198112	2.551084764	2.983708146	2.585089223	2.512800545	2.319696031	2.960308805	2.747194548	2.473198112	2.480869702	2.596350143	2.56574934	2.551438072	2.515556369	2.705581082	2.989354672	2.557037397	3.169778812	2.319696031	2.319696031	2.558532824
AGPAT4-IT1	2.312811642	2.757436588	3.10487683	2.312811642	2.923301435	2.312811642	2.312811642	2.312811642	2.312811642	2.312811642	2.312811642	2.312811642	2.312811642	2.312811642	2.381360237	2.769873678	2.312811642	2.312811642	2.669654785	2.312811642	2.312811642	2.312811642	2.312811642	2.312811642	2.34995893	2.312811642	2.312811642	2.418751079	2.318861281	2.314972428	2.312811642	2.312811642	2.312811642	2.312811642	2.312811642	2.312811642	2.312811642	2.312811642	2.426930979	2.312811642	2.312811642	2.312811642	2.317405516	2.312811642	2.312811642	2.322153176	2.312811642	2.312811642	2.312811642
AGPAT5	4.418613956	3.994700104	4.938770886	4.392914305	3.849022812	3.826095405	3.964029876	4.488042827	3.933537721	3.809710965	4.262479137	4.698048452	3.703554689	4.269503208	3.861559585	3.569901399	3.551539246	4.768503039	4.895211709	4.622421226	4.434413036	4.981147928	4.179202413	5.3485872	5.02218021	4.802853785	4.124573457	5.216150017	5.320358208	4.643376201	4.480116831	4.473008813	4.826325372	3.886443231	4.589593965	4.408158264	4.599811415	3.239271965	4.682000128	5.105563753	5.049699825	4.578498488	5.278115667	4.536207656	4.387789835	4.799455893	4.265788206	4.301551616	4.330442185
AGPAT6	2.45863027	2.964076954	2.312811642	2.45863027	2.45863027	2.638370426	2.484068499	2.45863027	2.45863027	2.312811642	2.45863027	2.45863027	2.45863027	2.45863027	2.45863027	2.45863027	2.505253844	2.451419629	2.505267446	2.45863027	2.45863027	2.45863027	2.658130968	2.577347357	2.312811642	2.451419629	2.45863027	2.543766267	2.45863027	2.490525752	2.538735142	2.464050012	2.45863027	2.992536451	2.628717874	2.45863027	2.454735442	5.086487174	2.312811642	2.530770185	2.453017005	2.45863027	2.45863027	2.451419629	2.45863027	3.051050399	2.538788317	2.45863027	2.45863027
AGPAT9	8.415191911	8.22354962	2.812535986	4.946181239	9.469945247	9.117040254	8.812771372	5.181115498	10.35544809	10.60692532	8.448046263	8.083376295	10.50346902	7.005645017	8.695821466	5.702559142	9.01564199	5.763586792	4.297602132	5.518234792	4.946181239	6.573376323	7.462992462	5.691565055	5.351959992	8.612170449	4.257437808	5.181115498	5.176200422	5.181115498	9.223691407	6.34296501	7.379982726	5.066554101	5.692904322	5.231710309	3.803504247	5.346745085	5.503093491	5.400326625	4.652126942	3.705370281	5.195994038	6.800819639	3.956202565	7.668608056	6.832196412	4.64655398	5.006371833
AGPS	6.230249078	5.011307996	4.44206678	5.201818059	6.484781489	6.963632493	6.643765187	6.872940665	6.853493116	5.278724418	6.051503911	6.793605684	6.406992981	6.703718308	7.294576731	6.298885195	6.652665431	3.859632128	4.837955729	3.014030357	4.928304411	4.6429223	4.777374469	5.112113479	5.536036943	5.633666261	3.773790979	3.983029416	4.422200222	5.973385467	3.585623941	5.615746464	5.426905909	4.847503482	5.578025913	6.286878375	4.728251968	4.872050944	5.395332996	6.466887549	4.024630706	6.710168529	5.991703989	4.73671121	4.46059915	4.968373563	6.741867353	6.078398289	4.481033012
AGR2	5.389632006	4.404282165	3.295292374	8.585051957	4.287400891	2.899501513	3.386938607	5.656002975	3.980197916	6.508367226	6.927959547	3.649860537	4.648031263	3.100593724	4.648477475	3.125573902	2.880426109	10.01052428	8.556967002	10.08848962	9.904800679	2.869503593	6.355103872	3.910840531	9.870289556	4.310314266	9.365332542	4.359231123	6.687681206	7.335627744	3.867621091	6.991518572	10.33475899	7.672097272	3.323840719	8.600281394	6.556507555	11.73229902	7.906629803	12.33688919	9.082991765	9.236787785	10.52197243	8.578445268	10.19799125	10.52867706	9.928894768	9.514395714	8.330387845
AGR3	6.543479493	2.660487507	2.800394602	8.716219339	5.559637894	2.599592382	5.682474321	6.967516967	5.32705575	8.608853512	7.477950069	3.010315762	2.972046281	2.581719318	3.609144955	3.010315762	2.601757572	9.773114435	10.41612718	9.901903114	9.058071748	2.800394602	7.036801157	2.609237733	11.04245983	3.010315762	6.912823873	4.599320418	5.927182788	3.189628568	2.905650596	4.586468565	11.57133159	2.920540908	2.800394602	10.56746541	2.609237733	11.33729401	5.163523875	9.954815737	3.010315762	10.06653589	8.993959066	2.601757572	12.76101783	10.10862885	5.416317319	11.50352946	6.285594016
AGRN	2.82724744	2.893320721	2.68601857	3.653428912	3.065801779	2.684829375	2.698134905	3.067687306	2.845364408	3.541911734	2.953360457	2.953360457	3.528018647	2.895389791	3.020664526	3.298992585	2.98464425	4.479672714	4.005385779	3.971129164	3.616609356	4.102953452	4.185658111	3.004578779	4.274839067	3.868917043	3.942678133	4.269162163	4.109824021	3.9414384	4.46948509	3.842091629	3.857537286	4.950110084	4.247338399	3.867392755	4.061221332	3.100156776	4.425929282	4.515974753	4.021326838	2.673908342	5.485042913	4.159107749	3.82514646	4.317880624	3.339654098	3.695984887	3.50919735
AGRP	2.312811642	2.312811642	2.424926296	3.008192264	2.312811642	2.312811642	2.312811642	2.312811642	2.312811642	2.312811642	2.312811642	2.312811642	2.517733099	2.312811642	2.312811642	2.312811642	2.312811642	2.312811642	2.312811642	2.312811642	2.312811642	2.312811642	2.312811642	2.312811642	2.312811642	2.312811642	2.358270944	2.312811642	2.312811642	2.312811642	2.312811642	2.312811642	2.312811642	2.312811642	2.312811642	2.312811642	2.312811642	2.312811642	2.312811642	2.312811642	2.312811642	2.312811642	2.312811642	2.312811642	2.312811642	2.312811642	2.312811642	2.312811642	2.312811642
AGT	4.480030665	4.240751167	4.240751167	6.168435285	5.03923259	6.177457059	4.480030665	6.28194672	7.175163526	5.529071717	4.480030665	6.749287873	5.191059886	5.229428933	5.89281053	7.115574607	5.914911979	4.240751167	5.711425678	4.380961065	3.293096727	4.733571342	4.480030665	3.480903279	3.481929211	4.020211644	5.483491787	8.653488005	6.868450615	4.845764978	7.935669789	5.038234777	6.111972718	5.556961737	3.49868612	4.130725082	3.555010302	6.863866799	7.306601707	3.733065802	4.006074388	4.240751167	4.278004429	3.58382293	3.565324714	4.736268857	6.894954472	4.731620713	3.480903279
AGTPBP1	4.592581053	3.902303517	4.15454997	4.123037422	5.059842192	5.018689487	4.435102997	5.101789161	4.889671935	4.196475173	4.158794664	4.851072254	4.018511025	4.369093594	4.732629709	4.730803974	5.019734501	3.767912053	3.414711426	3.891700492	3.3085634	3.744009645	3.460978859	4.173648353	3.848334428	4.399768835	3.348685648	5.112152169	4.930962078	3.941291453	3.972852735	3.359511209	3.852262608	3.460978859	3.333890991	3.695283266	3.460978859	2.997272692	4.095222065	4.291678044	3.781227322	4.323874686	3.460978859	3.524157878	3.683929433	3.692969153	4.004522074	3.460978859	3.610457431
AGTR1	5.051859407	2.930234051	3.623565212	2.930234051	6.611186685	6.870204105	6.0578794	6.724815552	7.913356701	5.115628376	5.396701276	7.626635462	5.85643801	7.286831643	5.743063878	7.038784837	7.419905166	3.10577403	2.929915766	2.9609791	3.597531944	2.930234051	3.695063327	2.729731558	7.168976303	3.251401984	2.868124025	2.672703659	3.154518675	2.650843454	3.460924128	2.617750879	5.920819458	2.444667625	2.848505258	5.668784856	2.464341488	2.946051426	2.868124025	6.981732963	2.454981395	2.8703404	2.868124025	2.913604155	2.572453042	3.278481315	2.851591945	2.868124025	3.824903257
AGTR2	2.312811642	2.312811642	2.515438984	2.44953694	2.312811642	2.312811642	2.312811642	2.312811642	2.312811642	2.312811642	2.312811642	2.312811642	2.312811642	2.312811642	2.312811642	2.312811642	2.312811642	2.312811642	2.312811642	2.312811642	2.312811642	2.312811642	2.312811642	2.312811642	2.312811642	2.312811642	2.312811642	2.344943986	2.312811642	2.312811642	2.312811642	2.312811642	2.312811642	2.312811642	2.312811642	2.312811642	2.312811642	2.312811642	2.312811642	2.312811642	2.312811642	2.354527204	2.312811642	2.312811642	2.312811642	2.312992943	2.312811642	2.312811642	2.312811642
AGTRAP	4.838331997	3.203791006	4.808760126	3.46375959	5.060707989	4.865527322	4.829281308	5.039305905	4.780636088	6.442059157	4.242676504	5.419704162	3.46375959	4.865527322	3.665515117	4.807970198	5.741655047	5.862464027	4.357599514	5.705662677	5.009328629	7.905449597	3.898694126	4.652339696	5.996663911	6.814212111	3.982398659	5.534954608	4.865527322	5.674092559	4.287443829	4.850789798	5.762876177	7.904147351	4.485896607	5.713168057	5.247226541	5.558518426	5.664370513	6.34117694	5.780863383	4.327989332	5.355317779	5.405258075	5.789744317	6.383069686	7.127106969	7.378860871	5.729070114
AGXT	2.312811642	2.312811642	2.312811642	2.312811642	2.312811642	2.312811642	2.520640242	2.312811642	2.312811642	2.312811642	2.312811642	2.312811642	2.312811642	2.312811642	2.312811642	2.402379239	2.312811642	2.312811642	2.312811642	2.312811642	2.312811642	2.312811642	2.312811642	2.312811642	2.312811642	2.312811642	2.312811642	2.312811642	2.312811642	2.312811642	2.312811642	2.312811642	2.312811642	2.312811642	2.312811642	2.312811642	2.312811642	2.312811642	2.312811642	2.312811642	2.312811642	2.312811642	2.312811642	2.312811642	2.312811642	2.312811642	2.312811642	2.312811642	2.312811642
AGXT2	2.312811642	2.621794561	2.399956922	2.312811642	2.312811642	2.312811642	2.312811642	2.312811642	2.312811642	2.312811642	2.312811642	2.312811642	2.312811642	2.312811642	2.312811642	2.312811642	2.312811642	2.312811642	2.312811642	2.312811642	2.312811642	2.312811642	2.323573464	2.312811642	2.312811642	2.312811642	2.48136978	2.312811642	2.312811642	2.312811642	2.820009152	2.312811642	2.312811642	2.312811642	2.312811642	2.312811642	2.312811642	2.312811642	2.312811642	2.312811642	2.312811642	2.312811642	2.312811642	2.312811642	2.312811642	2.312811642	2.315485169	2.312811642	2.312811642
AHCTF1	7.675980168	4.619338548	6.635845819	6.890469105	7.456595009	7.311723706	6.831891572	7.014532526	7.850823844	6.963545513	7.517190322	7.355562595	7.711726648	6.693693669	7.07548914	7.278242013	7.501429856	7.363871302	7.627828022	7.444092601	7.115015844	6.142659461	6.987945141	6.629080974	7.059517741	7.385110534	8.038696081	8.204885252	8.436356704	8.04206496	6.062786889	7.728049432	7.469250377	7.061610116	7.634071854	6.977875806	7.167040112	6.967583777	6.844542268	7.527892114	7.173773812	7.880261513	7.139989032	7.748168864	7.177403196	6.900839801	6.970304631	7.189911278	7.155510325
AHCY	6.848289056	6.389837327	5.919562432	7.244586919	5.946705861	6.326203122	6.885965431	7.186750502	6.825881627	7.681415205	7.268202272	7.276540502	5.148108306	7.051190174	6.9224897	6.131969963	6.37047204	8.257855483	8.745063129	7.916804684	7.430109947	9.433246258	7.332699858	7.287274912	8.166419243	8.482658036	4.466684224	9.811288325	9.051097797	8.345503648	6.929626655	7.578068277	8.398081905	9.905491894	8.158648096	7.000178094	10.14519114	7.119193898	7.754559592	8.919731189	8.801556611	9.196402406	7.083315948	8.870359628	8.584578304	7.830046752	8.331997343	9.528839356	8.651373039
AHCYL1	9.136119499	7.288885163	5.651488954	7.961918221	9.295805563	9.008304243	8.603318948	8.674718568	8.423254603	8.258739583	7.860694488	8.558107668	8.39217823	9.287764513	9.728937825	8.33942285	8.537317291	7.686180183	8.319216184	7.673449387	6.951712614	8.26942376	7.808591455	7.07957726	8.216679686	7.12699571	6.222788934	8.581156161	8.582489329	7.711866104	7.01915773	7.600038785	9.061073973	8.988344992	8.083995084	9.051339926	8.688489136	9.098231232	8.331948615	8.004979964	8.111625167	9.570348062	7.922022955	9.174682226	7.439674398	8.591098005	8.064618078	8.494322805	8.535363107
AHCYL2	2.534838289	2.370648229	2.370648229	2.513171851	2.975305007	3.129533147	2.8865966	2.534838289	2.760633903	2.986545557	2.534838289	2.876585828	2.616600381	2.625789204	3.210517913	2.664685898	2.872252402	2.686669743	2.534838289	2.534838289	2.370648229	2.784556101	2.369510688	2.592359449	2.84572525	2.534838289	2.757390374	2.800355362	2.597429748	2.534838289	2.395163431	2.376235378	2.85411041	2.376235378	2.370648229	2.697734566	2.395857014	2.669124594	2.534838289	2.534838289	2.857751335	2.534838289	2.527085652	2.85751381	2.439093499	2.562661366	2.597053938	2.538824028	2.500091751
AHDC1	2.338546242	2.802958201	2.787964334	2.473030093	2.33660721	2.423513894	2.331904697	2.33660721	2.33660721	2.33660721	2.331904697	2.31787594	2.33660721	2.415102008	2.33660721	2.33660721	2.377987396	2.3573438	2.447588833	2.82639508	2.802958201	2.356227762	2.670350816	2.33660721	2.33660721	2.33660721	2.860146527	2.349110326	2.383330936	2.33660721	2.802958201	2.490901311	2.339951988	2.33660721	2.339087152	2.390978851	2.580008353	2.376168924	2.33660721	2.33660721	2.33660721	2.31787594	2.739716951	2.33660721	2.33660721	2.33660721	2.33660721	2.33660721	2.331904697
AHI1	3.082124604	3.082124604	2.96147622	3.082124604	3.173542742	2.464801767	2.944521377	2.944521377	3.170224851	3.190424978	3.082124604	2.363596562	3.190424978	3.263940433	2.767042537	3.082124604	3.082124604	3.851108741	3.082124604	3.082124604	3.943473864	2.464801767	3.162509538	3.085399756	3.082124604	2.909334319	3.190424978	3.023203515	3.082124604	3.009922825	3.082124604	3.082124604	3.139095411	3.082124604	3.082124604	3.082124604	3.082124604	3.082124604	3.082124604	3.279872851	3.013583481	3.082124604	3.047782671	3.278335192	3.978434463	3.082124604	3.082124604	3.193239887	3.115639971
AHNAK	4.820411357	4.732422709	3.432677792	3.396034992	5.283461177	5.500235215	5.557673372	5.597399174	5.276813656	3.956699461	4.348910714	4.931507343	5.05303047	5.434181104	5.368159853	4.40403789	5.15723387	3.350378742	3.810672011	3.398999621	3.612666651	3.72691535	4.118975959	3.179265383	3.375137046	3.496770363	3.389480352	3.197562648	3.197562648	3.098170395	4.105214733	3.354517546	4.153876528	3.403958065	3.542179707	3.580424639	3.967286857	3.389480352	3.385341549	3.496770363	3.365108336	3.385341549	3.401436778	3.398999621	3.925047939	3.880867713	3.385341549	4.235549272	3.542179707
AHNAK2	4.693461923	4.574755088	2.803949637	3.107986921	5.406114285	4.855311791	3.881067702	4.266718242	5.610036704	4.666825418	3.457222887	5.07197445	4.458756952	5.906134337	5.197047532	4.260545759	5.320089865	3.392996576	4.457686962	3.206535482	4.77512643	7.146484088	4.605930341	3.200496493	5.724157778	3.374068627	4.480867772	6.678368236	6.465080225	4.164971106	6.664943703	4.247062017	4.059476998	4.175047217	4.507518518	4.086480244	3.549373971	4.976345142	6.557406017	3.482266868	2.940663326	3.243876267	3.804819005	7.149724824	3.957117	5.061866703	3.683971845	3.619393132	3.888895798
AHR	9.465911595	7.616230719	7.96967064	8.997054242	10.03927852	8.334209085	9.561229497	8.574215597	8.68959911	8.002032428	9.844349185	8.718347969	7.487962158	9.344615861	8.828658379	9.025666696	8.798355142	7.725206622	7.606435483	7.933953983	7.427082572	8.97247882	8.857066893	9.432061441	9.786285891	9.277827325	7.591777657	7.569549525	8.23337641	8.259770038	8.046233243	7.745059596	10.06001016	9.274113275	7.503398483	10.27952877	9.131105663	7.410583788	9.79857289	8.146563852	9.522873888	7.725206622	8.63722909	8.595108587	8.289349948	10.33046014	9.561977316	9.017395615	9.913831059
AHRR	2.678916032	2.861663858	2.678916032	2.941392846	2.678916032	2.678916032	2.678916032	2.678916032	2.678916032	2.824273142	2.678916032	2.678916032	2.678916032	2.678916032	2.678916032	2.678916032	2.678916032	2.678916032	3.735004711	2.678916032	2.678916032	2.678916032	2.678916032	3.010170371	3.487996769	2.678916032	3.197566469	3.713351235	2.678916032	2.599854542	2.678916032	2.678916032	2.678916032	3.120558566	2.678916032	2.600479358	2.678916032	3.013387114	2.678916032	2.312811642	2.678916032	2.678916032	2.678916032	5.185983245	2.943332843	3.196962594	2.605923241	2.678916032	2.678916032
AHSA1	7.426546969	6.991422177	8.045390979	6.299314155	7.749456716	7.653618925	7.89230152	7.9947633	8.326819683	7.349700779	7.761719069	8.140779559	6.667202219	8.318720731	8.288139247	6.62040485	7.814585519	7.582656013	7.61971987	6.853813714	6.712602508	9.499953026	7.613490994	8.207528896	7.956247189	8.741548129	5.221744174	8.514296821	8.119178431	8.846382222	7.536380093	7.913850675	7.803226278	8.611953326	8.087570018	7.589008258	8.271515582	7.111174157	7.587384813	8.310158433	9.290073417	8.620021664	7.468447452	8.744369515	8.552657723	7.478829787	7.824819639	8.573089797	8.435725382
AHSA2	5.81715565	4.494175637	5.140453078	6.090342206	5.235622235	5.425641842	4.085709631	5.097960541	5.484873008	4.884613246	4.537138173	5.455559672	5.16188927	5.589343186	5.543461974	4.915709263	4.803932823	6.783994918	5.203073924	6.361426338	5.434191693	3.58661257	6.186135662	6.557380349	6.399648668	6.199687291	6.971253651	5.989104474	5.894360747	6.580751224	5.299468775	5.65227916	5.814766887	4.061724352	6.137398633	7.483689304	5.065089312	6.482666782	5.547024149	6.308167486	6.044840306	5.937552629	6.171268139	6.148701934	7.103184217	7.159715039	5.561977855	4.966893272	5.333418668
AHSG	2.366176184	3.550266886	3.218471114	2.424576349	2.574060962	2.349006063	2.72191057	2.349006063	2.349006063	2.519313007	2.418415229	2.349006063	2.440601252	2.349006063	2.448421295	2.428294031	2.38258026	2.419461646	2.925512402	2.5805837	2.375365588	2.351091514	2.414722098	2.375218646	2.349006063	2.349006063	2.531430079	2.923101463	2.491319702	2.349006063	2.581741572	2.349006063	2.349006063	2.466913379	2.349006063	2.492606471	2.474744754	2.349006063	2.349006063	2.349006063	2.35494581	2.907866218	2.349006063	2.349006063	2.349006063	2.349006063	2.349006063	2.44667988	2.386271337
AHSP	2.34605981	2.44843655	2.435236487	2.426624632	2.34605981	2.34605981	2.344413161	2.816039787	2.34605981	2.34605981	2.34605981	2.344413161	2.538666251	4.597969204	2.34605981	4.410726346	2.796533782	2.34605981	2.34605981	2.34605981	2.34605981	2.34605981	2.34605981	2.34605981	2.34605981	2.34605981	2.602375254	2.34605981	2.625455873	2.34605981	2.34605981	2.377398263	2.312811642	2.981805991	2.34605981	2.34605981	2.383407727	2.353378805	2.394761264	2.34605981	2.34605981	2.34605981	2.42086607	2.34605981	2.344413161	2.34605981	2.326588515	2.34605981	2.34605981
AICDA	2.312811642	2.854865464	7.803451665	2.312811642	2.312811642	2.312811642	2.312811642	2.312811642	2.312811642	2.312811642	2.312811642	2.322244193	2.369874179	2.386388093	2.312811642	2.312811642	2.312811642	2.336562599	2.312811642	2.312811642	2.367389967	2.312811642	2.312811642	2.312811642	2.312811642	2.312811642	2.783671832	2.312811642	2.312811642	2.312811642	2.312811642	2.312811642	2.312811642	2.312811642	2.312811642	2.312811642	2.312811642	2.312811642	2.312811642	2.312811642	2.336456754	2.312811642	2.312811642	2.312811642	2.312811642	2.312811642	2.492891654	2.316515888	2.312811642
AIDA	9.593190284	7.738269353	8.739273544	7.576738271	10.03609237	10.45205775	9.915329694	9.936432387	10.54412446	8.003042455	8.851429086	10.23605874	8.758393082	10.61456575	10.24053483	9.78214416	10.36314541	8.227329524	7.103722606	7.818085659	6.913513246	8.288628972	7.259909885	7.114098989	8.87433706	8.791114382	7.156354992	9.887222835	9.92555359	9.539724826	8.092440808	7.879939254	8.668086747	6.950882471	7.505884674	8.241316167	7.426181297	7.992197713	7.802760598	9.690679274	7.743853659	7.852427487	8.140957743	8.933705346	8.173646312	7.931760312	9.128742938	8.3203706	8.496273664
AIF1	7.826258942	9.079937152	6.995019424	6.813808249	7.393626001	7.748582551	7.891755077	9.190729887	6.406624876	8.050715918	8.210154675	7.929674563	7.000561333	7.502501835	6.981780034	7.892544289	7.632073254	5.868290052	7.119647841	6.158318579	6.552396822	7.378109182	8.478710204	7.972780722	7.930829182	8.573466404	5.491878235	6.266864616	6.32159594	6.399863737	6.788254925	7.220956571	7.44967761	8.337721225	6.264899253	7.653619383	6.959583018	6.776076794	7.829850494	6.41969545	7.503551926	6.967145667	6.627196025	5.259968719	7.077453607	8.045549054	7.144703563	7.580743166	7.761990644
AIF1L	4.433176005	3.280540191	2.356399351	3.847428789	4.571025777	4.647599554	4.328002381	4.890925169	4.904012883	4.501090776	4.759418995	4.969733448	4.755623867	4.250534139	4.844123595	4.990507449	4.652353609	3.916713037	4.926506559	3.516705503	3.541978603	3.987778293	5.154020472	3.03687055	3.904128258	4.167774965	3.280540191	8.046872574	6.690067022	4.089240624	6.74334362	4.767114316	4.331908445	5.047164406	5.39469805	3.297733701	4.906915228	3.869122575	4.046009147	3.456233502	5.336554126	3.851478312	3.845383279	4.466500509	3.494922743	3.683677751	4.024817523	3.885076459	4.644860709
AIFM1	6.457731955	6.348636684	4.577170979	4.301463099	6.490609858	7.540412881	7.46201438	7.613374185	8.309326783	6.186371619	5.669798392	7.905974637	5.639597567	7.503087806	7.272514825	6.362051839	7.204621764	5.958820135	5.100322027	5.545303098	4.301463099	8.338885439	4.532818943	5.355611715	6.672316269	6.873446649	3.656283663	6.719685385	6.280249935	7.386397853	5.596378114	5.596378114	5.713154423	5.609895256	6.09722109	5.035195297	5.760442376	5.143378861	5.884140298	6.803688445	8.424099173	6.444715531	6.271593011	8.188030168	7.209496154	5.478261842	6.693003643	5.709898568	6.069775051
AIFM2	8.638421372	4.711056956	4.387465616	4.588325026	8.689357761	8.811510978	8.935733834	8.968753168	8.198103323	8.176876699	6.653414063	8.569306209	7.558250011	9.328722969	8.822098053	8.175898728	8.860768257	4.550468231	4.926939409	4.327420422	4.569386714	6.176449398	4.941377125	5.000503952	4.805939813	5.781173402	4.302424226	4.878815149	4.459481195	3.92555998	4.812367072	4.297661108	7.069961725	7.250480887	4.445281835	4.704403868	6.858222338	5.170943312	4.908289311	4.677022997	5.807409687	4.232674962	4.1195973	3.988454629	4.774549579	4.660494201	3.592518548	4.545740381	5.702050462
AIFM3	2.383281479	2.399865315	3.135422506	2.399865315	2.399865315	2.399865315	2.399865315	2.323633982	2.383281479	2.399865315	2.399865315	2.399865315	2.399865315	2.385706292	2.383281479	2.383281479	2.383281479	2.383281479	2.399865315	2.399865315	2.399865315	2.399865315	2.399865315	2.399865315	2.399865315	2.399865315	2.399865315	2.399865315	2.399865315	2.399865315	2.399865315	2.399865315	2.399865315	3.169307293	2.399865315	2.399865315	2.399865315	2.399865315	2.399865315	2.399865315	2.399865315	2.399865315	2.619520883	2.399865315	2.399865315	2.399865315	2.399865315	3.21243057	2.399865315
AIG1	3.610082	3.691097576	4.6205311	4.039520103	3.610082	4.411593434	3.610082	3.677835668	4.18351719	3.679905743	3.707342734	2.995041733	4.138451995	3.516471098	4.269042697	4.44783708	3.729619325	4.199196308	3.776195783	4.071638036	3.691097576	3.668701196	3.579475326	3.7073798	3.691097576	3.479399684	5.039797019	3.610082	3.691097576	3.731540114	4.444159545	3.621439666	3.258222116	3.610082	4.1268739	3.691097576	3.691097576	4.54032573	3.610082	3.691097576	3.610082	4.00598594	4.13476735	3.579475326	3.610082	3.579475326	3.610082	5.131936834	3.579475326
AIM1	8.43625053	7.311136709	8.088549317	6.778750216	8.916534208	8.549104161	9.320142607	9.142629582	9.187258464	8.192006424	8.482471885	8.83730684	7.890084216	9.26226406	9.462382465	8.019225564	8.126848285	8.864088039	8.064156321	8.306039476	7.497501951	8.885368164	7.904449288	8.254960537	11.42449027	8.512632333	6.229514166	8.930465827	8.87121395	8.890115027	10.52765005	8.671897242	8.891619731	7.129798703	9.067104581	7.380170504	9.222324839	6.968606459	8.77175125	8.568889631	9.343074869	8.386606584	9.324798744	11.31584927	9.67209918	7.243303982	8.277871156	6.300949826	8.354330838
AIM1L	3.214325997	3.214325997	3.399133029	4.531114777	3.082277227	3.214325997	3.10831577	2.953654622	3.429457621	3.202369134	3.1963623	3.209680006	3.209680006	3.214325997	3.464569111	3.214325997	3.214325997	3.214325997	3.236819545	3.446401344	3.520154369	3.335501626	3.224550468	3.214325997	3.254029288	3.179799801	3.299897547	3.543258868	3.762963551	3.384375475	3.217279699	3.281756229	3.214325997	4.752034433	3.784196609	3.214325997	3.458251466	3.362729334	3.56374433	3.214325997	4.446122845	3.574192554	3.214325997	3.348117872	3.214325997	3.129150481	3.384624721	3.214325997	3.034850638
AIM2	3.149567487	7.180049145	10.4720232	3.875528324	2.994493874	2.70992501	2.584792478	2.584792478	2.973155592	2.627744342	2.330744172	2.70992501	2.948835276	3.361879583	2.70992501	3.141748688	2.70992501	3.473644286	2.70992501	3.403655477	3.716112399	6.152853284	5.619594171	10.88157608	4.974591113	6.918107309	4.039616538	4.402744374	7.523278151	5.011965448	5.860279123	7.060222366	3.473644286	5.724176955	5.974619857	3.393569168	3.53881754	3.473644286	6.793340371	5.102797977	7.04616081	5.009402011	3.506496606	2.994493874	4.440732407	3.408276542	6.411105526	3.308690888	4.489397933
AIMP1	6.974148838	4.855696286	4.751390551	6.196666547	7.959790982	7.774939645	7.42149158	7.51469957	8.284394983	6.942882548	7.865697887	8.074734245	7.516438878	7.915242112	7.893843382	7.261654714	7.793565371	6.673817	6.248935319	6.850844437	5.897611042	6.392255493	6.161558582	7.000652831	6.562304055	8.006851531	6.020510138	7.888492194	8.119768132	8.084938971	6.151846912	7.413477814	7.505695778	4.466619507	6.476901083	7.465296122	4.765364923	7.536623027	6.483807956	8.203305311	7.052454631	7.904858485	7.263314607	7.700630749	7.733571027	6.026581638	6.559068359	8.068808567	7.41217148
AIMP2	7.803438558	8.388198222	6.840443065	8.211141797	7.986551798	8.429204907	8.220775808	8.19471734	8.151060577	8.291214688	7.781797728	8.567149623	7.458102298	8.119854587	8.163520313	7.832930513	8.393858157	8.265501625	8.862945725	7.42545214	7.848919742	11.1415908	7.714080632	8.68228674	8.472577474	10.03624629	5.707465169	9.660624397	8.979015078	8.594874454	7.810552284	7.886826042	8.75464586	9.235450148	8.80823075	8.013422751	8.99295063	7.941992372	9.001349993	8.740138994	9.355899957	8.933854778	7.733017972	8.813681594	8.306674206	7.871595049	8.586667775	7.993979859	8.427891021
AIP	5.555038102	5.014245953	5.329314146	5.542495427	6.087746636	6.184741569	5.656191734	5.571091943	6.315461936	6.333658748	5.513555043	6.19656662	5.475773764	5.662117428	5.641860226	5.985974624	6.399598109	6.849820305	7.83448193	6.264001651	5.776070337	5.835552915	5.84407906	6.06950608	6.381910489	6.075815802	4.500405713	6.410957342	5.693936567	4.715957494	5.322896505	4.869472794	5.529972966	7.515543159	4.949860066	5.490193436	6.887117153	4.861199471	5.766559267	5.597112103	6.200328817	5.474121892	5.221207923	5.816944827	7.701608288	5.906492003	6.447421558	6.359604847	5.659815898
AIPL1	2.312811642	2.312811642	3.288253427	2.312811642	2.312811642	2.312811642	2.312811642	2.312811642	2.312811642	2.312811642	2.312811642	2.312811642	2.312811642	2.312811642	2.312811642	2.396663819	2.312811642	2.312811642	2.373826431	2.465185493	2.312811642	2.423753551	2.461997248	2.312811642	2.312811642	2.312811642	2.312811642	2.312811642	2.312811642	2.312811642	2.330007942	2.312811642	2.312811642	2.312811642	2.312811642	2.312811642	2.321024025	2.346606684	2.320956501	2.312811642	2.312811642	2.376266121	2.312811642	2.312811642	2.312811642	2.312811642	2.312811642	2.312811642	2.312811642
AIRE	2.748373365	3.743045389	2.895300323	2.756771237	2.789708267	2.798609739	2.70698351	2.70698351	3.141245142	2.70698351	2.70698351	2.70698351	2.881601661	2.779040417	2.70698351	2.874952307	2.70698351	2.679397838	2.70698351	2.70698351	2.70698351	2.909161792	2.604062178	2.70698351	2.493969128	2.70698351	3.339895807	2.70698351	2.70698351	2.641521291	3.205089451	2.70698351	2.657176738	3.984820074	2.789289161	2.831736341	2.70698351	2.604062178	2.70698351	2.609286565	2.665895476	2.760056527	2.70698351	2.701858668	2.70698351	2.70698351	2.821863225	2.70698351	2.340489636
AJAP1	2.312811642	2.312811642	2.312811642	2.398634564	2.312811642	2.312811642	2.312811642	2.312811642	2.312811642	2.312811642	2.312811642	2.312811642	2.352548821	2.312811642	2.312811642	2.312811642	2.312811642	2.312811642	2.312811642	2.312811642	2.312811642	2.312811642	2.312811642	2.312811642	2.312811642	2.312811642	2.312811642	2.312811642	2.312811642	2.312811642	2.312811642	2.312811642	2.312811642	2.312811642	2.312811642	2.312811642	2.312811642	2.312811642	2.312811642	2.312811642	2.312811642	2.312811642	2.312811642	2.312811642	2.312811642	2.312811642	2.312811642	2.3158994	2.312811642
AJUBA	3.085923841	2.753053498	2.627543328	3.647661061	2.753053498	3.31900385	3.676887572	3.46550759	2.801766909	2.813424182	3.615398627	3.406624827	3.241879495	3.56567482	3.575871838	3.148849469	3.103907994	4.677090883	3.817798044	4.255307068	4.279335445	5.191444477	3.814838549	2.55102423	4.791078759	4.432656467	3.050312075	3.600819432	3.56969662	4.174970397	3.648533337	3.707267468	3.731547379	4.238452499	4.389901796	3.856216855	6.267937055	3.482032997	4.203862723	6.797284478	4.231253236	3.076789725	3.401105132	4.754335105	3.459105777	3.870087853	3.623994315	3.547313601	3.797370345
AK000798	3.094338503	3.103548571	3.234512117	3.234512117	3.13263113	3.073051733	2.703499426	3.293744018	2.703499426	3.170367596	3.260947504	2.884060985	3.234512117	2.315492791	3.234512117	2.738411469	2.703499426	5.157647023	3.260947504	3.234512117	3.234512117	2.703499426	3.234512117	3.103548571	3.234512117	3.234512117	3.576755966	3.234512117	3.282040809	4.079688945	3.260947504	3.234512117	3.103548571	2.703499426	3.149820494	3.750960199	3.982047203	3.15596035	3.234512117	3.103548571	3.260947504	3.103548571	4.139453361	3.282064234	4.904127721	3.260947504	3.340054586	3.260947504	2.974101997
AK021537	5.952969357	5.941609793	7.851581468	7.077663713	5.961954251	5.967318971	5.846092057	5.941609793	6.031691195	5.941609793	6.145474023	5.846092057	5.864286463	5.972720001	5.941609793	6.030500854	5.941609793	6.606688082	5.941609793	5.941609793	6.548136089	6.209848137	5.941609793	5.827296009	5.941609793	5.846092057	5.941609793	5.941609793	5.941609793	5.941609793	5.941609793	5.997556237	5.941609793	6.330363373	6.455601449	5.951369312	6.073500326	5.984289437	5.941609793	5.941609793	5.941609793	6.17885624	6.454799928	5.567317007	5.908879487	5.979143579	6.073612791	5.941609793	6.047729854
AK021804	6.141632439	5.441109182	3.778507213	3.339449385	5.483706909	5.014906205	5.821283449	4.681249373	5.489445106	5.935377231	6.756368173	6.198933297	6.072592986	5.731509012	5.917287872	3.943971339	4.091624808	5.820938198	5.292303243	5.549083695	6.505442146	3.556946135	7.348349895	5.862700462	7.017373424	6.120737617	5.513349689	4.853717867	5.778906562	6.252995553	7.183358057	7.004380991	5.536438965	3.748351324	4.540092996	6.126546756	4.16393353	4.68912258	5.812806611	6.86806646	5.425807634	5.476819134	7.133853938	6.033257441	6.383760811	8.22904888	6.570000791	5.968654926	6.856219801
AK021933	2.391164987	2.339233621	2.884924917	2.339233621	2.339233621	2.432929214	2.490018109	2.858542371	2.339233621	2.339233621	2.363159522	2.339233621	2.368128092	3.003370299	2.424430182	2.456089029	2.375467704	2.516105705	2.339233621	2.43030022	2.441190232	4.948844692	2.352607352	2.406455671	2.347793997	2.314330198	2.855037052	2.339233621	2.312811642	2.339233621	2.339233621	2.339233621	2.330057213	2.339233621	2.339233621	2.339233621	2.395785295	2.339233621	2.339233621	2.312811642	2.339233621	2.344054029	2.339233621	2.316902277	2.335082727	2.339233621	2.330057213	2.705474556	2.344527441
AK021977	4.997796591	3.712639526	4.865965542	2.827482934	5.333873803	4.111188343	3.712639526	5.667770402	6.149589071	3.669395191	3.977844865	5.54370228	5.886140361	4.729652859	6.534395194	5.033723717	3.752153658	4.137363303	3.977844865	3.712639526	3.712639526	2.350505431	5.736621465	4.069946069	4.98222567	5.548067382	5.358552099	2.827482934	3.712639526	4.577384831	4.123158274	4.001774485	3.822661671	3.849855289	2.827482934	4.305915583	2.561157746	4.135456784	4.561530952	4.245564549	4.098698742	4.130915632	3.977844865	2.777276993	4.180639229	6.291261037	5.097557349	4.155761097	5.150017381
AK024936	2.320063997	2.312811642	3.048851272	3.843554306	2.312811642	2.312811642	2.312811642	2.312811642	2.312811642	2.312811642	2.357687261	2.312811642	2.312811642	2.312811642	2.327736787	2.698388654	2.312811642	2.312811642	2.427657692	2.312811642	2.312811642	2.336750761	2.312811642	2.502582471	2.312811642	2.312811642	2.419650379	2.312811642	2.312811642	2.312811642	2.393085595	2.938006633	2.312811642	2.312811642	2.403086936	2.312811642	2.312811642	2.312811642	2.31680488	2.312811642	2.312811642	3.146665562	2.312811642	2.424875462	2.312811642	2.312811642	2.630703488	2.312811642	2.367943501
AK025288	7.239004294	7.050983331	6.06707697	6.042468636	7.227206751	5.661728504	6.459504047	6.052162011	6.099435734	5.495222479	6.581801169	5.728987229	6.983824567	6.791433564	6.537964462	5.290557326	4.617876783	7.167655373	6.365952593	7.049494688	7.620362504	6.464901045	6.612555798	7.78846463	7.019414033	8.234483695	7.632304263	6.962689492	8.1092116	8.483276506	8.641388451	8.62131313	5.919743909	5.314592487	6.884675486	7.313865101	8.032109942	6.7142093	8.57482707	8.49573797	7.215378823	7.474530643	6.567207128	8.403522704	6.447541296	7.176382792	8.150396033	7.229430056	6.362002947
AK026905	2.875824276	3.111331461	4.535862734	4.043747227	3.04345965	3.048511827	3.048511827	3.048511827	2.992345387	3.048511827	3.048511827	3.048511827	3.048511827	3.04345965	2.366368786	3.048511827	3.048511827	3.048511827	4.147786874	3.434517227	3.705631656	3.048511827	3.053288064	3.048511827	3.109623367	3.047184614	4.9050906	3.048511827	3.04345965	2.523353609	3.536812098	3.048511827	3.04345965	3.083252264	3.048511827	3.048511827	3.048511827	4.892625723	3.048511827	3.048511827	3.230228305	3.048511827	3.885215421	2.910072291	3.298238328	3.24551062	3.454025066	3.048511827	3.048511827
AK054988	2.389149208	3.552644751	2.42151391	2.312811642	2.375044105	2.312811642	2.312811642	2.312811642	2.312811642	2.312811642	2.312811642	2.312811642	2.312811642	2.312811642	2.312811642	2.312811642	2.325673494	2.312811642	2.312811642	2.312811642	2.312811642	2.312811642	2.312811642	2.312811642	2.312811642	2.312811642	2.348990215	2.312811642	2.312811642	2.312811642	2.312811642	2.312811642	2.312811642	2.312811642	2.312811642	2.312811642	2.312811642	2.312811642	2.312811642	2.312811642	2.312811642	2.312811642	2.339681469	2.312811642	2.312811642	2.312811642	2.312811642	2.312811642	2.312811642
AK055458	2.33880738	2.519146944	2.6968424	2.334781758	2.361095477	2.335271553	2.334781758	2.335271553	2.334781758	2.483796345	2.356513642	2.335271553	2.699489627	2.335271553	2.335271553	2.335271553	2.335271553	2.344307032	2.454181101	2.563857893	3.090651591	2.343352483	2.345206234	2.355032003	2.364800145	2.335271553	2.675578142	2.334781758	2.335271553	2.335271553	2.397187197	2.453162693	2.335271553	2.385921131	2.925885203	2.335271553	2.335271553	2.338537322	2.335271553	2.335271553	2.335271553	2.404527626	2.335271553	2.335271553	2.335271553	2.335271553	2.33869909	2.415769164	2.335271553
AK055981	2.442471822	2.356018103	2.356018103	2.356018103	2.356018103	3.569021177	2.479988744	2.745251931	3.938716361	2.434895162	2.356018103	3.251401819	2.356018103	2.382979168	2.356018103	2.629539307	3.036352828	2.356018103	2.356018103	2.360863786	2.356018103	2.356018103	2.356018103	3.204733766	2.981318945	2.393056562	2.312811642	2.356018103	2.356018103	3.656302191	2.356018103	2.356018103	2.356018103	2.46041161	2.356018103	3.072963984	2.356018103	2.356018103	2.356018103	2.356018103	3.014860239	2.312811642	2.413696753	2.356018103	2.356018103	2.783415873	2.423371811	2.356018103	2.356018103
AK056098	2.320215802	2.320215802	2.320215802	2.320215802	2.320215802	2.375269471	2.320215802	2.603832659	2.320215802	2.320215802	2.320215802	2.320215802	2.320215802	2.486507914	2.320215802	2.320215802	2.320215802	2.320215802	2.320215802	2.320215802	2.383853987	5.22777987	2.320215802	2.320215802	2.320215802	2.320215802	3.403368832	2.320215802	2.320215802	2.320215802	2.43300744	2.320215802	2.320215802	2.704282665	2.320215802	2.320215802	3.304065125	2.320215802	2.815250105	3.620446359	2.357311237	2.564413448	2.320215802	4.19144033	2.320215802	2.320215802	2.320215802	3.819585317	2.320215802
AK056982	2.312811642	2.690129288	2.312811642	2.312811642	2.312811642	2.312811642	2.312811642	2.312811642	2.312811642	2.312811642	2.312811642	2.312811642	2.312811642	2.312811642	2.312811642	2.312811642	2.312811642	2.312811642	2.312811642	2.312811642	2.312811642	2.312811642	2.312811642	2.312811642	2.312811642	2.312811642	2.617171377	2.312811642	2.312811642	2.312811642	2.312811642	2.312811642	2.312811642	2.55365126	2.312811642	2.312811642	2.312811642	2.312811642	2.312811642	2.312811642	2.312811642	2.312811642	2.312811642	2.312811642	2.312811642	2.312811642	2.312811642	2.312811642	2.312811642
AK074476	2.319028076	2.344898168	2.312811642	2.312811642	2.312811642	2.312811642	2.514030395	2.312811642	2.368251588	2.312811642	2.344898168	2.314571766	2.5298706	2.324921268	2.312811642	2.312811642	2.627574902	2.312811642	2.355600549	2.606822021	2.344898168	2.312811642	2.320520438	2.370383729	2.312811642	2.312811642	2.312811642	2.312811642	2.315489982	2.312811642	2.436290075	2.318434388	2.312811642	2.384157074	2.344898168	2.312811642	2.584828521	2.379185596	2.312811642	2.312811642	2.312811642	2.762376735	2.312811642	2.312811642	2.312811642	2.312811642	2.312811642	2.375190026	2.312811642
AK090844	6.406334351	7.286281546	7.686588917	7.772830975	5.67378019	4.698284702	5.447404017	5.647467907	4.270912261	5.705028817	6.433876828	4.320667511	6.888502181	4.848349906	5.382596399	5.783286372	4.757470203	6.525763053	6.726516034	6.985453372	7.44112479	4.465634481	7.486788657	6.50865073	6.396977816	5.493165608	8.326023132	5.710651873	6.532881105	6.311326531	7.604595502	7.425312373	5.436480163	6.591623696	6.907740058	7.15662379	6.318153218	7.397416824	7.43598243	5.727296769	5.669008222	6.88777552	6.646125273	5.47300474	6.02537972	6.406456447	6.500865757	6.432929635	6.04439991
AK091729	2.334288173	2.334288173	2.334288173	2.334288173	2.334288173	2.334288173	2.334288173	2.334288173	2.334288173	2.334288173	2.334288173	2.334288173	2.334288173	2.334288173	2.334288173	2.334288173	2.334288173	2.344279856	2.334288173	2.334288173	2.334288173	2.354551572	2.334288173	2.334288173	2.334288173	2.685792384	2.334288173	3.469131431	2.334288173	2.334288173	2.376646873	2.334288173	2.334288173	2.334288173	2.334288173	2.334288173	2.406015014	2.334288173	2.334288173	2.334288173	2.334288173	2.334288173	2.334288173	2.334288173	2.430874645	2.334288173	2.334288173	2.334288173	2.334288173
AK093205	2.312811642	2.312811642	4.365511651	2.386485234	2.416966266	2.312811642	2.312811642	2.312811642	2.312811642	2.312811642	2.312811642	2.312811642	2.414513406	2.312811642	2.312811642	2.312811642	2.312811642	2.378565957	2.312811642	2.331955012	2.312811642	2.312811642	2.314773583	2.315094376	2.312811642	2.312811642	2.625779628	2.312811642	2.312811642	2.393537775	2.510800872	2.464095001	2.312811642	2.312811642	2.312811642	2.312811642	2.312811642	2.312811642	2.312811642	2.312811642	2.312811642	2.312811642	2.320026688	2.312811642	2.312811642	2.312811642	2.312811642	2.380773555	2.312811642
AK094644	4.784670288	3.044854574	5.965843723	3.143304354	3.200973208	2.334427048	2.312811642	3.328342298	4.708164324	2.532760027	2.406329984	2.312811642	4.777208503	2.312811642	2.375506389	4.069138616	2.333721376	2.312811642	2.501820782	3.394242073	2.312811642	2.312811642	2.387153992	2.789608866	2.312811642	2.312811642	4.611158351	2.393757199	2.312811642	2.312811642	2.312811642	2.312811642	2.312811642	2.312811642	2.312811642	2.312811642	2.312811642	2.312811642	2.312811642	2.312811642	2.312811642	2.871013412	2.312811642	2.312811642	2.312811642	2.312811642	2.855245412	2.312811642	2.312811642
AK096159	2.312811642	2.312811642	3.348017331	2.312811642	2.312811642	2.312811642	2.312811642	2.312811642	2.312811642	2.312811642	2.312811642	2.312811642	2.312811642	2.332079717	2.312811642	2.312811642	2.312811642	2.312811642	2.312811642	2.387410799	2.588235059	2.312811642	2.312811642	2.312811642	2.312811642	2.312811642	2.543801906	2.312811642	2.312811642	2.312811642	3.543200589	2.312811642	2.312811642	2.312811642	2.312811642	2.312811642	2.312811642	2.331431235	2.312811642	2.312811642	2.312811642	2.312811642	2.312811642	2.312811642	2.312811642	2.312811642	2.322810666	2.312811642	2.312811642
AK097370	2.776364351	2.711177156	3.253275173	2.926061782	2.94140144	3.826426132	3.318424977	2.711177156	3.606690042	2.711177156	2.711177156	4.00793974	2.711177156	3.154730634	4.13831793	4.257900118	4.443571118	2.560403444	6.492395112	2.711177156	6.027007236	2.383946381	2.711177156	2.337061601	2.711177156	2.325277925	2.711177156	2.711177156	2.337061601	2.312811642	2.711177156	2.337061601	2.711177156	8.366363264	2.711177156	10.20366786	2.711177156	10.40417748	2.711177156	2.460492947	2.337061601	2.711177156	2.711177156	2.711177156	2.337061601	2.838828182	2.337061601	2.711177156	2.711177156
AK097453	3.199276824	4.044557513	4.186048068	3.527971717	3.525658667	3.527971717	3.238509703	3.231915603	3.404267083	3.94454044	3.572322926	2.525120584	4.107880641	3.136515925	3.340248604	3.238509703	3.238509703	3.527971717	4.234354506	4.535071445	4.656040247	3.324163371	4.479009965	3.498916175	2.845575728	3.180070046	4.598977877	3.527971717	3.527971717	2.821154408	3.976524511	3.527971717	3.324146513	3.758643512	5.202254562	3.527971717	3.608317102	3.498916175	3.436230977	3.498916175	2.972554036	3.238509703	4.502924385	3.310344777	3.685352178	3.953474334	3.527971717	3.92307857	3.327189763
AK098263	2.312811642	2.312811642	3.174375074	2.312811642	2.312811642	2.677629524	2.312811642	2.312811642	2.625509275	2.312811642	2.312811642	2.312811642	2.312811642	2.439231331	2.312811642	2.312811642	2.312811642	2.312811642	2.312811642	2.368187174	2.312811642	2.312811642	2.312811642	2.312811642	2.312811642	2.312811642	2.312811642	2.312811642	2.312811642	2.312811642	2.457482795	2.315817333	2.312811642	2.312811642	2.312811642	2.312811642	2.312811642	2.40324073	2.312811642	2.312811642	2.312811642	2.312811642	2.312811642	2.312811642	2.312811642	2.312811642	2.312811642	2.396061223	2.426992355
AK1	6.436579606	5.361167063	3.685133513	5.774462159	6.718073921	7.350327196	7.194878523	6.94184415	6.280347552	6.657713269	5.944981671	6.299683091	5.676746564	6.56017518	5.73730098	7.529247659	7.154364973	4.942264877	6.005903858	5.578869744	5.179579528	5.313412413	5.565603196	4.707016626	6.037059863	6.234890942	5.503608876	7.612202841	6.722675115	5.270859095	4.796786284	4.927497978	6.297712242	6.37312071	5.27991497	6.343548125	5.254667951	5.28238333	5.773379429	5.396965953	5.145152598	5.474266666	5.089978113	7.186460838	5.673758779	5.927012573	6.203682984	6.230140134	5.844595371
AK130486	2.626582178	2.626582178	2.718486731	2.626582178	2.619010181	2.410476616	2.626582178	2.626582178	2.622124173	2.626582178	2.732030476	2.610338732	2.622124173	2.614552176	2.626582178	2.966146809	2.619010181	2.663854639	2.626582178	3.413440944	3.774946921	4.401276535	2.714155008	2.626582178	2.645676781	2.626582178	2.745031788	2.424190043	2.614552176	2.626582178	2.913159149	2.626582178	2.533394405	2.626582178	2.828609739	2.619010181	2.683784958	2.619010181	2.626582178	2.614552176	2.626582178	2.626582178	2.916426169	2.599538847	2.626582178	2.626582178	2.619551728	2.587893605	2.626582178
AK131021	2.312811642	2.312811642	2.312811642	2.312811642	2.341952254	2.312811642	2.312811642	2.312811642	2.312811642	2.312811642	2.312811642	2.510838221	2.312811642	2.312811642	2.312811642	2.312811642	2.312811642	2.312811642	2.312811642	2.312811642	2.312811642	2.312811642	2.312811642	2.312811642	2.312811642	2.312811642	2.312811642	2.312811642	2.312811642	2.312811642	2.312811642	2.312811642	2.312811642	2.312811642	2.312811642	2.312811642	2.312811642	2.312811642	2.312811642	2.312811642	2.312811642	2.312811642	2.312811642	2.312811642	2.312811642	2.313793377	2.312811642	2.312811642	2.322009971
AK2	4.994257301	4.269481458	4.570271296	4.509586293	5.244995512	6.541596244	5.891198838	5.623625705	6.874961311	4.966962134	4.818261649	6.41581952	4.541564751	6.072553004	5.719609328	5.51675941	6.575160214	4.076519215	3.558649838	3.631833066	3.686354249	7.487001925	4.877048103	5.100531728	5.302687038	7.271018859	3.696862568	5.128130753	4.691483581	5.663143136	4.77049796	4.44353077	4.562260525	5.209713422	4.21465426	3.887175696	5.09575577	3.731797546	5.480423558	5.73715778	5.913836107	3.911537744	4.13264391	5.140016984	4.172071495	4.743233975	5.050697398	3.53267023	4.220675194
AK3	9.219680441	7.302737581	6.637783296	7.294347261	8.672363123	9.611369704	9.71717565	9.131075734	9.779857541	6.988032425	8.374367414	9.72053713	8.870951961	9.359386214	9.397697417	9.072269787	9.640336889	7.141561274	6.451549859	6.79122254	6.52593318	7.526985952	7.133073335	7.332902424	7.22310423	7.641130477	5.320676488	6.603273774	7.123918015	8.055669083	5.964375448	7.776901085	7.806977659	5.467846004	7.876096468	7.39957529	6.18873741	7.693501202	7.540644635	8.394221035	6.363960071	6.991139395	6.095177327	5.779580815	6.739195472	7.297405776	6.747118945	6.47156749	6.703284597
AK5	3.987592185	3.132903572	2.751705787	3.198244221	2.878880945	2.833251329	3.667445219	2.490957225	2.754514066	3.01332455	5.355182667	2.839334399	2.836059607	2.633648084	2.651880948	2.833251329	2.833251329	3.395321803	5.101121379	3.486779211	2.833251329	3.278176275	4.447544449	2.571357349	4.819087512	2.878880945	2.833251329	2.597352251	3.034987423	3.222112837	2.836059607	2.836059607	4.583355926	2.833251329	2.802818862	6.289287363	2.833251329	3.033257243	3.281332888	2.588361117	2.822844462	2.836059607	2.851342584	2.815690075	2.494235649	6.181611757	2.836059607	2.833251329	2.751705787
AK6	8.222363063	6.557048588	8.164449942	6.89127184	8.825257906	8.676277729	9.067048659	8.700478189	9.322721848	7.001078391	8.19514451	9.258195034	7.626253215	8.773100827	8.806651486	8.254792609	8.5936939	8.038470811	6.378779081	7.536485398	6.436887766	6.597754081	5.841314058	7.814748186	6.994225673	6.724867434	5.306948345	7.379604347	7.432011101	7.854036666	5.502079645	6.987904169	7.80039881	5.25841457	6.229206347	6.765509746	6.408939609	7.145882264	6.599460545	8.675013772	6.940325297	8.628438584	6.763941976	8.187310195	8.46262221	6.86620216	7.232046014	8.108013008	7.136757409
AK7	2.312811642	2.312811642	2.312811642	2.312811642	2.312811642	2.312811642	2.312811642	2.312811642	2.312811642	2.312811642	2.312811642	2.312811642	2.441351768	2.312811642	2.312811642	2.312811642	2.312811642	2.312811642	2.312811642	2.312811642	2.377595915	2.312811642	2.312811642	2.312811642	2.312811642	2.312811642	2.312811642	2.312811642	2.312811642	2.312811642	2.312811642	2.312811642	2.312811642	2.312811642	2.312811642	2.312811642	2.312811642	2.312811642	2.312811642	2.312811642	2.312811642	2.312811642	2.312811642	2.312811642	2.312811642	2.312811642	2.312811642	2.312811642	2.312811642
AK8	3.29971778	3.925312929	3.690326043	3.733406692	3.300395386	3.300395386	3.299340105	3.244609992	3.300395386	3.514977074	3.51264573	3.300395386	3.354284147	3.177600028	3.300395386	3.300395386	3.300395386	3.446889347	3.741050146	3.663001752	3.86007308	3.300395386	3.300395386	3.299340105	3.300395386	2.95821024	3.591070517	3.300395386	3.343575911	3.177614896	3.445340713	3.300395386	3.498581347	3.300395386	3.095347399	3.380189034	3.300395386	3.308586561	3.300395386	3.237785242	3.180098103	2.913567279	3.300395386	3.291803582	3.160518354	3.300395386	3.652817838	3.43157697	3.238888821
AK9	2.669333715	3.077390611	3.425587167	2.833855806	2.669333715	2.780737452	2.669333715	2.669333715	2.824529512	2.669333715	2.669333715	2.669333715	2.89552948	2.669333715	2.669333715	2.566493879	2.669333715	3.119278438	2.669333715	3.108365026	2.468707194	2.669333715	2.984043208	2.786121775	2.903756474	2.468707194	3.541470238	2.415064575	2.669333715	3.077390611	4.98427168	2.934985407	2.692657381	2.471717848	2.903669971	2.669333715	2.990424477	2.669333715	2.706803935	3.983078909	2.890921587	2.669333715	2.880337886	3.320232392	4.020270694	2.669333715	2.71241287	2.669333715	2.669333715
AKAP1	5.921664485	3.746086344	3.678607791	4.289216496	6.32688312	7.221301148	6.213515542	7.367449302	7.215728417	5.760025427	5.073300104	6.832522025	5.560209376	6.807500608	7.396233249	5.363372527	6.273923382	5.304366617	5.643886457	5.100027074	6.619148441	7.344995239	5.306797917	3.869430553	4.90307125	6.009505327	4.672684804	7.596220511	6.727402069	4.658244376	5.077361128	4.593704775	5.502625734	5.254413998	5.452695678	4.969993727	7.971516853	5.18427909	4.932212722	5.131268763	5.919422321	5.280724394	4.304749502	4.773933563	4.769960489	5.210873822	4.875926927	5.097867154	4.701154853
AKAP10	4.179710818	5.01584741	3.731634988	4.531807737	4.192900399	4.064648249	3.761629235	4.152193974	3.493174942	4.119888286	3.96851374	3.953329084	4.589806563	4.111245871	3.888259523	3.741585476	3.532199802	5.49717829	4.90070919	5.279956076	4.791799632	3.698570386	5.469391067	4.704351928	5.018441285	4.461082388	5.742413419	4.443616967	4.62262484	4.209106729	3.919148829	5.087046268	4.371286834	4.758933156	3.838425543	5.04148642	4.20482102	4.825571984	5.322569451	4.199783263	4.802057035	5.163893449	3.666550106	4.003021064	4.939503935	4.857066097	5.815279809	5.27715097	5.524217096
AKAP11	5.140206554	4.337476114	4.351527106	3.490542699	5.133329327	5.416752711	5.520455361	5.100746634	5.617859146	4.450352356	4.795016066	5.327178189	4.865687428	5.363970423	5.166375652	5.175860904	5.125370082	5.203401868	4.039998426	4.285737862	3.725850238	4.327999407	3.39587504	5.520414217	5.302273294	4.900267857	2.562607233	4.842534777	5.108352236	5.162798919	3.717243166	4.144920661	4.938195365	3.32834866	3.727528721	4.754992962	3.146860827	3.496328135	4.114705488	5.14087766	5.078980878	4.916860987	4.629588204	4.66210192	4.555423145	4.966421298	4.891297119	5.783594795	4.283582164
AKAP12	7.876186565	2.416142033	3.236775934	2.419065398	8.796429436	8.807521681	8.675119151	7.959546974	9.18404511	6.54468025	6.484494315	8.951092586	8.014095036	9.240883852	8.207442692	7.336956746	9.067502377	2.416142033	2.416142033	2.671476965	2.416142033	2.416142033	2.416142033	2.822840638	4.892887086	2.416142033	2.793152554	2.350854299	2.416142033	2.416142033	2.821540467	2.416142033	6.255990081	2.416142033	2.416142033	2.731694674	2.350854299	2.416142033	2.416142033	2.476223584	2.416142033	2.416142033	3.643685643	2.416142033	2.416142033	3.292060056	3.58872865	2.416142033	3.994270872
AKAP13	6.903409893	7.01421623	6.406150813	5.886823912	6.939354202	5.9914355	6.015996685	6.246707816	6.549153531	5.842015826	6.747885763	6.204989185	7.018413641	6.902322814	7.113632397	5.713086969	6.302016035	6.299492737	8.305831708	5.387376618	6.829759693	7.211674915	8.663939105	8.376611965	8.579570548	6.00598908	7.845433792	5.768798084	6.050271643	5.735010614	9.091447724	7.269064525	7.077534637	7.100286872	7.29766061	7.209066838	7.062555578	7.813695991	8.154013286	6.303943941	8.096245171	6.995109043	7.174167481	7.022947946	6.705508029	7.356747274	7.483011816	6.412430225	6.896641593
AKAP14	2.312811642	2.312811642	2.312811642	2.312811642	2.312811642	2.312811642	2.334995004	2.591976369	2.358588416	2.312811642	2.312811642	2.312811642	2.312811642	2.312811642	2.312811642	2.312811642	2.312811642	2.312811642	2.312811642	2.312811642	2.312811642	2.312811642	2.312811642	2.312811642	2.312811642	2.312811642	2.312811642	2.312811642	2.312811642	2.312811642	2.312811642	2.312811642	2.312811642	2.312811642	2.312811642	2.312811642	2.312811642	2.312811642	2.312811642	2.312811642	2.312811642	2.312811642	2.312811642	2.312811642	2.312811642	2.312811642	2.312811642	2.312811642	2.312811642
AKAP17A	3.20685582	2.75750231	2.902790971	3.657281048	2.487226414	3.134128908	2.75750231	2.569792082	2.505514301	2.75750231	2.594538913	2.75750231	2.75750231	2.75750231	2.75750231	2.990758487	2.487226414	2.709239677	4.097222064	2.666966546	2.75750231	3.729340628	2.75750231	2.75750231	2.75750231	2.75750231	3.086850672	2.75750231	2.487226414	2.809079307	2.565900618	2.75750231	2.75750231	2.75750231	3.211676	2.487226414	2.75750231	2.882423889	2.75750231	2.75750231	3.557760101	2.79269055	2.75750231	2.487226414	2.75750231	2.793044432	2.75750231	2.406624947	2.75750231
AKAP3	2.312811642	2.312811642	2.312811642	2.312811642	2.312811642	2.312811642	2.312811642	2.312811642	2.312811642	2.312811642	2.312811642	2.558994743	2.312811642	2.846164814	2.312811642	2.721585177	2.629228654	2.312811642	2.312811642	2.312811642	2.312811642	3.252298962	2.312811642	2.312811642	2.312811642	2.312811642	2.312811642	2.312811642	2.312811642	2.312811642	2.312811642	2.312811642	2.312811642	2.312811642	2.312811642	2.312811642	2.953511614	2.312811642	2.374616593	2.312811642	2.312811642	2.312811642	2.312811642	2.312811642	2.312811642	2.312872867	2.312811642	2.331294922	2.312811642
AKAP4	2.495848728	2.495848728	2.495848728	2.692605268	2.495848728	2.495848728	2.602052333	2.50468436	2.495848728	2.495848728	3.445784208	2.601695852	3.628512061	2.495848728	2.495848728	2.495848728	2.495848728	2.495848728	2.495848728	2.530427884	2.786700961	2.495848728	2.495848728	2.495848728	2.495848728	2.495848728	2.495848728	2.555328673	2.495848728	2.495848728	2.918880931	2.495848728	2.312811642	3.305452839	2.495848728	2.511719185	2.495848728	2.579667905	2.495848728	2.495848728	2.495848728	2.495848728	2.495848728	2.495848728	2.495848728	2.495848728	2.495848728	2.495848728	2.783430832
AKAP5	2.849252805	4.292215784	4.42352644	3.080698116	2.94714424	2.871842245	3.049379524	3.03461813	2.825722301	2.948813851	3.049379524	3.025266464	3.084816197	2.849252805	2.980880428	3.084816197	2.703147176	3.206555289	3.255531354	3.410174462	3.084816197	3.091579657	3.088874103	3.493004718	3.391801405	3.086953239	3.162042805	3.086953239	3.07184653	3.111208535	3.288672121	3.086953239	3.092898557	3.131165158	3.049379524	3.652513154	3.228676785	3.986824404	3.050632377	3.466206603	3.345530306	4.17021462	3.084816197	2.921761962	4.397033801	3.086953239	3.105651415	3.086953239	3.089067274
AKAP6	2.312811642	3.179113905	3.48664255	2.593845632	2.312811642	2.312811642	2.312811642	2.326684948	2.364070919	2.312811642	2.312811642	2.312811642	2.400308129	2.312811642	2.312811642	2.312811642	2.312811642	2.312811642	2.312811642	2.312811642	2.570895324	2.312811642	2.700809445	2.348607098	2.312811642	2.312811642	3.183018897	2.312811642	2.446365574	2.312811642	2.458622583	2.312811642	2.312811642	2.312811642	2.312811642	2.312811642	2.312811642	2.312811642	2.312811642	2.312811642	2.312811642	2.414660322	2.326363546	2.312811642	2.312811642	2.312811642	2.319185189	2.312811642	2.32576182
AKAP7	5.75247052	4.994184091	5.87669738	4.088745012	5.715353373	5.928163996	5.776875664	5.657206418	5.965795705	5.272789864	5.327847274	5.599280376	5.551202445	5.896742954	6.02074789	6.005537112	6.151185223	3.966628583	3.043774741	4.343587435	4.128058013	4.855760053	4.517689885	4.964938986	4.868182852	5.184817325	4.368227754	4.109002979	4.361053724	5.050296176	4.374921565	4.28422657	5.272811064	4.369306309	4.637654403	4.598882347	4.138657339	4.754250085	4.535694626	5.244110113	4.981257284	4.034077989	4.763655529	4.313373989	4.263912652	4.715019162	4.917093134	4.69602513	4.338122668
AKAP8	6.150887023	6.489863185	6.796208206	5.248850033	6.125587358	5.96609744	6.283843914	6.021586705	6.322388702	6.748270175	6.545816881	6.248405019	6.487600137	5.790118751	5.890154459	6.347789275	5.933575362	7.16663339	6.897093522	6.994723027	6.612070046	7.483144944	7.438181398	7.571636587	6.999263531	7.333489463	7.138164785	7.01560449	7.036219562	6.814009826	7.195785465	7.05634204	6.815568099	6.504697835	7.346472736	7.051895626	8.28283448	7.204140228	6.818053994	7.33066655	7.28522923	7.117745956	6.844772363	6.6817423	7.39851356	7.140375405	6.61427366	6.349411268	6.858597964
AKAP8L	3.958019731	5.098759053	4.957820266	4.055485397	4.664127746	4.295475371	4.832325519	4.110777236	4.957820266	4.718261744	4.074459713	4.864644607	4.138553258	4.701265139	4.846925219	4.209125316	4.957820266	5.200084451	4.957820266	5.183573021	4.109162998	4.910364151	4.959769154	5.098759053	5.034458937	4.50961961	6.100976823	4.933475831	4.981537154	5.407956582	4.957820266	4.960969457	4.957820266	4.959458048	5.315098067	5.299610448	5.426937305	5.73881751	5.132891817	4.705951801	5.532365243	4.931028742	5.107247986	4.401206239	5.132038096	5.327348395	5.061895593	5.107772485	4.493208274
AKAP9	3.637798346	3.442584579	5.331319195	4.380310133	4.326215417	4.176436587	3.889080831	3.636232645	4.083720688	4.616602586	3.857431689	4.248416205	4.506341948	3.959381489	4.506341948	3.406799278	4.326215417	5.546010252	4.242847197	5.294983591	4.326215417	3.391718161	3.801983275	4.619465773	4.663191356	3.835500276	4.326215417	4.506341948	4.553319648	3.406799278	5.355084998	4.567003062	4.506341948	3.707212829	4.506341948	5.367288262	4.881251937	5.051679834	4.506341948	5.088699621	4.063506141	5.760932915	5.173361261	4.58759927	5.479465385	4.621193355	4.506341948	5.54520242	3.52146457
AKIP1	5.044775998	4.689965599	3.955640456	4.565762864	5.047631955	5.485297829	5.37330099	5.164473983	5.000648872	5.656741467	5.019331046	5.175156555	4.810551906	5.106239933	4.761799984	5.30849814	5.488900109	4.665354101	5.096606695	4.618130975	4.761181634	6.719578556	5.529250647	4.992910998	5.259082013	5.49236248	4.306428032	5.213763752	4.926620497	4.676114712	4.303018776	4.944647176	5.08704794	5.405240471	4.828939469	5.312806349	4.518532277	5.609981494	5.469643147	5.51004484	5.093918109	5.16759602	4.30073407	4.971499318	5.567948468	4.914756451	4.884748195	5.795251353	5.10782954
AKIRIN1	6.66655307	4.805259344	5.408907312	3.807453468	7.688518803	7.145328047	7.945944645	7.412408146	8.04211084	6.13855989	7.518018597	7.143285884	6.331976066	7.792985095	7.634248808	6.638858864	7.145338796	5.748946715	5.711784007	5.568814285	4.222377396	8.264611904	5.940795559	7.378234757	6.637760313	7.766641505	3.978319761	7.438812055	6.920474856	7.638204847	3.493159529	6.477549808	6.601548818	6.500352536	8.357783601	6.503750643	7.060399523	6.569776197	7.352380322	7.211070413	6.859113994	5.729678464	6.522316352	6.434595768	6.076503165	5.913292678	7.071780186	6.850288107	6.319679427
AKIRIN2	6.767828932	6.788618258	5.856291948	3.841053859	6.743990401	7.36458038	7.944217967	7.576017716	8.030510788	6.228196689	6.125816626	8.067786141	6.482949248	7.642021254	7.931923772	7.254147836	7.295721749	6.230903649	6.541632148	5.764007592	3.607132943	7.242160351	5.141216946	7.594053142	6.816414986	6.998492644	3.847912409	6.913749776	6.636183274	6.478727887	6.009323572	6.187608812	6.276901108	5.833212039	5.726309513	5.133869058	7.306391558	5.928634224	6.494824876	6.323252742	6.910430933	6.429134167	5.742158059	5.958362922	5.966591723	5.455664953	6.044174855	4.619312853	6.457528199
AKNA	3.287183419	3.445203879	5.206384706	2.959459372	3.881946016	3.591750894	3.337563819	3.744990155	4.179985222	3.70338092	3.463793078	3.939615645	3.364817362	3.33435389	3.65918895	3.159418574	3.489936156	3.800812569	3.365981831	3.589148712	3.115920158	3.816355175	4.330169706	5.60966471	4.239902745	4.864548861	3.337563819	3.455784571	4.012139599	3.207858999	2.959459372	3.89998747	3.484700247	5.282016578	3.054494804	3.601389651	3.653097535	3.07520253	4.101169	4.125851261	4.931014788	3.854873322	3.693187409	3.989912883	4.134507774	4.054029291	4.448046335	2.843461897	4.427383441
AKNAD1	2.312811642	2.312811642	2.448175179	2.312811642	2.312811642	2.312811642	2.312811642	2.312811642	2.312811642	2.312811642	2.334637953	2.312811642	2.312811642	2.312811642	2.312811642	2.312811642	2.312811642	2.312811642	2.312811642	2.312811642	2.312811642	2.312811642	2.312811642	2.312811642	2.312811642	2.312811642	2.312811642	2.312811642	2.312811642	2.312811642	2.312811642	2.312811642	2.312811642	2.312811642	2.312811642	2.312811642	2.312811642	2.312811642	2.312811642	2.312811642	2.312811642	2.312811642	2.312811642	2.312811642	2.312811642	2.312811642	2.312811642	2.312811642	2.312811642
AKR1A1	10.00958323	9.775754189	8.574398299	9.23811563	8.821270206	9.54286994	9.245230234	9.11426689	9.55254449	12.22279343	8.975501115	9.822926551	8.333091469	8.829039705	9.05391709	8.732912689	9.235065334	9.229050513	10.37888318	8.784917688	9.197149064	10.44637224	9.018135872	9.521097455	9.893383252	9.88151445	8.022425186	9.864454584	9.578311349	10.10797465	7.800961534	9.777340444	9.754946778	11.06850884	8.714310809	9.472656284	9.995136119	10.16826903	10.22540929	10.27527704	10.63706924	9.541059278	9.255784784	9.632548323	10.11682193	9.757370185	10.52516818	9.868192185	11.28976706
AKR1B1	8.10198655	7.900611607	7.938267619	7.536045587	8.433252599	8.640681294	8.003561856	8.484728973	7.937810946	8.733635123	7.324264767	8.743414231	6.779046022	8.496684208	7.834222766	8.340616283	8.704482248	5.356219939	7.036132674	5.996594344	6.798221822	9.079503934	7.508586306	8.737124697	8.435918565	8.61933875	4.78151509	5.91016094	6.511583842	6.072195971	6.319093811	6.128639447	7.784739223	8.584325616	7.884423232	6.992005239	6.852940216	6.218925671	8.109741226	6.785422478	8.365688744	6.730770276	6.457549726	5.251976954	8.291398542	8.930632394	7.43380033	7.65459925	7.844844537
AKR1B10	4.314750407	2.486248188	2.314341401	4.509506134	2.314341401	2.314341401	2.314341401	2.314341401	2.358847414	6.475137376	2.314341401	2.314341401	2.314341401	2.314341401	2.314341401	2.314341401	2.314341401	2.314341401	3.128568036	2.314341401	2.887639777	2.348490508	2.314341401	2.314341401	2.314341401	3.690212881	4.336966941	2.314341401	2.314341401	4.524515773	2.314341401	4.277863394	2.739981862	2.314341401	2.491487731	2.314341401	2.314341401	2.314341401	5.009377187	2.314341401	4.4202892	2.314341401	5.65739424	6.661527291	2.314341401	2.314341401	2.780165315	2.314341401	4.919992075
AKR1C1	6.687107647	4.488879771	4.323174954	3.646097535	6.105373624	6.193034438	6.200127807	5.725973381	3.828527579	7.57397318	4.608101386	6.570735686	4.981673185	6.453685223	8.434898513	5.095562303	6.084594268	2.67728409	2.414140355	2.778755154	2.778755154	2.410544173	2.93699416	2.686238	2.67728409	2.67728409	2.855095513	2.792908414	2.855095513	2.842385304	3.936859193	3.419794036	4.049010293	2.377206733	2.778755154	2.894060743	2.465694914	2.899447817	2.855095513	2.777271656	2.67728409	2.912840842	2.778755154	2.377206733	2.70703694	2.855095513	2.855095513	2.855095513	2.855095513
AKR1C3	12.88767738	9.261971495	2.777617522	9.950771626	12.60768041	13.36039586	13.69177757	13.61025729	12.01124671	12.64176623	11.64087777	13.0352949	11.79897164	13.62164382	13.5136329	12.90820136	12.44864861	6.481083379	7.930006976	6.553741585	5.760196082	6.169605496	8.547783553	5.891780833	7.131233248	6.655506991	4.989643661	8.753714209	8.096934164	6.671699969	5.355401894	7.075097397	12.20486319	6.795029749	5.674980404	8.59132618	7.685700782	8.688661552	7.787916588	6.056676013	5.219508704	5.891780833	5.93969887	8.972281853	6.467173233	9.396140539	7.149555305	6.715265644	9.995491661
AKR1C4	2.519594204	2.312811642	3.49751227	2.312811642	2.392070885	2.312811642	2.56449727	2.312811642	2.544806058	2.312811642	3.04365624	3.028710478	2.312811642	2.519912523	2.588064804	2.635211838	2.312811642	2.319251618	2.312811642	2.312811642	2.312811642	2.312811642	2.312811642	2.312811642	2.312811642	2.312811642	2.312811642	2.312811642	2.312811642	2.312811642	2.312811642	2.312811642	2.312811642	2.312811642	2.312811642	2.312811642	2.312811642	2.460170102	2.312811642	2.312811642	2.312811642	2.312811642	2.312811642	2.312811642	2.312811642	2.312811642	2.312811642	2.312811642	2.312811642
AKR1C6P	2.386320031	2.956511035	2.483308984	2.386320031	2.386320031	2.386320031	2.386320031	2.386320031	2.384046654	2.41473713	2.411991814	2.386320031	2.386320031	2.386320031	2.386320031	2.533958543	2.386320031	2.386320031	2.622450516	2.386320031	2.386320031	2.515535631	2.386320031	2.386320031	2.386320031	2.386320031	2.555776519	2.386320031	2.386320031	2.386320031	2.384343894	2.386320031	2.386320031	2.980609975	2.386320031	2.386320031	2.526818682	2.410429366	2.386320031	2.408466122	2.386320031	2.384046654	2.386320031	2.41563646	2.386320031	2.386376745	2.3874563	2.6727722	2.386320031
AKR1D1	8.567913754	2.726365352	4.172008009	4.493187305	2.312811642	2.312811642	2.312811642	2.312811642	2.312811642	10.53068563	2.312811642	2.353735876	2.312811642	2.312811642	2.312811642	2.312811642	2.312811642	2.312811642	2.312811642	2.312811642	2.312811642	2.312811642	2.312811642	2.312811642	2.312811642	2.312811642	3.433328124	2.312811642	2.312811642	2.312811642	2.312811642	2.312811642	4.402967942	2.312811642	2.312811642	2.331365448	2.354307497	2.312811642	6.352797095	2.312811642	2.312811642	2.312811642	2.312811642	2.883212334	2.312811642	2.312811642	2.312811642	2.312811642	2.312811642
AKR1E2	2.833872312	3.245802886	3.120693435	4.721111475	2.842531668	2.851037827	3.424768484	3.082045348	3.424768484	3.416663774	4.458118204	3.355930188	3.355930188	2.784767521	3.080687218	3.245802886	3.245802886	3.424768484	3.610830048	3.302972886	3.398245557	4.053194823	4.192464425	3.245802886	3.273838443	3.020352358	3.120693435	3.726567953	2.945719429	2.738681841	5.144045254	3.355930188	2.976804373	3.245802886	3.339326181	3.3029114	4.143105433	2.876002826	3.120693435	3.359453207	2.858615393	3.274680755	3.342786573	3.177475039	3.245802886	3.225726473	4.04480992	2.943189087	3.134120999
AKR7A2	9.1794227	7.782697612	7.177411557	7.014532906	9.205389996	9.997192449	9.460034327	9.227704954	9.725399359	9.848859384	9.154754547	9.181615938	8.916971917	9.582100875	9.789033533	9.730070795	9.761035384	8.308130256	9.059369206	8.276962998	6.813620241	8.301238155	8.732255614	7.736698151	8.851978171	8.455392327	4.397852084	8.819461696	8.12614558	7.928768442	7.910477811	8.056232537	9.493750473	10.61873825	6.918650375	9.07483512	8.533667143	8.665937089	7.976456888	9.468084558	7.621780812	7.933069003	7.581860928	8.65319052	8.908440807	8.943170798	8.753020795	10.55815964	8.431396981
AKR7A3	7.064765197	5.717450517	4.089394127	5.278204498	4.821082638	7.369303684	6.092991029	6.184629114	7.250313749	8.334760239	6.748991631	6.485038115	5.837235927	5.921958423	6.448310054	6.392405207	6.968895648	7.262664754	6.443896774	7.402269074	6.333602668	6.083904534	6.303452774	5.159203638	7.28765229	6.043246053	4.664635617	6.453778623	6.400107219	6.029508109	6.169105602	6.045991172	8.915417975	8.480833869	5.181064717	6.113361687	6.637148412	7.689522197	5.482707885	8.613814432	6.300958054	8.000633492	5.653339616	6.117675584	9.208234648	6.953716126	7.580335488	10.59718959	5.906389454
AKT1	5.727686718	5.590252092	4.711892059	5.273264051	5.884503737	6.587269475	6.182984739	6.485926238	6.365030046	6.0437363	5.197758304	6.274099231	5.731889503	5.752281998	6.305372534	6.45244487	6.55288443	7.066058877	6.012269113	6.587269475	5.93796951	7.34079256	5.869229659	5.722813886	7.54008429	5.903980201	6.587269475	7.828328588	6.813401018	7.170679006	5.944338648	4.433507465	6.046426629	7.207047983	6.956052717	5.901235121	6.706469661	6.720149721	6.582851118	6.953482413	9.361798368	5.667781492	6.526325481	7.501604582	8.044779863	7.022152593	6.587269475	6.569096384	6.891835592
AKT1S1	2.973155459	3.078022624	3.078022624	3.389013088	3.297894313	3.078022624	2.955135871	3.085387453	3.195442382	3.254073506	2.772491173	3.074876953	2.96007527	3.078022624	3.084211605	3.374565459	3.40778474	3.078022624	3.128272758	3.020033724	3.078022624	3.613879704	3.014597856	2.90819821	3.078022624	3.078786458	3.078022624	3.335937361	3.343357743	2.649071236	3.014597856	3.014597856	3.046701675	3.561562615	3.062473235	2.514058918	3.813842731	3.014597856	2.886644602	3.187431572	3.287621704	2.847655822	3.176599581	3.078022624	3.352955811	3.122495235	3.084970467	3.690871614	4.140806955
AKT2	2.748967188	3.056389658	3.013680787	3.060354237	2.830751312	2.844309439	3.530190019	3.502974858	2.770528053	3.299761705	2.797701441	3.047996942	3.286394859	3.467862075	2.541664165	2.815405461	3.172740932	3.074930772	3.580687113	2.787401715	3.48953065	2.813715238	2.742569106	2.917638327	2.764482935	2.683984577	2.797701441	2.776624936	2.712483928	2.741735348	2.965836054	2.967880114	2.814423494	2.830751312	2.74210591	2.772983931	4.146685643	3.637405625	2.705577652	2.718814361	2.745295269	2.830751312	2.749040053	2.677162822	2.992191406	3.338177886	2.808552949	2.877772236	2.773112929
AKT3	3.263416694	2.938074709	3.489426759	3.592152917	5.546844625	3.55565874	3.243288506	4.508967029	2.92537651	3.238526919	4.237322127	4.559903112	2.938074709	4.58517911	2.919868969	4.206072777	3.106784185	3.316239808	3.404517741	2.938074709	3.712224509	3.884307728	3.29817944	3.610896277	3.277646357	4.236827857	4.385752573	3.396754682	3.099387093	2.919868969	4.720700584	3.969272478	2.982095863	3.189528876	3.219503072	3.099066339	2.918891252	2.918891252	4.393467376	3.620635969	2.953849481	3.380000897	3.567391721	2.938074709	2.983336209	3.779469535	2.981291195	2.919411902	2.919868969
AKTIP	6.716447206	5.127191431	4.76850565	6.054513817	6.681141796	7.273966291	7.689519324	7.506820448	7.666058317	6.030268707	5.908872108	7.478013978	6.355433933	7.657940228	7.358776826	6.347296252	7.444430075	5.901267572	5.577063284	5.378091944	4.597599263	5.919566293	5.403706929	5.850781285	6.144503478	6.075976411	4.459303076	6.965873303	6.616161144	6.561671808	6.415141129	5.912842185	6.149448584	4.978982809	7.285369832	6.281385577	6.248576176	5.608517495	5.783777367	6.145245821	6.239451024	6.283227489	6.781144772	6.591711143	7.088093233	5.711838396	6.168808209	5.619307881	6.122017075
AL022341.3	2.625724302	2.885253567	2.960112948	2.528952973	2.528952973	2.517967083	2.528952973	2.528952973	2.540056765	2.528952973	2.528952973	2.528496233	2.618154907	2.890437635	2.528952973	2.560979869	2.528952973	2.528952973	3.221351858	2.528952973	2.528952973	2.528952973	2.5465609	2.522006593	2.528952973	2.528952973	3.42619805	2.528496233	2.528952973	2.518445113	2.867310519	2.697150374	2.312811642	2.756226568	2.73587827	2.736393276	3.054451549	2.543293207	2.528952973	2.415226289	2.528952973	2.528952973	2.528952973	2.528496233	2.528496233	2.528952973	2.528952973	2.528952973	2.752569882
AL022344.5	2.312811642	2.312811642	7.062248982	2.486324304	2.537996181	2.312811642	2.312811642	2.312811642	2.312811642	2.312811642	2.312811642	2.312811642	3.1435514	2.540666315	2.312811642	2.312811642	2.312811642	3.079436376	2.312811642	3.083611897	3.92893406	2.312811642	2.312811642	2.328886787	2.312811642	2.312811642	4.116638699	2.312811642	2.312811642	2.312811642	2.390569752	2.800614986	2.312811642	2.312811642	2.34908384	2.312811642	2.312811642	2.312811642	2.312811642	2.312811642	2.312811642	2.460023788	2.312811642	2.312811642	2.312811642	2.312811642	2.315561909	3.261168847	2.312811642
AL109706	2.312811642	2.312811642	2.665897239	2.312811642	2.312811642	2.312811642	2.312811642	2.776128746	2.312811642	2.312811642	2.334196548	2.312811642	2.312811642	2.312811642	2.312811642	2.312811642	2.312811642	2.319909257	2.312811642	2.312811642	2.312811642	2.312811642	2.312811642	2.312811642	2.312811642	2.312811642	2.312811642	2.312811642	2.312811642	2.326681513	2.325395228	2.328516682	2.319447565	2.312811642	2.591567383	2.312811642	2.312811642	2.312811642	2.312811642	2.312811642	2.312811642	2.312811642	2.312811642	2.312811642	2.312811642	2.312811642	2.312811642	2.488468973	2.312811642
AL132709.8	3.96296688	2.850826348	3.709041568	2.312811642	2.805601237	2.377025675	2.312811642	2.312811642	2.312811642	2.654466568	4.997552198	2.807564541	2.878091632	2.312811642	2.312811642	2.312811642	2.312811642	2.312811642	2.332920466	2.312811642	2.312811642	2.312811642	2.499917313	2.312811642	2.907933845	2.312811642	2.312811642	2.312811642	2.312811642	2.312811642	2.852540652	2.312811642	2.312811642	2.312811642	2.312811642	2.56869799	2.312811642	2.312811642	2.312811642	2.312811642	2.312811642	2.312811642	2.312811642	2.312811642	2.312811642	2.756220755	2.337398659	2.312811642	2.312811642
AL133493.2	2.312811642	2.312811642	3.112322795	2.411001349	2.312811642	2.312811642	2.312811642	2.312811642	2.312811642	2.312811642	2.312811642	2.312811642	2.358562451	2.312811642	2.312811642	2.312811642	2.312811642	2.328810064	2.312811642	2.317706487	2.312811642	2.312811642	2.312811642	2.312811642	2.312811642	2.312811642	2.743777316	2.312811642	2.312811642	2.312811642	2.53508656	2.312811642	2.312811642	2.312811642	2.348021245	2.312811642	2.312811642	2.312811642	2.312811642	2.312811642	2.312811642	2.312811642	2.312811642	2.312811642	2.312811642	2.312811642	2.312811642	2.312811642	2.312811642
AL590762.11	2.838330755	2.838330755	3.430965774	2.838330755	2.827023743	2.838330755	2.838330755	2.838330755	2.838330755	2.675852561	2.838330755	2.970952577	2.895800461	2.506384232	2.838330755	2.838330755	2.838330755	2.838330755	2.838330755	2.838330755	2.838330755	2.886994167	2.838330755	2.885482199	2.838330755	2.838330755	5.563062699	2.838330755	2.876297776	2.996511798	2.922344722	2.838330755	2.485194737	3.022012042	4.179641887	3.011761678	2.864233137	2.838330755	3.489024593	2.838330755	2.838330755	2.838330755	2.838330755	2.522167366	2.849423475	2.838330755	2.838330755	2.838330755	2.838330755
AL832163	2.35239549	2.465953339	2.529676663	2.467142421	2.312811642	2.465953339	2.312811642	2.312811642	2.465953339	2.465953339	2.467142421	2.312811642	2.467142421	2.428838287	2.467142421	2.465953339	2.467142421	3.993788864	2.467142421	3.06561908	2.701967651	2.676449408	2.465953339	2.467142421	2.467142421	2.467142421	2.467142421	3.964713083	2.555081634	4.217839792	3.404974559	3.00530832	2.794767918	2.465953339	2.467142421	2.96501345	2.465953339	2.465953339	2.723757573	4.638806795	2.312811642	2.803242832	2.496107288	3.043209463	2.465953339	2.630726706	2.312811642	2.465953339	2.465953339
AL833181	2.805617973	4.055902282	7.261096573	3.510723644	2.92276765	2.589245765	2.312811642	2.71175579	2.312811642	2.589245765	2.805617973	2.589245765	2.932171179	2.965234873	2.629012519	2.561127586	2.312811642	3.076784755	2.943539261	3.00231273	3.092565504	3.1406537	6.396413258	8.224621546	3.975657192	6.568631177	3.295638794	5.994836972	6.559358416	4.292560674	5.527157009	6.268718353	2.980951875	5.329341032	6.459973087	3.235762302	6.083101544	3.295638794	4.707029091	3.640290463	3.606365199	3.150450027	3.329295927	2.487942041	3.347657018	4.523918524	6.615563331	2.805617973	5.643666074
AL928742.12	2.312811642	2.312811642	2.312811642	2.991191473	2.312811642	2.312811642	2.312811642	2.312811642	2.312811642	2.312811642	2.312811642	2.312811642	2.312811642	2.312811642	2.312811642	2.312811642	2.312811642	2.312811642	2.312811642	2.312811642	2.312811642	2.312811642	2.312811642	2.312811642	2.312811642	2.312811642	2.312811642	2.312811642	2.312811642	2.312811642	2.312811642	2.312811642	2.312811642	2.312811642	2.312811642	2.312811642	2.312811642	2.312811642	2.312811642	2.312811642	2.312811642	2.312811642	2.312811642	2.312811642	2.312811642	2.312811642	2.312811642	2.312811642	2.312811642
ALAD	6.58950822	4.820115583	3.991575907	5.039899154	6.403586598	7.687730884	6.993553185	6.671012037	7.312087948	5.496725833	6.246830174	6.568855862	6.271836669	6.761298385	6.821672784	6.129767175	6.497881449	5.182209246	5.558267758	5.184313657	4.534195994	5.4062015	4.961026971	4.670178331	5.142828223	5.324477378	4.997366123	5.986752481	5.289901261	5.472084123	5.273952947	4.737169087	6.408190237	5.264669866	4.104753233	5.719329438	5.248805203	6.64225754	4.963442514	5.724591888	5.385994767	6.018745641	4.878545831	7.172341947	5.712663994	5.692017131	5.737635566	5.27541739	5.043149035
ALAS1	8.173944843	8.01370298	4.791993925	5.579340167	8.589109743	9.174587856	9.393937476	8.800305826	8.298870837	8.745723681	7.576949296	8.805888473	7.494842451	9.257609303	9.288320431	8.773423356	8.937376239	7.555001827	7.485941258	6.859612012	4.882980642	9.63109541	6.754073704	8.076071623	8.119237123	9.447179693	4.451315726	9.709972684	8.758825914	7.730760411	6.672912392	7.458411381	8.568612471	8.986171177	7.351961238	7.685092235	8.530235947	7.282018562	7.776783315	8.010781816	8.424402844	6.421680411	7.694539016	7.355278336	7.957830633	7.838592057	8.272554545	7.699694454	7.71359946
ALAS2	2.312811642	2.471797904	2.41424816	2.437592358	2.312811642	2.312811642	2.312811642	2.312811642	2.312811642	2.312811642	2.710031019	2.312811642	2.312811642	4.11978312	2.312811642	3.150674581	2.312811642	2.312811642	2.373082834	2.312811642	2.312811642	2.312811642	2.312811642	2.312811642	2.312811642	2.312811642	2.361704985	2.312811642	2.312811642	2.312811642	2.530073343	2.312811642	2.312811642	2.312811642	2.312811642	2.312811642	2.312811642	2.312811642	2.312811642	2.312811642	2.312811642	2.312811642	2.312811642	2.312811642	2.312811642	2.312811642	2.312811642	2.312811642	2.312811642
ALB	2.312811642	2.971630776	2.312811642	2.356046855	2.312811642	2.312811642	2.312811642	2.312811642	2.322827762	2.316936798	2.431024949	2.318579123	2.628575148	2.312811642	2.312811642	2.354869869	2.333832893	2.312811642	2.312811642	2.316788663	2.354451722	2.312811642	2.32044737	2.312811642	2.312811642	2.312811642	2.312811642	2.312811642	2.312811642	2.312811642	2.336325016	2.312811642	2.312811642	2.312811642	2.312811642	2.312811642	2.312811642	2.312811642	2.312811642	2.312811642	2.312811642	2.312811642	2.312811642	3.139634271	2.312811642	2.312811642	2.324494427	2.312811642	2.356046855
ALCAM	8.827576075	8.910074926	4.963481967	8.342293643	5.239958106	3.651492647	5.11994454	3.726559061	4.859049786	8.438134997	6.888205315	5.646008826	5.141967075	5.593504834	3.602906881	3.104757446	3.403948552	8.692894463	7.987648807	8.306134502	7.048463872	5.175995019	7.268694203	6.939132056	7.421647397	5.319506052	6.051501982	5.850736486	6.793782407	8.574846122	3.1994259	8.775649619	8.98693196	7.900898342	4.947912987	8.219261208	7.825908626	7.974845466	8.487770521	7.004931506	8.762878611	7.903233568	6.10205924	10.9640101	7.64272798	8.272372291	8.036928287	9.890327218	6.848554465
ALDH16A1	4.545003783	5.217998307	6.109379382	5.837558764	5.266935042	5.416151707	5.06919378	6.061081995	5.163520374	5.425630172	5.234000054	4.924855794	5.542561055	4.681493617	5.503059023	5.729559064	5.106515456	5.92368771	6.880320113	5.759454152	5.029936576	6.117386314	5.766974294	6.133216816	6.510662544	5.645240544	5.121353157	4.819522716	4.76377198	4.831984113	5.579562834	5.104680733	5.58120904	7.660692536	6.266069089	5.853962626	5.039673753	5.973095247	6.006729782	5.729559064	6.931286612	5.53461053	5.895963488	5.59759153	7.800195749	5.545568176	6.324514991	7.434119736	6.866599017
ALDH18A1	5.997488127	4.837468604	5.134530454	5.723191567	6.06658194	5.837051615	6.187598808	6.007951852	6.185653962	6.078440855	6.359162848	6.775077773	5.044993797	7.016993616	6.101697999	5.637929136	6.135792372	7.355172041	7.084022734	6.588679949	6.2359978	8.610190716	6.004912304	6.273479731	7.839695628	7.507418187	6.25265191	8.085647151	7.66997231	6.676646859	5.790763643	6.262382119	7.390111031	7.9213777	6.777626983	7.263257589	7.646651646	6.989332416	6.886095373	7.916266984	9.300218717	6.600289072	6.296294249	7.191154822	7.624945255	6.865076261	6.70559409	6.703840801	8.322281225
ALDH1A1	9.181747079	3.923262047	3.581201284	4.872809892	9.221673861	9.523378596	9.338434334	8.37746317	8.820644774	7.786828433	8.26043923	9.783181504	8.81242256	9.924351678	9.32875049	8.607071867	9.544888577	3.301426795	3.923262047	3.449189996	3.08178032	3.514447832	3.861690451	4.062227705	5.614135145	5.326158372	3.007363771	3.133115638	2.951274861	4.760138424	2.951274861	3.188589368	6.145033289	3.097612501	3.178919453	3.007363771	3.050638299	3.449189996	4.623084452	3.448424434	4.790919574	3.127205017	3.455498465	2.951274861	3.956169838	7.03908948	3.714598953	3.858590296	5.666217062
ALDH1A2	2.643575639	3.196433298	3.521556854	2.471493453	2.427469803	2.427469803	2.427469803	2.427469803	2.427469803	2.427469803	2.427469803	2.427469803	2.427469803	2.427469803	2.427469803	2.427469803	2.427469803	2.427469803	2.723673887	3.345831706	2.586653628	2.464147745	2.444088758	2.427469803	2.427469803	2.427469803	3.284151216	2.548764162	2.427469803	2.351741785	2.975866886	2.427469803	2.427469803	2.427469803	2.427469803	2.427469803	2.986176507	2.602481256	2.429484413	2.427469803	2.427469803	2.454882532	2.427469803	2.427469803	2.427469803	2.427469803	2.436668133	2.427469803	2.427469803
ALDH1A3	4.898308031	3.91665293	2.946659601	4.179896702	4.429947568	3.484118392	4.87413175	4.544021554	3.501937706	5.313028851	5.708788735	4.759319114	3.810418673	4.327554646	3.91665293	3.666691791	3.964477727	4.10235822	3.495054692	3.724305952	3.605115838	5.434749564	3.672951752	3.537654836	4.01154672	4.516718934	3.666691791	4.898098502	4.785889279	4.797939107	6.571484625	3.809381771	4.067918336	3.367181673	4.451025963	3.605115838	3.605115838	3.795587299	4.663069217	3.961762782	4.690577925	4.095618376	4.407909376	4.023520812	4.335167853	4.448521706	4.698436624	3.006415675	5.019423839
ALDH1B1	3.497123259	4.115432505	3.654395894	3.36979062	3.855794338	3.598440795	3.826966677	3.37463522	3.389696822	3.36979062	3.42428683	3.483616152	3.433888204	4.049594471	3.37463522	3.62479218	4.419079904	3.138980884	3.37463522	3.431406475	3.803610949	4.89620624	3.37463522	3.36979062	3.201698785	3.733607604	3.946619076	3.938114484	3.532255254	3.375131043	5.521204334	3.48985456	4.315479606	3.36979062	3.36979062	3.375594639	3.36979062	3.37463522	3.706607749	3.339012966	3.079011044	4.271965061	3.36979062	3.424038695	3.36979062	3.298574527	3.383671012	3.504036656	3.699288496
ALDH1L1	4.768334554	2.905887791	3.385947176	3.052872299	4.973193785	5.25397284	5.133134888	4.346529725	5.214030769	5.158728869	3.258773279	4.85063368	4.53633923	4.659190278	4.477435623	4.825134304	5.021585597	2.586408287	2.606785644	2.593258172	2.842067226	2.583298874	2.650826711	2.64205894	2.583298874	2.701878274	2.997641789	2.780329442	2.723889515	2.66228148	2.583298874	2.77543873	3.645874281	2.899109268	2.612520656	2.661413998	3.062153098	2.71611662	2.612229415	2.583799612	2.407755098	2.612520656	2.583298874	2.416704244	2.565547191	2.612520656	2.618318264	2.655870553	3.008170696
ALDH1L1-AS2	2.609084455	2.608444207	3.060580861	2.944073178	2.800552883	3.677684435	2.312811642	2.656267973	3.871442231	2.363062389	2.312811642	2.524789327	2.837269422	2.433045653	2.476495258	3.047322366	2.822904	2.312811642	2.312811642	2.312811642	2.312811642	2.312811642	2.440903623	2.312811642	2.312811642	2.312811642	2.312811642	2.312811642	2.312811642	2.312811642	2.429228052	2.393002041	2.312811642	2.458709673	2.312811642	2.312811642	2.312811642	2.312811642	2.312811642	2.312811642	2.312811642	3.02998167	2.312811642	2.312811642	2.312811642	2.312811642	2.316793682	2.312811642	2.312811642
ALDH1L2	2.314073638	2.938434563	2.754629732	4.183888084	2.316630165	2.312811642	2.312811642	2.312811642	2.312811642	2.312811642	2.343652927	2.312811642	2.312811642	2.331744086	2.312811642	2.312811642	2.312811642	2.312811642	2.312811642	2.314262868	2.407955598	2.312811642	2.312811642	2.312811642	2.312811642	2.312811642	2.358386595	2.312811642	2.725510002	2.312811642	2.312811642	2.312811642	2.312811642	2.312811642	2.314740385	2.312811642	2.312811642	2.312811642	2.312811642	2.312811642	2.312811642	2.353729136	2.312811642	2.312811642	2.312811642	2.312811642	2.312811642	2.312811642	2.320211471
ALDH2	12.04568594	9.060941653	7.853570742	7.691519652	12.51422525	12.97976556	12.83205585	12.58046567	13.62805965	11.38339505	11.27601959	13.17805319	12.13373327	13.06041662	13.19602022	12.3102173	13.05808144	8.669104555	9.884300957	8.416929423	7.569157515	8.706162324	8.481384171	8.984483053	8.887803443	10.08112643	6.581215791	5.063805605	6.84950681	9.789773262	6.587103268	8.55379732	10.53527764	8.709426079	7.40119558	9.475362039	9.098751029	8.621901554	8.447383025	8.447118684	11.36322791	9.624093007	8.958636996	9.793500949	8.701383427	9.548722353	9.193554729	7.009795013	9.896660621
ALDH3A1	3.293549979	3.727844646	5.664830206	5.483919073	3.267654409	3.155047631	3.267654409	3.267654409	3.267654409	3.28308354	3.225121379	3.121118394	3.888959228	3.267654409	3.519544173	3.267654409	3.267654409	3.601612558	4.257126291	3.267654409	4.585609697	3.267654409	3.67100385	3.50156185	3.227094386	3.267654409	3.267654409	3.267654409	3.267654409	3.267654409	4.870536216	4.137704811	3.267654409	3.267654409	3.475665091	3.484084801	3.306793049	3.267654409	3.497459094	3.187307552	3.225121379	3.267654409	4.021227154	3.267654409	3.225121379	3.256949582	2.840209818	3.436581928	3.267654409
ALDH3A2	9.747611357	8.594926365	3.948370603	8.228221985	10.24230455	9.624598588	10.03714616	10.04437988	9.87628635	8.788765895	8.505558929	9.277949914	9.392777073	11.26832944	10.40532452	9.172262879	9.411103333	8.010929654	7.056616459	7.820677538	5.533448516	6.746534972	7.138165443	6.706409647	7.335292984	6.603319865	5.985345164	6.926162631	7.05990047	7.226185459	6.524482877	7.680517695	8.973549212	6.544557719	7.845862624	7.051789128	7.30978621	7.704780255	7.58187129	8.758848209	7.045597942	6.70347702	6.531202571	7.253072747	7.15617743	8.054350215	8.317193626	7.923168259	7.879368668
ALDH3B1	2.761796946	4.154203567	3.085670873	2.530001884	2.668839501	3.976243887	3.886386893	3.487633571	3.585157156	3.321399776	2.831739128	3.214589763	3.342157702	2.780162264	2.817435706	2.686543743	3.003552019	2.593436515	2.593436515	2.668839501	2.668839501	3.716205158	2.593436515	3.034436489	2.934992221	3.841640468	2.964669203	3.915738717	2.755900008	2.368487626	3.172548083	2.970348005	2.668839501	4.683540708	2.549304692	2.530001884	2.701663957	2.668839501	3.596024073	2.891814517	3.595309251	3.557384908	2.838208167	2.872948035	4.568703883	2.973860803	3.415724626	2.652187455	2.59947427
ALDH3B2	5.756323394	3.735396159	3.303895626	4.859298426	2.992751574	2.992751574	2.703416217	3.196375273	2.312811642	6.904048803	4.178265792	2.415410723	3.202360886	2.992751574	3.202360886	2.312811642	2.730743897	5.582438263	7.699737636	5.550406236	5.97884713	4.330071934	4.734790633	3.035754495	4.926099767	4.218900379	3.513708845	4.952688206	5.072929194	5.196686399	3.202360886	5.16386026	5.34807589	5.024274918	3.846846157	4.420682926	6.14077077	3.351546334	5.674318174	7.049138873	5.623496867	5.246964653	6.605512084	6.004026676	9.830648732	5.496871601	7.284730157	4.015851657	6.897333824
ALDH4A1	4.600405304	4.058633642	3.961544649	4.231178063	4.039143768	6.104953896	5.480991951	5.644630642	5.177966251	4.238393929	4.304102527	5.646947474	4.667728626	4.355607155	6.753374268	5.114521238	5.368311184	3.961544649	3.961544649	3.993455895	3.652136344	3.965470391	3.948542215	3.761909127	3.921035665	3.649844479	4.113881575	3.628657634	3.864550859	4.115188013	4.564186371	3.961544649	4.049644608	5.43477113	3.961544649	3.55446045	3.961544649	3.961544649	3.869372137	3.939828392	3.961544649	3.960796836	4.206954449	3.669795648	4.81421568	3.880367745	3.90408342	4.274740105	4.139102642
ALDH5A1	4.380929684	2.858492248	3.396247386	3.057130269	4.290396152	4.821354183	4.897435656	4.458766632	4.629344049	3.092268619	4.010432736	4.598797782	3.215295558	5.642517941	5.230337152	3.739708225	4.199006627	2.664491417	2.877463226	2.831297452	2.831297452	3.389450398	2.858492248	4.625746	3.092268619	3.178492528	2.864424946	2.789718902	3.050690069	3.307867114	2.831297452	2.859902533	3.38699975	3.050767235	4.632606749	3.050690069	2.831297452	3.138145997	3.092268619	4.554552685	3.352988756	3.364758013	3.012981187	3.356512328	3.302352695	2.804816656	3.12378913	4.042204797	3.061663009
ALDH6A1	8.16993591	3.523197789	3.240529607	4.32631645	8.96036083	8.585883579	8.050740535	7.628309929	9.365465373	7.448703777	6.271382151	8.982332787	8.02256356	8.542821832	8.453423708	8.260253152	8.813590915	4.903059945	4.32631645	4.907762516	4.30970812	4.343186067	4.531167059	4.30970812	4.307503412	4.30970812	4.096225338	4.40585705	4.305840972	5.783805378	3.40670982	3.608409427	6.35975318	3.729991433	2.933483605	6.063605294	4.600826146	5.450242064	4.533365796	4.935789043	4.298716288	4.32631645	5.571960234	4.630418716	5.274264151	5.034482006	4.491934077	5.953899805	5.333108347
ALDH7A1	6.956060545	5.360742964	5.198972892	7.1083452	6.791617726	6.942070149	7.598780473	6.99283341	8.136008997	6.035085885	6.938592705	7.708343583	6.229758958	7.499511974	7.010024249	6.727008521	6.830334056	6.015466265	6.508801337	5.899995025	6.681430648	8.226007917	6.922403889	4.953525697	6.958167665	7.34192293	5.486660607	6.429893242	6.084546506	7.245332155	5.790176934	6.376847476	5.734120436	7.304667671	6.620105463	6.068430252	7.235004214	6.357847339	6.707541497	7.505913894	7.019670427	5.383510847	6.095737882	7.946758884	8.277457256	6.522302782	6.620105463	6.531776673	7.392698114
ALDH8A1	3.214439596	2.784998207	2.566454183	3.009645651	3.214439596	2.974242816	2.63052487	2.566454183	2.976825021	2.572009043	3.214439596	2.97535959	3.278997754	2.566454183	3.160191597	3.214439596	2.983412448	2.864479336	3.905693661	3.154747886	5.575234449	3.278997754	2.566454183	3.120696581	4.41124378	3.210882982	7.31434194	2.569005557	2.959692988	6.550954459	4.513913135	6.626700094	4.520369485	2.569005557	3.214439596	3.214439596	3.086118979	6.605902634	3.80045508	4.411512315	3.618415028	4.546339943	4.314479323	8.146064006	3.876597677	4.35902125	2.925450494	3.278997754	2.912135996
ALDH9A1	11.90219045	10.85150535	10.15885774	10.72248812	12.30586318	13.2623539	12.76956727	12.35302123	13.04356482	12.58602287	11.6805088	12.54409292	12.43315881	12.77211783	13.15446602	12.52882718	12.72466418	11.23986828	11.72624161	10.83869199	10.12959358	11.19433743	11.44571132	10.86356567	11.12149527	11.60162398	9.427255575	11.7766377	11.56386783	11.66165067	10.91548584	11.29791828	12.2947722	11.27847974	9.877632293	10.63784231	9.529980937	11.52933242	11.34058783	11.84946059	11.93587584	11.15767303	10.94157388	10.16876749	10.97056406	11.42901541	10.774857	10.99535342	11.71965271
ALDOA	11.7097738	11.79245278	9.787713556	11.69096814	11.65251001	12.55375498	12.62604183	12.17239164	12.06950576	13.14717098	10.97898252	12.152463	11.28112958	12.10772725	12.30146099	12.46879847	12.29658332	12.46360533	12.05965037	12.28310532	11.72804719	13.61566666	11.20850344	11.48474859	12.12978952	12.10768833	9.626920207	13.18835141	12.38852218	12.39336461	11.78717974	11.67326024	12.87833867	12.5483718	12.19905831	11.95608623	13.08473534	12.71909063	12.60299585	12.96485612	13.06606353	12.0665564	13.50828214	13.92882807	13.4427183	12.68557554	12.23284844	14.47610507	11.95191076
ALDOAP2	2.312811642	4.292240827	3.694560221	2.507709072	2.312811642	2.312811642	2.312811642	2.312811642	2.312811642	2.312811642	2.625612711	2.312811642	3.475163448	2.312811642	2.312811642	2.312811642	2.312811642	2.336090784	2.312811642	2.547797899	3.449775811	2.312811642	2.312811642	2.312811642	2.312811642	2.312811642	3.67780244	2.472349816	2.312811642	2.312811642	2.312811642	2.408065069	2.312811642	2.312811642	2.36928098	2.312811642	2.711925874	2.312811642	2.312811642	2.312811642	2.312811642	2.312811642	2.312811642	2.312811642	2.312811642	2.312811642	2.312811642	2.312811642	2.315209724
ALDOB	2.312811642	2.312811642	2.312811642	2.312811642	2.312811642	2.312811642	2.32380124	2.312811642	2.312811642	2.312811642	2.312811642	2.312811642	2.312811642	2.312811642	2.312811642	2.312811642	2.347369942	2.312811642	2.312811642	2.312811642	2.312811642	2.312811642	2.312811642	2.312811642	2.312811642	2.312811642	2.312811642	2.312811642	2.312811642	2.312811642	2.312811642	2.312811642	2.312811642	2.312811642	2.312811642	2.312811642	2.312811642	2.312811642	2.312811642	2.312811642	2.312811642	2.312811642	2.312811642	2.312811642	2.312811642	2.312811642	2.312811642	2.312811642	2.312811642
ALDOC	8.44674489	3.437987743	3.695020754	4.741770278	7.880306106	9.504263926	9.421212248	9.363904111	8.822924455	8.050955154	7.335850972	9.760986609	8.673581492	10.21812093	9.97414471	9.363498865	9.564777656	3.052473423	3.464599354	3.686329823	4.439380799	7.401677353	4.631211085	4.94363243	4.382719308	3.437987743	3.437987743	8.628102017	7.803381602	3.437987743	4.41154603	3.736077165	6.898950349	7.508415192	4.857018853	3.437987743	3.437987743	3.052473423	4.346081213	4.03260681	4.62633755	4.50127298	3.437987743	6.185818322	3.364435858	4.139659659	3.411032495	3.607960832	4.25253926
[truncated: 20,977 more rows]
[truncated: 72 more columns]
