# Supplementary material for: Comprehensive research into prognostic and immune signatures of transcription factor family in breast cancer
Source: BMC Med Genomics. 2023 Apr 25;16:87. doi: 10.1186/s12920-023-01521-y (PMC10127334; doi:10.1186/s12920-023-01521-y)
Supplement: Supplementary file 1 — Additional file 1. R code and data. [file 12920_2023_1521_MOESM1_ESM.zip › Supplementary R code and data/DEGs/GSE42568/R code.txt]

library(limma)
library(pheatmap)

inputFile="merge.txt"       
logFCfilter=1               
adj.P.Val.Filter=0.05       
setwd("C:\\")      


rt=read.table(inputFile, header=T, sep="\t", check.names=F)
rt=as.matrix(rt)
rownames(rt)=rt[,1]
exp=rt[,2:ncol(rt)]
dimnames=list(rownames(exp),colnames(exp))
data=matrix(as.numeric(as.matrix(exp)),nrow=nrow(exp),dimnames=dimnames)
data=avereps(data)
data=data[rowMeans(data)>0,]


sampleName1=c()
files=dir()
files=grep("s1.txt$", files, value=T)
for(file in files){
    rt=read.table(file, header=F, sep="\t", check.names=F)      
    geneNames=as.vector(rt[,1])      
    uniqGene=unique(geneNames)       
    sampleName1=c(sampleName1, uniqGene)
}

sampleName2=c()
files=dir()
files=grep("s2.txt$", files, value=T)
for(file in files){
    rt=read.table(file, header=F, sep="\t", check.names=F)    
    geneNames=as.vector(rt[,1])      
    uniqGene=unique(geneNames)       
    sampleName2=c(sampleName2, uniqGene)
}


conData=data[,sampleName1]
treatData=data[,sampleName2]
data=cbind(conData,treatData)
conNum=ncol(conData)
treatNum=ncol(treatData)


Type=c(rep("con",conNum),rep("treat",treatNum))
design <- model.matrix(~0+factor(Type))
colnames(design) <- c("con","treat")
fit <- lmFit(data,design)
cont.matrix<-makeContrasts(treat-con,levels=design)
fit2 <- contrasts.fit(fit, cont.matrix)
fit2 <- eBayes(fit2)


diffSig=allDiff[with(allDiff, (abs(logFC)>logFCfilter & adj.P.Val < adj.P.Val.Filter )), ]
diffSigOut=rbind(id=colnames(diffSig),diffSig)
write.table(diffSigOut, file="diff.txt", sep="\t", quote=F, col.names=F)


diffGeneExp=data[row.names(diffSig),]
diffGeneExpOut=rbind(id=paste0(colnames(diffGeneExp),"_",Type), diffGeneExp)
write.table(diffGeneExpOut, file="diffGeneExp.txt", sep="\t", quote=F, col.names=F)


dev.off()
