# Supplementary material for: Comprehensive research into prognostic and immune signatures of transcription factor family in breast cancer
Source: BMC Med Genomics. 2023 Apr 25;16:87. doi: 10.1186/s12920-023-01521-y (PMC10127334; doi:10.1186/s12920-023-01521-y)
Supplement: Supplementary file 1 — Additional file 1. R code and data. [file 12920_2023_1521_MOESM1_ESM.zip › Supplementary R code and data/DEGs/TCGA-BRCA/diff.txt]

id	log2FoldChange	pvalue	padj
CLTA	-0.381840815	5.12455E-12	2.21177E-11
RECK	1.749789494	6.4869E-79	3.36062E-77
SPINK4	-3.652780727	1.31535E-40	2.05136E-39
TAF1L	-0.413236078	0.033154757	0.055996355
ACO1	2.036588549	1.0338E-178	5.5285E-176
PHF24	0.687726391	0.000663039	0.001431681
DNAI1	-1.337717478	4.66596E-15	2.3956E-14
DCAF10	-1.044002785	2.73663E-28	2.62577E-27
CNTFR	2.659431709	1.50582E-37	2.11227E-36
KIAA1549	-0.553448247	3.17997E-11	1.30207E-10
TRIM24	-0.504151718	1.86604E-19	1.19459E-18
CYREN	0.018465782	0.632661348	0.753066193
CALD1	0.767913513	6.11677E-20	4.00582E-19
AKR1D1	1.411111687	2.4913E-09	8.92918E-09
NUDT10	-0.259897869	0.103693997	0.158738659
SFTPA1	1.72024694	1.77657E-05	4.58261E-05
NEUROG3	-1.390598668	5.52263E-06	1.49962E-05
PLAU	-1.357770809	1.82852E-33	2.18804E-32
SRGN	0.404214573	4.95138E-05	0.000121693
CHST3	1.232422165	1.32524E-26	1.18026E-25
BICC1	0.931510207	9.28689E-19	5.75385E-18
CISD1	-0.352665052	3.76134E-08	1.23197E-07
EGR2	2.188069072	1.15389E-64	3.88623E-63
ECD	-0.207732685	2.74626E-06	7.66571E-06
P4HA1	-1.002346581	4.0198E-34	4.93533E-33
SLC25A16	0.724385875	1.98362E-25	1.68166E-24
ZWINT	-2.580658498	2.2998E-174	1.0959E-171
VPS26A	0.081501442	0.084065711	0.13115013
RBM19	-0.088264642	0.027638958	0.047341725
CIT	-1.981595628	3.3907E-114	4.3517E-112
IFT81	-0.309915644	9.96715E-08	3.14949E-07
ACADS	1.367253023	5.33462E-39	7.86835E-38
HVCN1	0.04711378	0.585671007	0.709714769
DDX54	-0.443967806	6.70095E-15	3.41237E-14
MED13L	0.115820553	0.186983772	0.269564911
CDKN2C	1.337583524	4.49616E-46	8.57377E-45
RNF11	0.470094994	1.23008E-20	8.37362E-20
RASSF8	0.453572737	1.10514E-05	2.90915E-05
BHLHE41	1.147426646	4.10036E-25	3.43383E-24
SSPN	1.640375579	2.55593E-70	1.02084E-68
ITPR2	0.50932259	6.00985E-06	1.62514E-05
CCDC91	-0.032531948	0.570856921	0.695848894
NECAB1	1.612216513	4.4564E-22	3.24622E-21
WWP1	-0.697749814	4.092E-11	1.66152E-10
ACOT9	0.314380041	3.63322E-05	9.06713E-05
PRDX4	-0.871800036	2.36926E-29	2.39504E-28
DDX39A	-1.506152162	8.51986E-83	4.92249E-81
PKN1	-0.737266528	9.9547E-25	8.20095E-24
TRIR	-0.406024464	9.19857E-10	3.39891E-09
ADGRE5	0.312781357	0.001020296	0.002154382
WDR83	-0.657555635	2.49989E-20	1.67383E-19
GIPC1	-1.020816841	3.31594E-42	5.43932E-41
ACTRT1	-0.277243452	0.684686381	0.798482787
CCDC70	-1.267784965	3.85243E-06	1.06167E-05
SPRYD7	-0.00089017	0.98614257	0.992203655
EBPL	-0.297162737	2.88974E-05	7.2884E-05
ATP7B	-1.073044196	3.01638E-18	1.82492E-17
ZC3H13	0.377637165	6.52208E-11	2.60992E-10
NLN	-0.537693596	4.79063E-20	3.15365E-19
CENPK	-1.905376588	7.61611E-98	6.67665E-96
OPTN	0.729546515	7.2528E-21	4.98804E-20
ITIH5	4.012689922	3.3917E-191	2.6328E-188
ATF1	0.115106369	0.009268439	0.017151316
TSFM	-0.647057202	8.20898E-29	8.07773E-28
NEUROD4	-2.479923412	0.003406579	0.006705049
ARHGAP9	-0.519635925	5.27297E-06	1.43418E-05
NCKAP1L	-0.216541956	0.035358513	0.059438859
MMP19	1.223306518	1.22798E-32	1.41287E-31
PFDN5	0.274588815	2.79678E-06	7.80175E-06
SPATS2	-0.85468889	3.78535E-74	1.72194E-72
ORMDL2	-0.875935522	2.32145E-49	4.95682E-48
NR4A1	1.884352615	2.42497E-36	3.23832E-35
PDE1B	1.788822646	6.26505E-76	3.01223E-74
HOXC13	-2.970988345	3.30817E-73	1.4461E-71
CDK2	-0.685913305	1.54105E-35	1.98788E-34
LRP1	1.678952879	4.62603E-68	1.72323E-66
HOXC11	-3.576329183	2.00506E-75	9.51673E-74
ATG101	-0.723921546	5.63719E-29	5.59511E-28
NFE2	-1.318178226	1.29419E-14	6.49565E-14
HOXC12	-4.094864381	4.86777E-49	1.02483E-47
IKZF4	0.360595729	1.0724E-11	4.533E-11
SMUG1	-0.588161323	1.45228E-27	1.34829E-26
TUBA1B	-0.646532267	4.85552E-26	4.23576E-25
EEF1AKMT3	0.450176168	4.52016E-18	2.71018E-17
KBTBD4	-0.125024363	0.033082408	0.05588593
SARDH	-0.899508826	1.35234E-12	6.05107E-12
DBH	-0.597663894	1.4285E-05	3.7176E-05
ATPAF1	0.234296289	1.59336E-06	4.54297E-06
STIL	-2.102876597	7.7694E-102	7.4636E-100
HJURP	-3.526335005	1.302E-207	1.5284E-204
IL13RA2	0.216649616	0.13416181	0.200382944
COL10A1	-7.119946215	0	0
AMD1	0.002826744	0.973469451	0.985862377
NDUFAF4	0.237412216	0.0006938	0.001494014
USP45	-0.024966181	0.68951218	0.802477262
PLP1	1.620742715	2.74599E-14	1.35298E-13
SERPINA7	-0.398516753	0.586796271	0.710633397
MORF4L2	-0.862757027	4.0636E-49	8.59662E-48
H2BW1	-0.693680615	0.286054589	0.391440985
RAB9B	0.868940509	1.73547E-16	9.64932E-16
NRK	-0.51151038	0.003308734	0.006522599
FAM199X	0.013314993	0.797875134	0.884367522
ESX1	-2.044296404	0.001411859	0.002928497
MAGEA9	-1.626265127	0.14594076	0.215945303
ATXN3L	-0.182318938	0.891472507
RAB9A	0.16214781	0.003310198	0.006525108
METTL8	-0.119848967	0.013191554	0.023866889
TTC21B	0.431503426	5.48533E-11	2.209E-10
NMI	-0.44211045	1.17071E-08	3.99943E-08
TNFAIP6	-0.473061731	4.57924E-06	1.2535E-05
ACVR1C	5.214422506	8.8839E-217	1.3361E-213
BAZ2B	0.60546247	1.45429E-17	8.50349E-17
SLC36A1	-0.404218744	1.54735E-08	5.23633E-08
LPGAT1	-0.271970326	5.24667E-05	0.000128518
BATF3	-0.027663112	0.788621825	0.878318821
G0S2	4.062823327	1.6268E-118	2.3165E-116
KCNJ2	1.364634313	3.61625E-33	4.25949E-32
RAP2C	-0.962035542	6.94866E-32	7.74132E-31
EXOSC9	-0.252151404	2.43384E-08	8.09621E-08
PLA2G12A	-0.097266838	0.124431473	0.187414343
B9D2	-0.47675396	9.77546E-12	4.14368E-11
COQ8B	-0.551763693	5.63344E-22	4.08015E-21
PFKFB2	-0.550540521	1.49602E-08	5.06581E-08
C4BPA	1.923617794	1.1353E-12	5.10554E-12
C4BPB	0.199707544	0.32872371	0.44131816
RAB38	-0.763730705	2.5732E-07	7.86954E-07
GPR83	0.324744355	0.068540672	0.108732464
AGO2	-0.188337938	0.033213748	0.05608418
MXD4	0.171660217	0.008830857	0.016393885
CKS2	-2.653585608	4.0102E-177	2.0105E-174
DAW1	1.187192362	0.000751378	0.001611656
ACSL3	-0.099095349	0.204852477	0.29217461
CHPF	-1.435710824	9.86592E-69	3.75061E-67
DNPEP	-0.475951586	1.43571E-19	9.25625E-19
INHA	-1.823585849	1.01703E-27	9.50992E-27
MOGAT1	2.270280999	1.0229E-21	7.33571E-21
OBSL1	-0.067900216	0.422232566	0.545609047
FAM124B	1.276287327	7.3826E-39	1.08458E-37
SLC12A4	0.950337992	3.39203E-51	7.69692E-50
ENKD1	-0.096967787	0.275889716	0.379328655
MC3R	-0.067684353	0.883368662	0.938648871
GCNT7	-0.331110695	0.020591773	0.036108754
CTCFL	0.35725218	0.176226884	0.255557656
FAM210B	0.324272705	2.91953E-07	8.88187E-07
PI3	0.300916299	0.318009186	0.429184435
FAM209A	0.079218742	0.505400916	0.632179226
SNX21	0.863895465	5.56498E-36	7.30782E-35
SLPI	0.157541741	0.483165569	0.609546045
WFDC3	-1.09052608	1.43381E-17	8.38783E-17
TTPAL	-0.235834954	2.60782E-06	7.29449E-06
PREX1	-1.074167007	4.69525E-18	2.81306E-17
KCNS1	1.088693202	2.49521E-06	6.99373E-06
SLC12A5	-1.870481079	2.58483E-32	2.93403E-31
ARHGAP40	0.603774597	0.020764889	0.036393758
SDC4	-0.196814044	0.017152218	0.030491706
NCOA3	-0.27300236	8.59861E-05	0.000205744
PIGT	-0.799058374	4.2791E-29	4.27449E-28
SEMG2	-2.014387809	0.001578877	0.003252919
MATN4	0.539959231	0.02001181	0.035166072
NCOA5	-0.366548732	7.41692E-27	6.67967E-26
VAPB	-0.015403789	0.801984389	0.887626574
PARD6B	-2.183434025	1.90024E-48	3.91334E-47
ATP5F1E	-0.547046027	2.53E-14	1.24886E-13
CHD6	0.045064936	0.507875767	0.634587593
PLCG1	0.037931269	0.479058563	0.605052499
TOX2	0.305991428	0.013009037	0.023549062
SRSF6	-0.04626809	0.259456469	0.359756617
GDAP1L1	-1.043913614	9.44466E-08	2.99008E-07
GTSF1L	-2.045111492	5.2974E-15	2.71343E-14
ARFGEF2	-0.286025131	0.000192845	0.000443697
ZNFX1	-0.261365274	6.44055E-05	0.000156125
ZNF831	-0.20925775	0.208247302	0.296349087
EDN3	2.391429328	3.57595E-15	1.84938E-14
CSE1L	-0.844590795	6.19792E-37	8.48871E-36
TMEM189-UBE2V1	-0.035388128	0.856426342	0.922414389
RAB22A	-0.385993623	2.29737E-12	1.01262E-11
PTGIS	2.013981733	1.28587E-56	3.44386E-55
STAU1	-0.50646944	3.62807E-26	3.18112E-25
CDH26	0.187428354	0.140948156	0.209330151
SNAI1	-0.030581121	0.767589143	0.862478236
MOCS3	-0.725395044	1.09601E-35	1.42142E-34
STX16	-0.011930447	0.839323184	0.912108589
PMEPA1	-0.092845493	0.322408445	0.434184163
RNF114	-0.472448565	3.47792E-16	1.90492E-15
ANKRD60	-0.015136542	0.988221301
DDX27	-0.548202158	1.56357E-24	1.27653E-23
RBPJL	-1.222668173	1.53797E-08	5.20529E-08
SEMG1	-1.221870937	0.11830819	0.178925198
C20orf85	-4.805859403	1.02201E-25	8.78656E-25
BCAS4	-2.025790497	5.1507E-78	2.61215E-76
KCNK15	-2.495170677	2.2861E-50	5.03778E-49
TP53TG5	-0.261007073	0.005951174	0.011326693
PCK1	4.913124749	5.79965E-78	2.93507E-76
ZBP1	-1.814227534	2.13546E-29	2.16142E-28
NEURL2	0.477053747	3.69154E-09	1.30907E-08
MAGEA10	-3.395535157	1.27175E-09	4.65981E-09
MTRR	-0.210699696	0.001368419	0.002843788
FASTKD3	-0.554269657	2.19967E-30	2.31755E-29
PEPD	0.38633698	1.10831E-10	4.37508E-10
CHST8	-1.889950511	1.98029E-17	1.15114E-16
IQSEC2	-0.554435135	2.25237E-13	1.05255E-12
VAMP7	-0.069389847	0.170840008	0.248727588
IL9R	-2.108130386	1.97435E-47	3.92489E-46
XG	1.819428753	2.46423E-47	4.88059E-46
STAMBP	-0.194916039	8.02194E-08	2.55462E-07
NAGK	-0.640602238	1.62544E-31	1.78606E-30
MCEE	0.07142482	0.174404071	0.253244626
PAIP2B	0.67531491	7.65708E-13	3.48153E-12
SNRNP27	0.062176127	0.101695189	0.155931758
MPHOSPH10	-0.358534636	1.80422E-15	9.5004E-15
IL17C	-2.713359855	1.30812E-23	1.02486E-22
ATP8A1	0.777325882	1.02117E-11	4.32248E-11
USP22	0.081110866	0.232309574	0.326259744
POF1B	-0.210100356	0.299292804	0.40725958
HIF3A	3.708403934	7.08279E-80	3.82153E-78
ZNF576	-0.191697331	3.81832E-05	9.50591E-05
IRGC	-0.53868765	0.04211355	0.069816435
ZNF45	0.196675177	0.000259765	0.000589772
LYPD3	-1.090250242	5.10389E-18	3.04953E-17
PSG8	0.396445108	0.321490694	0.433166409
CEACAM8	1.129201643	3.48618E-06	9.63883E-06
NDP	-1.842783144	3.84166E-14	1.8784E-13
USP9X	0.00786362	0.892817063	0.943396165
CRISP2	-0.403010379	0.225046244	0.317021093
F13A1	1.351367237	1.65148E-22	1.22639E-21
GRM4	-5.367048845	2.1871E-145	5.3431E-143
TRERF1	-1.022628015	4.15909E-27	3.78605E-26
PACSIN1	-2.698536232	9.546E-116	1.2869E-113
BTN2A2	-0.249969756	0.000211603	0.000484861
SIRT5	0.006397174	0.902928985	0.948596761
MRS2	-0.257595336	3.5637E-08	1.16955E-07
WRNIP1	-0.604770269	3.9346E-33	4.62316E-32
RRP36	-0.691883802	8.51651E-40	1.28942E-38
BTN1A1	1.763318005	1.64413E-21	1.16795E-20
SNRPC	-0.840281314	5.59593E-43	9.48982E-42
SLC17A3	0.057154854	0.825485289	0.903763304
SLC17A1	-0.637192741	0.179629431	0.259974898
SERPINB6	0.028190064	0.673862456	0.789262481
XPO5	-0.790947297	7.32356E-33	8.52814E-32
ABCC10	-0.361966025	7.00169E-12	2.99562E-11
H1-3	-3.001074463	3.90653E-44	6.91479E-43
PEX6	-0.2500397	0.002009421	0.004083668
NQO2	0.143605411	0.033419746	0.056408274
AL365205.1	-0.268483309	0.001383489	0.002873617
OARD1	-0.039764609	0.426799055	0.550386777
UNC5CL	-0.957264069	1.83099E-14	9.12046E-14
AARS2	-0.334633685	2.80686E-10	1.0782E-09
H1-1	-2.786760764	3.65969E-10	1.3928E-09
ZNF391	0.933856453	1.03013E-17	6.06014E-17
RPS10	-0.024957639	0.736011233	0.839779726
MOCS1	2.165770313	3.4694E-157	1.0704E-154
H2BC11	-2.588347281	3.22805E-64	1.07071E-62
MED20	-0.47399864	2.03442E-17	1.18167E-16
OR2B6	-4.574270457	1.0236E-107	1.1351E-105
TBCC	-0.530505326	2.13724E-19	1.36529E-18
SPDEF	-1.527946672	4.16145E-24	3.33415E-23
TCP11	-0.33909308	0.128521109	0.192940015
MAD2L1BP	-0.62907974	1.06869E-40	1.67482E-39
APOBEC2	0.610975968	2.67354E-05	6.76758E-05
KLHDC3	-0.14225119	0.036622592	0.061405103
GNMT	-0.649707582	0.000137856	0.000322372
DNAH8	-1.868985716	4.31569E-23	3.29901E-22
TREM1	-1.197454192	2.9055E-16	1.59794E-15
MEA1	-0.714345592	1.15799E-32	1.33521E-31
KLHL31	3.864281568	1.7595E-201	1.8017E-198
COL21A1	0.58440285	3.2639E-05	8.18791E-05
CDKN1A	0.419766653	1.55185E-05	4.0252E-05
SOX4	-0.886626583	2.34506E-31	2.55983E-30
GLO1	-0.724816499	3.69259E-34	4.54287E-33
CPNE5	-0.583052448	9.23911E-07	2.69589E-06
KCNK17	-0.073711968	0.702123359	0.81286938
RREB1	0.038369699	0.432909716	0.556819681
SSR1	-0.34354484	2.93562E-11	1.20468E-10
RIOK1	-0.245725099	0.000174187	0.000402946
NRN1	2.241356239	1.84124E-82	1.05369E-80
SLC35B3	-0.217523493	7.96804E-07	2.33804E-06
RPP40	-0.654270089	1.46198E-17	8.54738E-17
ATXN1	-0.098114944	0.169795618	0.24742411
NUP153	-0.03710567	0.573337331	0.698147431
DEK	-0.265236604	0.000999145	0.002112408
EEF1E1	-0.629356811	4.31528E-25	3.60879E-24
CRISP1	-2.553105703	1.19742E-11	5.04723E-11
RUNX2	-1.355959413	1.33554E-38	1.94014E-37
OPN5	-0.112384748	0.695920419	0.807747689
GCM2	-0.241729825	0.438511699	0.562791761
LRRFIP1	-0.210092789	5.33734E-05	0.000130619
RAB17	-1.017905425	4.80306E-22	3.49029E-21
CXCL6	0.73072912	0.004349142	0.00843811
EREG	0.323117174	0.240567896	0.33657127
TRIM51	-1.420859776	0.032574035	0.055089014
MYRF	-0.426142868	0.001402544	0.002910556
SCGB1D2	-1.056197815	0.00057583	0.001252363
SCGB2A1	-1.243873359	1.53625E-06	4.39053E-06
AHNAK	1.513917385	1.11385E-75	5.32346E-74
EMC3	0.054359105	0.326686453	0.439158863
SSUH2	-0.074082949	0.512560505	0.639097178
WNT1	0.55734374	0.001346556	0.002799925
SH3TC1	-0.501656326	2.81721E-10	1.08193E-09
CNOT1	0.129686468	0.058609617	0.094355699
LRRC29	0.174580644	0.026638936	0.045760743
BBS2	0.662791642	2.06367E-38	2.97544E-37
MT1G	-1.209114239	4.40263E-10	1.66371E-09
MT2A	0.053192974	0.660495827	0.777609468
C16orf70	-0.307518843	4.02821E-09	1.42405E-08
GOT2	-0.80287621	6.95994E-33	8.11847E-32
DOK4	0.148195499	0.038305625	0.063990737
PIWIL1	-1.08026412	1.18728E-08	4.05288E-08
GPR18	-1.422751016	9.51153E-19	5.88773E-18
CLYBL	0.762524805	1.93028E-22	1.42924E-21
TMTC4	-0.697150196	4.56278E-22	3.32019E-21
RAP2A	0.000324452	0.996560565	0.998095203
SLC10A2	-0.273812888	0.740330558	0.84265039
ABCC4	-0.509618881	0.000153224	0.000356681
EFNB2	0.596745215	1.13395E-10	4.47299E-10
SOX21	0.028945262	0.903241091	0.948713172
TM9SF2	-0.310280935	5.08295E-08	1.64758E-07
HROB	-0.72690764	3.21508E-18	1.94269E-17
KIF25	1.962891855	3.193E-35	4.08161E-34
IRF1	-0.711209828	5.85157E-16	3.16645E-15
UPF3B	-0.379402107	6.14635E-10	2.30006E-09
RNF113A	-0.496540164	3.58378E-20	2.37674E-19
SEPTIN6	-0.382990102	1.28145E-07	4.01496E-07
TMEM255A	2.240864436	4.55212E-85	2.79801E-83
NDUFA1	-0.424164634	3.1087E-10	1.1895E-09
AMELX	-1.758032647	0.008331072	0.015524754
DMAC2L	0.413828295	1.27899E-17	7.49851E-17
BMP4	0.282031577	0.053841751	0.087293103
PTGER2	0.214262316	0.147235432	0.217660242
FAM193A	-0.017628605	0.64155613	0.760868718
GRK4	0.070319522	0.152848515	0.225052569
SOX9	0.170474615	0.148810648	0.219813358
TEKT3	-0.307884921	0.026113065	0.044935984
MYH2	1.109552365	3.83544E-08	1.25539E-07
HS3ST3B1	-0.458844401	1.64752E-05	4.263E-05
SLC25A35	-0.682523603	1.15891E-14	5.83188E-14
MRPS7	-0.562546308	7.43598E-19	4.63034E-18
GGA3	-0.104273832	0.033193568	0.056052069
ARMC7	-0.709638443	3.03188E-33	3.5861E-32
NUP85	-0.642711971	2.45138E-29	2.47389E-28
SLC25A19	-1.00157475	8.34394E-44	1.45763E-42
MIF4GD	-0.469504838	8.1414E-14	3.89686E-13
NT5C	-0.487128487	1.03294E-08	3.54513E-08
MSTO1	-0.322946394	2.08118E-08	6.96785E-08
C1orf61	0.575653724	0.001664654	0.003420126
TTF1	0.131568393	0.000431755	0.000955028
GTF3C4	-0.276013773	2.05613E-06	5.80635E-06
DDX31	-0.33463736	5.77569E-17	3.28845E-16
BARHL1	-1.269562903	1.96785E-05	5.05599E-05
KIR2DL1	0.234703076	0.328110395	0.44069146
PPP1R12C	0.179302619	0.011333647	0.020712362
MBOAT7	-1.438442139	5.84235E-86	3.70951E-84
SRMS	-2.357507921	9.179E-68	3.38778E-66
OPRL1	-0.606398343	3.97577E-11	1.6161E-10
SLC2A4RG	-0.745872831	1.08591E-18	6.70375E-18
NPBWR2	-0.220709926	0.823680373	0.902652471
FNDC11	-1.131783028	1.42056E-17	8.31333E-17
BHLHE23	-0.058883452	0.949073272
PPDPF	-1.185117054	5.41391E-41	8.54577E-40
IL1B	0.58111589	6.54208E-06	1.76193E-05
PLGLB2	0.013966525	0.921582421	0.958941448
IL37	-1.346094389	9.23509E-09	3.1809E-08
CHCHD5	-0.819321774	7.34846E-24	5.81784E-23
PAX8	-0.105735267	0.447376703	0.572124832
INSIG2	-0.020432543	0.72924807	0.83471475
POLR1B	-0.341755192	1.73496E-10	6.76169E-10
CCDC93	0.478848727	2.10853E-20	1.41671E-19
PSD4	-0.610732474	9.74591E-21	6.65698E-20
SLC25A23	0.166640256	0.006944504	0.013098134
PSPN	-0.186805483	0.001926813	0.00392457
GTF2F1	-0.264293385	1.34441E-07	4.20563E-07
ALKBH7	-0.56926489	8.47033E-10	3.13898E-09
CLPP	-0.767737515	7.96912E-30	8.21809E-29
TNFSF9	-0.120407613	0.371754221	0.489796796
GRIA3	0.734029928	1.83959E-05	4.73934E-05
THOC2	-0.211124881	5.99048E-06	1.62008E-05
MED1	-0.622054762	1.17122E-07	3.68254E-07
RPL23	0.096184566	0.254418117	0.353635671
AC046185.1	-0.011755894	0.997888914
ATG4C	0.277131413	6.93504E-10	2.58596E-09
CD70	0.013798323	0.930753241	0.963650467
C3	1.098268386	7.81793E-20	5.10323E-19
SH2D3A	-0.388410168	1.29565E-06	3.72791E-06
TRIP10	0.578269856	2.05396E-17	1.19272E-16
GPR108	0.011418785	0.804303717	0.889281382
TNFSF14	0.114843807	0.392542527	0.51276761
FOSB	3.405772067	6.00053E-70	2.3691E-68
OPA3	-0.036894238	0.366186549	0.483595723
SNRPD2	-0.56825441	5.12605E-18	3.06239E-17
RTN2	-0.390860319	0.00012397	0.000291174
EML2	-0.715827848	1.04392E-19	6.7675E-19
VASP	-0.577819836	2.50792E-25	2.1172E-24
SYMPK	-0.495672054	2.60878E-23	2.01436E-22
GPCPD1	0.561160136	1.0343E-12	4.6627E-12
SDCBP2	-0.630596042	6.54902E-07	1.93714E-06
PANK2	-0.101846706	0.013698848	0.024718147
TGM3	-2.319726757	9.20255E-25	7.58781E-24
GNRH2	-0.400462215	0.002753693	0.005486411
DEFB126	-3.370015172	1.57687E-06	4.5002E-06
FOXA2	-1.333202233	0.001393038	0.002891827
CD93	1.023577111	5.88115E-35	7.44863E-34
GZF1	-0.300189655	4.55826E-09	1.60483E-08
PAX1	-3.175291318	3.44667E-38	4.92522E-37
NAPB	-0.255798615	0.002671276	0.005333245
CST8	-0.500052052	0.253519857	0.352570396
NKX2-4	-0.448893286	0.433827513	0.557761675
CENPB	-0.461798102	1.74151E-14	8.68916E-14
PSMF1	-0.234675061	7.95031E-08	2.53281E-07
NKX2-2	-5.687098886	5.00626E-42	8.15092E-41
DTD1	-0.165443282	0.027603089	0.047287691
CSTL1	-3.085992495	1.25484E-20	8.53733E-20
RBCK1	-0.496019242	1.37239E-16	7.66157E-16
TMX4	0.539873337	1.26131E-11	5.31098E-11
CST11	-1.86711882	3.42032E-06	9.46487E-06
STK35	-0.439324597	7.12526E-17	4.0344E-16
SNRPB	-1.264383327	8.16865E-74	3.67765E-72
NRSN2	-1.01419567	2.25467E-52	5.31665E-51
AP5S1	-0.317698224	5.88427E-12	2.53013E-11
RRBP1	-0.676211064	8.25433E-21	5.65904E-20
BMP2	2.158786186	8.12876E-46	1.53601E-44
ZNF133	0.23463725	8.33895E-05	0.000199829
FLRT3	-0.297078653	0.113982878	0.172970769
OVOL2	-0.987699369	2.61718E-33	3.10474E-32
PCSK2	-1.459677282	2.20015E-05	5.62549E-05
GFRA4	-0.388400343	0.362982296	0.479960765
MKKS	-0.017174272	0.701404666	0.812447745
BFSP1	-0.47667291	3.22063E-06	8.92973E-06
DSTN	-0.021152056	0.712657099	0.82148329
LAMP5	-2.956316217	2.2624E-102	2.2131E-100
SNRPB2	-0.576328843	7.98284E-22	5.74716E-21
MGME1	-0.307334965	9.72097E-09	3.34227E-08
LRRN4	-0.551945631	0.005545727	0.010599029
TBC1D20	0.117820284	0.005316658	0.010190772
ITPA	-0.860687966	3.73047E-38	5.32602E-37
TCF15	1.627065108	1.91438E-24	1.55582E-23
OTOR	-3.144518394	8.6101E-33	9.99968E-32
MCM8	-0.593731799	1.91946E-16	1.06514E-15
BANF2	0.387542247	0.232158458	0.326085577
TMEM74B	-0.639017536	3.36326E-06	9.31233E-06
FAM110A	-1.492999146	4.42063E-68	1.65055E-66
SIRPD	-0.305259931	0.088027922	0.136770655
MRPS26	-0.925617723	7.49372E-35	9.43883E-34
DEFB129	-0.082484387	0.971607433
S1PR4	-0.637999479	1.97715E-05	5.07825E-05
NCLN	-0.777742497	5.38767E-36	7.08077E-35
CITED1	1.739335058	2.38045E-15	1.24461E-14
HNRNPR	-0.257450206	4.60755E-14	2.23789E-13
ZNF436	0.516967148	3.63354E-19	2.29585E-18
MAX	-0.18499316	3.96169E-06	1.09053E-05
CHURC1-FNTB	0.720875375	2.80944E-08	9.29872E-08
ARMCX5	0.098504599	0.042644767	0.070609535
GDF5	0.453521071	0.036672879	0.061478671
MMP24	0.653177184	1.22154E-06	3.52439E-06
NECAB3	-1.40298589	2.62316E-50	5.75684E-49
ID1	1.15969661	2.34262E-23	1.81204E-22
RALY	-0.740519483	9.29524E-38	1.31268E-36
DYNLRB1	-0.659530701	2.70408E-21	1.89794E-20
C20orf173	-0.843637278	0.020318549	0.035663426
EIF2S2	-0.522184418	7.64049E-22	5.50481E-21
ERGIC3	-0.511180033	3.82994E-18	2.30669E-17
ROMO1	-1.176842156	5.34859E-32	5.99201E-31
FAM83C	-0.027236496	0.945102464	0.971339613
BPIFB1	-3.375048399	1.11757E-42	1.87409E-41
CEP250	-0.80219875	1.3722E-33	1.64938E-32
PLAGL2	-0.377650039	4.59348E-12	1.99005E-11
MMP24OS	-0.11147005	0.174188593	0.252967671
GRPR	-1.313034139	3.19435E-08	1.05293E-07
KDM5C	-0.403052535	1.353E-22	1.00973E-21
AMOT	0.636360534	5.23856E-10	1.96816E-09
TMEM115	-0.238395487	1.02663E-05	2.71065E-05
PSMB2	-0.540616818	1.52533E-20	1.0325E-19
AGO3	0.425134912	4.57581E-13	2.10359E-12
UROD	0.264232144	9.10757E-07	2.65912E-06
ST3GAL3	0.949310083	4.0834E-50	8.92488E-49
TMEM53	0.029109012	0.630446893	0.751247816
HECTD3	0.245919173	3.95916E-08	1.29394E-07
KLC1	0.107236681	0.058210134	0.093759616
XRCC3	-0.458624026	4.73572E-11	1.9153E-10
TUBGCP3	0.047801774	0.414791377	0.537291869
MCF2L	-0.162556107	0.040444632	0.067239602
F10	2.553286456	1.1156E-105	1.18E-103
PCID2	0.009710785	0.848304322	0.917279436
PROZ	-2.123315885	3.62917E-31	3.92859E-30
SLURP1	-2.87530139	2.49196E-21	1.7529E-20
LRFN3	-0.51654186	2.67162E-19	1.69899E-18
IGFLR1	-1.000665322	5.26366E-30	5.46675E-29
CAPNS1	-0.208602613	0.000134105	0.000314043
PDCD2L	-0.782467132	1.22058E-26	1.08907E-25
GPR42	1.741182947	8.01964E-13	3.64088E-12
RBM42	-0.675021728	2.01692E-21	1.42625E-20
KIRREL2	-2.011811438	8.00044E-17	4.5209E-16
UBA2	0.252813579	4.68546E-06	1.28133E-05
FFAR2	-0.91110768	2.26687E-07	6.96101E-07
HCST	-0.307418961	0.015375632	0.027527655
FFAR1	-0.280596378	0.255410585	0.354840963
COX6B1	-0.616990015	2.87126E-17	1.65554E-16
KRT36	-1.041333243	1.66616E-11	6.95664E-11
THRA	0.871875506	5.77415E-25	4.79797E-24
CCR7	-1.776439935	9.34171E-29	9.16798E-28
NR1D1	0.656945536	9.29236E-12	3.94481E-11
FRMD8	-0.473214786	9.62816E-17	5.42096E-16
PRDX5	-0.494135813	4.27762E-10	1.61863E-09
BCL2L12	-1.262432911	1.81401E-51	4.16331E-50
IRF3	-0.588695825	2.15026E-15	1.12781E-14
PRMT1	-0.589033954	1.7021E-21	1.20789E-20
RRAS	0.804798029	2.22383E-22	1.64104E-21
PRRG2	-0.761135754	6.3856E-19	3.98659E-18
SCAF1	-0.717509839	3.78884E-29	3.79341E-28
PRR12	-0.473914414	2.8869E-16	1.58808E-15
TSKS	1.467248429	6.69228E-21	4.60781E-20
FLRT1	-0.662651425	5.71879E-07	1.70076E-06
ASL	-0.545834995	1.78081E-15	9.37917E-15
SBDS	0.832725547	8.12226E-79	4.20331E-77
CSN1S1	3.501755129	2.50871E-16	1.38446E-15
STATH	0.270051212	0.737365702	0.840687384
HTN1	-2.714419733	0.000370801	0.000826315
STAT5A	1.438081064	2.96554E-70	1.18346E-68
WNK4	-1.375005506	8.5702E-12	3.64595E-11
BECN1	-0.118926029	0.036988353	0.061951469
PRKCG	-1.087299346	4.06642E-08	1.32756E-07
TRAP1	-0.438539397	7.45904E-14	3.57951E-13
GLIS2	-0.909153046	6.16832E-26	5.35189E-25
NSRP1	-0.010178943	0.860673285	0.924960004
DNAJC8	0.075514971	0.041176288	0.068354457
AHDC1	0.357770965	1.70057E-08	5.73184E-08
IFI6	-2.884373991	9.93604E-73	4.29651E-71
DACH2	0.379508069	0.061793914	0.099001913
ZNF384	-0.054403339	0.329983643	0.44276263
EMG1	-0.410352146	9.10462E-12	3.86842E-11
SSX1	-4.392491545	3.29999E-10	1.25959E-09
UXT	-0.098419564	0.084807956	0.132198778
CFP	1.351083108	3.60295E-25	3.02359E-24
ELK1	-0.556070182	6.25367E-35	7.90795E-34
TIMM17B	-1.19079554	1.21857E-61	3.74266E-60
PCNX4	0.080295254	0.117634795	0.177990676
ATG14	0.449001174	1.97302E-23	1.53182E-22
KTN1	0.053967194	0.360784402	0.477523667
SIX1	-0.954825252	1.00526E-08	3.45358E-08
RHOJ	1.570044459	3.76368E-78	1.91276E-76
DLGAP5	-3.301821616	7.4902E-182	4.3962E-179
L3HYPDH	0.752794684	5.68393E-34	6.93073E-33
HSPA2	-0.777209737	3.05268E-08	1.00726E-07
ZBTB1	0.345905161	5.30632E-14	2.56743E-13
TRMT5	0.248351184	4.73048E-10	1.78354E-09
SGPP1	0.317391926	0.000670905	0.001447173
PLEKHG3	-0.108946572	0.068775441	0.109072542
PZP	0.752923275	1.63803E-05	4.2389E-05
PRDM7	0.220964001	0.276606868	0.380173497
RHOT1	0.139917619	0.016233857	0.028957529
EVI2A	-0.546231625	8.64654E-09	2.9833E-08
OMG	0.502755554	0.001682038	0.003454074
WDR60	0.097112927	0.072972656	0.115170497
AIF1L	0.838267415	1.55359E-09	5.65676E-09
FAM78A	-0.292197373	0.001675636	0.003441662
NUP214	0.026865906	0.438560679	0.562839614
CTAG2	-2.842386626	4.72944E-05	0.000116524
AVPR2	2.761000552	2.25004E-81	1.25773E-79
SLC10A3	-0.334891925	4.35545E-08	1.41922E-07
MAP2K2	-0.45992184	1.08974E-12	4.90525E-12
HNRNPH2	-0.157392066	0.000807993	0.001726856
ARMCX1	0.411598824	6.14998E-06	1.66116E-05
TMEM35A	1.556831371	1.07076E-22	8.02581E-22
NXF5	-0.882771194	7.48778E-06	2.00507E-05
TIMM8A	-0.465930488	1.95593E-14	9.72268E-14
ZC4H2	0.483126709	2.30926E-05	5.89009E-05
CANX	-0.311669668	1.24185E-08	4.23165E-08
INTS11	-0.353662569	6.04664E-11	2.42753E-10
RGS13	0.371743451	0.015753753	0.028160624
IPPK	-0.741129595	1.15603E-27	1.07783E-26
ZNF484	0.066302053	0.389815854	0.50988062
OMD	0.890935407	9.61536E-09	3.30738E-08
FGD3	-2.044369163	6.19987E-48	1.25849E-46
HIVEP3	0.090689813	0.20365258	0.29067859
PPCS	-0.337887844	5.98759E-13	2.73744E-12
EDN2	-2.52315481	1.20552E-50	2.67739E-49
BCL11B	-0.325552589	0.032976347	0.055712627
COX7C	-0.182266235	0.002678912	0.00534738
TRAF2	-1.196385311	4.58136E-75	2.14695E-73
ABHD8	-0.592590409	1.3E-16	7.26923E-16
MASP1	3.583555494	1.29021E-78	6.62704E-77
ATP13A4	1.036237042	8.27978E-07	2.42656E-06
PLAAT1	-0.978582746	4.26516E-08	1.39093E-07
HELB	-0.25529252	0.001448497	0.002999064
RAP1B	0.231023516	8.01016E-06	2.13829E-05
IL22	0.088664636	0.82179798	0.901294195
TSPAN8	-0.275033459	0.319904777	0.431355648
BEST3	-0.742796303	0.000177913	0.00041111
RAB3IP	-0.871682537	7.3162E-24	5.79421E-23
PTPRB	1.873197737	5.47807E-86	3.48281E-84
DYRK2	-0.397361578	2.86402E-09	1.02217E-08
YEATS4	-0.696825071	2.1102E-21	1.49046E-20
TAS2R3	0.241796874	0.307354419	0.416721229
TAS2R4	0.37944661	0.001813335	0.003706927
TAS2R5	0.607327375	5.85594E-08	1.88758E-07
CRYGN	0.882263757	2.58559E-11	1.06504E-10
LRRC61	-1.079679772	1.93824E-48	3.98648E-47
TRPV5	-0.077698842	0.676718889	0.791627211
IDUA	-0.59080781	4.30441E-11	1.74482E-10
FGFRL1	0.49871863	1.17463E-08	4.01111E-08
TMEM175	-0.223384336	0.000727558	0.001563141
AUNIP	-2.219898509	2.27729E-96	1.90611E-94
PIN1	-0.576812122	5.4367E-15	2.783E-14
FBXL12	0.188109964	1.41858E-05	3.69345E-05
EMC1	-0.10471945	0.024799439	0.04284705
PLA2G5	1.340785947	1.78818E-23	1.39123E-22
UBR4	0.228265212	4.64443E-05	0.0001145
HP1BP3	0.275930405	8.08444E-09	2.79397E-08
ADGRE2	-0.102880617	0.330060549	0.442816439
SIN3B	0.057627391	0.2508489	0.349229271
OR7A10	0.089900441	0.971955346
SLC35E1	-0.361909563	1.22892E-14	6.17902E-14
EPS15L1	-0.645027979	2.99727E-38	4.29451E-37
KLF2	1.519435282	1.30388E-45	2.44271E-44
OR7C2	0.100976885	0.93540229
OR7C1	1.501621707	2.19595E-12	9.6898E-12
F2RL3	-0.550734263	4.41848E-07	1.32585E-06
UQCR11	-0.427240771	1.06937E-09	3.93625E-09
GFER	-1.177795981	9.68813E-57	2.60486E-55
SYNGR3	-3.178221535	4.0173E-100	3.72536E-98
PKMYT1	-3.994028849	4.2569E-258	2.0488E-254
WFIKKN1	-1.447619826	7.42087E-28	6.98516E-27
WDR24	-1.026732713	1.30929E-48	2.71025E-47
FBXL16	-2.024510499	2.08211E-46	4.00352E-45
CHTF18	-1.828492248	1.0536E-76	5.18483E-75
GNG13	-5.999128065	7.7626E-112	9.4343E-110
MACF1	0.323201411	1.29389E-05	3.38199E-05
SMARCA4	-0.955982165	1.85168E-67	6.75644E-66
KDM4B	-1.150126698	1.9868E-34	2.46891E-33
TICAM1	-0.384632469	1.42447E-12	6.36438E-12
METTL25	0.358457872	1.75078E-09	6.3426E-09
IL17B	2.05957805	3.18057E-25	2.67425E-24
EMC6	-0.804403344	3.7218E-17	2.13521E-16
OR1E2	0.575588521	0.473788508	0.599529193
METTL16	0.293172078	4.0725E-11	1.65416E-10
TUBA4A	-0.337310507	0.005915219	0.011261825
VIL1	-2.435169609	3.25816E-24	2.62398E-23
AAMP	-0.359007229	1.08985E-12	4.9053E-12
PNKD	-0.999363998	8.6952E-43	1.4622E-41
TNFRSF19	-0.331985237	0.006337772	0.01201214
RNF6	-0.058318434	0.297714474	0.405455791
ECHS1	0.421952802	2.72655E-10	1.04803E-09
ZNF835	0.503398481	9.44144E-05	0.000224882
AKAP9	-0.201829655	0.021022723	0.036797411
GNG11	2.171106286	2.373E-132	4.6426E-130
SEM1	-0.818095711	4.11352E-29	4.1125E-28
GNGT1	-4.813816514	2.5345E-28	2.43669E-27
HIP1	-0.038884114	0.534507672	0.660609261
PTPN12	-0.080572662	0.107512758	0.163969136
POR	-0.524845588	4.97323E-13	2.2828E-12
FGL2	1.208828592	2.53036E-27	2.32807E-26
STYXL1	-0.848758543	4.67507E-44	8.25088E-43
STEAP4	0.706582751	0.000125772	0.000295289
GNAI1	2.483966593	5.9692E-123	9.5443E-121
PEX1	-0.030297444	0.578585067	0.703219758
MTERF1	-0.118693424	0.006997234	0.013189318
SGCE	1.058209451	2.83753E-21	1.9893E-20
RBM48	0.191265185	1.56021E-06	4.45585E-06
CASD1	-0.462302902	2.54983E-05	6.46871E-05
ZNF780B	0.292927115	5.17239E-05	0.000126795
LRFN1	-1.631080806	2.17387E-49	4.64996E-48
ZFP36	2.209658066	3.23296E-73	1.4158E-71
SRD5A3	-0.956835389	7.76667E-30	8.01274E-29
SPINK2	-0.009053751	0.959076637	0.978036664
RASL11B	-1.722616341	9.19952E-53	2.19185E-51
PAICS	-0.991949108	1.01204E-55	2.6558E-54
KDR	1.123535714	2.3493E-45	4.35879E-44
PPAT	-0.872903626	2.23726E-36	2.99096E-35
TUBGCP6	0.299476508	3.66643E-06	1.01197E-05
ADM2	-2.189936008	5.24669E-84	3.14462E-82
DGCR6L	-0.596246039	1.68146E-14	8.40084E-14
DGCR8	-0.074512036	0.025862397	0.044536477
ASPHD2	-1.056998536	1.74362E-42	2.89569E-41
VPREB3	-1.764735212	1.73763E-20	1.17258E-19
SDF2L1	-1.506796649	2.56416E-54	6.40084E-53
GAL3ST1	1.060252261	3.73751E-10	1.42129E-09
YWHAH	-0.580102612	6.1601E-30	6.38126E-29
RFPL1	-1.992461273	2.32392E-11	9.6005E-11
RFPL2	-1.345745206	5.92988E-15	3.02869E-14
GNAZ	0.76938787	1.11314E-14	5.60683E-14
MGAT3	1.353623458	4.59197E-20	3.02453E-19
ADORA2A	-1.614418187	3.47816E-27	3.18124E-26
ATF4	0.092420434	0.126003144	0.189520574
A4GALT	0.175321014	0.094492023	0.145876891
RFPL3	0.211246872	0.206151347	0.293774673
CDC42EP1	-0.005334091	0.956579397	0.976856144
APOL3	0.686895369	7.05379E-13	3.21603E-12
MCHR1	-1.570413781	1.44839E-19	9.33676E-19
TPST2	0.351485453	2.33268E-07	7.15396E-07
BAIAP2L2	-1.253959544	3.44278E-16	1.88632E-15
MPST	-0.054251576	0.532421565	0.658690686
GALR3	-1.301799544	7.52004E-07	2.21158E-06
TST	0.154501141	0.105634264	0.161411114
APOL5	1.231329634	4.57095E-15	2.34807E-14
IGLL1	-0.553769349	0.021974435	0.038337766
APOL2	-0.45674352	2.69283E-10	1.03548E-09
RAC2	-0.868925329	1.82725E-16	1.01502E-15
LIF	0.674730789	4.44684E-06	1.2185E-05
C22orf23	1.064567377	7.52511E-27	6.77584E-26
APOBEC3A	-1.52849142	5.70966E-16	3.09175E-15
APOBEC3F	-0.183863063	0.025125048	0.043356699
RIBC2	-1.816140805	3.00148E-71	1.22628E-69
KRT17	1.546466192	2.00602E-11	8.3301E-11
EMC4	-0.181967197	3.07216E-05	7.72663E-05
RNF112	1.006955959	1.72226E-14	8.59574E-14
SPECC1	-0.378949834	6.72598E-06	1.80974E-05
CPA4	-1.139080907	1.05763E-08	3.62599E-08
DOCK4	0.64112078	5.3286E-14	2.57795E-13
POT1	-0.26415535	4.11196E-07	1.23703E-06
TAS2R16	-0.071594141	0.979708249
ATP6V1F	-0.795448326	7.87869E-36	1.0276E-34
LSM8	-0.479262614	1.09571E-17	6.43965E-17
CDHR3	-0.522004366	0.002396684	0.00481558
PRKRIP1	-0.503595288	8.68998E-18	5.13672E-17
VGF	-4.939504685	2.9562E-99	2.69972E-97
PODXL	0.606662949	5.34373E-13	2.44913E-12
FOXP2	1.973464141	1.59272E-46	3.07603E-45
STRIP2	-1.33311674	1.17802E-35	1.52654E-34
IFT22	-0.699938017	7.57666E-39	1.1114E-37
MKLN1	0.439770856	2.9236E-12	1.28148E-11
DNAJB9	0.030562942	0.622742267	0.744074971
FLNC	1.602663967	2.21887E-35	2.85305E-34
LRRC4	-0.116775397	0.28607171	0.391449427
CALU	-0.632261259	3.2629E-19	2.06627E-18
CCDC136	1.29982195	7.02012E-35	8.84925E-34
SMO	-0.14798011	0.186406732	0.268837709
IRF5	-0.786323525	4.33124E-25	3.62151E-24
LRRC17	-0.023081856	0.869497424	0.930146217
KLHDC10	0.053492263	0.337466505	0.45121789
NDUFA5	-0.180661181	0.000385983	0.000858834
FEZF1	-2.207874156	7.70097E-10	2.86247E-09
OPN1SW	0.334408033	1.18048E-05	3.09782E-05
MRPS12	-1.256390948	1.41542E-52	3.35078E-51
MYO1B	-0.086172197	0.273775953	0.37688536
HOXD1	-0.060333731	0.653523739	0.771544682
HOXD3	1.098015613	3.2535E-21	2.27495E-20
MTX2	-0.504187924	8.86162E-35	1.11472E-33
PDE11A	2.478835991	9.92471E-67	3.56993E-65
CHN1	-0.054178323	0.553317392	0.679199638
GAD1	-2.850311625	7.45311E-37	1.01789E-35
OSGEPL1	-0.000227533	0.996062404	0.997877846
ORMDL1	-0.043579566	0.312377383	0.422709855
HAT1	-0.35507985	3.19894E-15	1.65957E-14
HOXD9	0.882430479	2.52673E-18	1.53505E-17
HOXD10	0.926348778	1.0236E-14	5.16664E-14
HOXD11	-0.392836452	0.044344434	0.073129418
HOXD13	-1.057147699	8.20171E-06	2.18712E-05
HERC2	0.383845198	5.08279E-13	2.33153E-12
SNRPN	0.092959087	0.281300618	0.3857434
PSMG2	-0.094057878	0.044541085	0.073436105
TWSG1	-0.191407666	0.003245456	0.006407305
ARHGAP22	-0.741474258	3.43493E-13	1.59019E-12
WDFY4	-0.540747372	4.93799E-06	1.34702E-05
EIF2AK4	0.10306593	0.029230456	0.049844105
MYO5C	-0.104761513	0.210575597	0.29913171
CGNL1	0.621193354	4.93574E-08	1.60245E-07
TMOD2	1.103279475	9.92124E-33	1.14809E-31
TTBK2	0.863880091	3.55738E-47	7.02542E-46
ELL3	-1.029456291	2.62893E-30	2.76014E-29
CCDC32	0.134321836	0.00293989	0.005837811
INO80	0.20469195	4.74843E-08	1.54435E-07
ICE2	0.245707405	1.29789E-05	3.39225E-05
DLL4	0.876921855	4.16403E-29	4.16126E-28
ALDH1A2	2.816434463	8.54206E-82	4.80833E-80
MINDY2	0.509378978	7.66441E-13	3.48453E-12
IVD	-0.004551457	0.952403354	0.974763283
KNSTRN	-1.181574119	6.67365E-57	1.80646E-55
DUT	-0.307750155	4.27727E-08	1.39479E-07
CHAC1	-1.461467984	1.14186E-25	9.80294E-25
CLN6	-0.813315428	3.0066E-43	5.14952E-42
ARPP19	0.109721283	0.053856579	0.087314204
VPS13C	0.617703586	1.69672E-13	7.9816E-13
CALML4	-0.133412788	0.111974705	0.17016478
ISLR	0.127913038	0.221849858	0.313095712
THAP10	-0.236057359	0.000362229	0.000808709
LOXL1	-1.388921045	1.29498E-46	2.50602E-45
ACKR4	1.651619325	1.24862E-38	1.81497E-37
ANAPC13	-0.127798219	0.009305721	0.017213026
MBD4	-0.38542623	1.15617E-21	8.26685E-21
COPB1	-0.437161981	5.29325E-19	3.32013E-18
PSMA1	-0.325155625	1.12775E-11	4.76023E-11
SUMF2	-0.37400093	8.49284E-09	2.93174E-08
PALLD	0.302052446	0.000143393	0.000334817
SPCS3	-0.069873395	0.177808046	0.257617726
BBOX1	2.024081859	1.32904E-19	8.58114E-19
MYOD1	-1.511731291	0.000522048	0.001141947
SERGEF	-0.070661297	0.321994299	0.433687114
KCNC1	-1.137874519	6.38441E-07	1.89088E-06
TPH1	-0.588580284	0.002203269	0.004450556
CSRP3	-0.116286038	0.74936385	0.849176694
E2F8	-3.312060348	1.0349E-140	2.3383E-138
DCTD	0.026023915	0.533934658	0.660070566
SOX15	0.079916089	0.620505934	0.742084576
PIMREG	-3.051653972	6.9176E-132	1.3479E-129
RPAIN	0.079400477	0.13125978	0.19650587
USP6	1.508811149	2.75619E-41	4.39239E-40
SHBG	0.569878149	1.93771E-08	6.50472E-08
PLD2	0.378546773	7.35214E-12	3.14025E-11
AIPL1	-1.021230262	0.002153781	0.004356441
CD68	-0.195070977	0.104211502	0.159444658
TXNDC17	-1.083945144	3.26794E-59	9.37304E-58
ATP1B2	1.443997996	2.14946E-36	2.87599E-35
FXR2	-0.067175968	0.17818957	0.258123875
KIF1C	0.703608234	2.46233E-27	2.26634E-26
MPDU1	-0.499475624	1.1477E-16	6.43256E-16
PHF20L1	-0.480964167	7.48061E-13	3.40419E-12
LRRC6	-1.300596586	8.24747E-27	7.41241E-26
CCNT1	0.141595936	0.006208111	0.011783097
PUS7L	-0.251475768	5.5638E-05	0.000135809
KRI1	-0.53152008	4.35092E-21	3.01861E-20
ILF3	-0.448687066	3.62393E-31	3.92379E-30
SLC44A2	-0.284314263	1.57903E-06	4.50612E-06
AP1M2	-1.575602708	7.68934E-75	3.56868E-73
CDKN2D	-1.184195857	2.82725E-44	5.03775E-43
MTUS1	0.62776322	1.25502E-12	5.63028E-12
KLK14	-0.487272392	0.045346973	0.074603784
SIGLEC9	-0.58085689	2.42738E-10	9.36397E-10
KLK10	-0.229082007	0.390950497	0.511086935
KLK8	0.374912046	0.203823214	0.290861758
NGDN	-0.17322438	0.000266405	0.000603735
RIPK3	-0.354476826	0.001186338	0.002484057
ADCY4	1.771187691	6.25611E-75	2.91475E-73
RAB2B	0.221904862	1.51541E-06	4.33431E-06
BCL2L2	0.900636628	9.73317E-70	3.80226E-68
AJUBA	0.264330213	0.001993782	0.004053815
DTD2	0.209588038	0.000164527	0.000381644
PARP2	-0.218468581	4.83001E-06	1.31892E-05
HEATR5A	0.135666919	0.025178518	0.043442737
FOXA1	-1.83056064	9.62619E-32	1.06724E-30
SNX6	0.089886065	0.06340267	0.101336467
EAPP	-0.049347737	0.319038638	0.430368341
EGLN3	-1.616018862	3.25222E-32	3.67338E-31
MIS18BP1	0.121769089	0.050321622	0.082072555
NRL	-0.228752371	0.000696637	0.001499855
RNASE1	1.481109543	1.00964E-40	1.58331E-39
NEDD8	-0.464472623	2.69573E-17	1.55639E-16
DAD1	-0.375551033	1.0951E-12	4.92752E-12
TEP1	0.071754749	0.185723671	0.26793288
EPB41L4A	0.24950751	0.030295259	0.05152303
CDO1	3.638866702	1.4774E-123	2.4103E-121
REEP5	-0.018860539	0.775907671	0.8688635
ITFG1	0.142623106	0.023369625	0.040567477
QRICH2	-0.324608978	0.002582971	0.005166586
FOXJ1	-4.493588093	2.81937E-71	1.15481E-69
SEC14L1	0.794011336	1.12809E-48	2.34121E-47
RHBDF2	-0.987067212	2.98526E-37	4.14047E-36
AANAT	-0.914274527	1.85303E-08	6.22696E-08
ARHGEF6	1.435805265	8.36136E-47	1.62987E-45
MAP7D3	1.892850422	8.19268E-80	4.41049E-78
FGF13	0.310535934	0.012485761	0.022666307
ASH2L	-0.531175474	4.89226E-08	1.5893E-07
TTI2	-0.315147258	2.36052E-07	7.23611E-07
ART1	-1.931792021	4.07127E-13	1.87846E-12
CHRNA10	-0.454537841	2.12614E-07	6.54181E-07
CDKN1C	2.097705129	3.16403E-88	2.17541E-86
SGO1	-3.268619852	1.6409E-170	7.0512E-168
RPS4Y1	1.304066992	0.012264366	0.022293289
VCY1B	-0.019562147	0.99686837
VCY	-0.00135008	0.99978387
CDY2B	0.031988883	0.994879042
CDH15	-1.8591033	1.91791E-28	1.85426E-27
KLF16	-0.870245301	1.78285E-32	2.04249E-31
PGAP6	-1.320245829	4.24834E-85	2.61463E-83
DOHH	-0.873245684	1.32204E-22	9.88001E-22
MAU2	-0.093220564	0.02486711	0.04294855
SHC2	-0.107174192	0.392722412	0.51291639
PLPPR3	-1.828467113	4.05438E-18	2.4379E-17
INS-IGF2	-0.181191762	0.838452923	0.911542214
ABHD17A	-0.299514833	3.42629E-06	9.48086E-06
LBP	-0.943779134	0.00044377	0.00097976
SYT5	-3.958888508	1.77959E-58	5.01453E-57
TNNI3	-4.075603485	5.23727E-56	1.3857E-54
CBFA2T3	-0.418934991	0.001987031	0.004040895
GAMT	-1.035508232	1.0458E-15	5.57944E-15
PUDP	-0.235350148	6.56122E-05	0.000158906
ERMARD	-0.098937985	0.076321391	0.120043004
PHF10	0.580327793	8.10215E-27	7.28316E-26
PRRG3	2.956795997	6.45759E-77	3.19415E-75
GALNT8	1.618963597	2.13103E-26	1.88602E-25
KCNA5	1.235770832	2.49855E-18	1.51812E-17
CRACR2A	0.211605491	0.05979398	0.096085632
NXNL2	-0.861704699	2.62733E-06	7.34524E-06
STARD8	1.148522915	4.17255E-55	1.07045E-53
FAM155B	-1.615030191	2.23298E-27	2.05761E-26
GDPD2	-2.366604945	1.61232E-30	1.7047E-29
SAT1	-0.367816952	7.93716E-06	2.12034E-05
GNL3L	-0.544938786	4.54996E-13	2.0927E-12
SH3BP4	-0.352199951	1.27317E-05	3.33035E-05
MOSPD2	0.060499382	0.299447848	0.407435995
DOCK6	0.734885965	6.50243E-35	8.20958E-34
ECSIT	0.02959337	0.665255133	0.78192295
LDLR	0.382081267	0.000126079	0.000295953
ELOF1	-0.567998972	2.81267E-21	1.97272E-20
TSPAN16	-0.871711824	4.06403E-08	1.32696E-07
ANGPTL8	3.888447528	5.77849E-90	4.19468E-88
PRKCSH	-0.530081468	5.15209E-19	3.23201E-18
CNN1	3.139502145	5.4469E-107	5.9579E-105
CDC16	0.096388399	0.038599459	0.064416754
ZSCAN10	-1.033792365	2.50795E-05	6.36952E-05
THEM6	-0.952068697	8.10971E-26	6.99972E-25
NECTIN2	-1.307787571	1.52471E-73	6.78198E-72
APOE	-0.598000434	2.6294E-06	7.35058E-06
TOMM40	-1.23807886	4.04125E-64	1.334E-62
APOC1	-1.087388544	1.00992E-18	6.24427E-18
GADD45G	-1.340909388	5.04672E-23	3.83953E-22
LRCH2	1.314303647	1.69739E-38	2.45838E-37
DPP6	2.672501013	3.15394E-32	3.56824E-31
XPO7	0.144033171	0.006226179	0.011814496
ACE2	-0.176590499	0.473104924	0.598774391
FAM98C	-0.590147963	1.52609E-17	8.91248E-17
SAFB2	-0.270451431	3.16514E-09	1.12705E-08
RPL36	-0.21708088	0.014605876	0.026238349
ATP8B3	-1.144773929	2.47104E-21	1.73851E-20
GDF1
NCAN	-4.251068713	4.04518E-35	5.15012E-34
KIF1A	-4.615847468	2.54968E-60	7.5654E-59
GTPBP3	-0.917730064	2.62179E-47	5.18839E-46
PLVAP	0.775895124	7.34255E-22	5.29333E-21
BST2	-1.371451071	1.07463E-26	9.61338E-26
SLC27A1	0.702906199	3.44632E-24	2.77226E-23
NSUN5	-0.937991719	6.72455E-46	1.27367E-44
USHBP1	1.878925554	9.37356E-86	5.88943E-84
COLGALT1	-0.76426172	3.01987E-36	4.01714E-35
DDA1	-0.531439183	8.6154E-22	6.19701E-21
MRPL34	-0.34581136	1.20404E-07	3.78176E-07
PGLS	-0.646702733	1.74833E-19	1.12206E-18
LSM7	-1.010381106	6.72302E-35	8.47918E-34
TULP4	-0.667139671	7.02309E-23	5.30707E-22
SNX9	0.303197154	5.6397E-10	2.11557E-09
RTN4IP1	-0.515359126	1.07488E-09	3.95592E-09
QRSL1	-0.320758845	1.70073E-05	4.39477E-05
MTRES1	-0.249409508	0.002590641	0.00518085
RSPH3	-0.048355991	0.429270968	0.553011407
MAS1	1.956928892	8.24671E-19	5.12258E-18
ACSBG2	0.797962308	1.78181E-13	8.37288E-13
MLLT1	-0.287646886	8.59322E-11	3.4143E-10
FUT5	-1.341475663	0.000321806	0.00072282
BMP15	-0.276469414	0.5810684	0.705598837
AFDN	0.242329719	0.003884965	0.007587679
ACTN4	-0.101745631	0.081545273	0.1275218
STK33	-0.652974794	0.000489549	0.001074765
NDUFA10	-0.029708266	0.494835036	0.621650238
EPO	-3.219144464	1.11161E-40	1.74039E-39
ARPC1B	-1.070646394	1.19905E-38	1.74449E-37
CACNG6	-3.393081015	2.83324E-23	2.18348E-22
ZSWIM6	-0.071201455	0.332733431	0.445719065
FCHO1	-0.761385027	2.03656E-09	7.34418E-09
UNC13A	-3.345489335	4.52241E-59	1.29249E-57
MAP1S	-0.529304798	4.87223E-18	2.91582E-17
KLHDC7B	-2.693649549	5.4761E-39	8.06962E-38
PXDN	-0.211546472	0.028686315	0.048994577
SSBP4	-0.684468279	1.56842E-18	9.61225E-18
GDF15	-2.405406122	1.54307E-42	2.56882E-41
PGPEP1	0.153514774	0.033577917	0.056651405
IQCN	1.512459486	1.81798E-33	2.17651E-32
LSM4	-1.393467885	3.48669E-87	2.3114E-85
JUND	0.480926036	6.67828E-08	2.14092E-07
HRC	1.202609952	4.05355E-21	2.81554E-20
TRPM4	-0.81689496	6.7358E-23	5.09317E-22
OR11H1	0.100785085	0.983866754
SULT4A1	-1.669832237	4.65529E-15	2.39037E-14
ZNF557	-0.157672128	0.004407416	0.008543928
CRB3	-1.598262149	1.07204E-88	7.48839E-87
OLFM1	0.135793197	0.341435427	0.455651182
CAMSAP1	0.02803999	0.58622158	0.710153092
UBAC1	-0.142124449	0.007849652	0.01467594
SAG	-1.460948424	1.61907E-14	8.09587E-14
ZBTB46	0.042568193	0.504388777	0.631197459
HELZ2	-1.164164096	2.29511E-36	3.06745E-35
SAMD10	-1.225865902	2.50657E-55	6.47886E-54
LSP1	0.037979854	0.699420101	0.810851536
TNNT3	2.990771337	4.3955E-55	1.12645E-53
TNNI2	0.304168061	0.070801324	0.112060185
COL5A1	-1.914743988	4.37386E-62	1.36249E-60
ATXN10	-0.271077268	8.62694E-09	2.97697E-08
TUBGCP2	-0.19533256	1.02298E-05	2.70189E-05
CALY	-2.087741781	8.81956E-18	5.21087E-17
CYP2E1	-0.104210466	0.429647671	0.553393007
PNPLA7	0.894354312	2.77748E-16	1.52928E-15
HBZ	1.476078714	9.37959E-10	3.46421E-09
PAK4	-1.255719044	3.08175E-69	1.18371E-67
MNX1	-3.195597968	3.46757E-49	7.36158E-48
ZNF337	0.078607512	0.290019738	0.396198408
CEP85	-1.053068152	2.1801E-57	5.99565E-56
TAF4	-0.601096295	2.7476E-27	2.52408E-26
GATA5	-4.269126635	5.7329E-37	7.85853E-36
RBBP8NL	-1.610029432	5.20751E-57	1.41517E-55
LAMA5	-0.268019734	0.001040195	0.002194376
OSBPL2	-0.250058686	1.12349E-06	3.25338E-06
ADRM1	-0.955338519	5.49897E-35	6.96826E-34
ASS1	0.652446716	7.70816E-06	2.06168E-05
PRDM12	-1.61636359	2.58815E-27	2.37987E-26
EXOSC2	-0.262739327	4.46152E-09	1.57157E-08
POMT1	-0.109382622	0.015829109	0.028283771
UCK1	0.022337644	0.638419186	0.75808242
FIBCD1	-2.660334453	5.56859E-30	5.77971E-29
PRRC2B	0.253988228	0.000216774	0.000496095
CHMP2A	-0.644532495	6.93139E-18	4.1159E-17
UBE2M	-0.815747751	1.8394E-37	2.57271E-36
TRIM28	-0.747075541	9.31103E-37	1.26516E-35
METTL26	-1.228813907	9.15006E-49	1.90721E-47
YIPF2	-0.835477452	4.12318E-45	7.57977E-44
ATG4D	-0.86316314	8.10721E-44	1.4173E-42
EIF2S3	-0.208530305	5.6238E-05	0.000137225
TMEM160	-0.994356254	6.52584E-22	4.71231E-21
ZC3H4	-0.242419755	3.98806E-15	2.05522E-14
NPAS1	-1.189199369	8.1788E-20	5.33301E-19
GMFG	0.437239102	6.41502E-06	1.72994E-05
MAP3K10	-0.637457641	1.00854E-17	5.93821E-17
ARHGEF16	-1.182967746	2.82948E-44	5.03988E-43
LRRC47	-0.113289105	0.007297369	0.013713162
SESN2	-0.008007085	0.899105211	0.946625779
SMPDL3B	-1.064882858	1.18521E-23	9.30535E-23
ATP5IF1	-0.962829487	8.99585E-46	1.69785E-44
MED18	-0.2958044	1.09805E-10	4.33597E-10
THEMIS2	-0.142060189	0.159602366	0.233968234
CLIP1	0.327836519	1.66361E-08	5.61315E-08
CCDC62	0.126193991	0.168890099	0.246238796
HIP1R	-0.196816113	0.005065327	0.009735007
ZNF317	-0.031201572	0.42193829	0.545272703
PPAN	-0.995660953	4.67449E-24	3.73897E-23
EIF3G	0.062808865	0.333718412	0.446851953
ANGPTL6	-1.353765873	1.36675E-36	1.83997E-35
SHFL	-0.310733434	2.13614E-05	5.46822E-05
DNMT1	-1.012309259	7.14507E-58	1.98773E-56
ZNF426	0.358139311	3.82772E-08	1.2532E-07
SLC6A8	-0.471141111	1.5584E-06	4.45119E-06
PNCK	-2.586919641	8.74266E-45	1.58541E-43
DKC1	-0.717522465	7.327E-31	7.85901E-30
PLXNA3	-1.134164046	1.13585E-66	4.07044E-65
DUSP9	-0.964606137	4.29142E-05	0.000106184
MPP1	0.484577618	2.43256E-10	9.38246E-10
ZNF331	0.547626237	2.02057E-18	1.23236E-17
ZNF236	-0.088005248	0.170563086	0.248361981
SLC7A10	4.721211558	2.324E-108	2.6505E-106
LRP3	0.150309688	0.055344037	0.089559794
C12orf65	-0.034781369	0.49853305	0.625430718
NOL11	-0.6008909	1.65439E-20	1.11782E-19
UBE4B	0.323435888	5.55279E-11	2.2358E-10
CASZ1	-0.533234564	6.17701E-12	2.65127E-11
PKDREJ	0.905323323	4.86563E-14	2.35966E-13
HSD17B3	0.395405594	0.008332415	0.015526657
NUTM2F	-1.265899881	1.5477E-06	4.42222E-06
HABP4	1.178362173	7.40151E-66	2.60015E-64
FBP2	-0.639828699	0.00022929	0.000523495
SLC35D2	-0.013203657	0.771081525	0.865271086
PRRG1	1.002635906	9.98996E-24	7.86901E-23
UBA1	-0.55143834	2.99245E-35	3.83238E-34
RGN	1.966704803	1.84341E-32	2.10885E-31
POLN	0.408703488	0.000185072	0.000426791
PPIL4	0.150591675	0.001173258	0.002458168
ULBP2	-1.795235894	2.33448E-29	2.36037E-28
AKAP12	2.696073844	1.7531E-115	2.3568E-113
SYNE1	1.42620202	8.81624E-59	2.50773E-57
ULBP3	0.4230061	0.014041539	0.02528118
LATS1	0.337154332	1.02362E-07	3.23175E-07
EPS8L1	-1.390629949	1.20614E-37	1.69734E-36
LILRB2	-0.328509038	0.002574497	0.005150707
AAR2	-0.269444053	1.83058E-09	6.62373E-09
TTLL9	-1.081364903	3.01829E-13	1.40203E-12
BPIFA2	-3.744480211	3.16672E-17	1.82372E-16
RBM39	-0.174652624	1.42886E-05	3.71821E-05
COX4I2	0.816064235	2.27366E-14	1.1266E-13
BPIFA3	-0.296380152	0.712497528	0.821443194
ZNF341	-0.551137307	5.42514E-33	6.35747E-32
GGT7	0.250111781	0.006740059	0.012731986
DEFB118	1.094415583	0.034106067	0.057478002
ACSS2	1.699463338	1.918E-142	4.4594E-140
EDA2R	1.027033397	1.26348E-21	9.01674E-21
ARHGEF9	0.233151436	0.001436362	0.002975475
C1QL1	-1.038044174	1.99294E-09	7.19012E-09
GFAP	2.429033208	4.78331E-35	6.07898E-34
PYY	-2.714992626	6.78353E-33	7.91845E-32
HIGD1B	0.444231747	2.12657E-06	5.99366E-06
ATP6V1E1	-0.063559244	0.197065991	0.282295518
ZNF227	0.163027325	0.000695262	0.001497028
ZNF428	-0.913970053	2.43629E-30	2.56236E-29
TEX101	-0.587175355	0.002268316	0.00457197
ZNF141	0.210837406	0.002702584	0.005391053
CCL25	-1.860904067	2.43235E-19	1.54949E-18
COX4I1	0.061124443	0.440232052	0.564578704
EMC8	-0.329150908	7.76041E-09	2.68681E-08
GSE1	-0.128317866	0.083571854	0.130453626
AC010531.1	-0.446067689	0.001456675	0.003014959
GINS2	-2.150521659	1.30409E-91	9.89958E-90
CHMP1A	-0.496526326	5.0035E-15	2.56725E-14
SH3BGRL	-0.722776106	9.15673E-11	3.63101E-10
COX7B	-0.312293781	5.56133E-07	1.65536E-06
SLC34A1	-1.381971567	3.06251E-10	1.17295E-09
F12	-2.870771086	3.2273E-103	3.2359E-101
PRR7	-1.921651248	1.05451E-54	2.66271E-53
NFATC1	0.427533244	8.04947E-07	2.36107E-06
IDO1	-1.896832635	5.6264E-21	3.8856E-20
GJA9	-0.166646342	0.309752705	0.419648124
CAP1	-0.290743231	1.98298E-10	7.70087E-10
PPT1	-0.714627764	5.75994E-26	5.00658E-25
RAB11FIP4	-1.212164581	6.92047E-45	1.2621E-43
RLIM	-0.157494282	0.002071526	0.004202783
CDX4	-0.242643655	0.791124625	0.879884592
ABCB7	0.247734376	1.8507E-09	6.69352E-09
TRAF3	0.042526044	0.451966867	0.576906548
HAUS8	-0.881658039	2.09671E-36	2.80618E-35
ADGRE3	0.849113952	5.15124E-07	1.5372E-06
MRPS25	-0.038281892	0.548548491	0.674515631
SH3BP5	0.943111516	2.06211E-27	1.90234E-26
HACL1	0.492438888	8.14042E-23	6.13021E-22
TBC1D5	0.513756467	7.43481E-22	5.35904E-21
CAPN7	0.231146422	1.64884E-05	4.26597E-05
RFTN1	0.944878005	5.50201E-27	4.98777E-26
C3orf20	0.654532882	3.8714E-07	1.16692E-06
RBSN	0.423801183	9.34695E-19	5.78958E-18
GALNT15	3.213421921	4.0463E-122	6.3434E-120
SLC6A6	-0.356828811	3.06564E-06	8.51718E-06
KCNC3	-0.551944643	0.000365936	0.000816455
NAPSA	0.109819187	0.306128137	0.415362831
NR1H2	-0.108952823	0.045832901	0.075331119
LRRC4B	0.943691021	3.08061E-12	1.34871E-11
PDLIM4	1.130376838	5.06532E-22	3.67698E-21
KIF3A	-0.368209748	6.65217E-08	2.13352E-07
MGAT1	0.130752173	0.014204084	0.025556797
GFPT2	0.49446677	1.56761E-06	4.47538E-06
TUBG1	-1.102208579	3.64036E-60	1.07158E-58
PSME3	-0.384316858	8.79246E-16	4.71071E-15
RPL27	0.151629299	0.021290578	0.037229696
PSMC3IP	-0.882764135	1.89796E-30	2.0023E-29
AOC3	3.976719339	1.3855E-219	2.4697E-216
ACLY	-0.37380348	2.38207E-09	8.55106E-09
VPS25	-0.626360008	3.23038E-27	2.96024E-26
RAMP2	0.926557293	2.58048E-20	1.72682E-19
AOC2	2.267516592	8.27952E-74	3.72408E-72
G6PC	0.639510452	0.033177047	0.056030069
NDUFA2	-0.662466345	3.04437E-18	1.84139E-17
ANKHD1	-0.005271269	0.929143778	0.963040697
DIAPH1	-0.240114595	2.13595E-06	6.01868E-06
NDFIP1	0.080101542	0.106133767	0.162112601
UBE2D2	-0.378134928	2.01461E-25	1.70763E-24
EXOC4	0.059126275	0.161534524	0.236553585
ACAP3	-0.702893134	1.70137E-20	1.14843E-19
C1orf159	-1.008118012	5.72866E-39	8.43146E-38
ANO1	0.705769407	1.33848E-08	4.54898E-08
PPFIA1	-0.491752728	5.17782E-08	1.67686E-07
TMEM204	0.210860598	0.011645173	0.021235939
KREMEN2	-3.966253007	4.2722E-114	5.4685E-112
THOC6	-1.10155334	1.22028E-54	3.07485E-53
TRAF7	-0.81077883	1.85222E-55	4.80558E-54
BARX1	-1.836718078	4.3E-14	2.09443E-13
NINJ1	-0.70420075	4.06826E-24	3.26057E-23
CA6	0.628932234	0.095706002	0.147590068
NPHP4	-0.144443892	0.006833943	0.012899209
MAP1B	1.137799437	6.85768E-25	5.68164E-24
RHOXF2	0.112997647	0.847639849	0.916993586
IL13RA1	-0.178597606	0.003695837	0.007235032
WDR44	0.191747713	0.0007567	0.001622421
CKMT2	2.234816444	8.27173E-73	3.5865E-71
ZCCHC9	0.078316457	0.034943194	0.058777648
KRT34	-3.307363379	4.66657E-12	2.02044E-11
KRT33B	-0.551821122	0.184170276	0.265899116
TNS4	1.549601852	2.7067E-19	1.72039E-18
TOP2A	-3.503468909	4.9971E-163	1.7302E-160
STARD3	-1.246695804	8.89998E-23	6.69069E-22
RARA	-1.234721484	3.50286E-34	4.31607E-33
PPP1R1B	-0.180508854	0.436618635	0.560706078
KHDRBS3	0.003899018	0.974821093	0.986752657
CHD1L	-0.418681968	2.80707E-10	1.0782E-09
PEX11B	-0.774246832	3.89247E-52	9.10728E-51
FMO5	0.225997627	0.129592531	0.194299979
PIAS3	-0.495893748	2.9024E-16	1.59642E-15
PRKAB2	0.324469722	1.22772E-06	3.54158E-06
FSHB	-0.380817781	0.660093338	0.77739073
PDHA1	0.284192864	4.35087E-06	1.19356E-05
RAI2	0.80399811	4.31058E-09	1.52063E-08
MCCC2	-0.829354222	3.45906E-17	1.98755E-16
ZNF304	0.06687877	0.287532494	0.39320236
ZSCAN5A	-0.00615536	0.924711007	0.960627456
ZNF132	0.781813393	6.12854E-25	5.08717E-24
USP29	0.429052403	0.267574613	0.369458083
SELENOS	-0.61260783	1.54741E-27	1.4355E-26
CHSY1	0.020141942	0.761424051	0.858175653
SNRPA1	-0.847941021	3.05931E-39	4.54019E-38
LLGL1	-0.016558936	0.765234118	0.860816838
NR0B2	-0.574665682	0.070119981	0.11104753
LIN28A	-4.708815305	1.17973E-32	1.35865E-31
THAP1	-0.099798204	0.058131627	0.093645701
RHPN2	-0.384926505	0.000216314	0.000495136
C19orf12	1.274946345	6.02441E-72	2.53668E-70
FAAP24	-1.17057316	1.36111E-88	9.46639E-87
LRRC9	-0.159396535	0.462990904	0.588225524
ACTR10	0.114643573	0.003325426	0.006552284
ABHD12B	-0.804184585	0.000127672	0.000299502
GCH1	-0.845739313	2.43536E-25	2.0563E-24
LGALS3	0.827329594	1.27936E-18	7.8738E-18
PODNL1	-0.763352914	4.69437E-11	1.89906E-10
DNAJB1	0.114607764	0.045533785	0.074877849
ZSWIM4	-0.789136618	2.25726E-24	1.82953E-23
FBXW9	-0.821565109	3.58374E-29	3.5918E-28
RFX1	-0.304206768	6.33254E-11	2.53702E-10
ZNF20	-0.584930237	5.21828E-16	2.83236E-15
C19orf57	-0.527860274	1.30844E-06	3.76293E-06
DCAF15	-0.43870617	1.40702E-12	6.28873E-12
CC2D1A	-0.257401595	2.44828E-05	6.22391E-05
RTBDN	-5.545641859	2.43332E-87	1.62204E-85
MATN3	-2.840120585	8.3127E-94	6.60187E-92
TRIM21	-0.113818269	0.083143802	0.129831768
SPATA6	0.371416279	9.99435E-07	2.90903E-06
LRRC41	-0.221119892	7.8415E-08	2.49898E-07
CCT6B	0.3027743	0.000121873	0.000286433
DHX30	-0.32033263	2.94908E-13	1.37068E-12
RAF1	-0.008616223	0.814452678	0.896302072
SLC6A11	-1.273121087	6.67275E-08	2.13955E-07
PPARG	3.387326354	8.5247E-172	3.7989E-169
NUP210	-1.91159282	1.2602E-125	2.1508E-123
FCRLA	-1.677472415	3.60257E-17	2.06829E-16
HSD17B7	-1.276019431	2.98553E-69	1.14858E-67
ENOSF1	0.157623617	0.016912835	0.030090603
EMILIN2	1.412568495	3.36896E-47	6.66151E-46
SLX1A	-0.716733666	0.000589222	0.001279928
ARFIP2	-0.722015605	1.45712E-26	1.29483E-25
TRIM5	0.317010545	1.58498E-06	4.5212E-06
CNGA4	-0.253243555	0.050562537	0.082422157
TRIM22	0.483190802	3.04963E-07	9.26243E-07
RRP8	-0.003797536	0.928798245	0.962910668
TIMM10B	0.052039028	0.267036604	0.368778699
EFR3A	-0.516607019	6.51629E-14	3.13585E-13
HHLA1	-1.225205192	0.002553245	0.005110737
PTCD3	-0.009801064	0.813746348	0.895908319
IMMT	-0.306749115	6.36797E-14	3.06662E-13
MRPL35	-0.235833756	2.17814E-10	8.43086E-10
IQCA1	0.475682819	0.000896628	0.001906553
ILKAP	-0.291665193	1.25739E-10	4.9433E-10
PER2	1.219013433	1.97865E-71	8.16012E-70
RAMP1	-3.07796628	1.72431E-71	7.14178E-70
SCLY	-0.509021762	1.7944E-17	1.04477E-16
PTPRE	0.542853552	2.50222E-14	1.23642E-13
RAN	-0.711317045	4.83428E-43	8.21844E-42
PRKAA1	0.665466931	8.80293E-20	5.72988E-19
CARD6	1.26088746	4.55367E-47	8.95989E-46
RAP1GAP2	0.135759274	0.152772593	0.224968313
CLUH	-0.016591642	0.810816177	0.894078747
INPP5K	0.646540429	6.22861E-36	8.15924E-35
MYBBP1A	-0.079311138	0.188515446	0.271464047
RPA1	0.075103749	0.098589107	0.151584452
SERPINF1	1.297691885	8.22626E-37	1.12125E-35
UBE2G1	0.104510049	0.031960367	0.054121549
EEFSEC	-0.312664535	3.36439E-09	1.19614E-08
TBC1D14	0.480833816	1.73033E-09	6.27041E-09
TMEM128	0.058975453	0.224719257	0.316643881
COQ3	-0.010944847	0.880044089	0.936554969
PNISR	0.581895965	1.28147E-21	9.14106E-21
POPDC3	0.13827861	0.531263708	0.657511758
SEC61G	-1.082795416	4.00063E-42	6.52686E-41
LANCL2	-0.090020011	0.169213568	0.246650633
FIGNL1	-0.399389189	1.63869E-09	5.95177E-09
DDC	-0.900457807	0.000744407	0.001597486
FTHL17	-4.339396909	2.61889E-05	6.63624E-05
GRSF1	-0.336340484	3.32447E-13	1.54039E-12
ENAM	1.642646945	3.80623E-21	2.64835E-20
JCHAIN	1.927352513	1.56135E-23	1.21889E-22
ANKRD17	0.063853489	0.296723236	0.404277429
UTP3	-0.022608647	0.555553176	0.681418145
ITGB4	0.483104992	4.95307E-05	0.000121729
WBP2	0.008402396	0.895753169	0.944846608
H3-3B	-0.093084407	0.138901327	0.206612283
UNK	-0.15765528	0.002311062	0.004652867
TRIM47	-0.568423804	5.31599E-09	1.86193E-08
ZRANB2	0.327299869	1.1054E-13	5.25281E-13
EIF5A	-0.695956872	9.98805E-29	9.78833E-28
KDM6B	0.204019745	0.000153092	0.00035639
CLEC10A	1.253103671	1.10104E-13	5.23366E-13
SLC52A1	-1.293228913	2.20122E-15	1.15378E-14
GUCY2D	-0.690034238	8.16219E-06	2.17699E-05
GPS2	0.306330552	1.51973E-05	3.94549E-05
XAF1	-0.063901242	0.604613179	0.726834597
DLG4	-0.039622761	0.606298337	0.728532853
RIDA	-0.22924826	0.005751408	0.010967738
VPS13B	-0.261129042	0.00158963	0.003273813
RGS22	-0.267442133	0.189531294	0.272771811
MATN2	2.529005145	1.18865E-73	5.33652E-72
REEP2	0.109886681	0.444644894	0.569014272
PCBD2	-0.237832923	0.000114344	0.00026971
SDF2	-0.540912039	9.45757E-21	6.46737E-20
FLOT2	-0.126291687	0.048294571	0.07904241
ERAL1	-0.644468502	1.05604E-23	8.31153E-23
PRMT7	-0.131236041	0.0182135	0.032249709
NIP7	-0.10929597	0.072400541	0.114364322
TERF2	0.112655384	0.005322281	0.010200045
VPS4A	0.175470912	0.000868242	0.001848809
MTSS2	-0.184705403	0.034209561	0.057632237
HSPA12B	1.370815501	1.21521E-45	2.27748E-44
ANKEF1	-0.767760226	3.52411E-24	2.83342E-23
SCP2D1	0.012814414	0.995625862
PCED1A	-0.338918158	1.98749E-06	5.61942E-06
SNAP25	-0.835662182	7.38629E-05	0.000177931
BTBD3	0.152170849	0.037044376	0.062038824
PCNA	-1.404202694	1.33883E-93	1.05458E-91
NXT1	-0.564222562	4.90832E-18	2.93523E-17
POLR3F	-0.11567906	0.01281369	0.023219899
RIN2	-0.077225164	0.280896183	0.3853535
PTPRA	0.030947433	0.450409511	0.575330668
SSTR4	-0.401181915	0.376503851	0.494957043
DAP3	-0.885255855	3.76107E-74	1.71252E-72
RHBG	-2.679256365	4.70022E-51	1.06004E-49
KHDC4	-0.681937023	8.85268E-29	8.70047E-28
ATP1A4	-1.221653855	2.58983E-09	9.27199E-09
NES	0.986831771	1.12633E-16	6.31722E-16
BCAN	-0.806237144	1.07143E-05	2.82398E-05
CRP	0.27726688	0.232763591	0.32680201
ARHGEF11	-0.433228229	5.4143E-17	3.08743E-16
RAB25	-1.496314092	4.37451E-66	1.54692E-64
HAPLN2	-0.016445584	0.923406933	0.959927185
APCS	-0.750094368	0.570236229	0.695321237
FCRL2	-1.242300093	1.39094E-08	4.72296E-08
DCAF8	-0.101163582	0.030153132	0.05129763
SYT11	0.430585304	7.92872E-08	2.5261E-07
IGHMBP2	-0.257487249	0.000431107	0.000953725
ACY3	-0.149606426	0.437210527	0.561361334
ALDH3B2	-0.542903378	0.002770066	0.005516976
TESMIN	-2.001821627	1.28478E-73	5.74665E-72
MMACHC	-0.209361951	0.000513451	0.00112401
DPH2	-0.595760759	3.78948E-24	3.0417E-23
TOE1	-0.092156112	0.056237041	0.090876551
NASP	-0.448248069	1.01884E-11	4.313E-11
MUTYH	-0.397242933	4.14278E-09	1.46348E-08
CTNNBL1	-0.330884484	4.034E-09	1.42589E-08
LPIN3	0.239270973	0.001297512	0.002704489
ZSWIM3	-0.163471288	0.002182272	0.004411105
RBM38	-0.444165053	7.55934E-06	2.02334E-05
VSTM2L	-2.680789984	5.21375E-39	7.69716E-38
OSER1	-0.202611799	3.68341E-05	9.18571E-05
SERINC3	0.275102416	1.61428E-07	5.01758E-07
PPP1R3D	-0.655974569	5.84265E-17	3.32421E-16
DMGDH	2.776476122	7.4061E-151	2.0368E-148
BHMT2	3.15942639	5.0663E-124	8.3504E-122
AP3B1	-0.158903653	0.000214104	0.000490336
ZBED3	0.87199226	1.14709E-36	1.55033E-35
PATJ	-0.407054631	7.94561E-07	2.33175E-06
KANK4	0.619934944	0.00024028	0.000547573
ANGPTL3	0.034445861	0.855474478	0.92190795
SYT4	-2.79525841	7.03572E-08	2.25188E-07
SLC14A2	2.190399834	1.99455E-28	1.92604E-27
FBXO44	-0.14707545	0.055041152	0.089102609
CPLANE2	-0.374397672	4.94717E-08	1.60584E-07
CASP9	-0.008529051	0.848175912	0.917255509
NMUR2	-0.438452497	0.049434603	0.08074352
DCTN4	-0.013252011	0.803312969	0.88855339
PDE6A	-0.314037607	0.037771922	0.063149583
ATP8A2	-0.877204086	6.77143E-06	1.82126E-05
MTUS2	-0.047998822	0.768004971	0.862848868
ZMYM5	0.219114772	3.91322E-05	9.72505E-05
USPL1	0.295010988	8.92302E-09	3.07583E-08
XPO4	0.128845878	0.02741833	0.046993924
TPTE2	-0.055925369	0.756432079	0.854610744
POMP	-0.526918624	8.46282E-18	5.00428E-17
CDK8	-0.334473779	7.75057E-07	2.27645E-06
ALOX5AP	-0.290701384	0.002006533	0.004078142
WASF3	2.164914126	1.75248E-79	9.3197E-78
RNF17	0.795282486	0.009218464	0.017063429
GPR12	0.344257688	0.272505269	0.375361579
CHRM3	-0.362800142	0.087603701	0.136159888
MYH8	-0.730247762	1.90599E-05	4.90359E-05
MYH10	0.671864928	1.65841E-22	1.23115E-21
PEMT	1.061875131	4.40174E-40	6.74243E-39
SCO1	0.243896229	3.34195E-08	1.09962E-07
MPRIP	0.928092338	1.16084E-80	6.41435E-79
CHI3L1	-0.373495622	0.068430974	0.108569175
MYBPH	-1.439108467	2.49872E-17	1.44455E-16
PIK3C2B	0.448281816	2.00003E-14	9.93573E-14
DSTYK	0.002566153	0.962374004	0.98017387
CHIT1	0.331964347	0.133241727	0.199175607
SLC41A1	0.326404291	1.37258E-05	3.57949E-05
LGR6	1.311481452	4.02478E-10	1.52656E-09
TMCC2	-0.636121719	6.76351E-05	0.000163567
DCLK1	0.38875322	0.017383327	0.030880878
CCNA1	-0.506487038	0.005057215	0.009720581
COG6	0.170255866	0.002139434	0.004329788
SPART	0.985318257	2.42137E-41	3.86905E-40
RXFP2	0.785329901	0.01910181	0.03369985
EPSTI1	-1.083268449	4.04565E-23	3.09849E-22
TRPC4	-0.690158588	5.96027E-11	2.39446E-10
POSTN	-2.139449328	1.40702E-66	5.03099E-65
RFXAP	0.599652935	7.37659E-23	5.56545E-22
TPT1	0.555454045	1.89593E-18	1.15767E-17
GPALPP1	0.294853644	1.78669E-09	6.46881E-09
STOML3	0.686767542	0.056485505	0.091232108
KL	2.484508065	1.54987E-88	1.07481E-86
RFC3	-0.790504782	2.16353E-27	1.99514E-26
STARD13	0.645341764	4.06242E-15	2.09265E-14
IRS4	-0.761198039	0.042854448	0.070901131
MORC4	0.002110983	0.97677684	0.98773618
BEX2	0.258076258	0.059155068	0.095147888
RNF128	0.620016028	0.000232357	0.000530347
TBC1D8B	0.002471988	0.974610099	0.986581584
TCEAL4	-0.716464222	1.04235E-12	4.69853E-12
BEX1	-3.315612319	8.16512E-28	7.67072E-27
FAM104A	-0.417560043	1.71749E-17	1.00084E-16
SLC39A11	-1.440527698	3.56408E-61	1.07746E-59
EPHB2	-1.018221686	3.81689E-24	3.06318E-23
SRRM1	0.169730357	4.4337E-05	0.000109563
BTBD2	-0.137880618	0.014875298	0.026692456
PRAM1	-0.201650841	0.041615689	0.069033876
KMT5C	-1.05190104	7.45394E-39	1.0944E-37
ZNF414	-0.430925348	1.23583E-09	4.53166E-09
PDE6B	-0.825535482	2.19088E-11	9.07189E-11
HSPBP1	-1.005103775	6.4886E-37	8.87925E-36
CSNK1G2	-0.547354894	3.54942E-20	2.35461E-19
SLF1	-0.391223143	1.75914E-11	7.33149E-11
CNDP2	-0.556360399	3.45989E-23	2.65706E-22
MACROD1	-0.607249048	7.36846E-10	2.74205E-09
WDR74	-0.428650885	6.59409E-11	2.63807E-10
LGALS12	4.513261512	9.0216E-100	8.30194E-98
RTN3	0.271914448	1.2256E-05	3.21098E-05
PLAAT4	-1.395173942	9.67013E-26	8.32268E-25
PLAAT2	-1.567194408	4.19528E-20	2.77045E-19
MYH11	3.204753239	1.98694E-91	1.49886E-89
CEP20	-0.230665585	2.06553E-06	5.83185E-06
MED10	-0.203353576	0.000124086	0.000291432
PDZD2	2.634207562	3.3532E-113	4.2246E-111
MORC2	-0.522118521	5.67173E-27	5.13679E-26
LARGE1	-0.364464683	2.59284E-05	6.57335E-05
GSTT2B	0.183332553	0.235275062	0.32989723
MYO18B	-1.672714624	9.21553E-18	5.43669E-17
SLC2A11	0.149074658	0.020079067	0.035275245
C1QTNF6	-2.214877376	2.9932E-128	5.5406E-126
GGT2	1.808682012	6.10747E-17	3.47283E-16
FAM83F	0.152164425	0.115407812	0.174973135
SEC14L4	-1.65372372	6.86508E-09	2.38523E-08
GIMAP6	1.5690748	1.19458E-67	4.37875E-66
GIMAP4	0.871791949	2.45356E-22	1.80669E-21
ADCK2	-0.605686109	2.46584E-31	2.68863E-30
MKRN1	-0.309616011	2.99127E-15	1.55435E-14
AGAP3	-0.168124642	0.005537509	0.010584584
KRBA1	-0.125584893	0.071631149	0.113254399
ACTR3B	-0.475755055	8.20492E-07	2.40506E-06
NTS	-0.073099966	0.847824395	0.917036625
BTG1	0.449284709	1.5261E-10	5.96414E-10
LRRIQ1	-0.021847151	0.90577032	0.950201444
C12orf29	-0.001021276	0.983774175	0.991105324
ATP13A3	-0.225742699	0.000679768	0.001465234
SFTPD	0.019212916	0.892779364	0.943390972
DYDC2	-2.139326916	2.09286E-31	2.29182E-30
TMEM254	-0.67067518	1.30799E-23	1.02486E-22
TMTC1	2.218812043	3.80363E-53	9.1806E-52
KRAS	-0.664692074	1.05275E-26	9.41936E-26
IPO8	0.159162221	0.000665957	0.001437466
LARS1	0.035830541	0.384569115	0.504100184
SPINK5	0.680321231	0.001352664	0.002811896
IMPA1	-0.130293249	0.049734217	0.081169534
LRRCC1	-0.941621768	5.3338E-28	5.05524E-27
E2F5	-1.186245621	9.97018E-45	1.80325E-43
CA1	0.099351556	0.71408507	0.822582247
CCDC59	0.074755912	0.136905717	0.203987441
SWAP70	0.596450881	5.60713E-27	5.0802E-26
ARNTL	0.205425702	0.000664739	0.001434966
LYVE1	4.944033105	9.0202E-244	3.6177E-240
AMPD3	-0.238903286	0.000824622	0.001760675
SBF2	0.910192779	3.6526E-31	3.95305E-30
MICAL2	-1.499125853	4.05274E-71	1.64878E-69
RRAS2	1.037514394	3.23884E-28	3.09406E-27
HSD17B4	0.189419665	0.003673753	0.007195311
ZFC3H1	0.167715989	0.004564124	0.0088278
TEX15	-2.49651009	1.46003E-10	5.71241E-10
SARAF	0.083252691	0.212801993	0.301893421
RNF122	0.528193337	5.01447E-11	2.0248E-10
DUSP26	0.134597759	0.471276968	0.596845272
DPF2	-0.191828273	5.56761E-06	1.51098E-05
MEN1	-0.778922545	4.46136E-49	9.42152E-48
ERG28	-0.490080478	5.73641E-18	3.4177E-17
GSC	-0.087839472	0.564103487	0.689760823
DGLUCY	0.580828476	1.60336E-16	8.92616E-16
UNC79	0.088093952	0.553787835	0.679707766
NUMB	0.302038197	7.56381E-13	3.44075E-12
CATSPERB	-0.802567829	7.04881E-09	2.44677E-08
VRTN	-3.151520975	1.01198E-12	4.56462E-12
COX16	-0.44433235	1.6653E-18	1.01943E-17
TTC9	-0.697447743	1.62761E-15	8.58732E-15
MED6	-0.121569578	0.002090526	0.004239186
EIF2S1	-0.107007178	0.016589698	0.029546276
ADAM20	-0.026052762	0.87957072	0.936320356
LOXL2	-0.591844811	1.01448E-08	3.48371E-08
ELP3	0.167800631	0.001588018	0.003270772
PEBP4	-0.18543146	0.402382452	0.523543191
ADAMDEC1	-3.104751554	6.76599E-64	2.21068E-62
CTIF	1.169001589	3.75233E-63	1.20154E-61
MRO	0.781301289	3.69459E-14	1.80815E-13
MBD2	0.216323913	5.2297E-06	1.42337E-05
IER3IP1	-0.654138831	4.29599E-32	4.82965E-31
MRPS36	-0.049035061	0.379249976	0.498114304
CCNB1	-2.56843586	1.319E-178	6.9759E-176
CDK7	-0.640083922	9.76548E-40	1.47565E-38
CD180	-0.033158451	0.754992725	0.853585705
IRAK2	0.725802378	8.94038E-14	4.27079E-13
CAMK1	1.455058923	1.08774E-89	7.82523E-88
THUMPD3	-0.389905587	1.07999E-19	6.99849E-19
VHL	-0.208481903	0.000125353	0.000294335
BHLHE40	-0.447374683	4.28946E-07	1.28842E-06
ARL8B	-0.310602511	2.81393E-10	1.08075E-09
EDEM1	-0.304188952	1.14418E-06	3.30953E-06
CNTN6	1.558638214	5.75146E-16	3.11368E-15
CHL1	2.955334907	1.09939E-71	4.59302E-70
MEIS2	1.51722246	4.12471E-45	7.57977E-44
DPH6	0.174231041	0.003552082	0.006974039
KATNBL1	0.233557826	8.17776E-08	2.60252E-07
EMC7	-0.179924648	0.000308005	0.000693082
TRPM1	2.194388722	2.20949E-28	2.12932E-27
GNAT2	-0.076128979	0.938469563
GSTM1	0.263457861	0.360247132	0.476989825
PRPF38B	-0.019240419	0.642078797	0.761300987
REG4	-2.348683506	9.65164E-20	6.26706E-19
TSPAN2	0.830574557	2.80655E-14	1.38211E-13
TSHB	1.885799628	3.97908E-26	3.48381E-25
GSTM5	3.750213825	1.71553E-97	1.48765E-95
GSTM3	-0.477334617	0.00162161	0.003335963
SYT6	0.344529866	0.017837528	0.031629377
VAV3	-1.398010192	6.03032E-30	6.25085E-29
CHIA	-0.321440724	0.385456029	0.505111437
PSRC1	-1.863547714	1.26537E-92	9.77524E-91
HMGCS2	1.000124914	0.000855581	0.001823042
PTPN22	-0.515896325	6.89664E-06	1.85296E-05
SORT1	0.324208387	1.27733E-06	3.6774E-06
WNT2B	0.615763226	7.48112E-10	2.78354E-09
PTGFRN	-0.449980624	3.67365E-12	1.60019E-11
LAMTOR5	-0.431653183	1.09682E-16	6.15745E-16
ADAM30	-0.291333865	0.57535303	0.699946681
NOTCH2	0.341904462	1.18012E-05	3.09706E-05
TRIM45	-0.795287108	5.41663E-18	3.23078E-17
CEPT1	0.358320158	1.15068E-10	4.53675E-10
CD101	-0.649142338	2.3516E-13	1.09817E-12
VTCN1	0.05648587	0.765835792	0.861191733
NGF	0.572224237	1.07179E-05	2.82476E-05
AP4B1	-0.022182918	0.615780479	0.737643002
NAPG	-0.104396646	0.030510617	0.05185081
SPIRE1	-0.062780723	0.43952636	0.563868444
PPHLN1	-0.23475801	1.32654E-11	5.57877E-11
FKBP11	-0.854882374	4.76716E-24	3.81056E-23
ARF3	-0.664555948	1.12452E-42	1.88456E-41
TMEM106C	-0.811471824	5.739E-33	6.71708E-32
SLC38A2	0.210613017	0.000842277	0.001796142
YWHAQ	-0.211955097	0.000197767	0.000454607
KIDINS220	0.492065696	8.87128E-18	5.24002E-17
GRHL1	0.248397663	0.013343026	0.024126428
ROCK2	0.946075184	1.47073E-44	2.64215E-43
RSAD2	-1.600477877	8.4036E-31	8.99574E-30
MYCN	-1.740616666	5.45038E-22	3.94935E-21
LPIN1	1.035359691	2.04237E-23	1.58438E-22
CMPK2	-1.331449498	1.59241E-25	1.35717E-24
IAH1	-0.127239819	0.00765999	0.014348656
LDHA	-0.499160059	7.82268E-13	3.5538E-12
SAA2	2.832247194	3.43574E-35	4.38725E-34
ANO3	1.594862359	4.93532E-11	1.99352E-10
IL6ST	0.08918715	0.466146883	0.591476857
FST	0.264495292	0.059788543	0.096080102
CFHR4	-3.415462782	1.15704E-09	4.25116E-09
NAV1	0.049945023	0.566282811	0.691737043
CDC73	-0.302645408	1.71604E-08	5.78238E-08
TIMM17A	-1.11794949	9.18108E-91	6.75637E-89
CRB1	0.490019299	0.00188566	0.003846282
CFHR5	0.539113287	0.111402722	0.169389591
ERN2	-0.100004075	0.698504961	0.809998931
RPS15A	0.170811757	0.005478883	0.010481683
RAX	-2.611157027	2.05578E-12	9.08461E-12
NARS1	-0.32250502	7.26739E-11	2.90045E-10
GRP	-0.108212492	0.556934571	0.682786434
RELCH	-0.0492555	0.369718189	0.487582848
FBH1	-0.021733256	0.618453901	0.739991405
RBM17	-0.187622842	0.000610152	0.001323005
IL2RA	-0.879294425	1.56552E-08	5.29481E-08
ANKRD16	-0.474987551	3.02664E-16	1.66229E-15
ECHDC3	1.428959575	1.14485E-51	2.6414E-50
IL15RA	0.502564181	2.07707E-07	6.39368E-07
CCNH	0.343226869	4.94037E-12	2.13476E-11
HRH4	0.824084353	4.00324E-13	1.8476E-12
TMEM241	-0.857574617	8.125E-44	1.4199E-42
KCTD1	0.015799069	0.832914542	0.90794118
CABLES1	0.282742547	0.000185426	0.000427506
DOCK2	-0.24101363	0.022818432	0.039679355
EMP1	1.876823564	8.86925E-89	6.20435E-87
SOX5	1.748507771	2.20262E-32	2.50787E-31
RERG	-0.191037549	0.155424917	0.228489536
SLCO1B1	0.588914225	0.220905595	0.311926288
KLRD1	0.244906813	0.064483761	0.102931062
KLRC1	0.66173465	5.3836E-05	0.000131677
SPX	5.200397316	4.6747E-113	5.8589E-111
PRH2	-0.842837813	2.54699E-05	6.46254E-05
LRP4	1.312004118	4.16343E-28	3.96003E-27
MYBPC3	-0.304111296	0.053970254	0.087480816
DDB2	0.241387856	2.32035E-05	5.91682E-05
ACP2	-0.552876985	2.03276E-22	1.50373E-21
USP26	-0.417534439	0.075954923	0.119513472
RTL8C	0.172900406	0.014027668	0.025259985
RAB33A	-1.015916179	1.56253E-22	1.16123E-21
SOX3	-2.34030856	1.05211E-08	3.60756E-08
RBMX2	-0.235853023	6.52119E-07	1.92926E-06
STK26	-0.938742698	2.34453E-17	1.35622E-16
PIWIL4	1.096215224	2.79647E-24	2.25858E-23
MTNR1B	-1.61809604	0.001450236	0.003002408
PUM1	0.257299278	7.35173E-11	2.93338E-10
SPOCD1	-2.52959654	6.56038E-64	2.14642E-62
YARS1	-0.728721792	5.24253E-36	6.89567E-35
PHC2	-0.081668427	0.076911463	0.120899986
CDCA8	-3.028119025	2.2939E-167	8.9031E-165
GNL2	-0.459002195	6.64623E-20	4.34665E-19
AGO4	0.541663723	4.35093E-24	3.48133E-23
HOOK1	-0.700702206	3.36043E-16	1.84245E-15
CYP2J2	-0.147817475	0.278257253	0.382140991
BTF3L4	-0.339691213	2.6575E-14	1.31059E-13
TUT4	0.686422897	1.60175E-13	7.54148E-13
PRPF38A	0.110935473	0.007317987	0.013750832
DSC2	-0.073067854	0.614880347	0.736803141
DSG3	0.076284408	0.782855934	0.873838403
RNF138	-0.102766256	0.099452497	0.152799673
ELP2	-0.787513646	2.91225E-12	1.27686E-11
DSG1	0.302081944	0.339288959	0.453176228
DSC3	0.849840286	0.000265396	0.000601789
DSC1	2.60796268	3.15396E-53	7.63935E-52
DTNA	0.355416471	0.009377793	0.017338344
FHOD3	1.393440748	5.49119E-33	6.4333E-32
TPGS2	-0.119427891	0.047076424	0.077206233
DAGLA	0.240625358	0.004688781	0.009055808
SLC43A3	0.334031911	0.000715283	0.001538279
TIMM10	-0.769572828	2.96241E-26	2.60506E-25
CBLIF	-2.016071038	1.08893E-05	2.86805E-05
DHX34	-0.820656149	6.06136E-47	1.18827E-45
APLNR	0.66300475	3.79354E-12	1.65092E-11
FADS2	-1.608548869	3.91003E-21	2.7186E-20
TMEM258	-0.683701388	7.17547E-27	6.46706E-26
TCN1	-0.110733234	0.705049363	0.815100066
C5AR2	-1.510652092	5.23742E-28	4.96487E-27
TMEM165	-0.614443336	1.3536E-35	1.74936E-34
CLOCK	-0.047908982	0.426821627	0.550401138
PDGFRA	1.376724889	1.06931E-33	1.29046E-32
GGACT	-0.201095549	0.005687706	0.010850989
COL4A2	0.389108079	7.18193E-06	1.92639E-05
CLDN10	1.084488152	8.79706E-06	2.33811E-05
DZIP1	0.597375669	1.01247E-08	3.47737E-08
UBAC2	-0.377381325	5.92513E-16	3.20482E-15
ARGLU1	0.507064253	3.46947E-15	1.79547E-14
BIVM	0.442622496	2.61983E-09	9.37449E-09
ERCC5	0.177561376	0.000650823	0.001406818
TPP2	0.005477653	0.917326996	0.956975629
POGLUT2	-0.490078557	1.16838E-10	4.60538E-10
CARS2	-0.343273	8.83506E-08	2.80299E-07
ARHGAP32	-0.670705718	1.09731E-14	5.52942E-14
STT3A	-0.338626602	4.50056E-10	1.69938E-09
ADAMTS8	1.166790716	5.93941E-11	2.38648E-10
ACRV1	-1.620811932	6.69019E-32	7.46027E-31
ETS1	0.742113829	1.02297E-17	6.01951E-17
SLC37A2	-0.6538008	1.83151E-08	6.15702E-08
KLB	4.716367351	1.2756E-235	4.0929E-232
TMED7	-0.260191817	2.29679E-05	5.86015E-05
APC	0.422716379	1.24488E-10	4.89649E-10
NREP	-1.225860672	2.47716E-51	5.65832E-50
WDR36	0.300421997	1.49469E-10	5.84469E-10
OSTF1	-0.165284564	0.000563464	0.001226911
RFK	-0.211359065	0.000320107	0.000719273
UBQLN1	-0.14666977	0.001315004	0.002737984
NAA35	-0.252954417	6.81463E-08	2.18344E-07
C9orf40	0.139723226	0.103281899	0.158163142
ANXA1	2.344408628	2.2272E-107	2.4528E-105
CTSL	-0.072399243	0.357114615	0.47358129
CEMIP2	0.006843926	0.932505182	0.96463427
AGTPBP1	0.330622202	1.10657E-05	2.91261E-05
GOLM1	-1.334748015	1.43406E-43	2.47912E-42
FAM189A2	2.135877866	7.07343E-47	1.38274E-45
PSAT1	-0.7846494	0.000129157	0.000302854
ISCA1	0.407607924	5.65163E-24	4.5011E-23
ADAM19	-1.691636057	1.52564E-64	5.11678E-63
HAVCR2	-0.418967293	1.47384E-06	4.22119E-06
CCNJL	-0.062167969	0.632055128	0.752493487
TAOK3	-0.011674297	0.816761301	0.897816228
USP30	0.423526442	5.44774E-17	3.10576E-16
SDS	-2.289288746	6.81553E-90	4.92519E-88
MSI1	-1.062260049	2.06521E-09	7.4447E-09
HNF1A	0.143109606	0.51914823	0.645602859
FBXO21	-0.051548541	0.279171147	0.383260089
TBX3	-0.381757294	0.0021001	0.004257164
OASL	-2.361024325	3.60022E-57	9.83938E-56
HRK	-0.286750252	0.175800712	0.255008791
RNFT2	-2.117207887	1.8965E-99	1.73528E-97
P2RX4	-0.797925606	3.81855E-37	5.28253E-36
BICDL1	-2.72968125	7.2798E-168	2.8956E-165
DTX1	2.459821572	6.5576E-108	7.3397E-106
TRAFD1	-0.552265587	1.6407E-28	1.58913E-27
DMTF1	0.141749763	0.014716843	0.026427827
OCM2	0.181015957	0.763620213	0.859711685
TMEM243	0.318806207	6.06069E-08	1.9511E-07
CCDC146	0.187522877	0.026987526	0.046309967
TMEM60	-0.273041216	2.79172E-07	8.50918E-07
CD36	4.184825412	9.749E-120	1.4261E-117
UGT2A3	-1.56334932	0.001056926	0.002227427
CSN2	-0.279579462	0.727930083	0.833691818
UGT2B28	2.062802138	2.41159E-08	8.02606E-08
PNPLA8	0.193954494	3.15124E-05	7.91889E-05
HILPDA	-0.604021834	1.94297E-10	7.55218E-10
FAM71F1	-2.058499295	1.28937E-24	1.05625E-23
RINT1	-0.286157825	1.98178E-09	7.15253E-09
SRPK2	-0.471361875	5.63909E-17	3.21257E-16
KCP	0.114454779	0.341843617	0.456132679
TES	0.27462232	0.000573315	0.001247288
MDFIC	1.251446724	7.16805E-61	2.15077E-59
MTO1	0.070031831	0.090998099	0.140957724
ADGRB3	1.61744871	1.11199E-19	7.20199E-19
ANKRD6	0.603436269	1.26507E-15	6.72021E-15
HTR1B	-0.268451228	0.077500645	0.121730722
KHDC1	-0.78809583	2.65796E-10	1.02232E-09
CEP162	0.385774142	3.76626E-11	1.53352E-10
SYNCRIP	-0.105577966	0.047623365	0.078031434
SNX14	-0.28372088	2.65612E-08	8.81249E-08
NT5E	1.248989233	6.36448E-33	7.4329E-32
MRAP2	1.012815738	1.30454E-08	4.43897E-08
EPHA7	0.208733753	0.32913368	0.441769969
AKIRIN2	0.266830093	2.41398E-08	8.03346E-08
ORC3	-0.111465175	0.037546771	0.062803704
LCA5	1.243434311	1.84701E-54	4.62742E-53
MAP3K7	0.004944197	0.925572564	0.961010108
CGA	-8.12002425	3.04601E-95	2.48893E-93
GJA10	-0.215758391	0.820255105	0.900368291
PRR5L	-0.205503388	0.010440278	0.019190684
LMO2	1.197492983	3.65608E-58	1.02362E-56
PHF21A	0.141952631	0.00030479	0.000686266
NAT10	-0.673368477	1.29073E-34	1.61394E-33
EHF	0.805664833	5.84124E-07	1.73525E-06
ELF5	1.129988886	8.85532E-06	2.35281E-05
PRRG4	-0.69322274	1.09039E-16	6.12351E-16
CAPRIN1	-0.475458465	1.26133E-18	7.76384E-18
ATP5MC2	-0.300728158	5.29454E-07	1.57878E-06
DNAJC14	-0.296411027	1.65166E-08	5.5744E-08
CD63	-0.118767128	0.065424354	0.104280289
PRPH	0.564909217	0.000929129	0.001971655
AVIL	0.00159875	0.984039637	0.991261609
AMHR2	-0.666032043	0.000152611	0.000355356
LACRT	-1.724652191	0.001456292	0.003014426
GDF11	-0.472464568	2.18531E-10	8.45796E-10
GLS2	-0.323090957	0.004457613	0.008636019
ITGA7	3.664384401	1.2146E-179	6.797E-177
TESPA1	-0.689017873	5.40283E-07	1.60958E-06
FAM186B	0.203032285	0.026065961	0.044864551
RDH5	4.281064436	4.8966E-225	9.4265E-222
AGAP2	-0.482978822	1.51751E-06	4.34009E-06
BLOC1S1	-0.356322458	2.54211E-06	7.1198E-06
KRT85	-1.367384918	9.38702E-06	2.48736E-05
CDK4	-0.584179207	2.79907E-20	1.86895E-19
PPP1R1A	3.889157483	6.25782E-88	4.2539E-86
TROAP	-3.56961292	3.8809E-200	3.7356E-197
TSPAN31	0.157559527	0.012464426	0.022630446
B4GALNT1	-1.255852223	2.23024E-18	1.35801E-17
TFCP2	0.044410399	0.337551927	0.451269421
COQ10A	0.32781789	1.14701E-06	3.31751E-06
FAIM2	-1.105851762	1.82657E-08	6.14147E-08
PAN2	0.373346167	2.78644E-10	1.07062E-09
ESPL1	-2.735458966	9.0442E-146	2.2208E-143
KRT7	-0.365153864	0.025205899	0.043488421
ZC3H10	-0.055756474	0.206294412	0.29393503
HNRNPA1	-0.123869571	0.005061403	0.009727855
SLC26A10	1.241226649	5.94687E-22	4.30457E-21
ACVR1B	-0.246851608	1.48222E-05	3.85101E-05
OS9	-0.127894739	0.026075221	0.044878884
MIP	-0.707934769	2.95456E-10	1.13277E-09
KCNH3	0.989803977	1.23838E-09	4.54068E-09
LTV1	-0.111820716	0.060078787	0.096491753
MAP7	-0.924484539	2.26287E-31	2.47123E-30
CD164	0.124028542	0.077916912	0.122340635
AFG1L	0.039728387	0.457575626	0.582721203
NHSL1	0.136619445	0.15261936	0.224783932
AHI1	-0.006816776	0.922401066	0.959461378
HEY2	0.94726528	2.59604E-11	1.06907E-10
PKIB	-1.833933342	2.84163E-36	3.78318E-35
TAAR5	0.014449764	0.993277647
NMBR	0.780276164	1.14167E-05	3.00039E-05
SMPD2	-0.845852397	2.81841E-33	3.33852E-32
MICAL1	-0.5646358	2.36457E-13	1.10391E-12
REPS1	-0.14266402	0.009110799	0.016877123
STX11	2.156811249	1.11474E-95	9.171E-94
TEC	0.412839247	6.80391E-09	2.36586E-08
PRADC1	-0.036509241	0.63162629	0.752250459
SEMA4F	0.054235342	0.346867667	0.461863247
CCT7	-0.485731914	1.32297E-22	9.88538E-22
EGR4	-1.444319043	8.03532E-10	2.9826E-09
RAB11FIP5	0.012943385	0.792715612	0.881043276
SMYD5	-0.299494309	4.60862E-13	2.11827E-12
DYSF	0.432341701	1.50774E-07	4.69766E-07
CCDC142	-0.576917118	1.39226E-28	1.35504E-27
EMX1	-3.594990006	4.11717E-52	9.61899E-51
KCNMB4	0.086862908	0.437765968	0.561939576
USP15	0.184000377	1.93248E-05	4.96953E-05
GNS	0.484501474	5.1937E-16	2.81997E-15
CPM	2.066291898	1.75074E-76	8.5283E-75
MDM2	-0.405495376	7.16885E-07	2.11165E-06
KLHL36	0.858146144	3.0981E-51	7.03991E-50
BCO1	-0.238579668	0.147595248	0.21815866
MPHOSPH6	-0.220053472	0.021400379	0.037410826
CHST5	0.444500278	0.000749817	0.001608715
KIAA0513	-0.486382072	7.17542E-11	2.86445E-10
DYNC1LI2	0.667710224	4.68495E-23	3.57276E-22
FBXL8	-0.510864152	1.12114E-08	3.83473E-08
FHOD1	-0.048986374	0.498516805	0.62542664
CCDC102A	0.301168187	0.000818928	0.001749062
SLC9A5	-0.096091063	0.32994082	0.442729856
AGT	-1.480155586	2.14472E-14	1.06457E-13
ZNF670-ZNF695	-1.903651778	2.58459E-46	4.95582E-45
PCNX2	-0.105968901	0.179465673	0.25976914
KCNK1	-1.932766983	5.69122E-36	7.46747E-35
URB2	-0.686988384	3.07044E-27	2.81635E-26
EGLN1	0.247867361	6.78004E-05	0.000163942
CAPN9	-2.709687984	1.70826E-55	4.43925E-54
COG2	-0.796412811	6.2418E-46	1.18363E-44
ABCB10	-0.375751885	6.35476E-12	2.72562E-11
NTPCR	-0.275228445	9.76402E-07	2.84388E-06
TAF5L	-0.438705644	5.4295E-19	3.4016E-18
GLUL	-0.032646203	0.721113131	0.828265722
STX6	-0.842664592	9.28125E-69	3.53113E-67
RGS8	-2.223885107	4.74386E-37	6.53068E-36
RNASEL	0.08648508	0.169983833	0.247615905
DHX9	-0.371278901	1.11459E-22	8.34782E-22
KIAA1614	1.125000443	2.19915E-40	3.39778E-39
CEP350	-0.315907243	1.80836E-06	5.13256E-06
NPL	-0.274803385	0.001595107	0.003284811
NIBAN1	0.945496084	7.57288E-15	3.84988E-14
PIGC	-0.657078712	4.26741E-37	5.88993E-36
LAMC1	1.138598624	3.91576E-47	7.7205E-46
RC3H1	0.171293852	0.002205266	0.004454215
GPR55	-0.226184988	0.202632495	0.289316978
SP110	-0.435195635	1.44412E-08	4.89765E-08
MRPL44	-0.232950539	1.43095E-09	5.22566E-09
CHRND	-1.713213228	2.08947E-06	5.89322E-06
PAX3	1.347234135	3.03576E-10	1.16316E-09
DOCK10	-0.289807726	0.002212384	0.004467281
TTLL4	-0.43531518	6.49494E-06	1.74973E-05
USP37	-0.177342459	0.078080576	0.122569619
HTR2B	0.299461598	0.019285495	0.033994005
ITM2C	0.045930089	0.684755094	0.7985329
SLC19A3	5.019541224	3.9944E-131	7.6896E-129
SERPINE2	-0.90982996	3.48166E-13	1.61151E-12
DNAJB2	-0.345273615	4.824E-08	1.56829E-07
WNT10A	-0.609048305	0.000354149	0.00079181
TMBIM1	1.12894484	1.76828E-73	7.83642E-72
CYP27A1	-0.230897507	0.025562118	0.044065104
EIF4E2	-0.290554537	1.01845E-13	4.85066E-13
ARMC9	-0.874558431	8.1387E-48	1.63959E-46
CAB39	0.160583516	0.00027618	0.000625065
COX5B	-0.456902616	4.76258E-09	1.67367E-08
REV1	0.502334827	9.32513E-34	1.12792E-32
TSGA10	0.255832567	0.000168084	0.000389445
MFSD9	0.162814929	0.001992343	0.004051184
TMEM127	-0.261922523	4.16863E-13	1.92246E-12
EDAR	1.582039655	6.37568E-11	2.55324E-10
TGFBRAP1	0.050332308	0.200143332	0.286157277
GCC2	0.320932026	5.17439E-07	1.54372E-06
MRPS9	-0.121871796	0.023171288	0.040246409
GPR45	0.777188469	1.00449E-08	3.45117E-08
C2orf49	0.396056379	1.45908E-22	1.08738E-21
ANKRD36	0.089992856	0.476303987	0.602205598
EPC2	0.530961339	7.485E-29	7.38193E-28
ARHGEF4	1.170023683	2.63031E-16	1.45041E-15
ISCU	0.529887188	1.09329E-35	1.41866E-34
ALDH1L2	-0.415054322	0.000226197	0.000516679
STAB2	2.894092329	1.49233E-76	7.29907E-75
USP44	2.260331173	5.23753E-66	1.84939E-64
SCYL2	-0.30367143	3.33595E-08	1.09772E-07
CKAP4	-1.018850017	8.33482E-57	2.24853E-55
PLXNC1	-0.590576872	6.10858E-11	2.45036E-10
APPL2	0.411928634	3.62732E-13	1.67716E-12
PWP1	-0.015759956	0.67373207	0.789155359
DRAM1	0.167815753	0.029536182	0.050315637
WASHC4	0.275374405	1.6322E-06	4.64929E-06
SLC41A2	0.237478714	0.011647017	0.021238497
VILL	0.242501545	0.008881483	0.016481511
FLNB	-0.500257758	6.82351E-10	2.54595E-09
NEK3	0.369166252	3.31547E-09	1.1791E-08
PCDH8	-1.131290506	3.208E-05	8.05356E-05
VPS36	0.656849805	2.30505E-37	3.20907E-36
RNASEH2B	-0.079841486	0.119183199	0.180146635
CKAP2	-1.388551915	5.28181E-74	2.38912E-72
CNMD	0.511051024	0.048440881	0.07925492
TBC1D4	1.177928778	5.75647E-49	1.20929E-47
THSD1	1.464307547	2.7794E-83	1.62932E-81
BORA	-0.801685143	1.90253E-24	1.54645E-23
LRCH1	0.712659666	1.10789E-35	1.43644E-34
SUCLA2	0.923899675	1.76074E-66	6.27709E-65
RCBTB1	-0.125679558	0.03588183	0.060255433
MED4	0.069568619	0.107712723	0.164263694
PHF11	0.001949504	0.971621666	0.984861471
COG3	0.187215894	0.000264576	0.000600016
LMO7	-0.595749425	1.03224E-10	4.08247E-10
SCEL	-0.661605079	0.039550582	0.065880677
ITM2B	0.74328677	8.42045E-41	1.32395E-39
SPRY2	2.432484412	8.5496E-120	1.2545E-117
NUDT15	0.08408183	0.162800676	0.238219299
EDNRB	2.167715225	1.48341E-86	9.6608E-85
RCBTB2	1.172138806	4.50436E-81	2.49753E-79
LCP1	-0.492592659	1.69151E-06	4.81085E-06
SETDB2	0.545722271	1.36792E-25	1.1704E-24
SCRN1	-0.192840876	0.046412767	0.076221717
C7orf25	-0.143198966	0.011037806	0.020201838
TNS3	0.249868395	0.000638796	0.001382248
SPDYE1	-0.295408292	0.020192836	0.035453116
CHST12	0.007990675	0.89801519	0.946109638
IGF2BP3	-2.268377462	1.45289E-21	1.03332E-20
GPNMB	0.530115242	1.60623E-07	4.99352E-07
RAPGEF5	0.352768031	2.11719E-06	5.96825E-06
RAC1	-0.18297723	1.66437E-05	4.30408E-05
KDELR2	-0.711220709	1.39296E-37	1.95623E-36
NUP42	-0.227110224	1.6025E-05	4.15098E-05
IL6	2.784066266	4.77613E-47	9.38993E-46
ZDHHC4	-6.96267E-05	0.998962203	0.99936778
AOAH	-0.272981086	0.015109912	0.027085174
BZW2	-0.845910471	3.44182E-38	4.91975E-37
DGKB	1.027008862	3.65762E-11	1.49118E-10
TBRG4	-0.730363304	1.02638E-34	1.28807E-33
DDX56	-0.622340035	1.69958E-43	2.93286E-42
HUS1	-0.250173258	1.20125E-08	4.09825E-08
NACAD	1.242258669	2.75667E-23	2.12651E-22
DBNL	-0.324742101	8.45594E-13	3.83281E-12
CCM2	-0.217127675	0.000551383	0.001201963
MYO1G	-1.119638142	1.47658E-24	1.20736E-23
TTYH3	-1.28510626	2.54866E-55	6.5841E-54
MMD2	-0.300196548	0.52005196	0.646478477
CIDEB	0.095573981	0.362072343	0.478925031
TTC5	0.054987425	0.250650553	0.348993514
NKX2-8	0.183950464	0.432742078	0.556663568
NKX2-1	-1.01396458	0.091809033	0.142099284
ZFHX2	-0.598600843	3.3668E-13	1.5594E-12
MTHFS	-0.398845041	2.12371E-09	7.64987E-09
ADAMTS7	-0.970989557	5.55445E-24	4.42591E-23
ABHD17C	-1.393884155	9.01778E-56	2.37033E-54
IREB2	0.282590762	5.96899E-07	1.77145E-06
ALPK3	2.558235552	1.1943E-139	2.6367E-137
TM6SF1	0.720763062	2.6544E-16	1.46319E-15
CIB2	0.377562382	0.00302425	0.005995927
CALCOCO2	0.282048289	0.00011425	0.000269514
RSAD1	-0.274405313	2.49586E-05	6.34016E-05
NMT1	0.292521493	6.19111E-13	2.82834E-12
MYCBPAP	-0.802148698	1.57041E-09	5.71498E-09
SRSF1	-0.580092689	1.19721E-65	4.16926E-64
VEZF1	0.046434045	0.467849657	0.593324593
CHAD	-1.52311368	2.73679E-12	1.20135E-11
TACO1	-0.729087522	8.40784E-24	6.64782E-23
TEX2	-0.078497255	0.254270854	0.353441187
DCAF7	-0.594669063	2.21716E-22	1.63662E-21
GH2	-1.433060395	0.030988288	0.052614278
CSH1	-0.271931011	0.846691313	0.916585638
LIMD2	-1.651923243	1.42077E-41	2.28462E-40
BRIP1	-2.200685423	8.57292E-87	5.60595E-85
KAT7	-0.165186693	0.018952296	0.03345815
RTP4	-0.618047856	5.97453E-06	1.61595E-05
ACTL6A	-0.911912511	8.65158E-55	2.19034E-53
NDUFB5	-0.009797564	0.847344623	0.916911638
MRPL47	-0.936903739	2.41654E-51	5.5251E-50
TRA2B	-0.064643034	0.034084337	0.057443392
SCN2A	2.30399437	1.84667E-35	2.37829E-34
TBR1	-2.154456395	1.00814E-11	4.2685E-11
MARCHF7	0.179359096	6.99392E-05	0.000168842
ERMN	-2.562988003	2.62492E-60	7.78388E-59
GALNT5	-1.686736434	1.10432E-21	7.90669E-21
SCN7A	1.665288774	4.52165E-18	2.71074E-17
TANK	0.959649058	1.65036E-69	6.39523E-68
BLK	-1.58262896	1.26105E-13	5.97421E-13
GATA4	-4.705515768	6.57901E-36	8.60654E-35
SKIL	-0.745248343	2.03102E-17	1.18012E-16
EPRS1	-0.803197679	6.94131E-39	1.02006E-37
HLX	0.352613794	5.95554E-05	0.000144974
VPS45	-0.496526773	4.43931E-25	3.70929E-24
IL10	0.313465292	0.006702033	0.012663634
KCTD3	-0.634282641	2.35455E-15	1.23187E-14
RPS6KC1	-0.377559571	3.08273E-13	1.43072E-12
CBWD2	-0.321997875	3.67563E-14	1.79923E-13
IL36G	-1.19406685	0.000104792	0.00024831
IL1RN	-0.697016226	4.89386E-08	1.5896E-07
IL36A	0.869672724	0.155154365	0.228133609
IL36RN	-2.642119585	3.01274E-15	1.56517E-14
IL36B	-0.874094081	0.075421287	0.118751453
IL1F10	-0.493812694	0.346854238	0.461858144
CFC1	-1.466797241	0.020407181	0.035805936
SMPD4	-0.632380838	1.20926E-45	2.26722E-44
WDR33	-0.014013978	0.599140824	0.721752343
CCDC115	-0.059667197	0.173033095	0.251448921
SAP130	-0.231163469	1.26793E-08	4.31746E-08
BIN1	1.627497111	6.84017E-48	1.38554E-46
IMP4	-0.428798691	2.47711E-18	1.50547E-17
HS6ST1	-0.723680765	6.57238E-29	6.50186E-28
UGGT1	-0.369351194	1.75579E-12	7.79475E-12
GYPC	1.940170627	4.10679E-91	3.05963E-89
STAM	-0.250078739	1.90091E-07	5.87322E-07
GAD2	-0.971481287	0.002714276	0.005413255
ABI1	-0.100702475	0.024073907	0.041677303
YME1L1	-0.319971803	6.27895E-12	2.69383E-11
DNAJC1	-1.53101863	3.54163E-51	8.0326E-50
NIPSNAP3A	0.250267286	1.27224E-06	3.66298E-06
LRRC8A	0.154957275	0.001155001	0.002423185
CDK9	-0.179404056	0.000137434	0.000321432
TXN	-0.967623926	1.56225E-41	2.50877E-40
ODF2	-0.943952708	1.40785E-84	8.58769E-83
ECPAS	0.169586437	0.000106527	0.000252235
TOR1B	-0.355247475	5.43884E-17	3.10106E-16
C9orf78	-0.157871759	3.54398E-05	8.85453E-05
SMC2	-0.571959811	3.7657E-16	2.05926E-15
KLF4	2.570999444	3.0463E-115	4.0613E-113
TOR1A	-0.267221473	6.58514E-14	3.16803E-13
RALGPS1	-0.375822	1.21993E-07	3.82991E-07
NIBAN2	-0.633292446	1.74919E-24	1.42421E-23
OR1J1	-1.432643074	3.4631E-06	9.57885E-06
OR13C9	0.029093624	0.984536705
ST6GALNAC4	-0.681157733	1.11155E-11	4.6935E-11
[truncated: 12,330 more rows]
