# Supplementary material for: Comprehensive research into prognostic and immune signatures of transcription factor family in breast cancer
Source: BMC Med Genomics. 2023 Apr 25;16:87. doi: 10.1186/s12920-023-01521-y (PMC10127334; doi:10.1186/s12920-023-01521-y)
Supplement: Supplementary file 1 — Additional file 1. R code and data. [file 12920_2023_1521_MOESM1_ESM.zip › Supplementary R code and data/GOKEGG/diff.txt]

id	baseMean	log2FoldChange	lfcSE	pvalue	padj
ARID5B	5205.565735	1.500289241	0.0797483	5.93143E-79	3.08281E-77
ARNT2	3982.74127	-2.041987231	0.140685324	9.79676E-48	1.96539E-46
ASCL2	270.7172211	-2.534719511	0.169219835	1.0094E-50	2.25326E-49
ATF3	3342.046046	2.056161819	0.141385611	6.47551E-48	1.31333E-46
BHLHE41	3087.153355	1.147426646	0.110841566	4.10036E-25	3.43383E-24
CBX2	1469.443444	-2.691436106	0.155985264	1.03648E-66	3.71988E-65
CBX4	3256.378332	-1.709236524	0.084298914	2.09908E-91	1.58098E-89
CEBPA	1299.668485	2.218398915	0.103329638	3.0254E-102	2.9475E-100
CERS2	19196.41632	-1.313844436	0.069797851	4.84141E-79	2.53544E-77
CERS6	5790.950851	-1.079902534	0.096008807	2.3703E-29	2.39558E-28
CREB5	534.4279502	2.051798732	0.116819894	4.66631E-69	1.78664E-67
DMRT2	71.84415937	2.809193627	0.155252233	3.52863E-73	1.53967E-71
EBF1	1158.968473	3.065259589	0.10537291	4.855E-186	3.338E-183
EGR1	21867.17382	2.677451896	0.142031257	2.87548E-79	1.51413E-77
EGR2	1681.234998	2.188069072	0.128861171	1.15389E-64	3.88623E-63
EGR3	2325.630744	2.110213944	0.160093976	1.12742E-39	1.6983E-38
EMX2	84.68043023	1.490024349	0.126499081	5.01229E-32	5.62049E-31
EPAS1	11437.1463	1.960530833	0.083019652	2.6864E-123	4.3386E-121
ERG	1080.513639	1.672928178	0.083689056	6.75549E-89	4.76029E-87
ERMP1	7001.52111	-1.132234876	0.081891749	1.7764E-43	3.06322E-42
EZH1	2491.169106	1.307645381	0.05594112	7.6074E-121	1.1637E-118
EZH2	1512.987123	-2.312463949	0.090663139	1.6864E-143	3.9593E-141
FHL1	9153.719345	5.03440595	0.139794862	5.2722E-284	3.6249E-280
FLI1	1280.402719	1.177080136	0.080865267	5.34465E-48	1.08902E-46
FOS	20941.40222	2.569727125	0.15448436	3.93838E-62	1.22923E-60
FOSB	6972.13616	3.405772067	0.192636311	6.00053E-70	2.3691E-68
FOXA1	16769.3007	-1.83056064	0.156140631	9.62619E-32	1.06724E-30
FOXM1	2641.619822	-3.466354815	0.126535505	3.2045E-165	1.1955E-162
FOXN3	3532.320148	1.625989983	0.072209943	2.7948E-112	3.4226E-110
FOXO1	2097.745306	1.847578879	0.081171471	1.1058E-114	1.4345E-112
FOXP2	190.0349189	1.973464141	0.13779168	1.59272E-46	3.07603E-45
GATA3	32545.72387	-1.82503265	0.138612108	1.36841E-39	2.05424E-38
HES4	435.4080184	-1.339483504	0.127827487	1.08064E-25	9.28397E-25
HLF	773.7272628	2.852965364	0.151197383	2.04581E-79	1.08318E-77
HMG20B	6076.745689	-1.00093958	0.071334806	9.99099E-45	1.80634E-43
HMGA1	8131.814924	-1.569114761	0.097553294	3.26669E-58	9.1673E-57
HOXA10	289.8759093	1.425094876	0.140663352	4.01504E-24	3.21953E-23
HOXA5	264.9619346	2.362152975	0.138808702	6.10975E-65	2.07809E-63
HOXA7	85.66274324	1.948524745	0.164623093	2.53452E-32	2.87828E-31
HOXC10	2276.545804	-2.491282883	0.166330713	1.02419E-50	2.28417E-49
ID1	892.2458806	1.15969661	0.116466583	2.34262E-23	1.81204E-22
ID4	1889.173048	1.845785668	0.170994777	3.65852E-27	3.3443E-26
IRF7	2501.944068	-1.944499644	0.100624697	3.35646E-83	1.96043E-81
KLF11	1655.680991	1.233396334	0.069629548	3.28784E-70	1.311E-68
KLF15	233.835744	3.382502132	0.14394556	4.2271E-122	6.6053E-120
KLF2	2141.685198	1.519435282	0.107189352	1.30388E-45	2.44271E-44
KLF4	2514.724101	2.570999444	0.112674712	3.0463E-115	4.0613E-113
KLF9	3545.235204	1.719291841	0.080988798	5.181E-100	4.79526E-98
LDB2	1134.607085	2.144171307	0.084102577	2.256E-143	5.2708E-141
LEF1	1548.660438	-2.024830694	0.116874316	3.05459E-67	1.10868E-65
LMO2	893.7642594	1.197492983	0.074481533	3.65608E-58	1.02362E-56
LMO3	566.1698566	1.462657732	0.193919965	4.60747E-14	2.23789E-13
LSR	8770.589799	-1.591460748	0.084053184	5.98714E-80	3.25225E-78
MAF	2303.108407	1.142346432	0.078231351	2.721E-48	5.57498E-47
MAFF	1429.77907	1.414627822	0.095803699	2.43056E-49	5.1852E-48
MAZ	4285.783997	-1.278501449	0.056796956	3.3101E-112	4.0434E-110
MBNL2	4726.10935	1.091479468	0.081876874	1.53365E-40	2.38641E-39
MEIS2	574.4016128	1.51722246	0.107648943	4.12471E-45	7.57977E-44
MEOX1	468.2974584	2.681251264	0.164966264	2.11552E-59	6.08945E-58
MEOX2	413.0668346	2.731996739	0.147508693	1.40023E-76	6.85557E-75
MID1	979.8021237	1.356064121	0.139819216	3.05375E-22	2.23973E-21
MITF	979.0198843	1.130097565	0.091226936	3.04421E-35	3.89452E-34
MKX	507.1738538	-1.123895213	0.240776481	3.0445E-06	8.46088E-06
MLXIPL	338.4587466	3.528283757	0.164932552	1.5765E-101	1.5055E-99
MSX1	253.1313773	1.014127698	0.106226626	1.33724E-21	9.52612E-21
MYB	5198.239692	-1.036145151	0.128777587	8.55403E-16	4.58654E-15
MYBL1	1099.289508	-2.150765973	0.142249339	1.20106E-51	2.76842E-50
MYBL2	3323.222566	-3.834587534	0.147055241	6.8553E-150	1.833E-147
NFKBIE	1241.382262	-1.179174946	0.080934834	4.39499E-48	8.97041E-47
NR2F6	3927.198019	-1.25537938	0.070134747	1.1891E-71	4.95061E-70
NR3C1	4062.321895	1.706369833	0.079483345	3.0829E-102	2.9974E-100
NR3C2	588.0455081	2.153219897	0.116722352	5.47498E-76	2.64558E-74
NR4A1	5080.322678	1.884352615	0.149681575	2.42497E-36	3.23832E-35
NR4A3	551.3603208	2.047095082	0.160445586	2.78414E-37	3.86711E-36
OVOL1	632.9130081	-1.287831328	0.108281418	1.28125E-32	1.47275E-31
PCGF2	3708.76401	-1.162336407	0.09307222	8.62183E-36	1.12267E-34
PLAGL1	985.5003255	1.677417384	0.116776391	8.6611E-47	1.68625E-45
PPARA	1146.876355	1.4097968	0.095387649	1.98171E-49	4.24268E-48
PPARG	1036.017646	3.387326354	0.121232206	8.5247E-172	3.7989E-169
PPARGC1A	230.5538139	1.213723578	0.193384369	3.46895E-10	1.3224E-09
RASSF7	1841.738349	-1.721567654	0.103332954	2.54347E-62	7.99033E-61
RGCC	1375.583325	1.540445407	0.08616284	1.74053E-71	7.20276E-70
RHOXF1	11.22106982	2.582076457	0.147237032	7.49452E-69	2.85361E-67
RUNX1T1	476.30252	1.723674627	0.112405189	4.49891E-53	1.0837E-51
RUNX2	1260.312691	-1.355959413	0.10435841	1.33554E-38	1.94014E-37
SATB1	1603.428961	1.085402095	0.114242292	2.08128E-21	1.47132E-20
SIM1	177.8887411	1.52933996	0.222515294	6.28807E-12	2.6975E-11
SIX4	1389.644818	-1.599177528	0.100305768	3.18545E-57	8.72563E-56
SMAD9	328.4207601	1.401383309	0.09527614	5.67286E-49	1.19224E-47
SOX11	949.8848722	-3.044007007	0.222413535	1.22681E-42	2.05085E-41
SOX5	263.1186511	1.748507771	0.14757771	2.20262E-32	2.50787E-31
SPDEF	10685.80234	-1.527946672	0.150867445	4.16145E-24	3.33415E-23
STAT5A	3666.347313	1.438081064	0.081158122	2.96554E-70	1.18346E-68
STAT5B	5049.92307	1.197594858	0.058981961	1.1751E-91	8.93444E-90
STON1	664.2229741	1.250646802	0.095743415	5.39388E-39	7.95089E-38
TBX15	538.5782391	2.286730676	0.104793104	1.4539E-105	1.5345E-103
TEAD1	4598.868317	1.288589777	0.076223156	4.09906E-64	1.35216E-62
TEF	1860.955878	1.384649099	0.072800177	1.16797E-80	6.44636E-79
THRB	1836.010098	1.471650838	0.099303165	1.09145E-49	2.35557E-48
TOX3	1584.840365	-1.515772127	0.170979973	7.6365E-19	4.75028E-18
TRIP13	1188.135726	-2.575142853	0.110688001	1.0058E-119	1.4669E-117
TRPS1	29877.64216	-1.243990448	0.104076193	6.28574E-33	7.34272E-32
TSHZ2	1405.065901	2.378843961	0.126602824	9.14933E-79	4.72467E-77
TWIST1	619.8167707	1.156130223	0.133932821	6.02014E-18	3.58364E-17
UHRF1	1241.391029	-3.34409859	0.107042093	2.9613E-214	4.1918E-211
ZBTB16	371.4245239	3.029544094	0.204397678	1.05888E-49	2.28733E-48
ZEB2	2736.792685	1.550611488	0.091535885	2.28396E-64	7.60709E-63
ZFP36	12056.39583	2.209658066	0.122085914	3.23296E-73	1.4158E-71
ZFPM2	459.7716025	1.220376376	0.111442151	6.58916E-28	6.21932E-27
ZIC1	241.1064079	-2.42411232	0.278914034	3.58465E-18	2.16139E-17
ZNF106	5956.226573	1.65759636	0.070202115	2.9176E-123	4.6962E-121
ZNF239	767.9742936	-1.220250682	0.079035239	8.90282E-54	2.1861E-52
ZNF423	680.2417574	1.21888898	0.111497882	8.10892E-28	7.62239E-27
