# Supplementary material for: Comprehensive research into prognostic and immune signatures of transcription factor family in breast cancer
Source: BMC Med Genomics. 2023 Apr 25;16:87. doi: 10.1186/s12920-023-01521-y (PMC10127334; doi:10.1186/s12920-023-01521-y)
Supplement: Supplementary file 1 — Additional file 1. R code and data. [file 12920_2023_1521_MOESM1_ESM.zip › Supplementary R code and data/GOKEGG/GO.txt]

ONTOLOGY	ID	Description	GeneRatio	BgRatio	pvalue	p.adjust	qvalue	geneID	Count
BP	GO:0045444	fat cell differentiation	16/113	223/18670	3.98356E-13	6.39706E-10	4.4671E-10	RUNX1T1/CEBPA/EGR2/FOXO1/GATA3/NR4A1/ID4/PPARG/ZFP36/ZBTB16/NR4A3/KLF4/PPARGC1A/ZFPM2/LMO3/ARID5B	16
BP	GO:0007517	muscle organ development	20/113	410/18670	5.23919E-13	6.39706E-10	4.4671E-10	ATF3/EGR1/EGR2/EGR3/FHL1/FOS/HLF/MEOX2/MSX1/PPARA/SOX11/TWIST1/HMG20B/ZFPM2/MAFF/LEF1/SIX4/ARID5B/FOXP2/MKX	20
BP	GO:0071383	cellular response to steroid hormone stimulus	16/113	250/18670	2.30619E-12	1.87724E-09	1.31089E-09	KLF9/NR2F6/FOXO1/NR3C1/NR4A1/FOXA1/NR3C2/PPARA/PPARG/THRB/ZFP36/NR4A3/PPARGC1A/LEF1/LMO3/RHOXF1	16
BP	GO:0009952	anterior/posterior pattern specification	15/113	219/18670	4.44503E-12	2.71369E-09	1.89499E-09	EMX2/HOXA5/HOXA7/HOXA10/HOXC10/MEOX1/MEOX2/MSX1/PCGF2/ZBTB16/ZEB2/DMRT2/LEF1/HES4/BHLHE41	15
BP	GO:0048545	response to steroid hormone	18/113	385/18670	1.7296E-11	8.44738E-09	5.89886E-09	KLF9/NR2F6/FOXO1/FOS/FOSB/NR3C1/NR4A1/FOXA1/NR3C2/PPARA/PPARG/THRB/ZFP36/NR4A3/PPARGC1A/LEF1/LMO3/RHOXF1	18
BP	GO:0007389	pattern specification process	19/113	446/18670	2.24116E-11	9.12151E-09	6.3696E-09	EGR2/EMX2/FOXA1/HOXA5/HOXA7/HOXA10/HOXC10/MEOX1/MEOX2/MID1/MSX1/ZIC1/PCGF2/ZBTB16/ZEB2/DMRT2/LEF1/HES4/BHLHE41	19
BP	GO:0003002	regionalization	17/113	351/18670	3.82961E-11	1.33599E-08	9.32929E-09	EGR2/EMX2/FOXA1/HOXA5/HOXA7/HOXA10/HOXC10/MEOX1/MEOX2/MSX1/PCGF2/ZBTB16/ZEB2/DMRT2/LEF1/HES4/BHLHE41	17
BP	GO:0043401	steroid hormone mediated signaling pathway	13/113	184/18670	8.79276E-11	2.68399E-08	1.87425E-08	NR2F6/NR3C1/NR4A1/FOXA1/NR3C2/PPARA/PPARG/THRB/NR4A3/PPARGC1A/LEF1/LMO3/RHOXF1	13
BP	GO:0060541	respiratory system development	13/113	198/18670	2.1943E-10	5.92708E-08	4.13892E-08	CEBPA/EPAS1/FOXA1/HOXA5/ID1/SOX11/THRB/KLF2/ZFPM2/SPDEF/LEF1/SIX4/FOXP2	13
BP	GO:0007519	skeletal muscle tissue development	12/113	160/18670	2.42714E-10	5.92708E-08	4.13892E-08	ATF3/EGR1/EGR2/FOS/HLF/MEOX2/SOX11/TWIST1/HMG20B/MAFF/SIX4/FOXP2	12
BP	GO:0035914	skeletal muscle cell differentiation	9/113	68/18670	2.88481E-10	6.1487E-08	4.29367E-08	ATF3/EGR1/EGR2/FOS/HLF/SOX11/HMG20B/MAFF/SIX4	9
BP	GO:0048511	rhythmic process	15/113	295/18670	3.02147E-10	6.1487E-08	4.29367E-08	KLF9/EGR1/EGR2/EGR3/NR2F6/EZH2/HLF/ID1/ID4/PPARA/PPARG/TEF/TWIST1/PPARGC1A/BHLHE41	15
BP	GO:0006352	DNA-templated transcription, initiation	14/113	249/18670	3.31901E-10	6.23464E-08	4.35369E-08	RUNX2/NR2F6/NR3C1/NR4A1/MAZ/MITF/NR3C2/PPARA/PPARG/TEAD1/THRB/TWIST1/NR4A3/PPARGC1A	14
BP	GO:0060538	skeletal muscle organ development	12/113	169/18670	4.57796E-10	7.98527E-08	5.57616E-08	ATF3/EGR1/EGR2/FOS/HLF/MEOX2/SOX11/TWIST1/HMG20B/MAFF/SIX4/FOXP2	12
BP	GO:0030099	myeloid cell differentiation	17/113	416/18670	5.31274E-10	8.64915E-08	6.03975E-08	CEBPA/EPAS1/FLI1/FOS/GATA3/HOXA5/HOXA7/IRF7/MEIS2/MITF/PPARG/STAT5B/ZFP36/ZBTB16/NR4A3/KLF2/LEF1	17
BP	GO:0048568	embryonic organ development	17/113	428/18670	8.19632E-10	1.25096E-07	8.73555E-08	ASCL2/RUNX2/CEBPA/EPAS1/GATA3/HOXA5/HOXA7/MSX1/SOX11/TBX15/TWIST1/ZIC1/PCGF2/NR4A3/ZFPM2/LEF1/SIX4	17
BP	GO:0050678	regulation of epithelial cell proliferation	16/113	378/18670	1.08017E-09	1.55164E-07	1.08352E-07	KLF9/EGR3/GATA3/NR4A1/HOXA5/ID1/PPARG/SOX11/STAT5A/TWIST1/ZFP36/NR4A3/RGCC/UHRF1/SIX4/FOXP2	16
BP	GO:0030522	intracellular receptor signaling pathway	14/113	280/18670	1.53229E-09	2.0016E-07	1.39773E-07	NR2F6/EZH2/NR3C1/NR4A1/FOXA1/IRF7/PPARA/PPARG/THRB/TWIST1/NR4A3/PPARGC1A/LMO3/RHOXF1	14
BP	GO:0006367	transcription initiation from RNA polymerase II promoter	12/113	188/18670	1.55734E-09	2.0016E-07	1.39773E-07	RUNX2/NR2F6/NR3C1/NR4A1/MAZ/NR3C2/PPARA/PPARG/TEAD1/THRB/NR4A3/PPARGC1A	12
BP	GO:0009755	hormone-mediated signaling pathway	13/113	235/18670	1.80309E-09	2.20158E-07	1.53737E-07	NR2F6/NR3C1/NR4A1/FOXA1/NR3C2/PPARA/PPARG/THRB/NR4A3/PPARGC1A/LEF1/LMO3/RHOXF1	13
BP	GO:0060537	muscle tissue development	16/113	408/18670	3.23529E-09	3.76218E-07	2.62715E-07	ATF3/EGR1/EGR2/FOS/HLF/MEOX2/PPARA/SOX11/TWIST1/HMG20B/PPARGC1A/ZFPM2/MAFF/LEF1/SIX4/FOXP2	16
BP	GO:0045598	regulation of fat cell differentiation	10/113	132/18670	7.41277E-09	7.91514E-07	5.52719E-07	RUNX1T1/CEBPA/FOXO1/GATA3/ID4/PPARG/ZFP36/ZBTB16/ZFPM2/LMO3	10
BP	GO:0030324	lung development	11/113	172/18670	7.59555E-09	7.91514E-07	5.52719E-07	CEBPA/EPAS1/FOXA1/HOXA5/ID1/SOX11/THRB/KLF2/ZFPM2/SPDEF/FOXP2	11
BP	GO:0050673	epithelial cell proliferation	16/113	434/18670	7.77901E-09	7.91514E-07	5.52719E-07	KLF9/EGR3/GATA3/NR4A1/HOXA5/ID1/PPARG/SOX11/STAT5A/TWIST1/ZFP36/NR4A3/RGCC/UHRF1/SIX4/FOXP2	16
BP	GO:0030323	respiratory tube development	11/113	176/18670	9.65898E-09	9.43489E-07	6.58844E-07	CEBPA/EPAS1/FOXA1/HOXA5/ID1/SOX11/THRB/KLF2/ZFPM2/SPDEF/FOXP2	11
BP	GO:0014706	striated muscle tissue development	15/113	390/18670	1.35517E-08	1.27282E-06	8.88819E-07	ATF3/EGR1/EGR2/FOS/HLF/MEOX2/PPARA/SOX11/TWIST1/HMG20B/ZFPM2/MAFF/LEF1/SIX4/FOXP2	15
BP	GO:0046321	positive regulation of fatty acid oxidation	5/113	15/18670	2.1258E-08	1.92267E-06	1.34261E-06	PPARA/PPARG/TWIST1/NR4A3/PPARGC1A	5
BP	GO:0048863	stem cell differentiation	12/113	257/18670	5.16972E-08	4.50873E-06	3.14847E-06	RUNX2/GATA3/FOXA1/HOXA7/LMO2/MEOX1/MSX1/MYB/SOX5/SOX11/TWIST1/ZEB2	12
BP	GO:0007623	circadian rhythm	11/113	208/18670	5.42884E-08	4.57146E-06	3.19228E-06	KLF9/EGR1/EGR3/NR2F6/EZH2/ID1/ID4/PPARA/PPARG/PPARGC1A/BHLHE41	11
BP	GO:0051101	regulation of DNA binding	9/113	124/18670	6.26848E-08	5.10254E-06	3.56313E-06	GATA3/ID1/ID4/MSX1/PPARG/SOX11/TWIST1/KLF4/LEF1	9
BP	GO:0048706	embryonic skeletal system development	9/113	126/18670	7.20168E-08	5.51259E-06	3.84948E-06	RUNX2/HOXA5/HOXA7/SOX11/TBX15/TWIST1/PCGF2/DMRT2/SIX4	9
BP	GO:0060428	lung epithelium development	6/113	36/18670	7.22371E-08	5.51259E-06	3.84948E-06	FOXA1/HOXA5/THRB/KLF2/SPDEF/FOXP2	6
BP	GO:0045923	positive regulation of fatty acid metabolic process	6/113	37/18670	8.57955E-08	6.34887E-06	4.43345E-06	PPARA/PPARG/TWIST1/NR4A3/PPARGC1A/MLXIPL	6
BP	GO:0048704	embryonic skeletal system morphogenesis	8/113	93/18670	9.31144E-08	6.6878E-06	4.67013E-06	RUNX2/HOXA5/HOXA7/SOX11/TBX15/TWIST1/PCGF2/SIX4	8
BP	GO:0061448	connective tissue development	12/113	273/18670	9.99992E-08	6.97708E-06	4.87214E-06	RUNX2/EGR1/FOXA1/HOXA5/ID4/MAF/MSX1/SOX5/TRPS1/ZBTB16/PPARGC1A/ARID5B	12
BP	GO:0060485	mesenchyme development	12/113	278/18670	1.21787E-07	8.26118E-06	5.76883E-06	EZH2/FOXA1/HOXA5/MEOX1/MSX1/SOX11/TWIST1/ZEB2/ZFPM2/RGCC/LEF1/SIX4	12
BP	GO:0048562	embryonic organ morphogenesis	12/113	288/18670	1.78484E-07	1.12847E-05	7.88014E-06	RUNX2/GATA3/HOXA5/HOXA7/MSX1/SOX11/TBX15/TWIST1/ZIC1/PCGF2/NR4A3/SIX4	12
BP	GO:1903706	regulation of hemopoiesis	15/113	475/18670	1.79233E-07	1.12847E-05	7.88014E-06	EGR3/FOS/GATA3/HOXA5/HOXA7/IRF7/LMO2/MEIS2/MITF/MYB/STAT5B/ZFP36/ZBTB16/NR4A3/LEF1	15
BP	GO:0060487	lung epithelial cell differentiation	5/113	22/18670	1.80222E-07	1.12847E-05	7.88014E-06	FOXA1/HOXA5/THRB/KLF2/SPDEF	5
BP	GO:0048705	skeletal system morphogenesis	11/113	239/18670	2.21808E-07	1.35414E-05	9.45602E-06	RUNX2/FOXN3/HOXA5/HOXA7/MSX1/SOX11/TBX15/TWIST1/PCGF2/SIX4/ARID5B	11
BP	GO:0060479	lung cell differentiation	5/113	23/18670	2.29175E-07	1.36499E-05	9.53179E-06	FOXA1/HOXA5/THRB/KLF2/SPDEF	5
BP	GO:0045637	regulation of myeloid cell differentiation	11/113	251/18670	3.6198E-07	2.08688E-05	1.45728E-05	FOS/HOXA5/HOXA7/IRF7/MEIS2/MITF/STAT5B/ZFP36/ZBTB16/NR4A3/LEF1	11
BP	GO:0035690	cellular response to drug	13/113	369/18670	3.67469E-07	2.08688E-05	1.45728E-05	KLF9/EGR1/EZH2/FOXO1/NR3C1/ID1/MSX1/MYB/PCGF2/NR4A3/KLF4/KLF2/PPARGC1A	13
BP	GO:0061614	pri-miRNA transcription by RNA polymerase II	6/113	47/18670	3.77258E-07	2.09378E-05	1.4621E-05	FOS/NR3C1/PPARA/PPARG/TEAD1/KLF4	6
BP	GO:0021766	hippocampus development	7/113	81/18670	5.92979E-07	3.2179E-05	2.24708E-05	EMX2/EZH1/EZH2/ID4/NR4A3/ZEB2/LEF1	7
BP	GO:0045165	cell fate commitment	11/113	270/18670	7.45756E-07	3.95899E-05	2.76459E-05	RUNX2/EPAS1/GATA3/FOXA1/HOXC10/MITF/PPARG/SOX5/TBX15/KLF4/SPDEF	11
BP	GO:0001655	urogenital system development	12/113	330/18670	7.6249E-07	3.9617E-05	2.76648E-05	EGR1/EMX2/GATA3/FOXA1/ID4/OVOL1/SIM1/SOX11/ZBTB16/KLF15/SIX4/ARID5B	12
BP	GO:0018205	peptidyl-lysine modification	13/113	397/18670	8.38755E-07	4.26716E-05	2.97979E-05	EGR1/EGR2/EZH1/EZH2/GATA3/MYB/TWIST1/PCGF2/CBX4/HMG20B/PPARGC1A/KLF15/LEF1	13
BP	GO:0071772	response to BMP	9/113	170/18670	9.23758E-07	4.49302E-05	3.1375E-05	RUNX2/EGR1/GATA3/ID1/SMAD9/MSX1/SOX11/ZNF423/LEF1	9
BP	GO:0071773	cellular response to BMP stimulus	9/113	170/18670	9.23758E-07	4.49302E-05	3.1375E-05	RUNX2/EGR1/GATA3/ID1/SMAD9/MSX1/SOX11/ZNF423/LEF1	9
BP	GO:0046320	regulation of fatty acid oxidation	5/113	30/18670	9.38345E-07	4.49302E-05	3.1375E-05	PPARA/PPARG/TWIST1/NR4A3/PPARGC1A	5
BP	GO:0061053	somite development	7/113	89/18670	1.12923E-06	5.30303E-05	3.70313E-05	MEOX1/MEOX2/SOX11/ZEB2/DMRT2/LEF1/SIX4	7
BP	GO:0048469	cell maturation	9/113	177/18670	1.2935E-06	5.95987E-05	4.16181E-05	RUNX2/CEBPA/EPAS1/GATA3/FOXA1/HOXA5/PPARG/TRIP13/KLF2	9
BP	GO:0048736	appendage development	9/113	179/18670	1.42017E-06	6.30557E-05	4.40322E-05	RUNX2/HOXA10/HOXC10/MEOX2/MSX1/SOX11/TWIST1/ZBTB16/LEF1	9
BP	GO:0060173	limb development	9/113	179/18670	1.42017E-06	6.30557E-05	4.40322E-05	RUNX2/HOXA10/HOXC10/MEOX2/MSX1/SOX11/TWIST1/ZBTB16/LEF1	9
BP	GO:0048732	gland development	13/113	434/18670	2.25588E-06	9.83724E-05	6.86941E-05	CEBPA/EZH2/GATA3/FOXA1/HOXA5/ID4/MSX1/STAT5A/THRB/LEF1/LSR/SIX4/ARID5B	13
BP	GO:0070301	cellular response to hydrogen peroxide	7/113	99/18670	2.32158E-06	9.94612E-05	6.94543E-05	EZH2/FOXO1/MYB/PCGF2/NR4A3/KLF4/KLF2	7
BP	GO:0097237	cellular response to toxic substance	10/113	247/18670	2.57861E-06	0.000108568	7.58138E-05	EGR1/EZH2/FOXO1/MSX1/MYB/PCGF2/NR4A3/KLF4/KLF2/PPARGC1A	10
BP	GO:1901654	response to ketone	9/113	193/18670	2.64654E-06	0.00010954	7.64923E-05	KLF9/FOXO1/FOS/FOSB/NR3C1/PPARG/KLF4/KLF2/FOXP2	9
BP	GO:0001701	in utero embryonic development	12/113	373/18670	2.73379E-06	0.000111265	7.76972E-05	ASCL2/CEBPA/EPAS1/GATA3/MSX1/TWIST1/PCGF2/ARNT2/KLF2/ZFPM2/MAFF/LEF1	12
BP	GO:0071236	cellular response to antibiotic	8/113	147/18670	3.10886E-06	0.000124456	8.69086E-05	EGR1/EZH2/FOXO1/MYB/PCGF2/NR4A3/KLF4/KLF2	8
BP	GO:0035107	appendage morphogenesis	8/113	148/18670	3.27012E-06	0.000126756	8.85144E-05	RUNX2/HOXA10/HOXC10/MSX1/SOX11/TWIST1/ZBTB16/LEF1	8
BP	GO:0035108	limb morphogenesis	8/113	148/18670	3.27012E-06	0.000126756	8.85144E-05	RUNX2/HOXA10/HOXC10/MSX1/SOX11/TWIST1/ZBTB16/LEF1	8
BP	GO:1901653	cellular response to peptide	12/113	385/18670	3.78425E-06	0.000144393	0.00010083	FOXO1/NR4A1/ID1/PPARG/STAT5A/STAT5B/NR4A3/KLF11/KLF4/KLF2/KLF15/ZNF106	12
BP	GO:0021761	limbic system development	7/113	109/18670	4.42162E-06	0.000166117	0.000116	EMX2/EZH1/EZH2/ID4/NR4A3/ZEB2/LEF1	7
BP	GO:0030509	BMP signaling pathway	8/113	157/18670	5.06984E-06	0.000187584	0.000130991	RUNX2/EGR1/ID1/SMAD9/MSX1/SOX11/ZNF423/LEF1	8
BP	GO:0034614	cellular response to reactive oxygen species	8/113	168/18670	8.34883E-06	0.000304296	0.000212492	EZH2/FOXO1/FOS/MYB/PCGF2/NR4A3/KLF4/KLF2	8
BP	GO:0070997	neuron death	11/113	348/18670	8.60212E-06	0.000308917	0.000215719	EGR1/FOS/GATA3/MYB/MYBL2/PPARA/THRB/NR4A3/PPARGC1A/TOX3/SIX4	11
BP	GO:0043500	muscle adaptation	7/113	122/18670	9.31888E-06	0.000329807	0.000230306	EZH2/FOXO1/PPARA/NR4A3/KLF4/PPARGC1A/KLF15	7
BP	GO:0021543	pallium development	8/113	172/18670	9.91817E-06	0.000346002	0.000241616	EMX2/EZH1/EZH2/ID4/NR4A3/ZEB2/LEF1/FOXP2	8
BP	GO:0014013	regulation of gliogenesis	7/113	124/18670	1.0369E-05	0.000356636	0.000249041	ASCL2/EZH2/ID4/MYB/PPARG/SOX11/CERS2	7
BP	GO:0042063	gliogenesis	10/113	290/18670	1.06272E-05	0.000360441	0.000251698	ASCL2/EGR2/EZH2/ID4/MYB/PPARG/SOX11/KLF15/CERS2/LEF1	10
BP	GO:0030326	embryonic limb morphogenesis	7/113	125/18670	1.09298E-05	0.000360683	0.000251867	RUNX2/HOXA10/HOXC10/MSX1/TWIST1/ZBTB16/LEF1	7
BP	GO:0035113	embryonic appendage morphogenesis	7/113	125/18670	1.09298E-05	0.000360683	0.000251867	RUNX2/HOXA10/HOXC10/MSX1/TWIST1/ZBTB16/LEF1	7
BP	GO:0072001	renal system development	10/113	293/18670	1.16216E-05	0.000375724	0.00026237	EGR1/EMX2/GATA3/OVOL1/SIM1/SOX11/ZBTB16/KLF15/SIX4/ARID5B	10
BP	GO:0000302	response to reactive oxygen species	9/113	232/18670	1.17763E-05	0.000375724	0.00026237	EZH2/FOXO1/FOS/MYB/PCGF2/NR4A3/KLF4/KLF2/PPARGC1A	9
BP	GO:0048608	reproductive structure development	12/113	431/18670	1.18472E-05	0.000375724	0.00026237	ASCL2/CEBPA/EPAS1/GATA3/FOXA1/HOXA10/ID4/PPARG/ZFPM2/LEF1/SIX4/ARID5B	12
BP	GO:0060425	lung morphogenesis	5/113	50/18670	1.26697E-05	0.00039245	0.00027405	FOXA1/HOXA5/ID1/SOX11/FOXP2	5
BP	GO:0061458	reproductive system development	12/113	434/18670	1.2696E-05	0.00039245	0.00027405	ASCL2/CEBPA/EPAS1/GATA3/FOXA1/HOXA10/ID4/PPARG/ZFPM2/LEF1/SIX4/ARID5B	12
BP	GO:0043534	blood vessel endothelial cell migration	8/113	180/18670	1.3812E-05	0.000421453	0.000294303	EGR3/NR4A1/ID1/MEOX2/PPARG/STAT5A/KLF4/RGCC	8
BP	GO:0045599	negative regulation of fat cell differentiation	5/113	51/18670	1.39794E-05	0.000421453	0.000294303	RUNX1T1/FOXO1/GATA3/ID4/ZFPM2	5
BP	GO:0034599	cellular response to oxidative stress	10/113	302/18670	1.51015E-05	0.000447477	0.000312476	EPAS1/EZH2/FOXO1/FOS/MYB/PCGF2/NR4A3/KLF4/KLF2/PPARGC1A	10
BP	GO:0032330	regulation of chondrocyte differentiation	5/113	52/18670	1.53923E-05	0.000447477	0.000312476	RUNX2/MAF/SOX5/TRPS1/ZBTB16	5
BP	GO:2000677	regulation of transcription regulatory region DNA binding	5/113	52/18670	1.53923E-05	0.000447477	0.000312476	GATA3/MSX1/SOX11/TWIST1/KLF4	5
BP	GO:0060021	roof of mouth development	6/113	89/18670	1.66137E-05	0.000477301	0.000333302	MEOX2/MSX1/SOX11/TWIST1/LEF1/ARID5B	6
BP	GO:1903708	positive regulation of hemopoiesis	8/113	185/18670	1.68454E-05	0.00047833	0.000334021	EGR3/FOS/GATA3/HOXA5/MYB/STAT5B/ZBTB16/LEF1	8
BP	GO:0043392	negative regulation of DNA binding	5/113	54/18670	1.85506E-05	0.000520696	0.000363605	ID1/ID4/MSX1/SOX11/LEF1	5
BP	GO:1901214	regulation of neuron death	10/113	313/18670	2.05435E-05	0.000570082	0.000398092	EGR1/FOS/GATA3/MYB/MYBL2/PPARA/NR4A3/PPARGC1A/TOX3/SIX4	10
BP	GO:1901655	cellular response to ketone	6/113	93/18670	2.13694E-05	0.000586337	0.000409443	KLF9/FOXO1/NR3C1/PPARG/KLF4/KLF2	6
BP	GO:0001667	ameboidal-type cell migration	12/113	461/18670	2.30691E-05	0.000625942	0.000437099	EGR3/GATA3/NR4A1/ID1/MEOX2/PPARG/STAT5A/TWIST1/KLF4/ZEB2/RGCC/ARID5B	12
BP	GO:0019217	regulation of fatty acid metabolic process	6/113	96/18670	2.56104E-05	0.000687258	0.000479916	PPARA/PPARG/TWIST1/NR4A3/PPARGC1A/MLXIPL	6
BP	GO:0070482	response to oxygen levels	11/113	394/18670	2.72393E-05	0.000723025	0.000504893	ASCL2/EGR1/EPAS1/FOXO1/MYB/PPARA/PPARG/TWIST1/ARNT2/PPARGC1A/RGCC	11
BP	GO:0046677	response to antibiotic	10/113	327/18670	2.98429E-05	0.000777953	0.000543249	EGR1/EZH2/FOXO1/GATA3/ID1/MYB/PCGF2/NR4A3/KLF4/KLF2	10
BP	GO:0042542	response to hydrogen peroxide	7/113	146/18670	2.99458E-05	0.000777953	0.000543249	EZH2/FOXO1/MYB/PCGF2/NR4A3/KLF4/KLF2	7
BP	GO:0035282	segmentation	6/113	100/18670	3.22923E-05	0.000830083	0.000579652	EGR2/MEOX1/MEOX2/ZEB2/DMRT2/LEF1	6
BP	GO:0002573	myeloid leukocyte differentiation	8/113	204/18670	3.39798E-05	0.000864362	0.000603589	CEBPA/FOS/GATA3/HOXA7/IRF7/MITF/PPARG/LEF1	8
BP	GO:0050679	positive regulation of epithelial cell proliferation	8/113	206/18670	3.64229E-05	0.000916955	0.000640315	EGR3/NR4A1/ID1/SOX11/STAT5A/TWIST1/NR4A3/FOXP2	8
BP	GO:0062013	positive regulation of small molecule metabolic process	7/113	153/18670	4.0419E-05	0.001007174	0.000703316	FOXO1/PPARA/PPARG/TWIST1/NR4A3/PPARGC1A/MLXIPL	7
BP	GO:1902105	regulation of leukocyte differentiation	9/113	272/18670	4.12767E-05	0.001018158	0.000710986	EGR3/FOS/GATA3/HOXA7/IRF7/MITF/MYB/ZBTB16/LEF1	9
BP	GO:0043542	endothelial cell migration	9/113	273/18670	4.24703E-05	0.001030575	0.000719656	EGR3/GATA3/NR4A1/ID1/MEOX2/PPARG/STAT5A/KLF4/RGCC	9
BP	GO:0045600	positive regulation of fat cell differentiation	5/113	64/18670	4.26241E-05	0.001030575	0.000719656	CEBPA/PPARG/ZFP36/ZBTB16/LMO3	5
BP	GO:0030856	regulation of epithelial cell differentiation	7/113	156/18670	4.57448E-05	0.001095185	0.000764774	EZH2/GATA3/HOXA7/ID1/ZFP36/ZEB2/MAFF	7
BP	GO:0001822	kidney development	9/113	278/18670	4.88859E-05	0.001159023	0.000809353	EGR1/GATA3/OVOL1/SIM1/SOX11/ZBTB16/KLF15/SIX4/ARID5B	9
BP	GO:1904888	cranial skeletal system development	5/113	66/18670	4.94832E-05	0.001161903	0.000811364	RUNX2/FOXN3/TBX15/TWIST1/SIX4	5
BP	GO:0097009	energy homeostasis	4/113	34/18670	5.12856E-05	0.001192757	0.000832909	FOXO1/NR4A3/PPARGC1A/MLXIPL	4
BP	GO:0010631	epithelial cell migration	10/113	351/18670	5.42198E-05	0.001249102	0.000872256	EGR3/GATA3/NR4A1/ID1/MEOX2/PPARG/STAT5A/KLF4/ZEB2/RGCC	10
BP	GO:0043583	ear development	8/113	219/18670	5.61559E-05	0.001269747	0.000886672	CEBPA/GATA3/MAF/MSX1/TWIST1/ZIC1/NR4A3/SIX4	8
BP	GO:0048762	mesenchymal cell differentiation	8/113	219/18670	5.61559E-05	0.001269747	0.000886672	EZH2/FOXA1/MSX1/SOX11/TWIST1/ZEB2/RGCC/LEF1	8
BP	GO:0060251	regulation of glial cell proliferation	4/113	35/18670	5.76339E-05	0.001279798	0.00089369	ASCL2/MYB/SOX11/CERS2	4
BP	GO:0021700	developmental maturation	9/113	284/18670	5.76485E-05	0.001279798	0.00089369	RUNX2/CEBPA/EPAS1/GATA3/FOXA1/HOXA5/PPARG/TRIP13/KLF2	9
BP	GO:0090132	epithelium migration	10/113	354/18670	5.82164E-05	0.001280762	0.000894364	EGR3/GATA3/NR4A1/ID1/MEOX2/PPARG/STAT5A/KLF4/ZEB2/RGCC	10
BP	GO:0051090	regulation of DNA-binding transcription factor activity	11/113	432/18670	6.27078E-05	0.001367255	0.000954762	EZH2/FOS/FOXA1/ID1/NFKBIE/PPARG/TWIST1/KLF4/PPARGC1A/RGCC/ARID5B	11
BP	GO:0001756	somitogenesis	5/113	70/18670	6.57381E-05	0.001420642	0.000992043	MEOX1/MEOX2/ZEB2/DMRT2/LEF1	5
BP	GO:0090130	tissue migration	10/113	360/18670	6.69678E-05	0.001430347	0.00099882	EGR3/GATA3/NR4A1/ID1/MEOX2/PPARG/STAT5A/KLF4/ZEB2/RGCC	10
BP	GO:0030218	erythrocyte differentiation	6/113	114/18670	6.74607E-05	0.001430347	0.00099882	EPAS1/GATA3/HOXA5/STAT5B/ZFP36/KLF2	6
BP	GO:0043434	response to peptide hormone	11/113	436/18670	6.80948E-05	0.001430347	0.00099882	EGR1/EGR2/FOXO1/NR4A1/PPARA/PPARG/STAT5A/STAT5B/NR4A3/KLF15/ZNF106	11
BP	GO:0010948	negative regulation of cell cycle process	10/113	361/18670	6.85302E-05	0.001430347	0.00099882	FOXN3/EZH2/FHL1/OVOL1/PLAGL1/PCGF2/KLF4/TRIP13/RGCC/MLXIPL	10
BP	GO:0001654	eye development	10/113	362/18670	7.01234E-05	0.001451198	0.00101338	GATA3/MAF/MEIS2/MITF/SOX11/THRB/TWIST1/KLF4/ZEB2/FOXP2	10
BP	GO:0009410	response to xenobiotic stimulus	9/113	292/18670	7.13647E-05	0.001464475	0.001022652	EGR1/FOXO1/FOSB/NR3C1/PPARG/STAT5A/STAT5B/ARNT2/PPARGC1A	9
BP	GO:0061035	regulation of cartilage development	5/113	72/18670	7.52693E-05	0.001531731	0.001069617	RUNX2/MAF/SOX5/TRPS1/ZBTB16	5
BP	GO:0150063	visual system development	10/113	366/18670	7.68157E-05	0.001550281	0.00108257	GATA3/MAF/MEIS2/MITF/SOX11/THRB/TWIST1/KLF4/ZEB2/FOXP2	10
BP	GO:0042471	ear morphogenesis	6/113	118/18670	8.17364E-05	0.001636069	0.001142476	GATA3/MSX1/TWIST1/ZIC1/NR4A3/SIX4	6
BP	GO:0048880	sensory system development	10/113	371/18670	8.59385E-05	0.001706194	0.001191446	GATA3/MAF/MEIS2/MITF/SOX11/THRB/TWIST1/KLF4/ZEB2/FOXP2	10
BP	GO:0001659	temperature homeostasis	7/113	173/18670	8.79295E-05	0.001731644	0.001209217	EGR1/EPAS1/FOXO1/HOXC10/ID1/PPARGC1A/ZNF423	7
BP	GO:0051098	regulation of binding	10/113	373/18670	8.98371E-05	0.001755057	0.001225567	GATA3/ID1/ID4/MSX1/PPARA/PPARG/SOX11/TWIST1/KLF4/LEF1	10
BP	GO:0032352	positive regulation of hormone metabolic process	3/113	15/18670	9.31572E-05	0.001791258	0.001250846	EGR1/GATA3/PPARGC1A	3
BP	GO:0060253	negative regulation of glial cell proliferation	3/113	15/18670	9.31572E-05	0.001791258	0.001250846	ASCL2/SOX11/CERS2	3
BP	GO:0034101	erythrocyte homeostasis	6/113	122/18670	9.83227E-05	0.001875812	0.001309891	EPAS1/GATA3/HOXA5/STAT5B/ZFP36/KLF2	6
BP	GO:0051402	neuron apoptotic process	8/113	239/18670	0.000103381	0.00195702	0.001366599	GATA3/MYB/MYBL2/THRB/NR4A3/PPARGC1A/TOX3/SIX4	8
BP	GO:0030217	T cell differentiation	8/113	240/18670	0.000106413	0.001990283	0.001389826	RUNX2/EGR1/EGR3/GATA3/MYB/SATB1/ZBTB16/LEF1	8
BP	GO:0030900	forebrain development	10/113	381/18670	0.00010697	0.001990283	0.001389826	EMX2/EZH1/EZH2/ID4/MSX1/NR4A3/ZEB2/PPARGC1A/LEF1/FOXP2	10
BP	GO:0035136	forelimb morphogenesis	4/113	41/18670	0.000108398	0.001990283	0.001389826	RUNX2/MSX1/TWIST1/ZBTB16	4
BP	GO:1902893	regulation of pri-miRNA transcription by RNA polymerase II	4/113	41/18670	0.000108398	0.001990283	0.001389826	FOS/NR3C1/PPARA/TEAD1	4
BP	GO:0071466	cellular response to xenobiotic stimulus	7/113	180/18670	0.000112662	0.00204966	0.00143129	EGR1/FOXO1/NR3C1/STAT5A/STAT5B/ARNT2/PPARGC1A	7
BP	GO:0045722	positive regulation of gluconeogenesis	3/113	16/18670	0.00011415	0.00204966	0.00143129	FOXO1/PPARA/PPARGC1A	3
BP	GO:0097067	cellular response to thyroid hormone stimulus	3/113	16/18670	0.00011415	0.00204966	0.00143129	KLF9/LMO2/PPARGC1A	3
BP	GO:0010565	regulation of cellular ketone metabolic process	7/113	181/18670	0.000116615	0.00207865	0.001451534	EGR1/PPARA/PPARG/TWIST1/NR4A3/PPARGC1A/MLXIPL	7
BP	GO:0051154	negative regulation of striated muscle cell differentiation	4/113	42/18670	0.000119252	0.002110236	0.001473591	EZH2/MSX1/PPARA/BHLHE41	4
BP	GO:0035270	endocrine system development	6/113	127/18670	0.000122706	0.002155744	0.001505369	FOXO1/GATA3/HOXA5/MSX1/THRB/ARID5B	6
BP	GO:0043010	camera-type eye development	9/113	314/18670	0.000123972	0.002162428	0.001510037	GATA3/MAF/MITF/SOX11/THRB/TWIST1/KLF4/ZEB2/FOXP2	9
BP	GO:0021537	telencephalon development	8/113	251/18670	0.000144924	0.002509958	0.001752719	EMX2/EZH1/EZH2/ID4/NR4A3/ZEB2/LEF1/FOXP2	8
BP	GO:0042476	odontogenesis	6/113	132/18670	0.000151661	0.002608143	0.001821282	RUNX2/FOXO1/MSX1/PPARA/TWIST1/LEF1	6
BP	GO:0014014	negative regulation of gliogenesis	4/113	45/18670	0.00015654	0.002654662	0.001853766	ASCL2/ID4/SOX11/CERS2	4
BP	GO:0048701	embryonic cranial skeleton morphogenesis	4/113	45/18670	0.00015654	0.002654662	0.001853766	RUNX2/TBX15/TWIST1/SIX4	4
BP	GO:0090596	sensory organ morphogenesis	8/113	256/18670	0.000165886	0.002793747	0.00195089	GATA3/MSX1/SOX11/THRB/TWIST1/ZIC1/NR4A3/SIX4	8
BP	GO:0022407	regulation of cell-cell adhesion	10/113	403/18670	0.000168989	0.002826518	0.001973775	EGR3/GATA3/FOXA1/MYB/PPARA/ZBTB16/NR4A3/KLF4/RGCC/LEF1	10
BP	GO:0060004	reflex	3/113	19/18670	0.000194922	0.003238091	0.002261178	SATB1/NR4A3/FOXP2	3
BP	GO:0001837	epithelial to mesenchymal transition	6/113	140/18670	0.000208989	0.003448324	0.002407985	EZH2/FOXA1/MSX1/TWIST1/RGCC/LEF1	6
BP	GO:0010717	regulation of epithelial to mesenchymal transition	5/113	90/18670	0.000216871	0.003530661	0.002465482	EZH2/FOXA1/TWIST1/RGCC/LEF1	5
BP	GO:0042475	odontogenesis of dentin-containing tooth	5/113	90/18670	0.000216871	0.003530661	0.002465482	RUNX2/FOXO1/MSX1/PPARA/LEF1	5
BP	GO:1901988	negative regulation of cell cycle phase transition	8/113	267/18670	0.000220884	0.003572177	0.002494472	FOXN3/EZH2/FHL1/OVOL1/PLAGL1/KLF4/TRIP13/RGCC	8
BP	GO:0045638	negative regulation of myeloid cell differentiation	5/113	91/18670	0.000228383	0.003669149	0.002562188	HOXA5/HOXA7/MEIS2/ZFP36/ZBTB16	5
BP	GO:0009409	response to cold	4/113	50/18670	0.000236401	0.003702007	0.002585134	FOXO1/FOS/PPARG/PPARGC1A	4
BP	GO:0010718	positive regulation of epithelial to mesenchymal transition	4/113	50/18670	0.000236401	0.003702007	0.002585134	EZH2/TWIST1/RGCC/LEF1	4
BP	GO:0014009	glial cell proliferation	4/113	50/18670	0.000236401	0.003702007	0.002585134	ASCL2/MYB/SOX11/CERS2	4
BP	GO:0030278	regulation of ossification	7/113	203/18670	0.000236492	0.003702007	0.002585134	RUNX2/CEBPA/EGR2/ID1/SOX11/TWIST1/ZBTB16	7
BP	GO:1902107	positive regulation of leukocyte differentiation	6/113	144/18670	0.00024343	0.003766364	0.002630074	EGR3/FOS/GATA3/MYB/ZBTB16/LEF1	6
BP	GO:0006473	protein acetylation	7/113	204/18670	0.000243688	0.003766364	0.002630074	FOXO1/GATA3/TWIST1/PCGF2/PPARGC1A/KLF15/LEF1	7
BP	GO:0045834	positive regulation of lipid metabolic process	6/113	146/18670	0.000262248	0.003972973	0.00277435	PPARA/PPARG/TWIST1/NR4A3/PPARGC1A/MLXIPL	6
BP	GO:0051384	response to glucocorticoid	6/113	146/18670	0.000262248	0.003972973	0.00277435	KLF9/FOXO1/FOS/FOSB/NR3C1/ZFP36	6
BP	GO:0032332	positive regulation of chondrocyte differentiation	3/113	21/18670	0.00026519	0.003972973	0.00277435	RUNX2/SOX5/ZBTB16	3
BP	GO:0035357	peroxisome proliferator activated receptor signaling pathway	3/113	21/18670	0.00026519	0.003972973	0.00277435	PPARG/TWIST1/LMO3	3
BP	GO:0070734	histone H3-K27 methylation	3/113	21/18670	0.00026519	0.003972973	0.00277435	EZH1/EZH2/GATA3	3
BP	GO:0002262	myeloid cell homeostasis	6/113	147/18670	0.000272076	0.003984085	0.00278211	EPAS1/GATA3/HOXA5/STAT5B/ZFP36/KLF2	6
BP	GO:0061351	neural precursor cell proliferation	6/113	147/18670	0.000272076	0.003984085	0.00278211	EMX2/FOXO1/ID4/SOX5/ZEB2/LEF1	6
BP	GO:0007178	transmembrane receptor protein serine/threonine kinase signaling pathway	9/113	349/18670	0.000272458	0.003984085	0.00278211	RUNX2/EGR1/FOS/ID1/SMAD9/MSX1/SOX11/ZNF423/LEF1	9
BP	GO:2000146	negative regulation of cell motility	9/113	349/18670	0.000272458	0.003984085	0.00278211	GATA3/HOXA7/MEOX2/MITF/PPARG/KLF4/PPARGC1A/RGCC/CERS2	9
BP	GO:0051216	cartilage development	7/113	209/18670	0.000282363	0.004104352	0.002866093	RUNX2/HOXA5/MAF/MSX1/SOX5/TRPS1/ZBTB16	7
BP	GO:0043523	regulation of neuron apoptotic process	7/113	210/18670	0.00029066	0.004199954	0.002932853	GATA3/MYB/MYBL2/NR4A3/PPARGC1A/TOX3/SIX4	7
BP	GO:0010869	regulation of receptor biosynthetic process	3/113	22/18670	0.000305712	0.004391456	0.00306658	HOXA5/PPARA/PPARG	3
BP	GO:0001666	response to hypoxia	9/113	359/18670	0.000335148	0.004786153	0.003342199	ASCL2/EGR1/EPAS1/MYB/PPARA/TWIST1/ARNT2/PPARGC1A/RGCC	9
BP	GO:0019395	fatty acid oxidation	5/113	99/18670	0.000338043	0.004799431	0.003351471	PPARA/PPARG/TWIST1/NR4A3/PPARGC1A	5
BP	GO:1901861	regulation of muscle tissue development	6/113	155/18670	0.000361549	0.005103479	0.00356379	PPARA/TWIST1/PPARGC1A/ZFPM2/LEF1/SIX4	6
BP	GO:0034440	lipid oxidation	5/113	101/18670	0.000370801	0.00517426	0.003613217	PPARA/PPARG/TWIST1/NR4A3/PPARGC1A	5
BP	GO:0046632	alpha-beta T cell differentiation	5/113	101/18670	0.000370801	0.00517426	0.003613217	GATA3/MYB/SATB1/ZBTB16/LEF1	5
BP	GO:0014888	striated muscle adaptation	4/113	57/18670	0.000392498	0.005445906	0.003802908	EZH2/FOXO1/PPARGC1A/KLF15	4
BP	GO:0006979	response to oxidative stress	10/113	451/18670	0.000414019	0.005712058	0.003988764	EPAS1/EZH2/FOXO1/FOS/MYB/PCGF2/NR4A3/KLF4/KLF2/PPARGC1A	10
BP	GO:0036293	response to decreased oxygen levels	9/113	370/18670	0.000417442	0.005724629	0.003997543	ASCL2/EGR1/EPAS1/MYB/PPARA/TWIST1/ARNT2/PPARGC1A/RGCC	9
BP	GO:0071385	cellular response to glucocorticoid stimulus	4/113	58/18670	0.000419619	0.005724629	0.003997543	KLF9/FOXO1/NR3C1/ZFP36	4
BP	GO:0016570	histone modification	10/113	454/18670	0.00043607	0.005916018	0.00413119	EZH1/EZH2/GATA3/MYB/SATB1/TWIST1/PCGF2/PPARGC1A/UHRF1/LEF1	10
BP	GO:0001649	osteoblast differentiation	7/113	225/18670	0.000440462	0.005942584	0.004149742	RUNX2/CEBPA/ID1/ID4/SOX11/TWIST1/LEF1	7
BP	GO:0043388	positive regulation of DNA binding	4/113	59/18670	0.000448051	0.005946421	0.004152421	GATA3/PPARG/TWIST1/KLF4	4
BP	GO:0045843	negative regulation of striated muscle tissue development	4/113	59/18670	0.000448051	0.005946421	0.004152421	PPARA/TWIST1/LEF1/SIX4	4
BP	GO:2000756	regulation of peptidyl-lysine acetylation	4/113	59/18670	0.000448051	0.005946421	0.004152421	GATA3/TWIST1/PPARGC1A/KLF15	4
BP	GO:2000679	positive regulation of transcription regulatory region DNA binding	3/113	25/18670	0.000450586	0.005947735	0.004153339	GATA3/TWIST1/KLF4	3
BP	GO:0031960	response to corticosteroid	6/113	162/18670	0.000457403	0.006005262	0.00419351	KLF9/FOXO1/FOS/FOSB/NR3C1/ZFP36	6
BP	GO:0003300	cardiac muscle hypertrophy	5/113	106/18670	0.000463191	0.006048731	0.004223865	EZH2/FOXO1/PPARA/NR4A3/KLF15	5
BP	GO:0048635	negative regulation of muscle organ development	4/113	60/18670	0.000477832	0.00620673	0.004334197	PPARA/TWIST1/LEF1/SIX4	4
BP	GO:0030330	DNA damage response, signal transduction by p53 class mediator	5/113	107/18670	0.000483578	0.006215243	0.004340142	FOXM1/MSX1/PLAGL1/TWIST1/RGCC	5
BP	GO:0043502	regulation of muscle adaptation	5/113	107/18670	0.000483578	0.006215243	0.004340142	FOXO1/PPARA/NR4A3/KLF4/PPARGC1A	5
BP	GO:0032800	receptor biosynthetic process	3/113	26/18670	0.00050712	0.006374197	0.00445114	HOXA5/PPARA/PPARG	3
BP	GO:0097066	response to thyroid hormone	3/113	26/18670	0.00050712	0.006374197	0.00445114	KLF9/LMO2/PPARGC1A	3
BP	GO:1903579	negative regulation of ATP metabolic process	3/113	26/18670	0.00050712	0.006374197	0.00445114	PPARA/PPARGC1A/MLXIPL	3
BP	GO:0045604	regulation of epidermal cell differentiation	4/113	61/18670	0.000508996	0.006374197	0.00445114	EZH2/HOXA7/ZFP36/MAFF	4
BP	GO:0071384	cellular response to corticosteroid stimulus	4/113	61/18670	0.000508996	0.006374197	0.00445114	KLF9/FOXO1/NR3C1/ZFP36	4
BP	GO:0014897	striated muscle hypertrophy	5/113	109/18670	0.00052637	0.006558139	0.004579588	EZH2/FOXO1/PPARA/NR4A3/KLF15	5
BP	GO:0032922	circadian regulation of gene expression	4/113	62/18670	0.00054158	0.006657085	0.004648682	EGR1/PPARA/PPARGC1A/BHLHE41	4
BP	GO:1901862	negative regulation of muscle tissue development	4/113	62/18670	0.00054158	0.006657085	0.004648682	PPARA/TWIST1/LEF1/SIX4	4
BP	GO:0097305	response to alcohol	7/113	233/18670	0.00054249	0.006657085	0.004648682	KLF9/FOS/FOSB/GATA3/PPARG/KLF4/KLF2	7
BP	GO:0051271	negative regulation of cellular component movement	9/113	384/18670	0.000545619	0.006662013	0.004652124	GATA3/HOXA7/MEOX2/MITF/PPARG/KLF4/PPARGC1A/RGCC/CERS2	9
BP	GO:0042326	negative regulation of phosphorylation	10/113	468/18670	0.000552346	0.006710586	0.004686042	ATF3/CEBPA/FOXM1/FOXO1/PPARA/TWIST1/KLF4/PPARGC1A/MLXIPL/LMO3	10
BP	GO:0071453	cellular response to oxygen levels	7/113	234/18670	0.000556466	0.006727174	0.004697626	EGR1/EPAS1/FOXO1/PPARG/TWIST1/PPARGC1A/RGCC	7
BP	GO:0014896	muscle hypertrophy	5/113	111/18670	0.00057195	0.006814059	0.004758298	EZH2/FOXO1/PPARA/NR4A3/KLF15	5
BP	GO:0018394	peptidyl-lysine acetylation	6/113	169/18670	0.000572024	0.006814059	0.004758298	GATA3/TWIST1/PCGF2/PPARGC1A/KLF15/LEF1	6
BP	GO:0051100	negative regulation of binding	6/113	169/18670	0.000572024	0.006814059	0.004758298	ID1/ID4/MSX1/PPARA/SOX11/LEF1	6
BP	GO:0002065	columnar/cuboidal epithelial cell differentiation	5/113	112/18670	0.000595821	0.007061452	0.004931054	FOXA1/HOXA5/SOX11/SPDEF/LEF1	5
BP	GO:0045787	positive regulation of cell cycle	9/113	389/18670	0.000598575	0.007061452	0.004931054	EZH2/FOXA1/MEIS2/MSX1/OVOL1/PLAGL1/NR4A3/RGCC/MLXIPL	9
BP	GO:0016569	covalent chromatin modification	10/113	474/18670	0.000609509	0.007155869	0.004996986	EZH1/EZH2/GATA3/MYB/SATB1/TWIST1/PCGF2/PPARGC1A/UHRF1/LEF1	10
BP	GO:0035116	embryonic hindlimb morphogenesis	3/113	28/18670	0.000633369	0.00736518	0.005143149	MSX1/TWIST1/ZBTB16	3
BP	GO:1900543	negative regulation of purine nucleotide metabolic process	3/113	28/18670	0.000633369	0.00736518	0.005143149	PPARA/PPARGC1A/MLXIPL	3
BP	GO:0042752	regulation of circadian rhythm	5/113	114/18670	0.000645797	0.007431661	0.005189573	NR2F6/EZH2/PPARA/PPARG/PPARGC1A	5
BP	GO:0016525	negative regulation of angiogenesis	6/113	173/18670	0.00064687	0.007431661	0.005189573	HOXA5/MEOX2/PPARG/KLF4/KLF2/RGCC	6
BP	GO:0051148	negative regulation of muscle cell differentiation	4/113	65/18670	0.000648216	0.007431661	0.005189573	EZH2/MSX1/PPARA/BHLHE41	4
BP	GO:0042593	glucose homeostasis	7/113	241/18670	0.000662523	0.007560194	0.005279329	CEBPA/FOXO1/FOXA1/PPARG/PPARGC1A/KLF15/MLXIPL	7
BP	GO:0033500	carbohydrate homeostasis	7/113	242/18670	0.000678901	0.007684743	0.005366302	CEBPA/FOXO1/FOXA1/PPARG/PPARGC1A/KLF15/MLXIPL	7
BP	GO:0040013	negative regulation of locomotion	9/113	396/18670	0.000679732	0.007684743	0.005366302	GATA3/HOXA7/MEOX2/MITF/PPARG/KLF4/PPARGC1A/RGCC/CERS2	9
BP	GO:2000181	negative regulation of blood vessel morphogenesis	6/113	175/18670	0.000687032	0.007731489	0.005398945	HOXA5/MEOX2/PPARG/KLF4/KLF2/RGCC	6
BP	GO:0045980	negative regulation of nucleotide metabolic process	3/113	29/18670	0.000703348	0.007855708	0.005485688	PPARA/PPARGC1A/MLXIPL	3
BP	GO:0001503	ossification	9/113	398/18670	0.000704505	0.007855708	0.005485688	RUNX2/CEBPA/EGR2/ID1/ID4/SOX11/TWIST1/ZBTB16/LEF1	9
BP	GO:0002761	regulation of myeloid leukocyte differentiation	5/113	117/18670	0.00072657	0.008033727	0.00561	FOS/HOXA7/IRF7/MITF/LEF1	5
BP	GO:0048871	multicellular organismal homeostasis	10/113	485/18670	0.000727049	0.008033727	0.00561	EGR1/EPAS1/FOXO1/HOXC10/ID1/NR4A3/LDB2/PPARGC1A/ZNF423/MLXIPL	10
BP	GO:0048872	homeostasis of number of cells	7/113	246/18670	0.000747654	0.008224197	0.005743006	EPAS1/EZH2/GATA3/HOXA5/STAT5B/ZFP36/KLF2	7
BP	GO:0060562	epithelial tube morphogenesis	8/113	322/18670	0.000765454	0.008382241	0.005853369	GATA3/FOXA1/HOXA5/SOX11/TWIST1/ZEB2/LEF1/SIX4	8
BP	GO:0042180	cellular ketone metabolic process	7/113	248/18670	0.00078404	0.008471791	0.005915902	EGR1/PPARA/PPARG/TWIST1/NR4A3/PPARGC1A/MLXIPL	7
BP	GO:0043543	protein acylation	7/113	248/18670	0.00078404	0.008471791	0.005915902	FOXO1/GATA3/TWIST1/PCGF2/PPARGC1A/KLF15/LEF1	7
BP	GO:1901991	negative regulation of mitotic cell cycle phase transition	7/113	248/18670	0.00078404	0.008471791	0.005915902	FOXN3/EZH2/FHL1/PLAGL1/KLF4/TRIP13/RGCC	7
BP	GO:0071560	cellular response to transforming growth factor beta stimulus	7/113	249/18670	0.000802751	0.008635758	0.006030401	FOS/NR3C1/ID1/SMAD9/SOX5/SOX11/PPARGC1A	7
BP	GO:0072089	stem cell proliferation	5/113	120/18670	0.00081467	0.008725543	0.006093099	ID4/OVOL1/SOX5/SOX11/LEF1	5
BP	GO:0006338	chromatin remodeling	6/113	182/18670	0.000843015	0.008988771	0.006276912	EZH1/GATA3/HMGA1/FOXA1/MYB/SATB1	6
BP	GO:0003299	muscle hypertrophy in response to stress	3/113	31/18670	0.000857651	0.008988771	0.006276912	EZH2/FOXO1/KLF15	3
BP	GO:0014887	cardiac muscle adaptation	3/113	31/18670	0.000857651	0.008988771	0.006276912	EZH2/FOXO1/KLF15	3
BP	GO:0014898	cardiac muscle hypertrophy in response to stress	3/113	31/18670	0.000857651	0.008988771	0.006276912	EZH2/FOXO1/KLF15	3
BP	GO:1902895	positive regulation of pri-miRNA transcription by RNA polymerase II	3/113	31/18670	0.000857651	0.008988771	0.006276912	FOS/NR3C1/TEAD1	3
BP	GO:0002040	sprouting angiogenesis	6/113	183/18670	0.000867359	0.009031584	0.006306809	EGR3/NR4A1/MEOX2/KLF4/KLF2/LEF1	6
BP	GO:0019216	regulation of lipid metabolic process	9/113	410/18670	0.000869133	0.009031584	0.006306809	EGR1/PPARA/PPARG/TWIST1/NR4A3/KLF4/PPARGC1A/MLXIPL/LSR	9
BP	GO:2000027	regulation of animal organ morphogenesis	7/113	253/18670	0.000881158	0.009117745	0.006366976	RUNX2/GATA3/MSX1/THRB/TWIST1/SIX4/FOXP2	7
BP	GO:0002062	chondrocyte differentiation	5/113	123/18670	0.000910507	0.009342265	0.00652376	RUNX2/MAF/SOX5/TRPS1/ZBTB16	5
BP	GO:0042089	cytokine biosynthetic process	5/113	123/18670	0.000910507	0.009342265	0.00652376	EGR1/GATA3/IRF7/ZFP36/KLF4	5
BP	GO:0071559	response to transforming growth factor beta	7/113	255/18670	0.000922566	0.009426389	0.006582504	FOS/NR3C1/ID1/SMAD9/SOX5/SOX11/PPARGC1A	7
BP	GO:0060325	face morphogenesis	3/113	32/18670	0.000942221	0.009528286	0.006653659	MSX1/LEF1/ARID5B	3
BP	GO:0001838	embryonic epithelial tube formation	5/113	124/18670	0.000944245	0.009528286	0.006653659	GATA3/SOX11/TWIST1/ZEB2/SIX4	5
BP	GO:0042107	cytokine metabolic process	5/113	124/18670	0.000944245	0.009528286	0.006653659	EGR1/GATA3/IRF7/ZFP36/KLF4	5
BP	GO:0030336	negative regulation of cell migration	8/113	334/18670	0.000969413	0.009710015	0.006780562	HOXA7/MEOX2/MITF/PPARG/KLF4/PPARGC1A/RGCC/CERS2	8
BP	GO:1901343	negative regulation of vasculature development	6/113	187/18670	0.000970206	0.009710015	0.006780562	HOXA5/MEOX2/PPARG/KLF4/KLF2/RGCC	6
BP	GO:2000134	negative regulation of G1/S transition of mitotic cell cycle	5/113	125/18670	0.000978903	0.009757069	0.006813419	EZH2/FHL1/PLAGL1/KLF4/RGCC	5
BP	GO:1901983	regulation of protein acetylation	4/113	73/18670	0.001004163	0.00996815	0.006960819	GATA3/TWIST1/PPARGC1A/KLF15	4
BP	GO:0045667	regulation of osteoblast differentiation	5/113	126/18670	0.001014499	0.010029988	0.007004	RUNX2/CEBPA/ID1/SOX11/TWIST1	5
BP	GO:0030513	positive regulation of BMP signaling pathway	3/113	33/18670	0.001031897	0.010079569	0.007038623	MSX1/SOX11/ZNF423	3
BP	GO:0035115	embryonic forelimb morphogenesis	3/113	33/18670	0.001031897	0.010079569	0.007038623	RUNX2/MSX1/TWIST1	3
BP	GO:0061036	positive regulation of cartilage development	3/113	33/18670	0.001031897	0.010079569	0.007038623	RUNX2/SOX5/ZBTB16	3
BP	GO:0045930	negative regulation of mitotic cell cycle	8/113	338/18670	0.00104634	0.010179931	0.007108707	FOXN3/EZH2/FHL1/OVOL1/PLAGL1/KLF4/TRIP13/RGCC	8
BP	GO:0043367	CD4-positive, alpha-beta T cell differentiation	4/113	74/18670	0.001056639	0.010239332	0.007150186	GATA3/MYB/SATB1/LEF1	4
BP	GO:1901342	regulation of vasculature development	9/113	422/18670	0.00106385	0.010268461	0.007170527	EGR1/HOXA5/ID1/MEOX2/PPARG/TWIST1/KLF4/KLF2/RGCC	9
BP	GO:0048839	inner ear development	6/113	192/18670	0.001111686	0.010687941	0.007463453	CEBPA/GATA3/MAF/ZIC1/NR4A3/SIX4	6
BP	GO:0010721	negative regulation of cell development	8/113	344/18670	0.00117083	0.011212416	0.007829697	ASCL2/ID1/ID4/PPARA/SOX11/THRB/CERS2/HES4	8
BP	GO:0001933	negative regulation of protein phosphorylation	9/113	429/18670	0.001192881	0.011378968	0.007946001	ATF3/CEBPA/FOXM1/FOXO1/TWIST1/KLF4/PPARGC1A/MLXIPL/LMO3	9
BP	GO:1902807	negative regulation of cell cycle G1/S phase transition	5/113	131/18670	0.001207091	0.01146971	0.008009367	EZH2/FHL1/PLAGL1/KLF4/RGCC	5
BP	GO:0030518	intracellular steroid hormone receptor signaling pathway	5/113	132/18670	0.001248643	0.011772921	0.008221101	NR3C1/FOXA1/PPARGC1A/LMO3/RHOXF1	5
BP	GO:0072175	epithelial tube formation	5/113	132/18670	0.001248643	0.011772921	0.008221101	GATA3/SOX11/TWIST1/ZEB2/SIX4	5
BP	GO:0042770	signal transduction in response to DNA damage	5/113	133/18670	0.001291244	0.012127764	0.00846889	FOXM1/MSX1/PLAGL1/TWIST1/RGCC	5
BP	GO:0030224	monocyte differentiation	3/113	36/18670	0.00133271	0.012347923	0.008622628	HOXA7/IRF7/PPARG	3
BP	GO:0035137	hindlimb morphogenesis	3/113	36/18670	0.00133271	0.012347923	0.008622628	MSX1/TWIST1/ZBTB16	3
BP	GO:1903131	mononuclear cell differentiation	3/113	36/18670	0.00133271	0.012347923	0.008622628	HOXA7/IRF7/PPARG	3
BP	GO:0032355	response to estradiol	5/113	134/18670	0.001334911	0.012347923	0.008622628	EZH2/FOXA1/STAT5B/ARNT2/PPARGC1A	5
BP	GO:0032868	response to insulin	7/113	272/18670	0.001339982	0.012348058	0.008622722	EGR1/EGR2/FOXO1/PPARA/PPARG/KLF15/ZNF106	7
BP	GO:0043537	negative regulation of blood vessel endothelial cell migration	4/113	79/18670	0.001348206	0.012377137	0.008643028	MEOX2/PPARG/KLF4/RGCC	4
BP	GO:0030098	lymphocyte differentiation	8/113	353/18670	0.001379492	0.012571363	0.008778658	RUNX2/EGR1/EGR3/GATA3/MYB/SATB1/ZBTB16/LEF1	8
BP	GO:0007498	mesoderm development	5/113	135/18670	0.001379658	0.012571363	0.008778658	OVOL1/NR4A3/KLF4/ZFPM2/LEF1	5
BP	GO:0002088	lens development in camera-type eye	4/113	80/18670	0.001412614	0.012823801	0.008954937	GATA3/MAF/SOX11/ZEB2	4
BP	GO:0060323	head morphogenesis	3/113	37/18670	0.001443947	0.013059696	0.009119664	MSX1/LEF1/ARID5B	3
BP	GO:0110110	positive regulation of animal organ morphogenesis	4/113	81/18670	0.001479139	0.013328622	0.009307456	GATA3/TWIST1/SIX4/FOXP2	4
BP	GO:0008584	male gonad development	5/113	138/18670	0.001520552	0.013601425	0.009497956	GATA3/HOXA10/ZFPM2/SIX4/ARID5B	5
BP	GO:0046631	alpha-beta T cell activation	5/113	138/18670	0.001520552	0.013601425	0.009497956	GATA3/MYB/SATB1/ZBTB16/LEF1	5
BP	GO:0016925	protein sumoylation	4/113	82/18670	0.001547817	0.013611105	0.009504716	EGR1/EGR2/CBX4/HMG20B	4
BP	GO:0000082	G1/S transition of mitotic cell cycle	7/113	279/18670	0.001549652	0.013611105	0.009504716	EZH2/FHL1/ID4/PLAGL1/KLF11/KLF4/RGCC	7
BP	GO:0032350	regulation of hormone metabolic process	3/113	38/18670	0.001560846	0.013611105	0.009504716	EGR1/GATA3/PPARGC1A	3
BP	GO:0071867	response to monoamine	3/113	38/18670	0.001560846	0.013611105	0.009504716	ID1/NR4A3/PPARGC1A	3
BP	GO:0071869	response to catecholamine	3/113	38/18670	0.001560846	0.013611105	0.009504716	ID1/NR4A3/PPARGC1A	3
BP	GO:0016571	histone methylation	5/113	139/18670	0.001569789	0.013611105	0.009504716	EZH1/EZH2/GATA3/MYB/SATB1	5
BP	GO:0046546	development of primary male sexual characteristics	5/113	139/18670	0.001569789	0.013611105	0.009504716	GATA3/HOXA10/ZFPM2/SIX4/ARID5B	5
BP	GO:0032000	positive regulation of fatty acid beta-oxidation	2/113	10/18670	0.001582946	0.013611105	0.009504716	PPARA/TWIST1	2
BP	GO:0061140	lung secretory cell differentiation	2/113	10/18670	0.001582946	0.013611105	0.009504716	HOXA5/SPDEF	2
BP	GO:0071104	response to interleukin-9	2/113	10/18670	0.001582946	0.013611105	0.009504716	STAT5A/STAT5B	2
BP	GO:0098722	asymmetric stem cell division	2/113	10/18670	0.001582946	0.013611105	0.009504716	SOX5/ZBTB16	2
BP	GO:0045582	positive regulation of T cell differentiation	4/113	83/18670	0.001618686	0.01377293	0.009617719	EGR3/GATA3/MYB/ZBTB16	4
BP	GO:0045913	positive regulation of carbohydrate metabolic process	4/113	83/18670	0.001618686	0.01377293	0.009617719	FOXO1/PPARA/PPARGC1A/MLXIPL	4
BP	GO:0060218	hematopoietic stem cell differentiation	4/113	83/18670	0.001618686	0.01377293	0.009617719	GATA3/LMO2/MEOX1/MYB	4
BP	GO:0071229	cellular response to acid chemical	6/113	209/18670	0.001713861	0.014532113	0.010147861	EGR1/MYB/PPARG/KLF4/KLF2/PPARGC1A	6
BP	GO:0045682	regulation of epidermis development	4/113	85/18670	0.001767138	0.01482315	0.010351094	EZH2/HOXA7/ZFP36/MAFF	4
BP	GO:0030879	mammary gland development	5/113	143/18670	0.001778535	0.01482315	0.010351094	GATA3/HOXA5/MSX1/STAT5A/LEF1	5
BP	GO:0044344	cellular response to fibroblast growth factor stimulus	5/113	143/18670	0.001778535	0.01482315	0.010351094	RUNX2/EGR3/GATA3/NR4A1/ZFP36	5
BP	GO:0106106	cold-induced thermogenesis	5/113	143/18670	0.001778535	0.01482315	0.010351094	EPAS1/HOXC10/ID1/PPARGC1A/ZNF423	5
BP	GO:0120161	regulation of cold-induced thermogenesis	5/113	143/18670	0.001778535	0.01482315	0.010351094	EPAS1/HOXC10/ID1/PPARGC1A/ZNF423	5
BP	GO:0090184	positive regulation of kidney development	3/113	40/18670	0.001812044	0.015051055	0.010510242	EGR1/GATA3/SIX4	3
BP	GO:0001892	embryonic placenta development	4/113	87/18670	0.001924786	0.015686355	0.010953875	ASCL2/CEBPA/EPAS1/LEF1	4
BP	GO:0019042	viral latency	2/113	11/18670	0.001927071	0.015686355	0.010953875	HMGA1/IRF7	2
BP	GO:0046886	positive regulation of hormone biosynthetic process	2/113	11/18670	0.001927071	0.015686355	0.010953875	EGR1/PPARGC1A	2
BP	GO:0060433	bronchus development	2/113	11/18670	0.001927071	0.015686355	0.010953875	HOXA5/SPDEF	2
BP	GO:0060992	response to fungicide	2/113	11/18670	0.001927071	0.015686355	0.010953875	KLF4/KLF2	2
BP	GO:0072537	fibroblast activation	2/113	11/18670	0.001927071	0.015686355	0.010953875	MYB/RGCC	2
BP	GO:0040019	positive regulation of embryonic development	3/113	41/18670	0.001946542	0.015699324	0.010962931	GATA3/DMRT2/SIX4	3
BP	GO:0048286	lung alveolus development	3/113	41/18670	0.001946542	0.015699324	0.010962931	FOXA1/HOXA5/FOXP2	3
BP	GO:0035264	multicellular organism growth	5/113	146/18670	0.00194795	0.015699324	0.010962931	HOXA5/STAT5A/STAT5B/KLF2/ARID5B	5
BP	GO:0009791	post-embryonic development	4/113	88/18670	0.002007149	0.016070351	0.011222022	GATA3/KLF4/ARID5B/FOXP2	4
BP	GO:1904035	regulation of epithelial cell apoptotic process	4/113	88/18670	0.002007149	0.016070351	0.011222022	GATA3/ZFP36/PPARGC1A/RGCC	4
BP	GO:0008544	epidermis development	9/113	464/18670	0.002041628	0.016292992	0.011377493	EZH2/HOXA7/OVOL1/PPARA/SATB1/ZFP36/LDB2/KLF4/MAFF	9
BP	GO:0035148	tube formation	5/113	148/18670	0.002067267	0.016425926	0.011470322	GATA3/SOX11/TWIST1/ZEB2/SIX4	5
BP	GO:0010907	positive regulation of glucose metabolic process	3/113	42/18670	0.002087103	0.016425926	0.011470322	FOXO1/PPARA/PPARGC1A	3
BP	GO:0017145	stem cell division	3/113	42/18670	0.002087103	0.016425926	0.011470322	SOX5/ZBTB16/LEF1	3
BP	GO:0006094	gluconeogenesis	4/113	89/18670	0.002091918	0.016425926	0.011470322	ATF3/FOXO1/PPARA/PPARGC1A	4
BP	GO:0097306	cellular response to alcohol	4/113	89/18670	0.002091918	0.016425926	0.011470322	KLF9/PPARG/KLF4/KLF2	4
BP	GO:0010001	glial cell differentiation	6/113	218/18670	0.002119176	0.016579612	0.011577642	EGR2/ID4/PPARG/SOX11/KLF15/LEF1	6
BP	GO:0050768	negative regulation of neurogenesis	7/113	295/18670	0.002125069	0.016579612	0.011577642	ASCL2/ID1/ID4/SOX11/THRB/CERS2/HES4	7
BP	GO:0001818	negative regulation of cytokine production	7/113	296/18670	0.002165865	0.016844084	0.011762324	GATA3/TWIST1/ZFP36/KLF4/KLF2/RGCC/LEF1	7
BP	GO:0045778	positive regulation of ossification	4/113	90/18670	0.002179129	0.016884759	0.011790728	RUNX2/CEBPA/SOX11/ZBTB16	4
BP	GO:0016331	morphogenesis of embryonic epithelium	5/113	150/18670	0.002191838	0.016884759	0.011790728	GATA3/SOX11/TWIST1/ZEB2/SIX4	5
BP	GO:0071774	response to fibroblast growth factor	5/113	150/18670	0.002191838	0.016884759	0.011790728	RUNX2/EGR3/GATA3/NR4A1/ZFP36	5
BP	GO:0071364	cellular response to epidermal growth factor stimulus	3/113	43/18670	0.00223382	0.017154051	0.011978776	ID1/STAT5B/ZFP36	3
BP	GO:0044843	cell cycle G1/S phase transition	7/113	298/18670	0.002249274	0.017218583	0.012023839	EZH2/FHL1/ID4/PLAGL1/KLF11/KLF4/RGCC	7
BP	GO:0045639	positive regulation of myeloid cell differentiation	4/113	91/18670	0.002268819	0.01723354	0.012034284	FOS/HOXA5/STAT5B/LEF1	4
BP	GO:0045765	regulation of angiogenesis	8/113	383/18670	0.002297048	0.01723354	0.012034284	HOXA5/ID1/MEOX2/PPARG/TWIST1/KLF4/KLF2/RGCC	8
BP	GO:0010889	regulation of sequestering of triglyceride	2/113	12/18670	0.002303356	0.01723354	0.012034284	PPARA/PPARG	2
BP	GO:0038110	interleukin-2-mediated signaling pathway	2/113	12/18670	0.002303356	0.01723354	0.012034284	STAT5A/STAT5B	2
BP	GO:0048642	negative regulation of skeletal muscle tissue development	2/113	12/18670	0.002303356	0.01723354	0.012034284	TWIST1/SIX4	2
BP	GO:0060900	embryonic camera-type eye formation	2/113	12/18670	0.002303356	0.01723354	0.012034284	SOX11/TWIST1	2
BP	GO:1900402	regulation of carbohydrate metabolic process by regulation of transcription from RNA polymerase II promoter	2/113	12/18670	0.002303356	0.01723354	0.012034284	FOXO1/PPARA	2
BP	GO:0001890	placenta development	5/113	152/18670	0.0023218	0.01723354	0.012034284	ASCL2/CEBPA/EPAS1/PPARG/LEF1	5
BP	GO:0016202	regulation of striated muscle tissue development	5/113	152/18670	0.0023218	0.01723354	0.012034284	PPARA/TWIST1/ZFPM2/LEF1/SIX4	5
BP	GO:0030902	hindbrain development	5/113	152/18670	0.0023218	0.01723354	0.012034284	EGR2/EZH2/PPARGC1A/LEF1/FOXP2	5
BP	GO:0019319	hexose biosynthetic process	4/113	92/18670	0.002361022	0.017418776	0.012163635	ATF3/FOXO1/PPARA/PPARGC1A	4
BP	GO:0035710	CD4-positive, alpha-beta T cell activation	4/113	92/18670	0.002361022	0.017418776	0.012163635	GATA3/MYB/SATB1/LEF1	4
BP	GO:0045137	development of primary sexual characteristics	6/113	223/18670	0.002373564	0.017458561	0.012191417	GATA3/HOXA10/ZFPM2/SIX4/ARID5B/CBX2	6
BP	GO:0032965	regulation of collagen biosynthetic process	3/113	44/18670	0.002386785	0.017503094	0.012222515	MYB/PPARG/RGCC	3
BP	GO:1990845	adaptive thermogenesis	5/113	154/18670	0.002457287	0.017966149	0.012545869	EPAS1/HOXC10/ID1/PPARGC1A/ZNF423	5
BP	GO:1903037	regulation of leukocyte cell-cell adhesion	7/113	304/18670	0.002514477	0.018329414	0.012799539	EGR3/GATA3/MYB/PPARA/ZBTB16/NR4A3/KLF4	7
BP	GO:1903707	negative regulation of hemopoiesis	5/113	155/18670	0.002527145	0.018366925	0.012825733	HOXA5/HOXA7/MEIS2/ZFP36/ZBTB16	5
BP	GO:0048483	autonomic nervous system development	3/113	45/18670	0.002546089	0.018391422	0.01284284	EGR2/GATA3/SOX11	3
BP	GO:0045621	positive regulation of lymphocyte differentiation	4/113	94/18670	0.002553109	0.018391422	0.01284284	EGR3/GATA3/MYB/ZBTB16	4
BP	GO:1901216	positive regulation of neuron death	4/113	94/18670	0.002553109	0.018391422	0.01284284	EGR1/FOS/MYB/MYBL2	4
BP	GO:0016573	histone acetylation	5/113	156/18670	0.002598435	0.018553735	0.012956184	GATA3/TWIST1/PCGF2/PPARGC1A/LEF1	5
BP	GO:0043535	regulation of blood vessel endothelial cell migration	5/113	156/18670	0.002598435	0.018553735	0.012956184	MEOX2/PPARG/STAT5A/KLF4/RGCC	5
BP	GO:0048634	regulation of muscle organ development	5/113	156/18670	0.002598435	0.018553735	0.012956184	PPARA/TWIST1/ZFPM2/LEF1/SIX4	5
BP	GO:0010594	regulation of endothelial cell migration	6/113	229/18670	0.002708465	0.018654244	0.01302637	GATA3/MEOX2/PPARG/STAT5A/KLF4/RGCC	6
BP	GO:0010745	negative regulation of macrophage derived foam cell differentiation	2/113	13/18670	0.002711407	0.018654244	0.01302637	PPARA/PPARG	2
BP	GO:0014745	negative regulation of muscle adaptation	2/113	13/18670	0.002711407	0.018654244	0.01302637	FOXO1/KLF4	2
BP	GO:0035723	interleukin-15-mediated signaling pathway	2/113	13/18670	0.002711407	0.018654244	0.01302637	STAT5A/STAT5B	2
BP	GO:0042415	norepinephrine metabolic process	2/113	13/18670	0.002711407	0.018654244	0.01302637	EPAS1/GATA3	2
BP	GO:0045820	negative regulation of glycolytic process	2/113	13/18670	0.002711407	0.018654244	0.01302637	PPARA/PPARGC1A	2
BP	GO:0050872	white fat cell differentiation	2/113	13/18670	0.002711407	0.018654244	0.01302637	CEBPA/PPARG	2
BP	GO:0060576	intestinal epithelial cell development	2/113	13/18670	0.002711407	0.018654244	0.01302637	HOXA5/SPDEF	2
BP	GO:0061029	eyelid development in camera-type eye	2/113	13/18670	0.002711407	0.018654244	0.01302637	SOX11/TWIST1	2
BP	GO:0061469	regulation of type B pancreatic cell proliferation	2/113	13/18670	0.002711407	0.018654244	0.01302637	NR4A1/NR4A3	2
BP	GO:0071350	cellular response to interleukin-15	2/113	13/18670	0.002711407	0.018654244	0.01302637	STAT5A/STAT5B	2
BP	GO:0071352	cellular response to interleukin-2	2/113	13/18670	0.002711407	0.018654244	0.01302637	STAT5A/STAT5B	2
BP	GO:0002067	glandular epithelial cell differentiation	3/113	46/18670	0.002711817	0.018654244	0.01302637	FOXA1/HOXA5/SPDEF	3
BP	GO:0098727	maintenance of cell number	5/113	159/18670	0.002821069	0.019351264	0.013513103	ASCL2/EZH2/FOXO1/LDB2/KLF4	5
BP	GO:0010596	negative regulation of endothelial cell migration	4/113	97/18670	0.002860968	0.019509311	0.013623468	MEOX2/PPARG/KLF4/RGCC	4
BP	GO:0045646	regulation of erythrocyte differentiation	3/113	47/18670	0.002884055	0.019509311	0.013623468	HOXA5/STAT5B/ZFP36	3
BP	GO:0048066	developmental pigmentation	3/113	47/18670	0.002884055	0.019509311	0.013623468	MITF/ZEB2/LEF1	3
BP	GO:0070849	response to epidermal growth factor	3/113	47/18670	0.002884055	0.019509311	0.013623468	ID1/STAT5B/ZFP36	3
BP	GO:0120163	negative regulation of cold-induced thermogenesis	3/113	47/18670	0.002884055	0.019509311	0.013623468	HOXC10/ID1/ZNF423	3
BP	GO:0046661	male sex differentiation	5/113	160/18670	0.002898258	0.019551232	0.013652742	GATA3/HOXA10/ZFPM2/SIX4/ARID5B	5
BP	GO:0002042	cell migration involved in sprouting angiogenesis	4/113	98/18670	0.002968988	0.019862697	0.01387024	EGR3/NR4A1/MEOX2/KLF4	4
BP	GO:0042472	inner ear morphogenesis	4/113	98/18670	0.002968988	0.019862697	0.01387024	GATA3/ZIC1/NR4A3/SIX4	4
BP	GO:0046364	monosaccharide biosynthetic process	4/113	98/18670	0.002968988	0.019862697	0.01387024	ATF3/FOXO1/PPARA/PPARGC1A	4
BP	GO:0018393	internal peptidyl-lysine acetylation	5/113	161/18670	0.002976964	0.019862697	0.01387024	GATA3/TWIST1/PCGF2/PPARGC1A/LEF1	5
BP	GO:0051961	negative regulation of nervous system development	7/113	315/18670	0.003062659	0.020269824	0.014154539	ASCL2/ID1/ID4/SOX11/THRB/CERS2/HES4	7
BP	GO:0006111	regulation of gluconeogenesis	3/113	48/18670	0.003062885	0.020269824	0.014154539	FOXO1/PPARA/PPARGC1A	3
BP	GO:0060324	face development	3/113	48/18670	0.003062885	0.020269824	0.014154539	MSX1/LEF1/ARID5B	3
BP	GO:0035358	regulation of peroxisome proliferator activated receptor signaling pathway	2/113	14/18670	0.003150832	0.020463649	0.014289888	TWIST1/LMO3	2
BP	GO:0036295	cellular response to increased oxygen levels	2/113	14/18670	0.003150832	0.020463649	0.014289888	FOXO1/PPARG	2
BP	GO:0045605	negative regulation of epidermal cell differentiation	2/113	14/18670	0.003150832	0.020463649	0.014289888	EZH2/HOXA7	2
BP	GO:0060397	JAK-STAT cascade involved in growth hormone signaling pathway	2/113	14/18670	0.003150832	0.020463649	0.014289888	STAT5A/STAT5B	2
BP	GO:0070669	response to interleukin-2	2/113	14/18670	0.003150832	0.020463649	0.014289888	STAT5A/STAT5B	2
BP	GO:0070672	response to interleukin-15	2/113	14/18670	0.003150832	0.020463649	0.014289888	STAT5A/STAT5B	2
BP	GO:1901722	regulation of cell proliferation involved in kidney development	2/113	14/18670	0.003150832	0.020463649	0.014289888	EGR1/GATA3	2
BP	GO:0010712	regulation of collagen metabolic process	3/113	49/18670	0.003248388	0.020930248	0.014615717	MYB/PPARG/RGCC	3
BP	GO:0030857	negative regulation of epithelial cell differentiation	3/113	49/18670	0.003248388	0.020930248	0.014615717	EZH2/HOXA7/ID1	3
BP	GO:0051445	regulation of meiotic cell cycle	3/113	49/18670	0.003248388	0.020930248	0.014615717	MSX1/OVOL1/TRIP13	3
BP	GO:0071695	anatomical structure maturation	5/113	165/18670	0.003307304	0.021253778	0.01484164	GATA3/FOXA1/HOXA5/TRIP13/KLF2	5
BP	GO:0033002	muscle cell proliferation	6/113	239/18670	0.003343922	0.021432696	0.01496658	MYB/PPARG/NR4A3/KLF4/PPARGC1A/ZFPM2	6
BP	GO:0006475	internal protein amino acid acetylation	5/113	166/18670	0.003393852	0.021665083	0.015128856	GATA3/TWIST1/PCGF2/PPARGC1A/LEF1	5
BP	GO:0071375	cellular response to peptide hormone stimulus	7/113	321/18670	0.003397922	0.021665083	0.015128856	FOXO1/NR4A1/PPARG/STAT5A/STAT5B/NR4A3/ZNF106	7
BP	GO:0001823	mesonephros development	4/113	102/18670	0.003428977	0.021806152	0.015227366	GATA3/SIM1/ZBTB16/SIX4	4
BP	GO:0010171	body morphogenesis	3/113	50/18670	0.003440643	0.021823505	0.015239484	MSX1/LEF1/ARID5B	3
BP	GO:0030730	sequestering of triglyceride	2/113	15/18670	0.003621244	0.022558869	0.015752993	PPARA/PPARG	2
BP	GO:0030812	negative regulation of nucleotide catabolic process	2/113	15/18670	0.003621244	0.022558869	0.015752993	PPARA/PPARGC1A	2
BP	GO:0034616	response to laminar fluid shear stress	2/113	15/18670	0.003621244	0.022558869	0.015752993	KLF4/KLF2	2
BP	GO:0036445	neuronal stem cell division	2/113	15/18670	0.003621244	0.022558869	0.015752993	SOX5/LEF1	2
BP	GO:0042921	glucocorticoid receptor signaling pathway	2/113	15/18670	0.003621244	0.022558869	0.015752993	NR3C1/LMO3	2
BP	GO:0051198	negative regulation of coenzyme metabolic process	2/113	15/18670	0.003621244	0.022558869	0.015752993	PPARA/PPARGC1A	2
BP	GO:0055057	neuroblast division	2/113	15/18670	0.003621244	0.022558869	0.015752993	SOX5/LEF1	2
BP	GO:0048660	regulation of smooth muscle cell proliferation	5/113	169/18670	0.003663281	0.022762676	0.015895312	MYB/PPARG/NR4A3/KLF4/PPARGC1A	5
BP	GO:0043433	negative regulation of DNA-binding transcription factor activity	5/113	170/18670	0.003756408	0.023282105	0.016258033	EZH2/ID1/NFKBIE/TWIST1/KLF4	5
BP	GO:0072132	mesenchyme morphogenesis	3/113	52/18670	0.003845708	0.02374921	0.016584215	MSX1/TWIST1/LEF1	3
BP	GO:0048659	smooth muscle cell proliferation	5/113	171/18670	0.003851223	0.02374921	0.016584215	MYB/PPARG/NR4A3/KLF4/PPARGC1A	5
BP	GO:0032964	collagen biosynthetic process	3/113	53/18670	0.004058666	0.02467292	0.017229247	MYB/PPARG/RGCC	3
BP	GO:0035065	regulation of histone acetylation	3/113	53/18670	0.004058666	0.02467292	0.017229247	GATA3/TWIST1/PPARGC1A	3
BP	GO:0002070	epithelial cell maturation	2/113	16/18670	0.004122257	0.02467292	0.017229247	FOXA1/HOXA5	2
BP	GO:0010566	regulation of ketone biosynthetic process	2/113	16/18670	0.004122257	0.02467292	0.017229247	EGR1/PPARGC1A	2
BP	GO:0010885	regulation of cholesterol storage	2/113	16/18670	0.004122257	0.02467292	0.017229247	PPARA/PPARG	2
BP	GO:0014067	negative regulation of phosphatidylinositol 3-kinase signaling	2/113	16/18670	0.004122257	0.02467292	0.017229247	TWIST1/KLF4	2
BP	GO:0021542	dentate gyrus development	2/113	16/18670	0.004122257	0.02467292	0.017229247	EMX2/LEF1	2
BP	GO:0031958	corticosteroid receptor signaling pathway	2/113	16/18670	0.004122257	0.02467292	0.017229247	NR3C1/LMO3	2
BP	GO:0042448	progesterone metabolic process	2/113	16/18670	0.004122257	0.02467292	0.017229247	EGR1/PPARGC1A	2
BP	GO:0051447	negative regulation of meiotic cell cycle	2/113	16/18670	0.004122257	0.02467292	0.017229247	OVOL1/TRIP13	2
BP	GO:0072189	ureter development	2/113	16/18670	0.004122257	0.02467292	0.017229247	EMX2/GATA3	2
BP	GO:2001170	negative regulation of ATP biosynthetic process	2/113	16/18670	0.004122257	0.02467292	0.017229247	PPARA/PPARGC1A	2
BP	GO:0071156	regulation of cell cycle arrest	4/113	108/18670	0.004206389	0.025114919	0.017537897	FOXM1/PLAGL1/RGCC/MLXIPL	4
BP	GO:0001936	regulation of endothelial cell proliferation	5/113	176/18670	0.004351199	0.025916166	0.018097414	EGR3/NR4A1/PPARG/STAT5A/RGCC	5
BP	GO:0007159	leukocyte cell-cell adhesion	7/113	337/18670	0.004429536	0.026318558	0.018378406	EGR3/GATA3/MYB/PPARA/ZBTB16/NR4A3/KLF4	7
BP	GO:2000242	negative regulation of reproductive process	3/113	55/18670	0.004505779	0.026706585	0.018649367	OVOL1/TRIP13/ZFPM2	3
BP	GO:0022409	positive regulation of cell-cell adhesion	6/113	255/18670	0.004583562	0.027038569	0.018881194	EGR3/GATA3/FOXA1/MYB/ZBTB16/NR4A3	6
BP	GO:1904019	epithelial cell apoptotic process	4/113	111/18670	0.004636358	0.027038569	0.018881194	GATA3/ZFP36/PPARGC1A/RGCC	4
BP	GO:0007379	segment specification	2/113	17/18670	0.004653491	0.027038569	0.018881194	MEOX1/MEOX2	2
BP	GO:0031000	response to caffeine	2/113	17/18670	0.004653491	0.027038569	0.018881194	PPARG/PPARGC1A	2
BP	GO:0033145	positive regulation of intracellular steroid hormone receptor signaling pathway	2/113	17/18670	0.004653491	0.027038569	0.018881194	FOXA1/LMO3	2
BP	GO:0033599	regulation of mammary gland epithelial cell proliferation	2/113	17/18670	0.004653491	0.027038569	0.018881194	GATA3/HOXA5	2
BP	GO:0036270	response to diuretic	2/113	17/18670	0.004653491	0.027038569	0.018881194	PPARG/PPARGC1A	2
BP	GO:0070166	enamel mineralization	2/113	17/18670	0.004653491	0.027038569	0.018881194	FOXO1/PPARA	2
BP	GO:0006479	protein methylation	5/113	179/18670	0.004672513	0.027038569	0.018881194	EZH1/EZH2/GATA3/MYB/SATB1	5
BP	GO:0008213	protein alkylation	5/113	179/18670	0.004672513	0.027038569	0.018881194	EZH1/EZH2/GATA3/MYB/SATB1	5
BP	GO:0090183	regulation of kidney development	3/113	56/18670	0.004740069	0.027364656	0.019108902	EGR1/GATA3/SIX4	3
BP	GO:0001101	response to acid chemical	7/113	343/18670	0.004872036	0.028060168	0.019594583	EGR1/FOXO1/MYB/PPARG/KLF4/KLF2/PPARGC1A	7
BP	GO:0010633	negative regulation of epithelial cell migration	4/113	114/18670	0.005094984	0.029029818	0.020271695	MEOX2/PPARG/KLF4/RGCC	4
BP	GO:0034968	histone lysine methylation	4/113	114/18670	0.005094984	0.029029818	0.020271695	EZH1/EZH2/GATA3/MYB	4
BP	GO:0042035	regulation of cytokine biosynthetic process	4/113	114/18670	0.005094984	0.029029818	0.020271695	EGR1/GATA3/ZFP36/KLF4	4
BP	GO:0060349	bone morphogenesis	4/113	114/18670	0.005094984	0.029029818	0.020271695	RUNX2/FOXN3/MSX1/TWIST1	4
BP	GO:0010878	cholesterol storage	2/113	18/18670	0.005214569	0.029029818	0.020271695	PPARA/PPARG	2
BP	GO:0030809	negative regulation of nucleotide biosynthetic process	2/113	18/18670	0.005214569	0.029029818	0.020271695	PPARA/PPARGC1A	2
BP	GO:0031998	regulation of fatty acid beta-oxidation	2/113	18/18670	0.005214569	0.029029818	0.020271695	PPARA/TWIST1	2
BP	GO:0045683	negative regulation of epidermis development	2/113	18/18670	0.005214569	0.029029818	0.020271695	EZH2/HOXA7	2
BP	GO:0072079	nephron tubule formation	2/113	18/18670	0.005214569	0.029029818	0.020271695	GATA3/SIX4	2
BP	GO:0097094	craniofacial suture morphogenesis	2/113	18/18670	0.005214569	0.029029818	0.020271695	FOXN3/TWIST1	2
BP	GO:1900372	negative regulation of purine nucleotide biosynthetic process	2/113	18/18670	0.005214569	0.029029818	0.020271695	PPARA/PPARGC1A	2
BP	GO:1905276	regulation of epithelial tube formation	2/113	18/18670	0.005214569	0.029029818	0.020271695	GATA3/SIX4	2
BP	GO:2000047	regulation of cell-cell adhesion mediated by cadherin	2/113	18/18670	0.005214569	0.029029818	0.020271695	FOXA1/RGCC	2
BP	GO:2000757	negative regulation of peptidyl-lysine acetylation	2/113	18/18670	0.005214569	0.029029818	0.020271695	TWIST1/KLF15	2
BP	GO:0042093	T-helper cell differentiation	3/113	58/18670	0.005230437	0.029029818	0.020271695	GATA3/MYB/LEF1	3
BP	GO:0043409	negative regulation of MAPK cascade	5/113	184/18670	0.005245036	0.029029818	0.020271695	ATF3/FOXM1/FOXO1/KLF4/LMO3	5
BP	GO:2000045	regulation of G1/S transition of mitotic cell cycle	5/113	184/18670	0.005245036	0.029029818	0.020271695	EZH2/FHL1/PLAGL1/KLF4/RGCC	5
BP	GO:0032963	collagen metabolic process	4/113	115/18670	0.005254373	0.029029818	0.020271695	ID1/MYB/PPARG/RGCC	4
BP	GO:1902275	regulation of chromatin organization	5/113	185/18670	0.00536524	0.029575432	0.020652701	GATA3/HMGA1/MYB/TWIST1/PPARGC1A	5
BP	GO:2000736	regulation of stem cell differentiation	4/113	116/18670	0.005417071	0.029793888	0.02080525	GATA3/LMO2/MYB/SOX5	4
BP	GO:0051153	regulation of striated muscle cell differentiation	4/113	117/18670	0.005583106	0.030638078	0.021394753	EZH2/MSX1/PPARA/BHLHE41	4
BP	GO:0002294	CD4-positive, alpha-beta T cell differentiation involved in immune response	3/113	60/18670	0.005750257	0.031414156	0.021936692	GATA3/MYB/LEF1	3
BP	GO:0090342	regulation of cell aging	3/113	60/18670	0.005750257	0.031414156	0.021936692	FOXM1/HMGA1/TWIST1	3
BP	GO:0010888	negative regulation of lipid storage	2/113	19/18670	0.005805116	0.031502427	0.021998333	PPARA/PPARG	2
BP	GO:0060438	trachea development	2/113	19/18670	0.005805116	0.031502427	0.021998333	HOXA5/LEF1	2
BP	GO:1902170	cellular response to reactive nitrogen species	2/113	19/18670	0.005805116	0.031502427	0.021998333	FOXO1/PPARGC1A	2
BP	GO:0002287	alpha-beta T cell activation involved in immune response	3/113	61/18670	0.006021357	0.032346138	0.022587501	GATA3/MYB/LEF1	3
BP	GO:0002293	alpha-beta T cell differentiation involved in immune response	3/113	61/18670	0.006021357	0.032346138	0.022587501	GATA3/MYB/LEF1	3
BP	GO:0007405	neuroblast proliferation	3/113	61/18670	0.006021357	0.032346138	0.022587501	ID4/SOX5/LEF1	3
BP	GO:0042733	embryonic digit morphogenesis	3/113	61/18670	0.006021357	0.032346138	0.022587501	MSX1/TWIST1/ZBTB16	3
BP	GO:0007548	sex differentiation	6/113	270/18670	0.006026819	0.032346138	0.022587501	GATA3/HOXA10/ZFPM2/SIX4/ARID5B/CBX2	6
BP	GO:0006342	chromatin silencing	4/113	120/18670	0.00610154	0.032672435	0.022815356	EZH1/EZH2/HMGA1/PCGF2	4
BP	GO:0001935	endothelial cell proliferation	5/113	191/18670	0.006127754	0.032672435	0.022815356	EGR3/NR4A1/PPARG/STAT5A/RGCC	5
BP	GO:0042594	response to starvation	5/113	191/18670	0.006127754	0.032672435	0.022815356	ATF3/FOXO1/PPARG/ZFP36/PPARGC1A	5
BP	GO:0043618	regulation of transcription from RNA polymerase II promoter in response to stress	4/113	121/18670	0.006281226	0.033372178	0.023303991	ATF3/EGR1/EPAS1/KLF2	4
BP	GO:0009880	embryonic pattern specification	3/113	62/18670	0.006299989	0.033372178	0.023303991	MEOX1/MEOX2/ZBTB16	3
BP	GO:0010676	positive regulation of cellular carbohydrate metabolic process	3/113	62/18670	0.006299989	0.033372178	0.023303991	FOXO1/PPARA/PPARGC1A	3
BP	GO:0003215	cardiac right ventricle morphogenesis	2/113	20/18670	0.006424761	0.033740355	0.023561091	GATA3/ZFPM2	2
BP	GO:0008356	asymmetric cell division	2/113	20/18670	0.006424761	0.033740355	0.023561091	SOX5/ZBTB16	2
BP	GO:0043586	tongue development	2/113	20/18670	0.006424761	0.033740355	0.023561091	LEF1/SIX4	2
BP	GO:0045655	regulation of monocyte differentiation	2/113	20/18670	0.006424761	0.033740355	0.023561091	HOXA7/IRF7	2
BP	GO:0046637	regulation of alpha-beta T cell differentiation	3/113	63/18670	0.006586208	0.034513991	0.024101325	GATA3/MYB/ZBTB16	3
BP	GO:0062012	regulation of small molecule metabolic process	8/113	459/18670	0.006791242	0.035512235	0.024798406	EGR1/FOXO1/PPARA/PPARG/TWIST1/NR4A3/PPARGC1A/MLXIPL	8
BP	GO:0045669	positive regulation of osteoblast differentiation	3/113	64/18670	0.006880063	0.035899816	0.025069055	RUNX2/CEBPA/SOX11	3
BP	GO:0032674	regulation of interleukin-5 production	2/113	21/18670	0.007073136	0.036286973	0.025339409	GATA3/LEF1	2
BP	GO:0048485	sympathetic nervous system development	2/113	21/18670	0.007073136	0.036286973	0.025339409	GATA3/SOX11	2
BP	GO:0051412	response to corticosterone	2/113	21/18670	0.007073136	0.036286973	0.025339409	FOS/FOSB	2
BP	GO:0055093	response to hyperoxia	2/113	21/18670	0.007073136	0.036286973	0.025339409	FOXO1/PPARG	2
BP	GO:0061213	positive regulation of mesonephros development	2/113	21/18670	0.007073136	0.036286973	0.025339409	GATA3/SIX4	2
BP	GO:0071498	cellular response to fluid shear stress	2/113	21/18670	0.007073136	0.036286973	0.025339409	KLF4/KLF2	2
BP	GO:0072111	cell proliferation involved in kidney development	2/113	21/18670	0.007073136	0.036286973	0.025339409	EGR1/GATA3	2
BP	GO:2000678	negative regulation of transcription regulatory region DNA binding	2/113	21/18670	0.007073136	0.036286973	0.025339409	MSX1/SOX11	2
BP	GO:0031099	regeneration	5/113	198/18670	0.007110267	0.036400988	0.025419027	EZH2/PPARG/NR4A3/KLF4/CERS2	5
BP	GO:0042110	T cell activation	8/113	464/18670	0.007230165	0.036937372	0.025793587	RUNX2/EGR1/EGR3/GATA3/MYB/SATB1/ZBTB16/LEF1	8
BP	GO:0043620	regulation of DNA-templated transcription in response to stress	4/113	127/18670	0.007433529	0.037897031	0.026463723	ATF3/EGR1/EPAS1/KLF2	4
BP	GO:1902806	regulation of cell cycle G1/S phase transition	5/113	202/18670	0.007718629	0.038622866	0.026970577	EZH2/FHL1/PLAGL1/KLF4/RGCC	5
BP	GO:0030878	thyroid gland development	2/113	22/18670	0.007749879	0.038622866	0.026970577	HOXA5/THRB	2
BP	GO:0032634	interleukin-5 production	2/113	22/18670	0.007749879	0.038622866	0.026970577	GATA3/LEF1	2
BP	GO:0032656	regulation of interleukin-13 production	2/113	22/18670	0.007749879	0.038622866	0.026970577	GATA3/LEF1	2
BP	GO:0033233	regulation of protein sumoylation	2/113	22/18670	0.007749879	0.038622866	0.026970577	EGR1/HMG20B	2
BP	GO:0044342	type B pancreatic cell proliferation	2/113	22/18670	0.007749879	0.038622866	0.026970577	NR4A1/NR4A3	2
BP	GO:0051195	negative regulation of cofactor metabolic process	2/113	22/18670	0.007749879	0.038622866	0.026970577	PPARA/PPARGC1A	2
BP	GO:0060065	uterus development	2/113	22/18670	0.007749879	0.038622866	0.026970577	GATA3/HOXA10	2
BP	GO:0060575	intestinal epithelial cell differentiation	2/113	22/18670	0.007749879	0.038622866	0.026970577	HOXA5/SPDEF	2
BP	GO:1901522	positive regulation of transcription from RNA polymerase II promoter involved in cellular response to chemical stimulus	2/113	22/18670	0.007749879	0.038622866	0.026970577	RUNX2/SMAD9	2
BP	GO:1901984	negative regulation of protein acetylation	2/113	22/18670	0.007749879	0.038622866	0.026970577	TWIST1/KLF15	2
BP	GO:0048662	negative regulation of smooth muscle cell proliferation	3/113	67/18670	0.007807932	0.038832931	0.027117267	PPARG/KLF4/PPARGC1A	3
BP	GO:0018022	peptidyl-lysine methylation	4/113	129/18670	0.007846562	0.038945739	0.027196041	EZH1/EZH2/GATA3/MYB	4
BP	GO:0002292	T cell differentiation involved in immune response	3/113	68/18670	0.008132808	0.040284619	0.028130989	GATA3/MYB/LEF1	3
BP	GO:0032703	negative regulation of interleukin-2 production	2/113	23/18670	0.008454627	0.041679178	0.029104819	GATA3/ZFP36	2
BP	GO:0071300	cellular response to retinoic acid	3/113	69/18670	0.00846555	0.041679178	0.029104819	MYB/PPARG/KLF4	3
BP	GO:2000243	positive regulation of reproductive process	3/113	69/18670	0.00846555	0.041679178	0.029104819	MSX1/OVOL1/ZFPM2	3
BP	GO:0045995	regulation of embryonic development	4/113	132/18670	0.008493977	0.041734992	0.029143794	GATA3/KLF4/DMRT2/SIX4	4
BP	GO:0071456	cellular response to hypoxia	5/113	207/18670	0.008528963	0.041822746	0.029205073	EGR1/EPAS1/TWIST1/PPARGC1A/RGCC	5
BP	GO:0010632	regulation of epithelial cell migration	6/113	291/18670	0.008570531	0.041942357	0.029288598	GATA3/MEOX2/PPARG/STAT5A/KLF4/RGCC	6
BP	GO:1901215	negative regulation of neuron death	5/113	208/18670	0.008697835	0.042480225	0.029664194	PPARA/NR4A3/PPARGC1A/TOX3/SIX4	5
BP	GO:1901987	regulation of cell cycle phase transition	8/113	480/18670	0.008779989	0.042795873	0.029884613	FOXN3/EZH2/FHL1/OVOL1/PLAGL1/KLF4/TRIP13/RGCC	8
BP	GO:0009612	response to mechanical stimulus	5/113	210/18670	0.009042505	0.043987646	0.030716836	FOS/FOSB/MEIS2/PPARG/FOXP2	5
BP	GO:0001889	liver development	4/113	135/18670	0.009175455	0.044076054	0.030778571	CEBPA/EZH2/LSR/ARID5B	4
BP	GO:0007141	male meiosis I	2/113	24/18670	0.009187024	0.044076054	0.030778571	MYBL1/TRIP13	2
BP	GO:0034505	tooth mineralization	2/113	24/18670	0.009187024	0.044076054	0.030778571	FOXO1/PPARA	2
BP	GO:0050996	positive regulation of lipid catabolic process	2/113	24/18670	0.009187024	0.044076054	0.030778571	PPARA/TWIST1	2
BP	GO:0051446	positive regulation of meiotic cell cycle	2/113	24/18670	0.009187024	0.044076054	0.030778571	MSX1/OVOL1	2
BP	GO:0060396	growth hormone receptor signaling pathway	2/113	24/18670	0.009187024	0.044076054	0.030778571	STAT5A/STAT5B	2
BP	GO:0062009	secondary palate development	2/113	24/18670	0.009187024	0.044076054	0.030778571	SOX11/LEF1	2
BP	GO:0045814	negative regulation of gene expression, epigenetic	4/113	136/18670	0.009410302	0.045058739	0.031464786	EZH1/EZH2/HMGA1/PCGF2	4
BP	GO:0035019	somatic stem cell population maintenance	3/113	72/18670	0.009511367	0.04527633	0.031616731	ASCL2/LDB2/KLF4	3
BP	GO:0061180	mammary gland epithelium development	3/113	72/18670	0.009511367	0.04527633	0.031616731	GATA3/HOXA5/MSX1	3
BP	GO:1902036	regulation of hematopoietic stem cell differentiation	3/113	72/18670	0.009511367	0.04527633	0.031616731	GATA3/LMO2/MYB	3
BP	GO:0003208	cardiac ventricle morphogenesis	3/113	73/18670	0.009875961	0.046621641	0.03255617	GATA3/SOX11/ZFPM2	3
BP	GO:0031100	animal organ regeneration	3/113	73/18670	0.009875961	0.046621641	0.03255617	EZH2/PPARG/NR4A3	3
BP	GO:0061008	hepaticobiliary system development	4/113	138/18670	0.009891675	0.046621641	0.03255617	CEBPA/EZH2/LSR/ARID5B	4
BP	GO:0032616	interleukin-13 production	2/113	25/18670	0.009946714	0.046621641	0.03255617	GATA3/LEF1	2
BP	GO:0048103	somatic stem cell division	2/113	25/18670	0.009946714	0.046621641	0.03255617	SOX5/LEF1	2
BP	GO:0061217	regulation of mesonephros development	2/113	25/18670	0.009946714	0.046621641	0.03255617	GATA3/SIX4	2
BP	GO:0071378	cellular response to growth hormone stimulus	2/113	25/18670	0.009946714	0.046621641	0.03255617	STAT5A/STAT5B	2
BP	GO:0097186	amelogenesis	2/113	25/18670	0.009946714	0.046621641	0.03255617	FOXO1/PPARA	2
BP	GO:0000075	cell cycle checkpoint	5/113	216/18670	0.010133011	0.047337677	0.033056182	FOXN3/PLAGL1/SOX11/TRIP13/RGCC	5
BP	GO:0045580	regulation of T cell differentiation	4/113	139/18670	0.010138249	0.047337677	0.033056182	EGR3/GATA3/MYB/ZBTB16	4
BP	GO:0070373	negative regulation of ERK1 and ERK2 cascade	3/113	74/18670	0.010248609	0.047564428	0.033214523	ATF3/KLF4/LMO3	3
BP	GO:0072395	signal transduction involved in cell cycle checkpoint	3/113	74/18670	0.010248609	0.047564428	0.033214523	PLAGL1/SOX11/RGCC	3
BP	GO:1903671	negative regulation of sprouting angiogenesis	3/113	74/18670	0.010248609	0.047564428	0.033214523	MEOX2/KLF4/KLF2	3
BP	GO:0008406	gonad development	5/113	217/18670	0.010323156	0.047564428	0.033214523	GATA3/HOXA10/ZFPM2/SIX4/ARID5B	5
BP	GO:0036294	cellular response to decreased oxygen levels	5/113	217/18670	0.010323156	0.047564428	0.033214523	EGR1/EPAS1/TWIST1/PPARGC1A/RGCC	5
BP	GO:0060348	bone development	5/113	217/18670	0.010323156	0.047564428	0.033214523	RUNX2/FOXN3/FLI1/MSX1/TWIST1	5
BP	GO:0071241	cellular response to inorganic substance	5/113	217/18670	0.010323156	0.047564428	0.033214523	CEBPA/FOXO1/FOS/FOSB/PPARGC1A	5
BP	GO:0072073	kidney epithelium development	4/113	140/18670	0.010388781	0.047776652	0.033362721	GATA3/SIM1/KLF15/SIX4	4
BP	GO:1903039	positive regulation of leukocyte cell-cell adhesion	5/113	218/18670	0.010515738	0.048269607	0.033706955	EGR3/GATA3/MYB/ZBTB16/NR4A3	5
BP	GO:0001707	mesoderm formation	3/113	75/18670	0.010629342	0.048359469	0.033769706	NR4A3/KLF4/LEF1	3
BP	GO:0003281	ventricular septum development	3/113	75/18670	0.010629342	0.048359469	0.033769706	GATA3/SOX11/ZFPM2	3
BP	GO:0010611	regulation of cardiac muscle hypertrophy	3/113	75/18670	0.010629342	0.048359469	0.033769706	FOXO1/PPARA/NR4A3	3
BP	GO:0006700	C21-steroid hormone biosynthetic process	2/113	26/18670	0.010733347	0.048359469	0.033769706	EGR1/PPARGC1A	2
BP	GO:0030318	melanocyte differentiation	2/113	26/18670	0.010733347	0.048359469	0.033769706	MITF/ZEB2	2
BP	GO:0032967	positive regulation of collagen biosynthetic process	2/113	26/18670	0.010733347	0.048359469	0.033769706	MYB/RGCC	2
BP	GO:0042481	regulation of odontogenesis	2/113	26/18670	0.010733347	0.048359469	0.033769706	RUNX2/MSX1	2
BP	GO:0048596	embryonic camera-type eye morphogenesis	2/113	26/18670	0.010733347	0.048359469	0.033769706	SOX11/TWIST1	2
BP	GO:0060037	pharyngeal system development	2/113	26/18670	0.010733347	0.048359469	0.033769706	GATA3/SIX4	2
BP	GO:0060740	prostate gland epithelium morphogenesis	2/113	26/18670	0.010733347	0.048359469	0.033769706	FOXA1/ID4	2
BP	GO:0072006	nephron development	4/113	142/18670	0.010901806	0.049028013	0.034236554	EGR1/GATA3/KLF15/SIX4	4
BP	GO:0031056	regulation of histone modification	4/113	143/18670	0.011164346	0.050116423	0.034996597	GATA3/MYB/TWIST1/PPARGC1A	4
BP	GO:0043414	macromolecule methylation	6/113	309/18670	0.011299527	0.050630175	0.035355353	EZH1/EZH2/FOS/GATA3/MYB/SATB1	6
BP	GO:0048332	mesoderm morphogenesis	3/113	77/18670	0.011415189	0.051054747	0.035651834	NR4A3/KLF4/LEF1	3
BP	GO:0010714	positive regulation of collagen metabolic process	2/113	27/18670	0.011546574	0.05108104	0.035670195	MYB/RGCC	2
BP	GO:0032673	regulation of interleukin-4 production	2/113	27/18670	0.011546574	0.05108104	0.035670195	GATA3/LEF1	2
BP	GO:0035902	response to immobilization stress	2/113	27/18670	0.011546574	0.05108104	0.035670195	FOS/PPARG	2
BP	GO:0046885	regulation of hormone biosynthetic process	2/113	27/18670	0.011546574	0.05108104	0.035670195	EGR1/PPARGC1A	2
BP	GO:0051569	regulation of histone H3-K4 methylation	2/113	27/18670	0.011546574	0.05108104	0.035670195	GATA3/MYB	2
BP	GO:2000144	positive regulation of DNA-templated transcription, initiation	2/113	27/18670	0.011546574	0.05108104	0.035670195	MITF/TWIST1	2
BP	GO:0008589	regulation of smoothened signaling pathway	3/113	78/18670	0.011820362	0.052103471	0.036384165	RUNX2/FOXA1/ZIC1	3
BP	GO:0014743	regulation of muscle hypertrophy	3/113	78/18670	0.011820362	0.052103471	0.036384165	FOXO1/PPARA/NR4A3	3
BP	GO:0045665	negative regulation of neuron differentiation	5/113	225/18670	0.011933242	0.052506267	0.036665439	ID1/ID4/THRB/CERS2/HES4	5
BP	GO:2000241	regulation of reproductive process	4/113	146/18670	0.011976344	0.052601136	0.036731687	MSX1/OVOL1/TRIP13/ZFPM2	4
BP	GO:0003151	outflow tract morphogenesis	3/113	79/18670	0.012233736	0.053439465	0.037317097	SOX11/TWIST1/ZFPM2	3
BP	GO:0006110	regulation of glycolytic process	3/113	79/18670	0.012233736	0.053439465	0.037317097	PPARA/PPARGC1A/MLXIPL	3
BP	GO:0043524	negative regulation of neuron apoptotic process	4/113	147/18670	0.012255208	0.053439465	0.037317097	NR4A3/PPARGC1A/TOX3/SIX4	4
BP	GO:0003180	aortic valve morphogenesis	2/113	28/18670	0.012386051	0.053439465	0.037317097	GATA3/TWIST1	2
BP	GO:0021846	cell proliferation in forebrain	2/113	28/18670	0.012386051	0.053439465	0.037317097	EMX2/ZEB2	2
BP	GO:0033598	mammary gland epithelial cell proliferation	2/113	28/18670	0.012386051	0.053439465	0.037317097	GATA3/HOXA5	2
BP	GO:0036296	response to increased oxygen levels	2/113	28/18670	0.012386051	0.053439465	0.037317097	FOXO1/PPARG	2
BP	GO:0048679	regulation of axon regeneration	2/113	28/18670	0.012386051	0.053439465	0.037317097	KLF4/CERS2	2
BP	GO:0060512	prostate gland morphogenesis	2/113	28/18670	0.012386051	0.053439465	0.037317097	FOXA1/ID4	2
BP	GO:0090344	negative regulation of cell aging	2/113	28/18670	0.012386051	0.053439465	0.037317097	FOXM1/TWIST1	2
BP	GO:0014065	phosphatidylinositol 3-kinase signaling	4/113	148/18670	0.012538206	0.054000528	0.03770889	GATA3/MAZ/TWIST1/KLF4	4
BP	GO:0014074	response to purine-containing compound	4/113	149/18670	0.01282536	0.055140015	0.038504601	FOS/FOSB/PPARG/PPARGC1A	4
BP	GO:0014032	neural crest cell development	3/113	81/18670	0.013085192	0.056059718	0.039146836	SOX11/TWIST1/ZEB2	3
BP	GO:0030811	regulation of nucleotide catabolic process	3/113	81/18670	0.013085192	0.056059718	0.039146836	PPARA/PPARGC1A/MLXIPL	3
BP	GO:0048754	branching morphogenesis of an epithelial tube	4/113	150/18670	0.013116689	0.056096243	0.039172341	FOXA1/HOXA5/LEF1/SIX4	4
BP	GO:0010390	histone monoubiquitination	2/113	29/18670	0.013251437	0.056376322	0.039367922	PCGF2/UHRF1	2
BP	GO:0060441	epithelial tube branching involved in lung morphogenesis	2/113	29/18670	0.013251437	0.056376322	0.039367922	FOXA1/HOXA5	2
BP	GO:0060536	cartilage morphogenesis	2/113	29/18670	0.013251437	0.056376322	0.039367922	HOXA5/MSX1	2
BP	GO:0032642	regulation of chemokine production	3/113	82/18670	0.01352332	0.057432954	0.040105774	EGR1/TWIST1/KLF4	3
BP	GO:0001678	cellular glucose homeostasis	4/113	152/18670	0.013711955	0.058132977	0.040594604	FOXO1/PPARGC1A/KLF15/MLXIPL	4
BP	GO:0010743	regulation of macrophage derived foam cell differentiation	2/113	30/18670	0.014142392	0.059544346	0.041580172	PPARA/PPARG	2
BP	GO:0035066	positive regulation of histone acetylation	2/113	30/18670	0.014142392	0.059544346	0.041580172	GATA3/PPARGC1A	2
BP	GO:0038111	interleukin-7-mediated signaling pathway	2/113	30/18670	0.014142392	0.059544346	0.041580172	STAT5A/STAT5B	2
BP	GO:0071549	cellular response to dexamethasone stimulus	2/113	30/18670	0.014142392	0.059544346	0.041580172	FOXO1/NR3C1	2
BP	GO:0006090	pyruvate metabolic process	4/113	154/18670	0.014324162	0.060205858	0.042042109	PPARA/NR4A3/PPARGC1A/MLXIPL	4
BP	GO:0014031	mesenchymal cell development	3/113	85/18670	0.014887557	0.062200527	0.043434999	SOX11/TWIST1/ZEB2	3
BP	GO:0048864	stem cell development	3/113	85/18670	0.014887557	0.062200527	0.043434999	SOX11/TWIST1/ZEB2	3
BP	GO:1901532	regulation of hematopoietic progenitor cell differentiation	3/113	85/18670	0.014887557	0.062200527	0.043434999	GATA3/LMO2/MYB	3
BP	GO:0030258	lipid modification	5/113	238/18670	0.014900618	0.062200527	0.043434999	PPARA/PPARG/TWIST1/NR4A3/PPARGC1A	5
BP	GO:0009954	proximal/distal pattern formation	2/113	31/18670	0.015058581	0.062433029	0.043597357	HOXA10/HOXC10	2
BP	GO:0035767	endothelial cell chemotaxis	2/113	31/18670	0.015058581	0.062433029	0.043597357	EGR3/NR4A1	2
BP	GO:0040020	regulation of meiotic nuclear division	2/113	31/18670	0.015058581	0.062433029	0.043597357	MSX1/TRIP13	2
BP	GO:0070306	lens fiber cell differentiation	2/113	31/18670	0.015058581	0.062433029	0.043597357	MAF/ZEB2	2
BP	GO:0019827	stem cell population maintenance	4/113	157/18670	0.015274567	0.063221173	0.044147722	ASCL2/FOXO1/LDB2/KLF4	4
BP	GO:0051052	regulation of DNA metabolic process	7/113	429/18670	0.015513196	0.064100211	0.044761559	FOXM1/GATA3/PPARG/TWIST1/KLF4/PPARGC1A/RGCC	7
BP	GO:0003176	aortic valve development	2/113	32/18670	0.015999671	0.065555701	0.045777937	GATA3/TWIST1	2
BP	GO:0051385	response to mineralocorticoid	2/113	32/18670	0.015999671	0.065555701	0.045777937	FOS/FOSB	2
BP	GO:0060317	cardiac epithelial to mesenchymal transition	2/113	32/18670	0.015999671	0.065555701	0.045777937	MSX1/TWIST1	2
BP	GO:0070570	regulation of neuron projection regeneration	2/113	32/18670	0.015999671	0.065555701	0.045777937	KLF4/CERS2	2
BP	GO:0071353	cellular response to interleukin-4	2/113	32/18670	0.015999671	0.065555701	0.045777937	GATA3/LEF1	2
BP	GO:0009266	response to temperature stimulus	5/113	243/18670	0.016162745	0.066112937	0.046167058	NR2F6/FOXO1/FOS/PPARG/PPARGC1A	5
BP	GO:0060070	canonical Wnt signaling pathway	6/113	335/18670	0.01625378	0.066304665	0.046300943	EGR1/FOXO1/GATA3/MITF/KLF4/LEF1	6
BP	GO:0021915	neural tube development	4/113	160/18670	0.016263921	0.066304665	0.046300943	FOXA1/SOX11/TWIST1/ZEB2	4
BP	GO:0043470	regulation of carbohydrate catabolic process	3/113	88/18670	0.01632695	0.066450687	0.046402911	PPARA/PPARGC1A/MLXIPL	3
BP	GO:0032602	chemokine production	3/113	89/18670	0.016823521	0.068357801	0.04773466	EGR1/TWIST1/KLF4	3
BP	GO:0010837	regulation of keratinocyte proliferation	2/113	33/18670	0.016965334	0.068365258	0.047739867	KLF9/ZFP36	2
BP	GO:0030851	granulocyte differentiation	2/113	33/18670	0.016965334	0.068365258	0.047739867	CEBPA/LEF1	2
BP	GO:0032633	interleukin-4 production	2/113	33/18670	0.016965334	0.068365258	0.047739867	GATA3/LEF1	2
BP	GO:0036003	positive regulation of transcription from RNA polymerase II promoter in response to stress	2/113	33/18670	0.016965334	0.068365258	0.047739867	ATF3/KLF2	2
BP	GO:2000758	positive regulation of peptidyl-lysine acetylation	2/113	33/18670	0.016965334	0.068365258	0.047739867	GATA3/PPARGC1A	2
BP	GO:0001656	metanephros development	3/113	90/18670	0.0173285	0.069484724	0.048521597	EGR1/GATA3/SIX4	3
BP	GO:0014033	neural crest cell differentiation	3/113	90/18670	0.0173285	0.069484724	0.048521597	SOX11/TWIST1/ZEB2	3
BP	GO:0031058	positive regulation of histone modification	3/113	90/18670	0.0173285	0.069484724	0.048521597	GATA3/MYB/PPARGC1A	3
BP	GO:0033044	regulation of chromosome organization	6/113	342/18670	0.017809667	0.070899333	0.049509427	GATA3/HMGA1/MYB/TWIST1/TRIP13/PPARGC1A	6
BP	GO:0030510	regulation of BMP signaling pathway	3/113	91/18670	0.017841898	0.070899333	0.049509427	MSX1/SOX11/ZNF423	3
BP	GO:0060333	interferon-gamma-mediated signaling pathway	3/113	91/18670	0.017841898	0.070899333	0.049509427	IRF7/MID1/PPARG	3
BP	GO:0043516	regulation of DNA damage response, signal transduction by p53 class mediator	2/113	34/18670	0.017955243	0.070899333	0.049509427	MSX1/TWIST1	2
BP	GO:0048048	embryonic eye morphogenesis	2/113	34/18670	0.017955243	0.070899333	0.049509427	SOX11/TWIST1	2
BP	GO:0048665	neuron fate specification	2/113	34/18670	0.017955243	0.070899333	0.049509427	FOXA1/HOXC10	2
BP	GO:0070670	response to interleukin-4	2/113	34/18670	0.017955243	0.070899333	0.049509427	GATA3/LEF1	2
BP	GO:0071868	cellular response to monoamine stimulus	2/113	34/18670	0.017955243	0.070899333	0.049509427	ID1/NR4A3	2
BP	GO:0071870	cellular response to catecholamine stimulus	2/113	34/18670	0.017955243	0.070899333	0.049509427	ID1/NR4A3	2
BP	GO:0007093	mitotic cell cycle checkpoint	4/113	165/18670	0.01800065	0.070899333	0.049509427	FOXN3/PLAGL1/TRIP13/RGCC	4
BP	GO:0050680	negative regulation of epithelial cell proliferation	4/113	165/18670	0.01800065	0.070899333	0.049509427	KLF9/GATA3/PPARG/RGCC	4
BP	GO:0002244	hematopoietic progenitor cell differentiation	4/113	166/18670	0.018361311	0.072134585	0.050372011	GATA3/LMO2/MEOX1/MYB	4
BP	GO:1901990	regulation of mitotic cell cycle phase transition	7/113	444/18670	0.018373346	0.072134585	0.050372011	FOXN3/EZH2/FHL1/PLAGL1/KLF4/TRIP13/RGCC	7
BP	GO:0046634	regulation of alpha-beta T cell activation	3/113	93/18670	0.018893991	0.073997571	0.051672945	GATA3/MYB/ZBTB16	3
BP	GO:0003203	endocardial cushion morphogenesis	2/113	35/18670	0.018969074	0.073997571	0.051672945	MSX1/TWIST1	2
BP	GO:0110111	negative regulation of animal organ morphogenesis	2/113	35/18670	0.018969074	0.073997571	0.051672945	GATA3/THRB	2
BP	GO:1905332	positive regulation of morphogenesis of an epithelium	2/113	35/18670	0.018969074	0.073997571	0.051672945	GATA3/SIX4	2
BP	GO:0044728	DNA methylation or demethylation	3/113	94/18670	0.019432701	0.075590191	0.052785081	EZH2/FOS/GATA3	3
BP	GO:0045619	regulation of lymphocyte differentiation	4/113	169/18670	0.019470201	0.075590191	0.052785081	EGR3/GATA3/MYB/ZBTB16	4
BP	GO:0050728	negative regulation of inflammatory response	4/113	169/18670	0.019470201	0.075590191	0.052785081	GATA3/PPARA/PPARG/KLF4	4
BP	GO:0051196	regulation of coenzyme metabolic process	3/113	95/18670	0.019979863	0.076938411	0.053726551	PPARA/PPARGC1A/MLXIPL	3
BP	GO:0010742	macrophage derived foam cell differentiation	2/113	36/18670	0.020006507	0.076938411	0.053726551	PPARA/PPARG	2
BP	GO:0040036	regulation of fibroblast growth factor receptor signaling pathway	2/113	36/18670	0.020006507	0.076938411	0.053726551	RUNX2/GATA3	2
BP	GO:0050931	pigment cell differentiation	2/113	36/18670	0.020006507	0.076938411	0.053726551	MITF/ZEB2	2
BP	GO:0090077	foam cell differentiation	2/113	36/18670	0.020006507	0.076938411	0.053726551	PPARA/PPARG	2
BP	GO:2001171	positive regulation of ATP biosynthetic process	2/113	36/18670	0.020006507	0.076938411	0.053726551	PPARGC1A/MLXIPL	2
BP	GO:0097327	response to antineoplastic agent	3/113	96/18670	0.020535482	0.078478322	0.05480188	EGR1/FOXO1/NR3C1	3
BP	GO:1990823	response to leukemia inhibitory factor	3/113	96/18670	0.020535482	0.078478322	0.05480188	MYBL2/KLF4/ARID5B	3
BP	GO:1990830	cellular response to leukemia inhibitory factor	3/113	96/18670	0.020535482	0.078478322	0.05480188	MYBL2/KLF4/ARID5B	3
BP	GO:2001169	regulation of ATP biosynthetic process	3/113	96/18670	0.020535482	0.078478322	0.05480188	PPARA/PPARGC1A/MLXIPL	3
BP	GO:0003007	heart morphogenesis	5/113	259/18670	0.020675564	0.078767124	0.055003552	GATA3/MSX1/SOX11/TWIST1/ZFPM2	5
BP	GO:0090257	regulation of muscle system process	5/113	259/18670	0.020675564	0.078767124	0.055003552	FOXO1/PPARA/NR4A3/KLF4/PPARGC1A	5
BP	GO:0010614	negative regulation of cardiac muscle hypertrophy	2/113	37/18670	0.021067225	0.079269433	0.055354318	FOXO1/PPARA	2
BP	GO:0031076	embryonic camera-type eye development	2/113	37/18670	0.021067225	0.079269433	0.055354318	SOX11/TWIST1	2
BP	GO:0034405	response to fluid shear stress	2/113	37/18670	0.021067225	0.079269433	0.055354318	KLF4/KLF2	2
BP	GO:1905314	semi-lunar valve development	2/113	37/18670	0.021067225	0.079269433	0.055354318	GATA3/TWIST1	2
BP	GO:2000142	regulation of DNA-templated transcription, initiation	2/113	37/18670	0.021067225	0.079269433	0.055354318	MITF/TWIST1	2
BP	GO:0001657	ureteric bud development	3/113	97/18670	0.021099562	0.079269433	0.055354318	GATA3/SIM1/SIX4	3
BP	GO:0043255	regulation of carbohydrate biosynthetic process	3/113	97/18670	0.021099562	0.079269433	0.055354318	FOXO1/PPARA/PPARGC1A	3
BP	GO:0044773	mitotic DNA damage checkpoint	3/113	97/18670	0.021099562	0.079269433	0.055354318	FOXN3/PLAGL1/RGCC	3
BP	GO:0048709	oligodendrocyte differentiation	3/113	97/18670	0.021099562	0.079269433	0.055354318	ID4/PPARG/SOX11	3
BP	GO:0051091	positive regulation of DNA-binding transcription factor activity	5/113	261/18670	0.021291976	0.07986944	0.055773306	FOXA1/PPARG/PPARGC1A/RGCC/ARID5B	5
BP	GO:0043473	pigmentation	3/113	98/18670	0.021672107	0.080922454	0.056508632	MITF/ZEB2/LEF1	3
BP	GO:0072163	mesonephric epithelium development	3/113	98/18670	0.021672107	0.080922454	0.056508632	GATA3/SIM1/SIX4	3
BP	GO:0072164	mesonephric tubule development	3/113	98/18670	0.021672107	0.080922454	0.056508632	GATA3/SIM1/SIX4	3
BP	GO:0009913	epidermal cell differentiation	6/113	358/18670	0.021744658	0.081069395	0.056611242	EZH2/HOXA7/OVOL1/ZFP36/KLF4/MAFF	6
BP	GO:0035329	hippo signaling	2/113	38/18670	0.022150913	0.082207491	0.057405981	SOX11/TEAD1	2
BP	GO:0060416	response to growth hormone	2/113	38/18670	0.022150913	0.082207491	0.057405981	STAT5A/STAT5B	2
BP	GO:1904037	positive regulation of epithelial cell apoptotic process	2/113	38/18670	0.022150913	0.082207491	0.057405981	PPARGC1A/RGCC	2
BP	GO:0001708	cell fate specification	3/113	99/18670	0.022253118	0.082461477	0.057583341	FOXA1/HOXC10/TBX15	3
BP	GO:0002683	negative regulation of immune system process	7/113	463/18670	0.022506306	0.083273334	0.058150265	HOXA5/HOXA7/MEIS2/PPARG/SOX11/ZFP36/ZBTB16	7
BP	GO:0031331	positive regulation of cellular catabolic process	6/113	361/18670	0.022543019	0.083282983	0.058157004	CEBPA/FOXO1/PPARA/TWIST1/ZFP36/MLXIPL	6
BP	GO:0001819	positive regulation of cytokine production	7/113	464/18670	0.022740295	0.083884897	0.058577323	EGR1/GATA3/IRF7/MYB/TWIST1/NR4A3/RGCC	7
BP	GO:0003012	muscle system process	7/113	465/18670	0.02297597	0.084626422	0.059095135	EZH2/FOXO1/PPARA/NR4A3/KLF4/PPARGC1A/KLF15	7
BP	GO:0072331	signal transduction by p53 class mediator	5/113	267/18670	0.023212919	0.085021297	0.059370878	FOXM1/MSX1/PLAGL1/TWIST1/RGCC	5
BP	GO:0008207	C21-steroid hormone metabolic process	2/113	39/18670	0.023257259	0.085021297	0.059370878	EGR1/PPARGC1A	2
BP	GO:0014741	negative regulation of muscle hypertrophy	2/113	39/18670	0.023257259	0.085021297	0.059370878	FOXO1/PPARA	2
BP	GO:0048713	regulation of oligodendrocyte differentiation	2/113	39/18670	0.023257259	0.085021297	0.059370878	ID4/PPARG	2
BP	GO:0060969	negative regulation of gene silencing	2/113	39/18670	0.023257259	0.085021297	0.059370878	HMGA1/PPARG	2
BP	GO:0048661	positive regulation of smooth muscle cell proliferation	3/113	101/18670	0.02344054	0.085514058	0.059714976	MYB/NR4A3/PPARGC1A	3
BP	GO:0051099	positive regulation of binding	4/113	179/18670	0.023462088	0.085514058	0.059714976	GATA3/PPARG/TWIST1/KLF4	4
BP	GO:0032259	methylation	6/113	366/18670	0.023917277	0.087043203	0.060782788	EZH1/EZH2/FOS/GATA3/MYB/SATB1	6
BP	GO:0021549	cerebellum development	3/113	102/18670	0.024046951	0.087384904	0.061021399	EZH2/PPARGC1A/FOXP2	3
BP	GO:0048015	phosphatidylinositol-mediated signaling	4/113	181/18670	0.024315775	0.087703241	0.061243696	GATA3/MAZ/TWIST1/KLF4	4
BP	GO:0051147	regulation of muscle cell differentiation	4/113	181/18670	0.024315775	0.087703241	0.061243696	EZH2/MSX1/PPARA/BHLHE41	4
BP	GO:0001709	cell fate determination	2/113	40/18670	0.024385954	0.087703241	0.061243696	GATA3/KLF4	2
BP	GO:0042036	negative regulation of cytokine biosynthetic process	2/113	40/18670	0.024385954	0.087703241	0.061243696	ZFP36/KLF4	2
BP	GO:0071548	response to dexamethasone	2/113	40/18670	0.024385954	0.087703241	0.061243696	FOXO1/NR3C1	2
BP	GO:0098760	response to interleukin-7	2/113	40/18670	0.024385954	0.087703241	0.061243696	STAT5A/STAT5B	2
BP	GO:0098761	cellular response to interleukin-7	2/113	40/18670	0.024385954	0.087703241	0.061243696	STAT5A/STAT5B	2
BP	GO:0018958	phenol-containing compound metabolic process	3/113	103/18670	0.024661826	0.088305249	0.061664082	EPAS1/GATA3/ZEB2	3
BP	GO:0032091	negative regulation of protein binding	3/113	103/18670	0.024661826	0.088305249	0.061664082	ID1/PPARA/LEF1	3
BP	GO:1905269	positive regulation of chromatin organization	3/113	103/18670	0.024661826	0.088305249	0.061664082	GATA3/MYB/PPARGC1A	3
BP	GO:0061138	morphogenesis of a branching epithelium	4/113	182/18670	0.024749604	0.088489801	0.061792955	FOXA1/HOXA5/LEF1/SIX4	4
BP	GO:0050769	positive regulation of neurogenesis	7/113	474/18670	0.025173747	0.089874693	0.062760034	EZH2/FOXA1/MYB/PPARG/SOX11/ZEB2/HMG20B	7
BP	GO:0014812	muscle cell migration	3/113	104/18670	0.025285162	0.090009279	0.062854016	NR4A3/PPARGC1A/SIX4	3
BP	GO:0090100	positive regulation of transmembrane receptor protein serine/threonine kinase signaling pathway	3/113	104/18670	0.025285162	0.090009279	0.062854016	MSX1/SOX11/ZNF423	3
BP	GO:0045616	regulation of keratinocyte differentiation	2/113	41/18670	0.025536694	0.090508862	0.063202878	HOXA7/ZFP36	2
BP	GO:0050873	brown fat cell differentiation	2/113	41/18670	0.025536694	0.090508862	0.063202878	CEBPA/PPARGC1A	2
BP	GO:0070317	negative regulation of G0 to G1 transition	2/113	41/18670	0.025536694	0.090508862	0.063202878	EZH2/PCGF2	2
BP	GO:0048017	inositol lipid-mediated signaling	4/113	184/18670	0.025631283	0.090712454	0.063345048	GATA3/MAZ/TWIST1/KLF4	4
BP	GO:0001841	neural tube formation	3/113	105/18670	0.025916954	0.091590742	0.063958361	SOX11/TWIST1/ZEB2	3
BP	GO:0030308	negative regulation of cell growth	4/113	186/18670	0.026531718	0.093313207	0.065161169	FHL1/MSX1/PPARA/PPARG	4
BP	GO:0002286	T cell activation involved in immune response	3/113	106/18670	0.026557198	0.093313207	0.065161169	GATA3/MYB/LEF1	3
BP	GO:0021510	spinal cord development	3/113	106/18670	0.026557198	0.093313207	0.065161169	HOXC10/SOX11/ZIC1	3
BP	GO:0044774	mitotic DNA integrity checkpoint	3/113	106/18670	0.026557198	0.093313207	0.065161169	FOXN3/PLAGL1/RGCC	3
BP	GO:0010677	negative regulation of cellular carbohydrate metabolic process	2/113	42/18670	0.026709173	0.093577906	0.06534601	PPARA/PPARGC1A	2
BP	GO:0042181	ketone biosynthetic process	2/113	42/18670	0.026709173	0.093577906	0.06534601	EGR1/PPARGC1A	2
BP	GO:0062014	negative regulation of small molecule metabolic process	3/113	107/18670	0.027205888	0.095181632	0.066465901	PPARA/PPARGC1A/MLXIPL	3
BP	GO:1903046	meiotic cell cycle process	4/113	188/18670	0.027450979	0.095901702	0.06696873	MSX1/MYBL1/OVOL1/TRIP13	4
BP	GO:0032526	response to retinoic acid	3/113	108/18670	0.027863017	0.096651564	0.067492363	MYB/PPARG/KLF4	3
BP	GO:2000278	regulation of DNA biosynthetic process	3/113	108/18670	0.027863017	0.096651564	0.067492363	PPARG/KLF4/RGCC	3
BP	GO:0043616	keratinocyte proliferation	2/113	43/18670	0.027903093	0.096651564	0.067492363	KLF9/ZFP36	2
BP	GO:0045429	positive regulation of nitric oxide biosynthetic process	2/113	43/18670	0.027903093	0.096651564	0.067492363	KLF4/KLF2	2
BP	GO:0060612	adipose tissue development	2/113	43/18670	0.027903093	0.096651564	0.067492363	PPARGC1A/ARID5B	2
BP	GO:1901985	positive regulation of protein acetylation	2/113	43/18670	0.027903093	0.096651564	0.067492363	GATA3/PPARGC1A	2
BP	GO:0002696	positive regulation of leukocyte activation	6/113	380/18670	0.02806209	0.097064623	0.067780805	CEBPA/EGR3/GATA3/MYB/ZBTB16/NR4A3	6
BP	GO:0071248	cellular response to metal ion	4/113	190/18670	0.028389131	0.09805694	0.068473746	CEBPA/FOS/FOSB/PPARGC1A	4
BP	GO:0072009	nephron epithelium development	3/113	109/18670	0.028528576	0.098399412	0.068712896	GATA3/KLF15/SIX4	3
BP	GO:0006631	fatty acid metabolic process	6/113	383/18670	0.029008381	0.098896432	0.069059968	PPARA/PPARG/TWIST1/NR4A3/PPARGC1A/MLXIPL	6
BP	GO:0003197	endocardial cushion development	2/113	44/18670	0.029118155	0.098896432	0.069059968	MSX1/TWIST1	2
BP	GO:0010463	mesenchymal cell proliferation	2/113	44/18670	0.029118155	0.098896432	0.069059968	MSX1/FOXP2	2
BP	GO:0010828	positive regulation of glucose transmembrane transport	2/113	44/18670	0.029118155	0.098896432	0.069059968	NR4A3/KLF15	2
BP	GO:0014003	oligodendrocyte development	2/113	44/18670	0.029118155	0.098896432	0.069059968	ID4/SOX11	2
BP	GO:0035850	epithelial cell differentiation involved in kidney development	2/113	44/18670	0.029118155	0.098896432	0.069059968	GATA3/KLF15	2
BP	GO:0044331	cell-cell adhesion mediated by cadherin	2/113	44/18670	0.029118155	0.098896432	0.069059968	FOXA1/RGCC	2
BP	GO:0046189	phenol-containing compound biosynthetic process	2/113	44/18670	0.029118155	0.098896432	0.069059968	GATA3/ZEB2	2
BP	GO:0060412	ventricular septum morphogenesis	2/113	44/18670	0.029118155	0.098896432	0.069059968	SOX11/ZFPM2	2
BP	GO:0090051	negative regulation of cell migration involved in sprouting angiogenesis	2/113	44/18670	0.029118155	0.098896432	0.069059968	MEOX2/KLF4	2
BP	GO:1904407	positive regulation of nitric oxide metabolic process	2/113	44/18670	0.029118155	0.098896432	0.069059968	KLF4/KLF2	2
CC	GO:0005667	transcription factor complex	22/113	365/19717	1.29139E-16	9.03975E-15	7.34055E-15	ASCL2/RUNX2/CEBPA/EPAS1/FOS/HMGA1/NR4A1/HOXA10/LMO2/SMAD9/PPARA/PPARG/SOX11/TEAD1/THRB/NR4A3/LDB2/KLF4/ARNT2/MLXIPL/LEF1/SIX4	22
CC	GO:0044798	nuclear transcription factor complex	11/113	201/19717	2.2066E-08	7.72311E-07	6.2714E-07	ASCL2/CEBPA/FOS/HMGA1/PPARA/PPARG/SOX11/TEAD1/THRB/KLF4/LEF1	11
CC	GO:0090575	RNA polymerase II transcription factor complex	9/113	163/19717	4.1397E-07	9.6593E-06	7.84364E-06	ASCL2/CEBPA/FOS/HMGA1/PPARA/PPARG/TEAD1/THRB/LEF1	9
CC	GO:0000790	nuclear chromatin	12/113	377/19717	1.74791E-06	3.05885E-05	2.48388E-05	RUNX2/EZH2/GATA3/SATB1/THRB/TRPS1/PCGF2/KLF4/ZEB2/KLF2/PPARGC1A/UHRF1	12
CC	GO:0031519	PcG protein complex	5/113	47/19717	7.16052E-06	0.000100247	8.14039E-05	EZH1/EZH2/PCGF2/CBX4/CBX2	5
CC	GO:0000791	euchromatin	4/113	38/19717	6.49562E-05	0.000748805	0.000608052	KLF4/PPARGC1A/UHRF1/CBX2	4
CC	GO:0035102	PRC1 complex	3/113	15/19717	7.93137E-05	0.000748805	0.000608052	PCGF2/CBX4/CBX2	3
CC	GO:0000792	heterochromatin	5/113	78/19717	8.55777E-05	0.000748805	0.000608052	HMGA1/SATB1/PCGF2/UHRF1/CBX2	5
CC	GO:0005720	nuclear heterochromatin	3/113	35/19717	0.001049571	0.008163331	0.00662887	SATB1/PCGF2/UHRF1	3
CC	GO:0000152	nuclear ubiquitin ligase complex	3/113	43/19717	0.001914298	0.013400084	0.010881271	PCGF2/CBX4/CBX2	3
CC	GO:0016363	nuclear matrix	4/113	109/19717	0.00358535	0.021623948	0.017559296	RUNX1T1/MYB/SATB1/UHRF1	4
CC	GO:0035098	ESC/E(Z) complex	2/113	16/19717	0.003706963	0.021623948	0.017559296	EZH1/EZH2	2
CC	GO:0034399	nuclear periphery	4/113	131/19717	0.006861366	0.036945817	0.030001114	RUNX1T1/MYB/SATB1/UHRF1	4
CC	GO:0005719	nuclear euchromatin	2/113	30/19717	0.012754605	0.063773023	0.051785612	KLF4/PPARGC1A	2
CC	GO:0016605	PML body	3/113	99/19717	0.019314345	0.090133611	0.073191203	SATB1/ZBTB16/PPARGC1A	3
MF	GO:0001228	DNA-binding transcription activator activity, RNA polymerase II-specific	46/111	439/17697	1.20406E-44	1.67365E-42	1.10267E-42	ATF3/RUNX2/CEBPA/EBF1/EGR1/EGR2/EPAS1/ERG/FLI1/FOS/FOSB/GATA3/NR3C1/HLF/NR4A1/FOXA1/HOXA5/HOXA7/HOXA10/HOXC10/LMO2/MAF/MEIS2/MEOX1/MEOX2/MITF/MSX1/MYB/MYBL1/MYBL2/OVOL1/PLAGL1/PPARA/SOX11/STAT5A/STAT5B/TBX15/ZIC1/NR4A3/KLF4/ZEB2/ARNT2/MAFF/KLF15/LEF1/SIX4	46
MF	GO:0001227	DNA-binding transcription repressor activity, RNA polymerase II-specific	24/111	242/17697	2.726E-22	1.89457E-20	1.24822E-20	ASCL2/ATF3/EMX2/NR2F6/FOXM1/FOXO1/GATA3/MITF/MSX1/OVOL1/PPARA/PPARG/SATB1/TBX15/TRPS1/ZBTB16/ZNF239/ZEB2/SPDEF/MLXIPL/HES4/BHLHE41/ARID5B/FOXP2	24
MF	GO:0035326	enhancer binding	13/111	133/17697	2.16036E-12	1.00097E-10	6.59478E-11	NR2F6/FLI1/GATA3/HMGA1/HOXA5/HOXA7/IRF7/MEOX2/MSX1/SOX11/ZBTB16/LEF1/BHLHE41	13
MF	GO:0001085	RNA polymerase II transcription factor binding	13/111	155/17697	1.54069E-11	5.3539E-10	3.52737E-10	EGR2/FOS/ID1/ID4/LMO2/PPARA/PPARG/TBX15/TEAD1/LDB2/KLF4/ZFPM2/BHLHE41	13
MF	GO:0003707	steroid hormone receptor activity	9/111	56/17697	6.40226E-11	1.77983E-09	1.17262E-09	NR2F6/NR3C1/NR4A1/NR3C2/PPARA/PPARG/THRB/NR4A3/LEF1	9
MF	GO:0001158	enhancer sequence-specific DNA binding	11/111	119/17697	2.1366E-10	4.94978E-09	3.26112E-09	NR2F6/FLI1/GATA3/HMGA1/HOXA5/HOXA7/IRF7/MEOX2/SOX11/ZBTB16/BHLHE41	11
MF	GO:0004879	nuclear receptor activity	7/111	47/17697	1.61331E-08	2.80313E-07	1.84682E-07	NR2F6/NR3C1/NR4A1/PPARA/PPARG/THRB/NR4A3	7
MF	GO:0098531	transcription factor activity, direct ligand regulated sequence-specific DNA binding	7/111	47/17697	1.61331E-08	2.80313E-07	1.84682E-07	NR2F6/NR3C1/NR4A1/PPARA/PPARG/THRB/NR4A3	7
MF	GO:0070888	E-box binding	7/111	50/17697	2.52298E-08	3.89661E-07	2.56725E-07	ASCL2/GATA3/LMO2/MITF/PPARG/TWIST1/BHLHE41	7
MF	GO:0001102	RNA polymerase II activating transcription factor binding	6/111	53/17697	9.59809E-07	1.31574E-05	8.66863E-06	EGR2/FOS/LMO2/TBX15/LDB2/BHLHE41	6
MF	GO:0033613	activating transcription factor binding	7/111	85/17697	1.04123E-06	1.31574E-05	8.66863E-06	EGR2/FOS/LMO2/PPARG/TBX15/LDB2/BHLHE41	7
MF	GO:0035258	steroid hormone receptor binding	7/111	92/17697	1.78272E-06	2.06499E-05	1.3605E-05	NR4A1/PPARG/STAT5B/NR4A3/PPARGC1A/LEF1/FOXP2	7
MF	GO:0003714	transcription corepressor activity	10/111	238/17697	2.51838E-06	2.69272E-05	1.77408E-05	ATF3/RUNX1T1/EZH1/EZH2/ID4/MEIS2/THRB/CBX4/ZFPM2/BHLHE41	10
MF	GO:0000980	RNA polymerase II distal enhancer sequence-specific DNA binding	7/111	99/17697	2.92234E-06	2.90147E-05	1.91161E-05	NR2F6/FLI1/HOXA5/HOXA7/MEOX2/ZBTB16/BHLHE41	7
MF	GO:0035257	nuclear hormone receptor binding	8/111	152/17697	5.149E-06	4.7714E-05	3.1436E-05	HMGA1/NR4A1/PPARG/STAT5B/NR4A3/PPARGC1A/LEF1/FOXP2	8
MF	GO:0001221	transcription cofactor binding	5/111	43/17697	7.05808E-06	6.1317E-05	4.03982E-05	FOXO1/PPARA/TEAD1/NR4A3/KLF4	5
MF	GO:0001223	transcription coactivator binding	4/111	23/17697	1.18397E-05	9.45668E-05	6.23045E-05	FOXO1/PPARA/TEAD1/NR4A3	4
MF	GO:1990841	promoter-specific chromatin binding	5/111	48/17697	1.22461E-05	9.45668E-05	6.23045E-05	EGR1/EZH2/PCGF2/KLF4/PPARGC1A	5
MF	GO:0051427	hormone receptor binding	8/111	185/17697	2.16235E-05	0.000158193	0.000104224	HMGA1/NR4A1/PPARG/STAT5B/NR4A3/PPARGC1A/LEF1/FOXP2	8
MF	GO:0043425	bHLH transcription factor binding	4/111	28/17697	2.67227E-05	0.000185723	0.000122362	RUNX2/LMO2/TWIST1/BHLHE41	4
MF	GO:0003713	transcription coactivator activity	10/111	319/17697	3.24629E-05	0.000214874	0.000141568	CEBPA/GATA3/HMGA1/PPARA/PPARG/SOX11/THRB/PPARGC1A/ZFPM2/ARID5B	10
MF	GO:0030374	nuclear receptor transcription coactivator activity	5/111	67/17697	6.28346E-05	0.000397001	0.00026156	HMGA1/PPARA/PPARG/THRB/PPARGC1A	5
MF	GO:0035259	glucocorticoid receptor binding	3/111	16/17697	0.000126719	0.000733913	0.000483532	NR4A1/STAT5B/NR4A3	3
MF	GO:0071837	HMG box domain binding	3/111	16/17697	0.000126719	0.000733913	0.000483532	EGR2/GATA3/MEOX1	3
MF	GO:0070412	R-SMAD binding	3/111	23/17697	0.000388134	0.002158025	0.001421796	FOS/ZEB2/RGCC	3
MF	GO:0035035	histone acetyltransferase binding	3/111	29/17697	0.000779197	0.004165706	0.002744539	EGR1/EPAS1/NR4A3	3
MF	GO:0030331	estrogen receptor binding	3/111	42/17697	0.002307479	0.011879243	0.007826537	PPARG/PPARGC1A/LEF1	3
MF	GO:0042975	peroxisome proliferator activated receptor binding	2/111	12/17697	0.002469742	0.012260503	0.008077727	HMGA1/PPARGC1A	2
MF	GO:0070742	C2H2 zinc finger domain binding	2/111	15/17697	0.003881178	0.018602887	0.012256351	EBF1/LEF1	2
MF	GO:0032183	SUMO binding	2/111	16/17697	0.004417529	0.020467885	0.013485089	NR3C1/CBX4	2
MF	GO:0001047	core promoter binding	3/111	55/17697	0.004971498	0.021658416	0.01426946	EZH2/FOS/NR3C1	3
MF	GO:0046965	retinoid X receptor binding	2/111	17/17697	0.00498611	0.021658416	0.01426946	HMGA1/PPARG	2
MF	GO:0042826	histone deacetylase binding	4/111	111/17697	0.005248949	0.022109209	0.014566461	HOXA10/KLF4/LEF1/BHLHE41	4
MF	GO:0019789	SUMO transferase activity	2/111	21/17697	0.007574432	0.030223034	0.019912184	EGR2/CBX4	2
MF	GO:0035064	methylated histone binding	3/111	65/17697	0.007911684	0.030223034	0.019912184	CBX4/UHRF1/CBX2	3
MF	GO:0140034	methylation-dependent protein binding	3/111	65/17697	0.007911684	0.030223034	0.019912184	CBX4/UHRF1/CBX2	3
MF	GO:0042393	histone binding	5/111	197/17697	0.00804498	0.030223034	0.019912184	EZH1/CBX4/UHRF1/LEF1/CBX2	5
MF	GO:0070491	repressing transcription factor binding	3/111	71/17697	0.010076178	0.036857597	0.024283309	RUNX2/PPARA/PPARG	3
MF	GO:0042974	retinoic acid receptor binding	2/111	26/17697	0.011485986	0.040937233	0.026971142	HMGA1/PPARG	2
MF	GO:0046332	SMAD binding	3/111	80/17697	0.01390989	0.048336868	0.031846327	FOS/ZEB2/RGCC	3
MF	GO:0008013	beta-catenin binding	3/111	82/17697	0.014859389	0.050376953	0.033190419	FOXO1/KLF4/LEF1	3
MF	GO:0051219	phosphoprotein binding	3/111	83/17697	0.015347582	0.050793188	0.033464652	MID1/CBX4/TOX3	3
MF	GO:0000979	RNA polymerase II core promoter sequence-specific DNA binding	2/111	34/17697	0.019192859	0.060631988	0.039946861	EZH2/FOS	2
MF	GO:0005504	fatty acid binding	2/111	34/17697	0.019192859	0.060631988	0.039946861	PPARA/PPARG	2
MF	GO:0001103	RNA polymerase II repressing transcription factor binding	2/111	35/17697	0.020273756	0.062623378	0.041258871	PPARA/PPARG	2
MF	GO:0008022	protein C-terminus binding	4/111	187/17697	0.03018803	0.090008863	0.05930156	FOXN3/ID1/PPARG/ZBTB16	4
MF	GO:0018024	histone-lysine N-methyltransferase activity	2/111	44/17697	0.031082197	0.090008863	0.05930156	EZH1/EZH2	2
MF	GO:0050681	androgen receptor binding	2/111	44/17697	0.031082197	0.090008863	0.05930156	PPARGC1A/FOXP2	2
MF	GO:0001046	core promoter sequence-specific DNA binding	2/111	45/17697	0.032397015	0.091901736	0.060548664	EZH2/FOS	2
KEGG	hsa05202	Transcriptional misregulation in cancer	15/58	192/8076	3.07849E-12	3.60183E-10	2.91646E-10	RUNX2/RUNX1T1/CEBPA/ERG/FOXO1/FLI1/HOXA10/LMO2/MAF/MITF/PPARG/ZBTB16/NR4A3/ARNT2/SIX4	15
KEGG	hsa05221	Acute myeloid leukemia	6/58	67/8076	7.49182E-06	0.000438272	0.000354876	RUNX1T1/CEBPA/STAT5A/STAT5B/ZBTB16/LEF1	6
KEGG	hsa04658	Th1 and Th2 cell differentiation	6/58	92/8076	4.66159E-05	0.001818019	0.00147208	FOS/GATA3/MAF/NFKBIE/STAT5A/STAT5B	6
KEGG	hsa05161	Hepatitis B	7/58	162/8076	0.00014609	0.003589083	0.00290614	EGR2/EGR3/FOS/IRF7/STAT5A/STAT5B/CREB5	7
KEGG	hsa05166	Human T-cell leukemia virus 1 infection	8/58	219/8076	0.00015338	0.003589083	0.00290614	EGR1/EGR2/FOS/MSX1/STAT5A/STAT5B/ZFP36/CREB5	8
KEGG	hsa04928	Parathyroid hormone synthesis, secretion and action	5/58	106/8076	0.000934566	0.014871023	0.012041315	RUNX2/EGR1/FOS/GATA3/CREB5	5
KEGG	hsa04659	Th17 cell differentiation	5/58	107/8076	0.000975048	0.014871023	0.012041315	FOS/GATA3/NFKBIE/STAT5A/STAT5B	5
KEGG	hsa04931	Insulin resistance	5/58	108/8076	0.001016822	0.014871023	0.012041315	FOXO1/PPARA/CREB5/PPARGC1A/MLXIPL	5
KEGG	hsa05203	Viral carcinogenesis	6/58	204/8076	0.003273514	0.039524285	0.03200347	EGR2/EGR3/IRF7/STAT5A/STAT5B/CREB5	6
KEGG	hsa04550	Signaling pathways regulating pluripotency of stem cells	5/58	143/8076	0.003500675	0.039524285	0.03200347	ID1/ID4/SMAD9/PCGF2/KLF4	5
KEGG	hsa04211	Longevity regulating pathway	4/58	89/8076	0.003715958	0.039524285	0.03200347	FOXO1/PPARG/CREB5/PPARGC1A	4
KEGG	hsa05215	Prostate cancer	4/58	97/8076	0.005054263	0.049279062	0.039902075	ERG/FOXO1/CREB5/LEF1	4
KEGG	hsa04933	AGE-RAGE signaling pathway in diabetic complications	4/58	100/8076	0.005629839	0.050668551	0.041027167	EGR1/FOXO1/STAT5A/STAT5B	4
KEGG	hsa04922	Glucagon signaling pathway	4/58	107/8076	0.007139818	0.059668479	0.048314558	FOXO1/PPARA/CREB5/PPARGC1A	4
KEGG	hsa04935	Growth hormone synthesis, secretion and action	4/58	119/8076	0.010311237	0.077590339	0.062826185	FOS/STAT5A/STAT5B/CREB5	4
KEGG	hsa04152	AMPK signaling pathway	4/58	120/8076	0.010610645	0.077590339	0.062826185	FOXO1/PPARG/CREB5/PPARGC1A	4
KEGG	hsa04920	Adipocytokine signaling pathway	3/58	69/8076	0.013174387	0.080116729	0.064871845	NFKBIE/PPARA/PPARGC1A	3
KEGG	hsa05031	Amphetamine addiction	3/58	69/8076	0.013174387	0.080116729	0.064871845	FOS/FOSB/CREB5	3
KEGG	hsa04380	Osteoclast differentiation	4/58	128/8076	0.013210394	0.080116729	0.064871845	FOS/FOSB/MITF/PPARG	4
KEGG	hsa04917	Prolactin signaling pathway	3/58	70/8076	0.013695167	0.080116729	0.064871845	FOS/STAT5A/STAT5B	3
KEGG	hsa05162	Measles	4/58	139/8076	0.017402849	0.096958731	0.078509094	FOS/IRF7/STAT5A/STAT5B	4
