# Supplementary material for: Comprehensive research into prognostic and immune signatures of transcription factor family in breast cancer
Source: BMC Med Genomics. 2023 Apr 25;16:87. doi: 10.1186/s12920-023-01521-y (PMC10127334; doi:10.1186/s12920-023-01521-y)
Supplement: Supplementary file 1 — Additional file 1. R code and data. [file 12920_2023_1521_MOESM1_ESM.zip › Supplementary R code and data/ImmucellAI/Cor.txt]

cell	Cor	|Cor|	P value
Neutrophil	0.472504235	0.472504235	0
Monocyte	0.325498047	0.325498047	0
nTreg	0.284593272	0.284593272	0
Tem	0.252896611	0.252896611	0
DC	0.241132992	0.241132992	2.22045E-15
Th17	0.171643975	0.171643975	2.11645E-08
Macrophage	0.135214905	0.135214905	1.0793E-05
CD8_naive	0.133763688	0.133763688	1.34298E-05
Tr1	0.105608981	0.105608981	0.000601569
B_cell	0.083972196	0.083972196	0.006426708
CD4_naive	0.065068241	0.065068241	0.03484229
iTreg	0.015295201	0.015295201	0.620224525
MAIT	-0.04285588	0.04285588	0.164833723
Th1	-0.15963772	0.15963772	1.93959E-07
Tex	-0.181527515	0.181527515	3.02754E-09
Tcm	-0.210658216	0.210658216	5.12479E-12
Th2	-0.219052718	0.219052718	6.7768E-13
NKT	-0.31393119	0.31393119	0
Tc	-0.347048047	0.347048047	0
CD8_T	-0.383196044	0.383196044	0
Tgd	-0.419250405	0.419250405	0
CD4_T	-0.493827158	0.493827158	0
NK	-0.515512132	0.515512132	0
Tfh	-0.517730882	0.517730882	0
