# Supplementary material for: Comprehensive research into prognostic and immune signatures of transcription factor family in breast cancer
Source: BMC Med Genomics. 2023 Apr 25;16:87. doi: 10.1186/s12920-023-01521-y (PMC10127334; doi:10.1186/s12920-023-01521-y)
Supplement: Supplementary file 1 — Additional file 1. R code and data. [file 12920_2023_1521_MOESM1_ESM.zip › Supplementary R code and data/ImmucellAI/Data download from ImmucellAI.txt]

id	CD4_naive	CD8_naive	Tc	Tex	Tr1	nTreg	iTreg	Th1	Th2	Th17	Tfh	Tcm	Tem	NKT	MAIT	DC	B_cell	Monocyte	Macrophage	NK	Neutrophil	Tgd	CD4_T	CD8_T	InfiltrationScore
TCGA.3C.AAAU.01A.11R.A41B.07	0	0.097	0.286	0	0.074	0.051	0.02	0.144	0.485	0.134	0.294	0.061	0.04	0.016	0.128	0.079	0.131	0.239	0.217	0.228	0.245	0.036	0.201	0.159	0.683
TCGA.3C.AALI.01A.11R.A41B.07	0	0.003	0.451	0.118	0.028	0.057	0.135	0.369	0.508	0.066	0.445	0.134	0.039	0.016	0.235	0.075	0.105	0.151	0.168	0.342	0.183	0.106	0.197	0.241	0.666
TCGA.3C.AALJ.01A.31R.A41B.07	0	0.111	0.464	0.042	0.057	0.058	0.172	0.252	0.356	0.005	0.495	0.134	0.027	0.048	0.187	0.14	0.094	0.215	0.201	0.232	0.14	0.139	0.192	0.268	0.676
TCGA.3C.AALK.01A.11R.A41B.07	0	0.102	0.42	0.041	0.04	0.091	0.175	0.211	0.474	0.122	0.432	0.098	0.021	0.06	0.189	0.114	0.065	0.168	0.179	0.311	0.165	0.103	0.159	0.228	0.633
TCGA.4H.AAAK.01A.12R.A41B.07	0	0.081	0.399	0.009	0.055	0.114	0.173	0.187	0.457	0.155	0.409	0.078	0.03	0.052	0.126	0.109	0.07	0.221	0.259	0.253	0.18	0.103	0.153	0.246	0.679
TCGA.5L.AAT0.01A.12R.A41B.07	0	0.058	0.466	0.051	0.045	0.034	0.126	0.241	0.427	0.114	0.476	0.131	0.025	0.018	0.208	0.091	0.104	0.166	0.213	0.334	0.157	0.141	0.187	0.268	0.692
TCGA.5L.AAT1.01A.12R.A41B.07	0	0.058	0.503	0.136	0.02	0.115	0.164	0.355	0.421	0.108	0.462	0.097	0.019	0	0.161	0.128	0.085	0.123	0.255	0.366	0.144	0.121	0.147	0.33	0.72
TCGA.5T.A9QA.01A.11R.A41B.07	0	0.052	0.345	0.08	0.022	0.032	0	0.23	0.238	0.106	0.211	0	0.012	0.035	0.271	0.183	0.116	0.237	0.29	0.188	0.267	0.056	0.02	0.128	0.651
TCGA.A1.A0SB.01A.11R.A144.07	0.005	0.084	0.187	0.024	0	0.028	0.027	0.071	0.337	0.225	0.169	0.011	0	0.123	0.09	0.043	0.082	0.27	0.113	0.223	0.297	0.05	0.111	0.099	0.564
TCGA.A1.A0SD.01A.11R.A115.07	0	0.072	0.379	0	0.024	0.071	0.154	0.189	0.521	0.172	0.383	0.108	0.024	0.107	0.178	0.14	0.073	0.17	0.213	0.26	0.18	0.093	0.166	0.233	0.653
TCGA.A1.A0SE.01A.11R.A084.07	0	0.075	0.377	0.001	0.053	0.065	0.071	0.183	0.53	0.171	0.384	0.133	0.011	0.063	0.208	0.09	0.09	0.172	0.133	0.298	0.199	0.088	0.171	0.243	0.636
TCGA.A1.A0SF.01A.11R.A144.07	0	0.097	0.472	0.015	0.026	0.06	0.152	0.236	0.445	0.117	0.519	0.169	0	0.042	0.167	0.089	0.086	0.176	0.06	0.318	0.155	0.157	0.163	0.315	0.62
TCGA.A1.A0SG.01A.11R.A144.07	0	0.026	0.398	0	0.03	0.095	0.122	0.195	0.491	0.122	0.415	0.131	0.032	0.038	0.191	0.104	0.185	0.198	0.179	0.242	0.203	0.1	0.18	0.238	0.697
TCGA.A1.A0SH.01A.11R.A084.07	0	0.093	0.361	0.025	0.094	0.089	0.103	0.127	0.529	0.161	0.222	0.07	0	0.104	0.146	0.124	0.064	0.25	0.276	0.236	0.207	0.054	0.106	0.165	0.651
TCGA.A1.A0SI.01A.11R.A144.07	0	0.08	0.473	0.099	0.057	0.073	0.199	0.309	0.436	0.094	0.426	0.128	0.043	0	0.147	0.11	0.091	0.179	0.236	0.329	0.131	0.11	0.153	0.226	0.663
TCGA.A1.A0SJ.01A.11R.A084.07	0	0.058	0.354	0.001	0.015	0.07	0.102	0.186	0.546	0.156	0.406	0.16	0	0.034	0.204	0.116	0.088	0.209	0.13	0.25	0.219	0.106	0.126	0.222	0.62
TCGA.A1.A0SK.01A.12R.A084.07	0	0.116	0.353	0.045	0.029	0.022	0.053	0.148	0.301	0.089	0.086	0	0	0.02	0.116	0.144	0.151	0.279	0.117	0.049	0.259	0.087	0.111	0.196	0.596
TCGA.A1.A0SM.01A.11R.A084.07	0	0.062	0.361	0.046	0.038	0.067	0.059	0.171	0.508	0.201	0.244	0.071	0.035	0.007	0.16	0.136	0.085	0.259	0.297	0.206	0.213	0.028	0.148	0.122	0.668
TCGA.A1.A0SN.01A.11R.A144.07	0	0.064	0.458	0.066	0.046	0.092	0.197	0.292	0.447	0.092	0.452	0.143	0.011	0	0.188	0.149	0.079	0.198	0.239	0.29	0.162	0.111	0.131	0.252	0.684
TCGA.A1.A0SO.01A.22R.A084.07	0	0.01	0.353	0.068	0.057	0.11	0.127	0.235	0.576	0.051	0.234	0.036	0	0.038	0.238	0.167	0.136	0.232	0.18	0.103	0.219	0.115	0.035	0.231	0.594
TCGA.A1.A0SP.01A.11R.A084.07	0	0.033	0.412	0.045	0.047	0.07	0.268	0.196	0.563	0.057	0.376	0.105	0.005	0.03	0.203	0.271	0.108	0.31	0.284	0.258	0.18	0.056	0.113	0.23	0.798
TCGA.A1.A0SQ.01A.21R.A144.07	0	0.029	0.389	0.087	0.066	0.079	0.038	0.185	0.521	0.148	0.29	0.099	0.003	0	0.229	0.13	0.083	0.199	0.287	0.253	0.218	0.073	0.082	0.213	0.668
TCGA.A2.A04N.01A.11R.A115.07	0	0.09	0.363	0.021	0.077	0.076	0.102	0.161	0.47	0.144	0.339	0.104	0.035	0.103	0.156	0.1	0.115	0.21	0.218	0.22	0.19	0.081	0.171	0.197	0.648
TCGA.A2.A04P.01A.31R.A034.07	0	0.024	0.433	0.038	0.018	0.099	0.166	0.253	0.52	0.088	0.496	0.078	0.015	0.125	0.189	0.119	0.163	0.159	0.18	0.323	0.139	0.098	0.163	0.292	0.701
TCGA.A2.A04Q.01A.21R.A034.07	0	0.002	0.559	0.176	0.055	0.092	0.222	0.347	0.473	0.025	0.487	0.106	0	0.002	0.168	0.16	0.151	0.164	0.211	0.403	0.086	0.133	0.16	0.311	0.75
TCGA.A2.A04R.01A.41R.A109.07	0	0.076	0.312	0.018	0.073	0.023	0.033	0.171	0.282	0.123	0.184	0.067	0	0.072	0.245	0.117	0.1	0.246	0.187	0.17	0.257	0.06	0.083	0.141	0.593
TCGA.A2.A04T.01A.21R.A034.07	0	0.068	0.496	0.146	0.039	0.114	0.235	0.331	0.553	0	0.402	0.101	0.018	0	0.147	0.196	0.082	0.184	0.246	0.341	0.182	0.07	0.115	0.256	0.73
TCGA.A2.A04U.01A.11R.A115.07	0	0.017	0.362	0.073	0.034	0.1	0.076	0.179	0.42	0.101	0.121	0	0.034	0.09	0.254	0.128	0.126	0.265	0.225	0.192	0.263	0.101	0.034	0.203	0.655
TCGA.A2.A04V.01A.21R.A034.07	0	0.092	0.332	0.002	0.014	0.039	0.08	0.152	0.563	0.142	0.275	0.039	0.038	0.058	0.313	0.208	0.063	0.253	0.26	0.266	0.186	0.108	0.143	0.201	0.72
TCGA.A2.A04W.01A.31R.A115.07	0	0.09	0.394	0.066	0.035	0.101	0.13	0.134	0.532	0.163	0.28	0.043	0.025	0	0.194	0.152	0.085	0.258	0.262	0.242	0.215	0.015	0.134	0.143	0.679
TCGA.A2.A04X.01A.21R.A034.07	0	0.026	0.491	0.12	0.016	0.056	0.18	0.35	0.408	0.113	0.453	0.15	0.055	0	0.164	0.161	0.113	0.156	0.238	0.343	0.144	0.118	0.136	0.283	0.717
TCGA.A2.A04Y.01A.21R.A034.07	0	0.071	0.464	0.041	0.03	0.059	0.171	0.229	0.428	0.097	0.447	0.128	0.024	0.022	0.191	0.1	0.071	0.203	0.282	0.256	0.169	0.109	0.203	0.24	0.695
TCGA.A2.A0CK.01A.11R.A22K.07	0	0.057	0.444	0.047	0.003	0.034	0.042	0.242	0.511	0.13	0.525	0.092	0.038	0.083	0.191	0.108	0.06	0.147	0.176	0.357	0.176	0.136	0.158	0.286	0.669
TCGA.A2.A0CL.01A.11R.A115.07	0	0.05	0.479	0.126	0.116	0.074	0.263	0.303	0.353	0	0.521	0.143	0	0.057	0.141	0.071	0.183	0.124	0.202	0.307	0.105	0.125	0.21	0.269	0.67
TCGA.A2.A0CM.01A.31R.A034.07	0	0.044	0.504	0.106	0.051	0.099	0.223	0.352	0.472	0.013	0.413	0.109	0.072	0.089	0.064	0.13	0.118	0.187	0.258	0.295	0.185	0.091	0.144	0.24	0.708
TCGA.A2.A0CO.01A.13R.A22K.07	0	0.05	0.469	0.052	0.06	0.048	0.202	0.213	0.443	0.118	0.573	0.127	0	0.063	0.173	0.069	0.114	0.13	0.174	0.368	0.135	0.112	0.24	0.26	0.679
TCGA.A2.A0CP.01A.11R.A034.07	0	0.072	0.384	0.014	0	0.057	0.098	0.181	0.536	0.153	0.341	0.059	0.04	0.136	0.168	0.084	0.059	0.215	0.2	0.294	0.225	0.112	0.172	0.177	0.65
TCGA.A2.A0CQ.01A.21R.A034.07	0	0.065	0.368	0.055	0.005	0.059	0.081	0.174	0.523	0.134	0.337	0.024	0.055	0.022	0.156	0.11	0.058	0.217	0.314	0.218	0.239	0.077	0.169	0.191	0.691
TCGA.A2.A0CR.01A.11R.A22K.07	0	0.026	0.534	0.132	0.013	0.08	0.101	0.31	0.48	0.025	0.572	0.085	0	0.028	0.197	0.101	0.195	0.058	0.187	0.442	0.077	0.158	0.201	0.385	0.75
TCGA.A2.A0CS.01A.11R.A115.07	0	0.106	0.305	0.046	0.058	0.112	0.129	0.132	0.309	0.157	0.182	0.05	0.015	0.144	0.148	0.232	0.039	0.226	0.266	0.149	0.196	0.108	0.123	0.204	0.653
TCGA.A2.A0CT.01A.31R.A056.07	0	0.096	0.319	0.045	0.047	0.104	0.153	0.071	0.462	0.201	0.116	0.021	0	0	0.159	0.169	0.092	0.214	0.251	0.153	0.263	0.057	0.024	0.201	0.622
TCGA.A2.A0CU.01A.12R.A034.07	0	0.109	0.401	0.04	0.03	0.047	0.047	0.16	0.562	0.139	0.338	0.069	0.012	0.054	0.182	0.095	0.111	0.203	0.186	0.272	0.223	0.066	0.153	0.192	0.654
TCGA.A2.A0CV.01A.31R.A115.07	0	0.057	0.448	0.072	0.007	0.035	0.063	0.274	0.507	0.109	0.487	0.098	0.015	0.097	0.172	0.123	0.084	0.113	0.201	0.334	0.16	0.153	0.182	0.226	0.648
TCGA.A2.A0CW.01A.21R.A115.07	0	0.084	0.417	0.048	0.023	0.099	0.181	0.277	0.399	0.097	0.318	0.116	0.049	0	0.228	0.156	0.147	0.207	0.221	0.206	0.249	0.066	0.108	0.18	0.671
TCGA.A2.A0CX.01A.21R.A00Z.07	0	0.072	0.456	0.089	0.035	0.098	0.186	0.252	0.409	0.123	0.346	0.1	0.031	0.032	0.179	0.159	0.061	0.251	0.284	0.207	0.228	0.054	0.129	0.198	0.691
TCGA.A2.A0CY.01A.12R.A034.07	0	0.136	0.35	0.031	0.013	0	0	0.089	0.305	0.133	0.178	0	0	0.022	0.137	0.116	0.113	0.246	0.145	0.144	0.306	0.03	0.083	0.204	0.618
TCGA.A2.A0CZ.01A.11R.A034.07	0	0.06	0.436	0.054	0.059	0.052	0.144	0.196	0.516	0.117	0.498	0.138	0.01	0.052	0.168	0.131	0.057	0.201	0.205	0.332	0.155	0.103	0.181	0.255	0.692
TCGA.A2.A0D0.01A.11R.A00Z.07	0	0	0.524	0.171	0	0.164	0.076	0.355	0.601	0.046	0.358	0.005	0.052	0.056	0.145	0.191	0.117	0.17	0.224	0.339	0.205	0.092	0.089	0.248	0.721
TCGA.A2.A0D1.01A.11R.A034.07	0	0.061	0.382	0.032	0	0.127	0.167	0.164	0.594	0.042	0.2	0	0.052	0	0.241	0.115	0.089	0.239	0.164	0.275	0.25	0.112	0.117	0.19	0.655
TCGA.A2.A0D2.01A.21R.A034.07	0	0.008	0.485	0.087	0.025	0.096	0.174	0.286	0.53	0.039	0.423	0.103	0.013	0.024	0.204	0.149	0.125	0.239	0.223	0.327	0.154	0.129	0.16	0.233	0.733
TCGA.A2.A0D3.01A.11R.A115.07	0	0.017	0.416	0.05	0.037	0.122	0.142	0.245	0.381	0.168	0.451	0.166	0.041	0.04	0.095	0.078	0.11	0.149	0.139	0.159	0.19	0.147	0.161	0.267	0.571
TCGA.A2.A0D4.01A.11R.A00Z.07	0	0.135	0.307	0.009	0.06	0.103	0.187	0.126	0.459	0.126	0.136	0.005	0.003	0.086	0.26	0.111	0.076	0.207	0.177	0.242	0.255	0.07	0.066	0.101	0.563
TCGA.A2.A0EM.01A.11R.A034.07	0	0.062	0.329	0.083	0	0.108	0.085	0.107	0.575	0.167	0.098	0.043	0.045	0.074	0.134	0.177	0.044	0.219	0.266	0.244	0.237	0.101	0.096	0.18	0.667
TCGA.A2.A0EN.01A.13R.A084.07	0	0.042	0.472	0.085	0.039	0.069	0.183	0.321	0.478	0.125	0.452	0.15	0	0.099	0.162	0.125	0.092	0.192	0.238	0.351	0.138	0.084	0.17	0.275	0.72
TCGA.A2.A0EO.01A.11R.A034.07	0	0.054	0.442	0.005	0.024	0.073	0.148	0.218	0.55	0.155	0.415	0.137	0	0	0.177	0.124	0.081	0.201	0.229	0.323	0.171	0.135	0.147	0.233	0.687
TCGA.A2.A0EP.01A.52R.A22U.07	0	0.053	0.479	0.113	0.055	0.073	0.187	0.265	0.375	0.072	0.58	0.104	0	0.06	0.229	0.192	0.125	0.19	0.264	0.37	0.087	0.101	0.219	0.307	0.8
TCGA.A2.A0EQ.01A.11R.A034.07	0	0.022	0.524	0.166	0.067	0.104	0.22	0.338	0.337	0	0.477	0.16	0.032	0	0.167	0.15	0.158	0.131	0.154	0.329	0.13	0.161	0.132	0.323	0.687
TCGA.A2.A0ER.01A.21R.A034.07	0	0.018	0.333	0.053	0	0.125	0.077	0.17	0.557	0.159	0.364	0.11	0.012	0	0.142	0.153	0.104	0.178	0.244	0.231	0.222	0.067	0.112	0.199	0.657
TCGA.A2.A0ES.01A.11R.A115.07	0	0.054	0.42	0.025	0	0.084	0.145	0.19	0.527	0.138	0.465	0.109	0	0.059	0.203	0.122	0.037	0.183	0.19	0.297	0.178	0.163	0.193	0.199	0.637
TCGA.A2.A0ET.01A.31R.A034.07	0	0.058	0.432	0.052	0	0.111	0.135	0.278	0.378	0.098	0.415	0.12	0.066	0	0.138	0.119	0.07	0.167	0.256	0.223	0.191	0.104	0.147	0.224	0.637
TCGA.A2.A0EU.01A.22R.A056.07	0	0.092	0.391	0.011	0.031	0.132	0.207	0.149	0.474	0.118	0.298	0.072	0.034	0	0.186	0.184	0.051	0.206	0.189	0.217	0.214	0.092	0.097	0.249	0.641
TCGA.A2.A0EV.01A.11R.A034.07	0	0.064	0.454	0.047	0.034	0.075	0.189	0.221	0.456	0.133	0.373	0.146	0.033	0.014	0.116	0.161	0.091	0.237	0.291	0.316	0.178	0.099	0.134	0.249	0.755
TCGA.A2.A0EW.01A.21R.A115.07	0	0.038	0.429	0.058	0.021	0.059	0.145	0.184	0.476	0.126	0.487	0.133	0	0.13	0.157	0.097	0.072	0.187	0.193	0.313	0.172	0.128	0.194	0.221	0.66
TCGA.A2.A0EX.01A.21R.A034.07	0	0.057	0.366	0	0.022	0.033	0.055	0.189	0.482	0.159	0.427	0.17	0	0.103	0.241	0.093	0.13	0.181	0.168	0.254	0.17	0.107	0.138	0.222	0.618
TCGA.A2.A0EY.01A.11R.A034.07	0	0.061	0.433	0.063	0.057	0.074	0.16	0.248	0.364	0.13	0.395	0.134	0.023	0.086	0.168	0.107	0.111	0.214	0.233	0.231	0.222	0.127	0.131	0.227	0.672
TCGA.A2.A0ST.01A.12R.A084.07	0	0	0.532	0.156	0.075	0.056	0.204	0.332	0.469	0.041	0.517	0.134	0	0.016	0.164	0.197	0.214	0.108	0.167	0.38	0.102	0.117	0.184	0.3	0.753
TCGA.A2.A0SU.01A.11R.A084.07	0	0.071	0.399	0.034	0.046	0.087	0.138	0.191	0.545	0.117	0.405	0.17	0	0.048	0.161	0.155	0.089	0.152	0.141	0.289	0.202	0.068	0.149	0.267	0.658
TCGA.A2.A0SV.01A.11R.A084.07	0	0.073	0.44	0.075	0.046	0.081	0.186	0.245	0.338	0.16	0.349	0.053	0.043	0	0.118	0.204	0.073	0.276	0.402	0.16	0.191	0.074	0.152	0.169	0.741
TCGA.A2.A0SW.01A.11R.A084.07	0	0.067	0.49	0.136	0.096	0.042	0.173	0.354	0.387	0.034	0.461	0.169	0.054	0.026	0.142	0.124	0.108	0.181	0.233	0.326	0.152	0.118	0.124	0.287	0.7
TCGA.A2.A0SX.01A.12R.A084.07	0	0.003	0.468	0.113	0.087	0.071	0.236	0.322	0.48	0.076	0.487	0.154	0.004	0.054	0.097	0.134	0.147	0.201	0.211	0.33	0.141	0.084	0.198	0.25	0.735
TCGA.A2.A0SY.01A.31R.A084.07	0	0.071	0.412	0.044	0.041	0.061	0.143	0.24	0.508	0.112	0.506	0.152	0	0.031	0.191	0.116	0.152	0.179	0.244	0.305	0.157	0.116	0.13	0.245	0.697
TCGA.A2.A0T0.01A.22R.A084.07	0	0.045	0.463	0.069	0.024	0.113	0.168	0.262	0.429	0.103	0.291	0.085	0.053	0.064	0.192	0.167	0.07	0.241	0.253	0.217	0.219	0.052	0.09	0.204	0.666
TCGA.A2.A0T1.01A.21R.A084.07	0	0.038	0.513	0.125	0.07	0.054	0.2	0.322	0.502	0.036	0.464	0.124	0.007	0.023	0.165	0.178	0.11	0.196	0.26	0.368	0.122	0.112	0.161	0.281	0.763
TCGA.A2.A0T2.01A.11R.A084.07	0	0.036	0.424	0.102	0.019	0.076	0.128	0.271	0.574	0.145	0.212	0	0.043	0.138	0.143	0.131	0.098	0.196	0.242	0.345	0.209	0.059	0.061	0.198	0.674
TCGA.A2.A0T3.01A.21R.A115.07	0	0.079	0.324	0.041	0	0.062	0.083	0.208	0.527	0.115	0.32	0.105	0.057	0.052	0.193	0.068	0.083	0.187	0.134	0.31	0.201	0.092	0.139	0.23	0.616
TCGA.A2.A0T4.01A.31R.A084.07	0	0.079	0.437	0.102	0.02	0.043	0.111	0.277	0.495	0.134	0.462	0.111	0.005	0.095	0.19	0.151	0.079	0.185	0.252	0.335	0.162	0.104	0.144	0.222	0.698
TCGA.A2.A0T5.01A.21R.A084.07	0	0.071	0.32	0.002	0	0.104	0.096	0.207	0.565	0.196	0.259	0.08	0.019	0.022	0.169	0.099	0.088	0.174	0.17	0.221	0.246	0.043	0.147	0.196	0.611
TCGA.A2.A0T6.01A.11R.A084.07	0	0.046	0.427	0.059	0.072	0.083	0.217	0.222	0.469	0.142	0.506	0.14	0.014	0.06	0.122	0.104	0.096	0.19	0.254	0.298	0.135	0.091	0.194	0.212	0.676
TCGA.A2.A0T7.01A.21R.A084.07	0	0.05	0.415	0.023	0.042	0.068	0.122	0.194	0.505	0.159	0.392	0.087	0	0.114	0.232	0.166	0.068	0.19	0.257	0.295	0.181	0.069	0.149	0.215	0.693
TCGA.A2.A0YC.01A.11R.A109.07	0	0.089	0.372	0.016	0.045	0.092	0.211	0.178	0.501	0.132	0.299	0.086	0.008	0.072	0.171	0.166	0.073	0.206	0.287	0.254	0.221	0.112	0.143	0.194	0.704
TCGA.A2.A0YD.01A.11R.A109.07	0	0.067	0.433	0.061	0.057	0.068	0.187	0.202	0.455	0.144	0.437	0.122	0.004	0.04	0.16	0.115	0.066	0.214	0.266	0.311	0.159	0.11	0.182	0.192	0.686
TCGA.A2.A0YE.01A.11R.A109.07	0	0.048	0.36	0.05	0.056	0.088	0.177	0.157	0.512	0.106	0.179	0	0.027	0.16	0.122	0.163	0.1	0.274	0.192	0.159	0.214	0.09	0.088	0.231	0.647
TCGA.A2.A0YF.01A.21R.A109.07	0	0.084	0.33	0.036	0.061	0.091	0.131	0.194	0.543	0.194	0.176	0.043	0.04	0.055	0.199	0.195	0.084	0.192	0.297	0.215	0.221	0.031	0.12	0.155	0.674
TCGA.A2.A0YG.01A.21R.A109.07	0	0.075	0.346	0.026	0.07	0.106	0.207	0.219	0.393	0.088	0.315	0.119	0.054	0.023	0.164	0.139	0.115	0.189	0.232	0.159	0.24	0.049	0.118	0.18	0.625
TCGA.A2.A0YH.01A.11R.A109.07	0	0.049	0.449	0.079	0.081	0.073	0.239	0.253	0.415	0.137	0.293	0.098	0.008	0	0.235	0.143	0.114	0.213	0.37	0.278	0.199	0.06	0.111	0.211	0.747
TCGA.A2.A0YI.01A.31R.A10J.07	0	0.057	0.467	0.086	0.082	0.041	0.117	0.266	0.447	0.112	0.44	0.159	0.02	0.014	0.187	0.096	0.089	0.209	0.27	0.334	0.172	0.087	0.18	0.237	0.723
TCGA.A2.A0YJ.01A.11R.A109.07	0	0.002	0.323	0.035	0	0.124	0.154	0.09	0.313	0.158	0.078	0.031	0	0.128	0.209	0.225	0.088	0.266	0.236	0.158	0.292	0	0.049	0.112	0.649
TCGA.A2.A0YK.01A.22R.A109.07	0	0.05	0.435	0.097	0.077	0.064	0.198	0.284	0.47	0.131	0.539	0.145	0	0.01	0.196	0.084	0.151	0.1	0.106	0.358	0.113	0.132	0.206	0.277	0.636
TCGA.A2.A0YL.01A.21R.A109.07	0	0.054	0.446	0.034	0.033	0.073	0.126	0.229	0.505	0.13	0.481	0.12	0	0.076	0.177	0.104	0.07	0.157	0.156	0.329	0.17	0.119	0.176	0.232	0.635
TCGA.A2.A0YM.01A.11R.A109.07	0	0.013	0.472	0.054	0.034	0.121	0.27	0.268	0.571	0.072	0.304	0.08	0.025	0.015	0.101	0.212	0.105	0.241	0.296	0.245	0.207	0.04	0.168	0.168	0.747
TCGA.A2.A0YT.01A.11R.A109.07	0	0.043	0.433	0.086	0.064	0.082	0.082	0.218	0.412	0.123	0.288	0.096	0.051	0.025	0.105	0.175	0.104	0.215	0.264	0.168	0.232	0.112	0.098	0.182	0.656
TCGA.A2.A1FV.01A.11R.A13Q.07	0	0.118	0.25	0	0.024	0.062	0.057	0.067	0.467	0.196	0.248	0.038	0	0.082	0.158	0.092	0.054	0.189	0.136	0.178	0.27	0.094	0.144	0.218	0.584
TCGA.A2.A1FW.01A.11R.A13Q.07	0	0.095	0.374	0.027	0.019	0.091	0.144	0.22	0.457	0.135	0.304	0.118	0.03	0.007	0.203	0.104	0.075	0.205	0.231	0.192	0.234	0.086	0.082	0.187	0.597
TCGA.A2.A1FX.01A.11R.A13Q.07	0	0.066	0.393	0.049	0.07	0.056	0.111	0.188	0.468	0.129	0.318	0.049	0.025	0.017	0.223	0.091	0.08	0.218	0.31	0.207	0.216	0.1	0.154	0.215	0.68
TCGA.A2.A1FZ.01A.51R.A14D.07	0	0.04	0.415	0.046	0.039	0.085	0.126	0.17	0.402	0.147	0.394	0.112	0.008	0.106	0.18	0.168	0.065	0.302	0.31	0.241	0.193	0.105	0.127	0.185	0.725
TCGA.A2.A1G0.01A.11R.A13Q.07	0	0.035	0.424	0.066	0.051	0.076	0.124	0.2	0.505	0.133	0.481	0.141	0	0.077	0.205	0.091	0.097	0.171	0.19	0.316	0.175	0.113	0.18	0.208	0.651
TCGA.A2.A1G1.01A.21R.A13Q.07	0	0.018	0.464	0.112	0.067	0.116	0.267	0.356	0.506	0.029	0.31	0.129	0.058	0	0.15	0.189	0.125	0.258	0.294	0.279	0.159	0.063	0.142	0.186	0.744
TCGA.A2.A1G4.01A.11R.A13Q.07	0	0.066	0.36	0.041	0.068	0.063	0.1	0.175	0.519	0.138	0.352	0.116	0.055	0.005	0.21	0.094	0.153	0.172	0.252	0.237	0.217	0.061	0.104	0.186	0.645
TCGA.A2.A1G6.01A.11R.A13Q.07	0	0.07	0.428	0.051	0.017	0.064	0.079	0.187	0.553	0.139	0.436	0.084	0.011	0.06	0.219	0.128	0.061	0.149	0.178	0.362	0.184	0.115	0.182	0.226	0.67
TCGA.A2.A259.01A.11R.A16F.07	0	0.064	0.378	0.024	0.075	0.106	0.212	0.201	0.508	0.132	0.43	0.129	0	0.076	0.189	0.097	0.116	0.177	0.18	0.293	0.185	0.094	0.193	0.199	0.657
TCGA.A2.A25A.01A.12R.A16F.07	0	0.061	0.439	0.024	0.028	0.051	0.126	0.203	0.498	0.134	0.489	0.126	0	0.059	0.208	0.128	0.083	0.169	0.195	0.33	0.164	0.13	0.199	0.237	0.685
TCGA.A2.A25B.01A.11R.A169.07	0	0.056	0.411	0.071	0.054	0.077	0.201	0.27	0.368	0.094	0.347	0.137	0.042	0	0.204	0.142	0.083	0.211	0.313	0.179	0.222	0.061	0.103	0.202	0.663
TCGA.A2.A25C.01A.11R.A169.07	0	0.053	0.377	0.02	0.05	0.081	0.145	0.216	0.497	0.133	0.325	0.158	0.038	0.034	0.254	0.141	0.096	0.181	0.209	0.222	0.193	0.045	0.188	0.186	0.646
TCGA.A2.A25D.01A.12R.A16F.07	0	0.053	0.479	0.125	0.049	0.078	0.18	0.326	0.339	0.088	0.521	0.136	0.02	0	0.129	0.129	0.121	0.138	0.262	0.286	0.126	0.133	0.182	0.284	0.696
TCGA.A2.A25E.01A.11R.A169.07	0	0.084	0.36	0.07	0.022	0.062	0.153	0.168	0.496	0.114	0.385	0.133	0	0.043	0.204	0.177	0.109	0.187	0.229	0.201	0.198	0.059	0.152	0.16	0.644
TCGA.A2.A25F.01A.11R.A169.07	0	0.02	0.496	0.14	0.131	0.069	0.248	0.331	0.431	0.018	0.514	0.141	0	0.014	0.156	0.184	0.156	0.182	0.271	0.368	0.122	0.117	0.196	0.258	0.792
TCGA.A2.A3KC.01A.11R.A213.07	0	0.066	0.44	0.054	0.032	0.052	0.092	0.228	0.481	0.15	0.435	0.107	0	0.083	0.19	0.128	0.095	0.214	0.226	0.317	0.18	0.076	0.194	0.182	0.7
TCGA.A2.A3KD.01A.12R.A213.07	0	0.016	0.367	0.085	0.042	0.089	0.106	0.225	0.509	0.164	0.379	0.071	0.011	0.084	0.184	0.101	0.073	0.185	0.242	0.262	0.211	0.11	0.146	0.203	0.648
TCGA.A2.A3XS.01A.11R.A22U.07	0	0.007	0.434	0.05	0.028	0.132	0.12	0.258	0.522	0.133	0.441	0.096	0.021	0.113	0.118	0.098	0.171	0.161	0.163	0.354	0.185	0.051	0.219	0.29	0.748
TCGA.A2.A3XT.01A.11R.A22U.07	0	0	0.445	0.099	0.033	0.067	0.185	0.281	0.486	0.117	0.427	0.08	0.007	0.087	0.159	0.258	0.16	0.258	0.333	0.286	0.174	0.053	0.144	0.191	0.822
TCGA.A2.A3XU.01A.12R.A22U.07	0	0.018	0.271	0.062	0.068	0.054	0.02	0.197	0.291	0.153	0.129	0	0.053	0.101	0.243	0.127	0.126	0.282	0.194	0.286	0.26	0	0.046	0.225	0.705
TCGA.A2.A3XV.01A.21R.A239.07	0	0.046	0.397	0.034	0.018	0.065	0.03	0.284	0.339	0.104	0.321	0	0.087	0.143	0.223	0.142	0.072	0.188	0.251	0.214	0.196	0.168	0.095	0.234	0.634
TCGA.A2.A3XW.01A.11R.A239.07	0	0.068	0.433	0.06	0.007	0.024	0.115	0.214	0.446	0.203	0.45	0.007	0.003	0.147	0.189	0.167	0.062	0.189	0.251	0.386	0.167	0.093	0.177	0.276	0.763
TCGA.A2.A3XX.01A.21R.A239.07	0	0.044	0.442	0.075	0.038	0.068	0.161	0.235	0.545	0.1	0.425	0.081	0.004	0.049	0.151	0.092	0.138	0.193	0.191	0.317	0.2	0.055	0.197	0.233	0.711
TCGA.A2.A3XY.01A.11R.A239.07	0	0.07	0.455	0.05	0.044	0.071	0.224	0.241	0.514	0.024	0.502	0.094	0	0.121	0.175	0.096	0.125	0.198	0.207	0.366	0.147	0.065	0.209	0.217	0.713
TCGA.A2.A3XZ.01A.42R.A239.07	0	0.031	0.422	0.13	0.065	0.031	0.209	0.336	0.464	0.103	0.493	0.145	0.028	0.03	0.107	0.177	0.208	0.121	0.163	0.331	0.148	0.067	0.175	0.272	0.726
TCGA.A2.A3Y0.01A.11R.A239.07	0	0	0.515	0.165	0.004	0.092	0.162	0.394	0.458	0.055	0.454	0.068	0.043	0.042	0.177	0.152	0.117	0.182	0.188	0.332	0.174	0.111	0.135	0.291	0.716
TCGA.A2.A4RW.01A.21R.A266.07	0	0.087	0.447	0.053	0.038	0.073	0.162	0.271	0.431	0.121	0.385	0.1	0.029	0.081	0.129	0.07	0.116	0.177	0.153	0.323	0.188	0.121	0.166	0.254	0.659
TCGA.A2.A4RX.01A.11R.A266.07	0	0.07	0.405	0.011	0.071	0.074	0.242	0.214	0.432	0.111	0.485	0.136	0.007	0.043	0.186	0.09	0.168	0.168	0.116	0.251	0.125	0.067	0.248	0.235	0.639
TCGA.A2.A4RY.01A.31R.A266.07	0	0.049	0.412	0.044	0.028	0.041	0.102	0.183	0.494	0.141	0.483	0.124	0	0.156	0.203	0.071	0.11	0.18	0.112	0.324	0.162	0.115	0.223	0.247	0.651
TCGA.A2.A4S0.01A.21R.A266.07	0	0.029	0.379	0.037	0.052	0.09	0	0.125	0.385	0.136	0.184	0.016	0.028	0	0.151	0.101	0.07	0.239	0.237	0.226	0.238	0.084	0.222	0.144	0.673
TCGA.A2.A4S1.01A.21R.A266.07	0	0.042	0.463	0.104	0.028	0.046	0.181	0.282	0.38	0.054	0.355	0	0.032	0.124	0.227	0.135	0.034	0.27	0.378	0.373	0.208	0.073	0.141	0.195	0.791
TCGA.A2.A4S2.01A.12R.A266.07	0	0.079	0.504	0.064	0.03	0.077	0.188	0.241	0.457	0.123	0.451	0.12	0	0	0.114	0.13	0.077	0.232	0.258	0.356	0.162	0.131	0.192	0.238	0.749
TCGA.A2.A4S3.01A.21R.A266.07	0	0.053	0.436	0.116	0.037	0.11	0.208	0.286	0.437	0.094	0.412	0.098	0.037	0	0.22	0.145	0.099	0.192	0.208	0.276	0.169	0.098	0.139	0.264	0.68
TCGA.A7.A0CD.01A.11R.A00Z.07	0	0.059	0.352	0.059	0.043	0.111	0.124	0.106	0.456	0.164	0.108	0.06	0	0.001	0.185	0.105	0.083	0.192	0.224	0.25	0.228	0.098	0.07	0.182	0.607
TCGA.A7.A0CE.01A.11R.A00Z.07	0	0.025	0.381	0.076	0.018	0.139	0.149	0.201	0.374	0.145	0.225	0.033	0.021	0.104	0.163	0.165	0.076	0.216	0.2	0.174	0.223	0.156	0.12	0.211	0.631
TCGA.A7.A0CE.11A.21R.A089.07	0	0.051	0.428	0.05	0	0.084	0.128	0.21	0.512	0.128	0.439	0.058	0	0.115	0.197	0.149	0.055	0.201	0.236	0.371	0.176	0.134	0.196	0.194	0.719
TCGA.A7.A0CG.01A.12R.A056.07	0	0.048	0.446	0.065	0.061	0.065	0.167	0.252	0.446	0.144	0.478	0.182	0	0.048	0.179	0.136	0.105	0.132	0.174	0.319	0.167	0.099	0.166	0.247	0.659
TCGA.A7.A0CH.01A.21R.A00Z.07	0	0.062	0.361	0.025	0.03	0.108	0.117	0.154	0.4	0.176	0.208	0.071	0.056	0.061	0.159	0.134	0.045	0.205	0.254	0.168	0.235	0.13	0.105	0.18	0.604
TCGA.A7.A0CH.11A.32R.A089.07	0	0.04	0.465	0.069	0.014	0.018	0.088	0.18	0.504	0.086	0.471	0.093	0	0.147	0.227	0.127	0.132	0.187	0.225	0.39	0.182	0.164	0.175	0.208	0.741
TCGA.A7.A0CJ.01A.21R.A00Z.07	0	0.051	0.394	0.073	0	0.074	0.157	0.292	0.395	0.086	0.281	0.089	0.073	0.004	0.195	0.19	0.07	0.208	0.296	0.255	0.222	0.082	0.111	0.152	0.685
TCGA.A7.A0D9.01A.31R.A056.07	0	0.105	0.301	0	0.045	0.077	0.106	0.13	0.547	0.17	0.227	0.066	0	0.064	0.203	0.139	0.083	0.239	0.176	0.209	0.243	0.006	0.127	0.152	0.624
TCGA.A7.A0D9.11A.53R.A089.07	0	0.027	0.451	0.06	0.018	0.047	0.122	0.158	0.378	0.087	0.402	0.123	0.004	0.138	0.198	0.156	0.067	0.249	0.246	0.287	0.24	0.117	0.156	0.133	0.699
TCGA.A7.A0DA.01A.31R.A115.07	0	0.004	0.354	0.097	0.057	0.142	0.15	0.112	0.555	0.136	0.129	0	0.016	0.094	0.144	0.101	0.111	0.236	0.268	0.304	0.25	0.029	0.118	0.129	0.691
TCGA.A7.A0DB.01A.11R.A00Z.07	0	0.082	0.403	0.029	0.06	0.013	0.006	0.132	0.525	0.184	0.175	0.063	0	0.054	0.215	0.229	0.074	0.267	0.353	0.197	0.22	0.069	0.123	0.202	0.758
TCGA.A7.A0DB.11A.33R.A089.07	0	0.037	0.479	0.07	0	0	0.037	0.213	0.371	0.089	0.37	0.073	0	0.165	0.197	0.255	0.055	0.327	0.349	0.311	0.219	0.112	0.136	0.105	0.8
TCGA.A7.A0DC.01A.11R.A00Z.07	0	0.06	0.007	0	0	0.051	0.054	0.031	0.142	0.18	0.177	0.024	0	0.03	0.19	0.092	0.158	0.196	0.011	0.133	0.311	0.044	0.102	0.121	0.512
TCGA.A7.A0DC.11A.41R.A089.07	0	0.067	0.355	0.007	0	0.044	0.081	0.131	0.403	0.155	0.368	0.095	0	0.166	0.277	0.115	0.09	0.236	0.168	0.228	0.24	0.041	0.157	0.119	0.617
TCGA.A7.A13D.01A.13R.A12P.07	0	0.096	0.283	0.075	0.02	0.001	0	0.003	0.27	0.188	0.091	0.047	0	0.106	0.125	0.155	0.105	0.207	0.226	0.186	0.275	0.054	0.078	0.129	0.621
TCGA.A7.A13E.01A.11R.A12P.07	0	0.03	0.391	0.014	0.095	0.081	0.105	0.172	0.347	0.148	0.168	0.018	0.05	0.048	0.138	0.177	0.132	0.294	0.265	0.054	0.26	0.077	0.114	0.179	0.672
TCGA.A7.A13E.11A.61R.A12P.07	0	0	0.433	0.072	0.007	0.081	0.133	0.189	0.444	0.114	0.381	0.102	0	0.147	0.238	0.143	0.079	0.217	0.261	0.359	0.221	0.065	0.152	0.149	0.721
TCGA.A7.A13F.01A.11R.A12P.07	0	0.061	0.371	0.067	0.1	0.029	0.01	0.155	0.341	0.14	0.154	0.061	0	0.025	0.195	0.231	0.113	0.256	0.313	0.128	0.254	0.034	0.094	0.117	0.686
TCGA.A7.A13F.11A.42R.A12P.07	0	0.016	0.501	0.066	0.001	0.07	0.082	0.189	0.492	0.14	0.402	0.099	0	0.117	0.196	0.097	0.087	0.172	0.16	0.373	0.207	0.13	0.157	0.178	0.652
TCGA.A7.A13G.01A.11R.A13Q.07	0.017	0.113	0.149	0.053	0	0.089	0.076	0.068	0.174	0.17	0.024	0.033	0	0.095	0.213	0.146	0.081	0.228	0.203	0.117	0.282	0.025	0.128	0.119	0.594
TCGA.A7.A13G.11A.51R.A13Q.07	0	0.027	0.404	0.053	0	0.087	0.116	0.137	0.363	0.128	0.279	0.078	0.012	0.162	0.189	0.117	0.069	0.253	0.178	0.283	0.256	0.089	0.099	0.123	0.628
TCGA.A7.A13H.01A.11R.A22K.07	0	0.042	0.464	0.074	0.031	0.062	0.18	0.282	0.455	0.132	0.458	0.101	0.004	0.113	0.177	0.156	0.066	0.225	0.275	0.384	0.158	0.082	0.157	0.234	0.754
TCGA.A7.A26E.01A.11R.A169.07	0	0.069	0.351	0.003	0.001	0.119	0.13	0.148	0.452	0.171	0.234	0.06	0.027	0.012	0.244	0.098	0.066	0.2	0.26	0.243	0.279	0.034	0.148	0.162	0.664
TCGA.A7.A26F.01A.21R.A169.07	0	0.041	0.416	0.062	0.021	0.116	0.257	0.191	0.42	0.151	0.292	0.15	0	0.105	0.183	0.18	0.113	0.276	0.288	0.211	0.212	0.06	0.143	0.135	0.71
TCGA.A7.A26G.01A.21R.A169.07	0	0.044	0.424	0.055	0.098	0.111	0.272	0.247	0.544	0.089	0.384	0.147	0	0.056	0.13	0.16	0.121	0.197	0.223	0.306	0.14	0.065	0.175	0.212	0.699
TCGA.A7.A26H.01A.11R.A169.07	0	0.055	0.413	0.077	0.069	0.092	0.182	0.203	0.521	0.162	0.37	0.124	0.02	0	0.2	0.153	0.074	0.227	0.294	0.317	0.189	0.044	0.137	0.183	0.718
TCGA.A7.A26I.01A.11R.A169.07	0	0.065	0.339	0.038	0.067	0.118	0.22	0.243	0.398	0.105	0.168	0.002	0.033	0.034	0.185	0.181	0.096	0.276	0.345	0.177	0.218	0.016	0.119	0.144	0.709
TCGA.A7.A26J.01A.11R.A169.07	0	0.096	0.356	0.054	0.066	0.05	0.182	0.171	0.437	0.166	0.288	0.091	0.027	0	0.105	0.144	0.07	0.239	0.317	0.056	0.217	0.072	0.157	0.188	0.632
TCGA.A7.A2KD.01A.31R.A21T.07	0	0.068	0.424	0.074	0.055	0.148	0.185	0.243	0.407	0.105	0.336	0.119	0.023	0.111	0.217	0.109	0.083	0.172	0.254	0.224	0.175	0.063	0.153	0.238	0.641
TCGA.A7.A3IY.01A.21R.A21T.07	0	0.069	0.425	0.084	0.062	0.068	0.098	0.199	0.542	0.102	0.219	0	0.048	0.058	0.249	0.159	0.039	0.236	0.381	0.305	0.204	0.069	0.123	0.158	0.731
TCGA.A7.A3IZ.01A.11R.A213.07	0	0.076	0.28	0.002	0.062	0.052	0.086	0.113	0.384	0.155	0.211	0.006	0	0.024	0.24	0.132	0.088	0.208	0.254	0.138	0.255	0.156	0.103	0.206	0.631
TCGA.A7.A3J0.01A.11R.A213.07	0	0.048	0.418	0.111	0.03	0.114	0.151	0.329	0.497	0.095	0.288	0.059	0.07	0.032	0.179	0.059	0.086	0.16	0.17	0.276	0.184	0.093	0.225	0.222	0.629
TCGA.A7.A3J1.01A.11R.A213.07	0	0.047	0.47	0.06	0.044	0.045	0.193	0.226	0.459	0.115	0.511	0.139	0	0.113	0.132	0.071	0.104	0.146	0.203	0.355	0.159	0.159	0.212	0.249	0.683
TCGA.A7.A3RF.01A.11R.A22K.07	0	0.094	0.373	0.079	0.052	0.065	0.005	0.119	0.307	0.157	0.149	0	0.003	0.011	0.182	0.124	0.067	0.219	0.226	0.141	0.247	0.09	0.164	0.121	0.596
TCGA.A7.A425.01A.11R.A24H.07	0	0.068	0.421	0.047	0.019	0.051	0.059	0.19	0.466	0.133	0.423	0.032	0.01	0.132	0.207	0.102	0.059	0.272	0.285	0.37	0.204	0.124	0.161	0.22	0.763
TCGA.A7.A426.01A.22R.A24H.07	0	0.064	0.456	0.053	0	0.019	0.051	0.202	0.485	0.136	0.491	0.094	0	0.146	0.251	0.017	0.07	0.165	0.084	0.402	0.178	0.133	0.208	0.25	0.625
TCGA.A7.A4SA.01A.11R.A266.07	0	0.068	0.456	0.07	0.083	0.037	0.165	0.312	0.448	0.061	0.495	0.138	0	0.065	0.182	0.105	0.099	0.172	0.202	0.368	0.15	0.064	0.211	0.283	0.725
TCGA.A7.A4SB.01A.21R.A266.07	0	0.046	0.371	0.064	0.019	0.022	0	0.155	0.52	0.148	0.325	0.026	0.019	0.113	0.221	0.048	0.113	0.206	0.116	0.226	0.26	0.088	0.127	0.197	0.589
TCGA.A7.A4SC.01A.12R.A266.07	0	0.049	0.448	0.04	0.035	0.075	0.098	0.228	0.39	0.158	0.498	0.113	0.004	0.099	0.184	0.092	0.08	0.195	0.163	0.289	0.209	0.083	0.203	0.216	0.66
TCGA.A7.A4SD.01A.11R.A266.07	0	0.001	0.492	0.137	0.073	0.127	0.237	0.367	0.421	0.118	0.436	0.1	0.051	0.025	0.076	0.112	0.125	0.235	0.228	0.269	0.146	0.033	0.175	0.266	0.709
TCGA.A7.A4SE.01A.11R.A266.07	0	0.053	0.397	0.087	0.039	0.094	0.164	0.203	0.541	0.104	0.342	0.048	0.022	0.067	0.138	0.19	0.079	0.244	0.222	0.31	0.197	0.049	0.178	0.182	0.73
TCGA.A7.A4SF.01A.11R.A266.07	0	0.121	0.427	0.087	0.048	0.053	0.159	0.265	0.315	0.149	0.377	0.127	0.053	0	0.117	0.108	0.139	0.2	0.208	0.225	0.181	0.103	0.132	0.243	0.654
TCGA.A7.A56D.01A.11R.A27Q.07	0	0.052	0.463	0.144	0.071	0.024	0.053	0.259	0.33	0.124	0.174	0	0.05	0.071	0.164	0.177	0.124	0.246	0.352	0.313	0.181	0.13	0.079	0.2	0.762
TCGA.A7.A5ZV.01A.11R.A28M.07	0	0.044	0.337	0.15	0.078	0.003	0	0.14	0.432	0.172	0.135	0.011	0	0.016	0.259	0.236	0.099	0.218	0.338	0.22	0.265	0.029	0.129	0.162	0.759
TCGA.A7.A5ZW.01A.12R.A29R.07	0	0.088	0.448	0.042	0.011	0.125	0.161	0.22	0.502	0.148	0.377	0.068	0.03	0.109	0.145	0.136	0.041	0.182	0.162	0.355	0.163	0.097	0.155	0.258	0.662
TCGA.A7.A5ZX.01A.12R.A29R.07	0	0.105	0.347	0.023	0.007	0.091	0.074	0.11	0.545	0.171	0.195	0.038	0.023	0.097	0.187	0.103	0.056	0.19	0.152	0.236	0.243	0.113	0.162	0.195	0.609
TCGA.A7.A6VV.01A.22R.A33J.07	0	0.037	0.435	0.055	0.052	0.103	0.196	0.274	0.467	0.083	0.349	0.084	0.014	0.097	0.132	0.203	0.126	0.253	0.307	0.268	0.169	0.041	0.15	0.164	0.747
TCGA.A7.A6VW.01A.21R.A33J.07	0	0.001	0.376	0.093	0	0.031	0.044	0.219	0.35	0.089	0.227	0	0.055	0.153	0.21	0.194	0.127	0.267	0.359	0.254	0.234	0.106	0.11	0.16	0.777
TCGA.A7.A6VX.01A.12R.A33J.07	0	0.106	0.367	0.083	0.083	0.109	0.199	0.119	0.378	0.186	0.176	0	0.034	0.065	0.171	0.144	0.075	0.229	0.288	0.198	0.221	0.077	0.102	0.144	0.638
TCGA.A7.A6VY.01A.12R.A33J.07	0	0.023	0.49	0.143	0.055	0.082	0.201	0.363	0.482	0.092	0.363	0.09	0.039	0.071	0.128	0.236	0.101	0.231	0.246	0.319	0.14	0.076	0.125	0.255	0.754
TCGA.A8.A06N.01A.11R.A00Z.07	0	0.071	0.359	0	0.088	0.043	0.062	0.118	0.438	0.237	0.087	0	0	0	0.161	0.133	0.072	0.211	0.251	0.191	0.282	0.12	0.116	0.173	0.651
TCGA.A8.A06O.01A.11R.A00Z.07	0	0.099	0.4	0.03	0.07	0.087	0.156	0.222	0.499	0.107	0.345	0.076	0.002	0.069	0.161	0.158	0.108	0.221	0.284	0.276	0.216	0.077	0.125	0.208	0.727
TCGA.A8.A06P.01A.11R.A00Z.07	0	0.081	0.384	0.004	0.089	0.08	0.125	0.142	0.539	0.17	0.206	0.027	0.053	0.124	0.136	0.136	0.087	0.244	0.291	0.262	0.212	0.067	0.106	0.186	0.694
TCGA.A8.A06Q.01A.11R.A034.07	0	0.021	0.326	0.001	0	0.132	0.079	0.191	0.453	0.087	0.186	0.062	0	0	0.221	0.184	0.14	0.223	0.261	0.165	0.268	0.053	0.057	0.19	0.678
TCGA.A8.A06R.01A.11R.A00Z.07	0	0.093	0.46	0.068	0.088	0.098	0.202	0.24	0.384	0.064	0.281	0.108	0.045	0.057	0.2	0.145	0.11	0.25	0.292	0.25	0.171	0.059	0.149	0.154	0.693
TCGA.A8.A06T.01A.11R.A00Z.07	0	0.055	0.429	0.118	0.048	0.083	0.191	0.313	0.371	0.076	0.392	0.124	0.084	0	0.13	0.127	0.095	0.168	0.188	0.219	0.192	0.11	0.147	0.269	0.64
TCGA.A8.A06U.01A.11R.A00Z.07	0	0.06	0.461	0.081	0.049	0.142	0.2	0.325	0.49	0.1	0.227	0.05	0.057	0.019	0.124	0.177	0.101	0.257	0.239	0.318	0.182	0.093	0.092	0.238	0.731
TCGA.A8.A06X.01A.21R.A00Z.07	0	0.051	0.438	0.127	0.028	0.096	0.199	0.294	0.432	0.108	0.257	0.037	0.072	0	0.204	0.159	0.094	0.204	0.277	0.253	0.206	0.065	0.043	0.241	0.673
TCGA.A8.A06Y.01A.21R.A00Z.07	0	0.084	0.27	0.061	0.02	0.008	0	0.139	0.132	0.215	0.043	0.072	0	0.052	0.21	0.108	0.082	0.194	0.151	0.082	0.276	0.015	0.153	0.11	0.527
TCGA.A8.A06Z.01A.11R.A00Z.07	0	0.138	0.331	0.068	0.115	0.032	0	0.095	0.298	0.186	0.036	0.02	0	0	0.193	0.202	0.09	0.29	0.286	0.185	0.278	0.034	0.094	0.116	0.703
TCGA.A8.A075.01A.11R.A084.07	0	0.001	0.475	0.163	0.058	0.085	0.146	0.332	0.432	0.106	0.357	0.129	0.044	0.032	0.12	0.186	0.116	0.252	0.267	0.283	0.2	0.056	0.121	0.2	0.74
TCGA.A8.A076.01A.21R.A00Z.07	0	0.116	0.365	0.041	0.074	0.112	0.191	0.193	0.476	0.127	0.216	0.068	0.056	0.048	0.116	0.202	0.092	0.26	0.352	0.184	0.203	0.059	0.106	0.16	0.71
TCGA.A8.A079.01A.21R.A00Z.07	0	0.085	0.353	0.033	0.072	0.08	0.121	0.2	0.494	0.102	0.243	0.043	0.031	0	0.216	0.153	0.133	0.244	0.321	0.201	0.227	0.074	0.089	0.226	0.725
TCGA.A8.A07B.01A.11R.A00Z.07	0	0.117	0.377	0.053	0.091	0.052	0.134	0.194	0.289	0.179	0.15	0.038	0.038	0.007	0.184	0.171	0.113	0.238	0.303	0.071	0.199	0.083	0.069	0.132	0.591
TCGA.A8.A07C.01A.11R.A034.07	0	0	0.473	0.117	0.075	0.12	0.221	0.315	0.456	0.002	0.395	0.167	0.012	0	0.182	0.179	0.124	0.241	0.224	0.276	0.184	0.089	0.123	0.237	0.723
TCGA.A8.A07E.01A.11R.A034.07	0	0.055	0.441	0.038	0.043	0.072	0.167	0.206	0.463	0.12	0.401	0.117	0.008	0.11	0.214	0.135	0.095	0.2	0.21	0.314	0.173	0.125	0.15	0.22	0.682
TCGA.A8.A07F.01A.11R.A00Z.07	0	0.045	0.436	0.006	0.073	0.116	0.187	0.188	0.465	0.13	0.331	0.142	0.015	0.036	0.122	0.167	0.082	0.229	0.271	0.228	0.21	0.126	0.136	0.205	0.696
TCGA.A8.A07G.01A.11R.A034.07	0	0.059	0.419	0.053	0.059	0.095	0.128	0.203	0.473	0.144	0.308	0.101	0.01	0.041	0.199	0.13	0.116	0.188	0.244	0.269	0.197	0.111	0.108	0.187	0.656
TCGA.A8.A07I.01A.11R.A00Z.07	0	0.059	0.445	0.049	0.069	0.111	0.231	0.269	0.373	0.164	0.259	0.087	0.025	0.053	0.12	0.17	0.111	0.234	0.336	0.241	0.187	0.029	0.144	0.183	0.732
TCGA.A8.A07J.01A.11R.A00Z.07	0	0.082	0.422	0.069	0.065	0.041	0.145	0.218	0.381	0.114	0.284	0.087	0.002	0.096	0.205	0.222	0.088	0.301	0.376	0.248	0.194	0.104	0.113	0.147	0.769
TCGA.A8.A07L.01A.11R.A00Z.07	0	0.109	0.315	0.032	0.083	0.095	0.119	0.185	0.543	0.094	0.13	0.021	0.03	0	0.267	0.171	0.112	0.259	0.257	0.216	0.252	0	0.065	0.166	0.683
TCGA.A8.A07O.01A.11R.A00Z.07	0	0.006	0.438	0.062	0.031	0.134	0.21	0.2	0.557	0.149	0.26	0.072	0	0.056	0.159	0.204	0.095	0.296	0.257	0.262	0.235	0.056	0.092	0.145	0.723
TCGA.A8.A07P.01A.11R.A00Z.07	0	0.069	0.333	0.017	0.063	0.08	0.112	0.205	0.539	0.143	0.296	0.124	0.007	0.017	0.164	0.188	0.084	0.207	0.31	0.235	0.226	0.064	0.096	0.206	0.707
TCGA.A8.A07R.01A.21R.A034.07	0	0.059	0.357	0.096	0	0.061	0.124	0.232	0.418	0.241	0.036	0	0	0.099	0.153	0.169	0.191	0.205	0.295	0.204	0.261	0	0.003	0.098	0.649
TCGA.A8.A07S.01A.11R.A034.07	0	0.061	0.324	0.09	0.065	0.103	0.092	0.118	0.259	0.157	0.042	0.012	0.026	0.096	0.144	0.152	0.087	0.253	0.332	0.085	0.248	0.13	0.096	0.168	0.648
TCGA.A8.A07U.01A.11R.A034.07	0	0.034	0.536	0.156	0.085	0.057	0.215	0.365	0.48	0.088	0.429	0.11	0	0.039	0.134	0.133	0.18	0.233	0.261	0.388	0.152	0.05	0.142	0.241	0.788
TCGA.A8.A07W.01A.11R.A00Z.07	0	0.088	0.398	0.062	0.06	0.125	0.212	0.2	0.451	0.106	0.248	0.072	0.061	0.007	0.136	0.159	0.103	0.251	0.342	0.214	0.207	0.062	0.102	0.156	0.7
TCGA.A8.A07Z.01A.11R.A00Z.07	0	0.045	0.429	0.077	0.036	0.065	0.134	0.231	0.537	0.088	0.282	0.044	0.056	0	0.155	0.172	0.063	0.183	0.263	0.356	0.203	0.117	0.11	0.236	0.722
TCGA.A8.A081.01A.11R.A00Z.07	0	0.075	0.485	0.133	0.041	0.12	0.225	0.356	0.316	0.083	0.392	0.148	0.032	0	0.103	0.09	0.148	0.147	0.2	0.269	0.174	0.161	0.127	0.269	0.648
TCGA.A8.A082.01A.11R.A00Z.07	0	0.091	0.281	0	0.115	0.055	0.046	0.111	0.367	0.126	0.078	0.036	0	0	0.171	0.145	0.097	0.263	0.372	0.19	0.276	0.011	0.141	0.119	0.73
TCGA.A8.A083.01A.21R.A00Z.07	0	0.074	0.385	0.043	0	0.089	0.055	0.132	0.537	0.191	0.158	0.027	0.038	0.025	0.173	0.117	0.037	0.19	0.198	0.277	0.262	0.082	0.179	0.168	0.65
TCGA.A8.A084.01A.21R.A00Z.07	0	0.037	0.341	0.091	0.005	0.099	0.12	0.11	0.25	0.17	0.058	0.053	0.015	0.078	0.219	0.143	0.085	0.222	0.268	0.128	0.292	0.1	0.087	0.107	0.606
TCGA.A8.A085.01A.11R.A00Z.07	0.038	0.068	0	0	0.137	0.001	0.096	0	0	0.102	0.047	0.066	0	0.06	0	0.158	0.127	0.26	0.249	0.055	0.284	0.028	0.088	0	0.556
TCGA.A8.A086.01A.11R.A00Z.07	0	0.087	0.329	0.062	0.103	0.058	0.111	0.092	0.47	0.136	0.008	0.014	0	0	0.299	0.141	0.118	0.238	0.326	0.217	0.247	0.026	0.07	0.137	0.681
TCGA.A8.A08A.01A.11R.A32Y.07	0	0	0.364	0.08	0	0.088	0.145	0.214	0.455	0.153	0.34	0.087	0.022	0.135	0.134	0.141	0.053	0.208	0.3	0.282	0.215	0.105	0.137	0.173	0.688
TCGA.A8.A08B.01A.11R.A00Z.07	0	0	0.451	0.098	0	0.073	0.148	0.27	0.452	0.14	0.361	0.114	0.048	0	0.143	0.152	0.125	0.156	0.246	0.316	0.198	0.05	0.167	0.213	0.717
TCGA.A8.A08C.01A.11R.A00Z.07	0	0.075	0.398	0.055	0.012	0.135	0.132	0.155	0.396	0.167	0.142	0.082	0.03	0.02	0.135	0.118	0.044	0.195	0.241	0.14	0.243	0.159	0.124	0.183	0.587
TCGA.A8.A08F.01A.11R.A00Z.07	0	0.065	0.471	0.143	0.016	0.086	0.166	0.319	0.416	0.125	0.284	0.075	0.011	0.039	0.152	0.181	0.078	0.241	0.351	0.299	0.204	0.129	0.105	0.181	0.747
TCGA.A8.A08G.01A.11R.A00Z.07	0	0.111	0.396	0.057	0.042	0.093	0.22	0.243	0.472	0.094	0.268	0.046	0.055	0	0.233	0.128	0.072	0.234	0.293	0.292	0.206	0.079	0.105	0.202	0.698
TCGA.A8.A08H.01A.21R.A00Z.07	0	0.045	0.542	0.07	0.046	0.029	0.168	0.228	0.487	0.071	0.379	0.093	0	0.072	0.208	0.211	0.092	0.308	0.422	0.386	0.181	0.086	0.154	0.182	0.882
TCGA.A8.A08I.01A.11R.A00Z.07	0	0.054	0.522	0.157	0.062	0.081	0.23	0.35	0.431	0.076	0.415	0.096	0.018	0	0.088	0.182	0.105	0.172	0.256	0.389	0.159	0.128	0.156	0.258	0.764
TCGA.A8.A08J.01A.11R.A00Z.07	0	0.094	0.399	0.078	0.044	0.112	0.193	0.232	0.487	0.146	0.125	0.036	0.057	0	0.139	0.17	0.104	0.266	0.348	0.218	0.216	0.043	0.087	0.191	0.729
TCGA.A8.A08L.01A.11R.A00Z.07	0	0.088	0.49	0.133	0.036	0.082	0.209	0.338	0.359	0.091	0.412	0.149	0.005	0	0.163	0.144	0.123	0.143	0.21	0.277	0.195	0.086	0.154	0.236	0.675
TCGA.A8.A08O.01A.21R.A056.07	0	0.059	0.35	0	0.077	0.076	0.156	0.151	0.441	0.139	0.223	0.069	0	0.094	0.212	0.091	0.077	0.248	0.202	0.228	0.219	0.05	0.121	0.185	0.625
TCGA.A8.A08P.01A.11R.A00Z.07	0	0.01	0.48	0.118	0.05	0.081	0.189	0.36	0.348	0.107	0.387	0.146	0.04	0.022	0.167	0.171	0.09	0.252	0.325	0.292	0.19	0.115	0.13	0.253	0.776
TCGA.A8.A08R.01A.11R.A034.07	0	0.001	0.486	0.127	0.054	0.096	0.189	0.348	0.513	0.078	0.322	0.086	0.04	0.104	0.124	0.146	0.124	0.224	0.263	0.357	0.219	0.063	0.178	0.149	0.757
TCGA.A8.A08S.01A.11R.A034.07	0	0.098	0.34	0.088	0.02	0.091	0.183	0.213	0.332	0.218	0.14	0.027	0.05	0.102	0.126	0.171	0.097	0.22	0.277	0.207	0.226	0.089	0.105	0.192	0.681
TCGA.A8.A08T.01A.21R.A00Z.07	0	0.057	0.362	0.042	0.052	0.108	0.164	0.157	0.416	0.187	0.278	0.063	0.032	0.039	0.273	0.13	0.094	0.217	0.243	0.186	0.22	0.076	0.084	0.225	0.637
TCGA.A8.A08X.01A.21R.A00Z.07	0	0.039	0.472	0.089	0.115	0.075	0.196	0.341	0.311	0.083	0.382	0.094	0.05	0.081	0.158	0.156	0.164	0.195	0.262	0.213	0.186	0.055	0.142	0.224	0.703
TCGA.A8.A08Z.01A.21R.A00Z.07	0	0.057	0.403	0.054	0.07	0.097	0.2	0.196	0.441	0.13	0.354	0.102	0.04	0.007	0.171	0.185	0.081	0.291	0.369	0.212	0.205	0.035	0.141	0.163	0.751
TCGA.A8.A090.01A.11R.A00Z.07	0	0.041	0.42	0.053	0.031	0.11	0.145	0.206	0.553	0.157	0.303	0.088	0.037	0	0.121	0.18	0.08	0.268	0.369	0.299	0.201	0.062	0.13	0.2	0.787
TCGA.A8.A091.01A.11R.A00Z.07	0	0.085	0.391	0.051	0.039	0.067	0.137	0.144	0.434	0.199	0.32	0.098	0	0.041	0.116	0.092	0.149	0.177	0.225	0.25	0.24	0.156	0.096	0.231	0.666
TCGA.A8.A092.01A.11R.A00Z.07	0	0.07	0.356	0.062	0.024	0.124	0.192	0.215	0.516	0.173	0.179	0.041	0.009	0	0.139	0.199	0.103	0.259	0.333	0.211	0.228	0.05	0.072	0.195	0.729
TCGA.A8.A093.01A.11R.A00Z.07	0	0.071	0.303	0	0.04	0.055	0	0.05	0.416	0.188	0.09	0.081	0	0.011	0.171	0.172	0.097	0.277	0.271	0.189	0.274	0.063	0.077	0.189	0.705
TCGA.A8.A094.01A.11R.A00Z.07	0	0	0.496	0.161	0.047	0.124	0.158	0.361	0.378	0.055	0.326	0.124	0.042	0.097	0.151	0.196	0.112	0.222	0.268	0.251	0.175	0.136	0.124	0.203	0.706
TCGA.A8.A095.01A.11R.A00Z.07	0	0.11	0.387	0.059	0.042	0.089	0.162	0.158	0.404	0.133	0.318	0.118	0.027	0.052	0.194	0.142	0.078	0.237	0.207	0.221	0.187	0.116	0.138	0.235	0.658
TCGA.A8.A096.01A.11R.A00Z.07	0	0.024	0.497	0.104	0.041	0.107	0.234	0.334	0.34	0.115	0.369	0.106	0.043	0.05	0.156	0.138	0.058	0.22	0.311	0.303	0.169	0.081	0.14	0.205	0.703
TCGA.A8.A097.01A.11R.A034.07	0	0.076	0.413	0.047	0.051	0.083	0.177	0.186	0.365	0.14	0.251	0.078	0.053	0.052	0.281	0.143	0.08	0.222	0.302	0.198	0.195	0.064	0.157	0.175	0.67
TCGA.A8.A099.01A.11R.A00Z.07	0	0.039	0.362	0.039	0.038	0.14	0.189	0.242	0.399	0.182	0.304	0.091	0.048	0	0.182	0.139	0.097	0.201	0.233	0.218	0.217	0.028	0.142	0.19	0.655
TCGA.A8.A09A.01A.11R.A00Z.07	0	0.053	0.421	0.038	0.043	0.093	0.143	0.256	0.495	0.156	0.347	0.128	0	0.058	0.251	0.138	0.073	0.192	0.211	0.314	0.195	0.078	0.134	0.246	0.685
TCGA.A8.A09B.01A.11R.A00Z.07	0	0.077	0.402	0.046	0.035	0.073	0.05	0.173	0.528	0.163	0.264	0.049	0.023	0.039	0.169	0.086	0.061	0.221	0.246	0.299	0.252	0.094	0.114	0.202	0.675
TCGA.A8.A09C.01A.11R.A00Z.07	0	0.102	0.334	0.046	0.057	0.087	0.13	0.124	0.522	0.222	0.211	0.058	0.052	0	0.148	0.166	0.071	0.197	0.219	0.188	0.224	0.068	0.134	0.181	0.628
TCGA.A8.A09D.01A.11R.A00Z.07	0	0.092	0.426	0.045	0.044	0.065	0.189	0.208	0.463	0.078	0.319	0.1	0	0.1	0.184	0.192	0.069	0.253	0.35	0.226	0.226	0.08	0.106	0.161	0.721
TCGA.A8.A09E.01A.11R.A00Z.07	0	0.058	0.353	0.036	0.04	0.115	0.093	0.137	0.495	0.192	0.229	0.077	0.031	0	0.096	0.157	0.1	0.216	0.27	0.199	0.247	0.061	0.102	0.185	0.673
TCGA.A8.A09G.01A.21R.A00Z.07	0	0.021	0.459	0.129	0.078	0.111	0.206	0.346	0.329	0.1	0.407	0.153	0.03	0	0.185	0.12	0.153	0.146	0.202	0.253	0.165	0.106	0.148	0.249	0.653
TCGA.A8.A09I.01A.22R.A034.07	0	0.057	0.459	0.168	0.015	0.09	0.188	0.376	0.353	0.088	0.216	0.083	0.083	0.048	0.198	0.177	0.071	0.219	0.317	0.245	0.228	0.062	0.075	0.144	0.672
TCGA.A8.A09K.01A.11R.A00Z.07	0	0.058	0.481	0.11	0.062	0.093	0.189	0.384	0.443	0.065	0.441	0.115	0.055	0	0.078	0.101	0.122	0.161	0.176	0.35	0.186	0.126	0.139	0.283	0.692
TCGA.A8.A09M.01A.11R.A00Z.07	0	0.046	0.473	0.122	0.053	0.053	0.195	0.343	0.441	0.066	0.417	0.108	0.031	0	0.156	0.144	0.12	0.203	0.28	0.326	0.203	0.119	0.12	0.228	0.74
TCGA.A8.A09N.01A.11R.A00Z.07	0	0.122	0.413	0.063	0.053	0.079	0.144	0.254	0.387	0.163	0.279	0.089	0.067	0	0.178	0.119	0.088	0.164	0.197	0.211	0.209	0.076	0.081	0.27	0.61
TCGA.A8.A09Q.01A.11R.A00Z.07	0	0.024	0.429	0.11	0.066	0.06	0.175	0.299	0.487	0.103	0.408	0.131	0.019	0.057	0.168	0.151	0.114	0.205	0.3	0.269	0.152	0.121	0.152	0.227	0.715
TCGA.A8.A09R.01A.11R.A00Z.07	0	0.047	0.432	0.127	0.022	0.134	0.217	0.371	0.458	0.084	0.296	0.067	0.081	0	0.11	0.122	0.078	0.26	0.295	0.301	0.19	0.052	0.143	0.205	0.727
TCGA.A8.A09T.01A.11R.A00Z.07	0	0.111	0.374	0.087	0.123	0.052	0.059	0.069	0.333	0.151	0	0.023	0	0	0.211	0.15	0.077	0.264	0.341	0.099	0.264	0.058	0.032	0.181	0.642
TCGA.A8.A09V.01A.11R.A034.07	0.003	0.098	0.235	0	0.059	0.038	0.016	0.121	0.405	0.189	0.167	0.088	0	0.052	0.164	0.048	0.115	0.219	0.193	0.212	0.257	0.091	0.129	0.142	0.599
TCGA.A8.A09W.01A.11R.A00Z.07	0	0.094	0.4	0.029	0.067	0.086	0.103	0.217	0.42	0.123	0.252	0.128	0.012	0.026	0.241	0.153	0.093	0.231	0.302	0.173	0.234	0.066	0.102	0.218	0.686
TCGA.A8.A09X.01A.11R.A00Z.07	0	0.008	0.469	0.101	0.081	0.094	0.233	0.347	0.355	0.035	0.445	0.154	0.033	0	0.119	0.146	0.151	0.184	0.313	0.239	0.151	0.121	0.137	0.265	0.722
TCGA.A8.A09Z.01A.11R.A00Z.07	0	0.038	0.498	0.14	0.018	0.127	0.188	0.301	0.311	0.11	0.485	0.107	0	0	0.112	0.188	0.101	0.21	0.266	0.303	0.169	0.14	0.039	0.277	0.708
TCGA.A8.A0A1.01A.11R.A00Z.07	0	0.061	0.443	0.082	0.044	0.109	0.22	0.302	0.315	0.119	0.379	0.125	0.032	0.09	0.175	0.166	0.059	0.252	0.305	0.257	0.164	0.103	0.124	0.215	0.702
TCGA.A8.A0A2.01A.11R.A034.07	0	0.065	0.454	0.053	0.053	0.099	0.145	0.24	0.456	0.161	0.388	0.098	0.036	0	0.109	0.091	0.113	0.173	0.24	0.284	0.192	0.129	0.141	0.209	0.658
TCGA.A8.A0A4.01A.11R.A00Z.07	0	0.077	0.427	0.024	0.034	0.04	0.059	0.229	0.499	0.138	0.288	0.041	0.025	0.166	0.203	0.103	0.081	0.18	0.178	0.387	0.209	0.074	0.155	0.196	0.678
TCGA.A8.A0A6.01A.12R.A056.07	0	0.009	0.49	0.116	0.058	0.088	0.173	0.324	0.462	0.109	0.466	0.152	0.014	0.002	0.214	0.15	0.098	0.146	0.215	0.352	0.119	0.108	0.175	0.254	0.688
TCGA.A8.A0A7.01A.11R.A00Z.07	0	0.017	0.537	0.156	0.083	0.072	0.174	0.338	0.462	0.013	0.485	0.14	0.011	0.007	0.154	0.106	0.137	0.141	0.267	0.415	0.141	0.12	0.136	0.324	0.759
TCGA.A8.A0A9.01A.11R.A00Z.07	0	0.076	0.404	0.038	0.052	0.107	0.157	0.197	0.497	0.127	0.337	0.097	0.035	0	0.137	0.161	0.051	0.257	0.307	0.251	0.21	0.098	0.107	0.213	0.709
TCGA.A8.A0AB.01A.11R.A034.07	0	0.093	0.306	0.021	0.073	0.11	0.063	0.077	0.425	0.173	0.138	0.072	0	0	0.167	0.145	0.077	0.254	0.219	0.162	0.292	0.02	0.105	0.146	0.639
TCGA.A8.A0AD.01A.11R.A056.07	0	0.126	0.322	0.051	0.085	0.039	0.092	0.127	0.489	0.145	0.138	0.06	0	0	0.185	0.138	0.056	0.275	0.353	0.134	0.24	0.026	0.148	0.099	0.658
TCGA.AC.A23C.01A.12R.A169.07	0	0.071	0.445	0.077	0.058	0.042	0.167	0.292	0.404	0.146	0.331	0.146	0.058	0.066	0.161	0.111	0.082	0.178	0.239	0.266	0.193	0.076	0.156	0.203	0.65
TCGA.AC.A23E.01A.11R.A157.07	0	0.077	0.349	0.041	0.093	0.087	0.093	0.121	0.483	0.17	0.111	0.063	0.009	0.065	0.154	0.16	0.058	0.285	0.355	0.162	0.242	0.038	0.085	0.141	0.678
TCGA.AC.A23G.01A.11R.A213.07	0	0.065	0.418	0.07	0.03	0.066	0.177	0.165	0.508	0.142	0.42	0.041	0	0.076	0.154	0.183	0.037	0.237	0.274	0.354	0.163	0.116	0.14	0.211	0.729
TCGA.AC.A23H.01A.11R.A157.07	0	0.104	0.312	0.077	0.026	0.08	0.122	0.162	0.365	0.174	0.111	0.065	0.01	0	0.189	0.166	0.087	0.22	0.272	0.101	0.273	0.067	0.063	0.132	0.6
TCGA.AC.A23H.11A.12R.A157.07	0	0.058	0.481	0.036	0	0.04	0.078	0.19	0.561	0.162	0.333	0.089	0.007	0.046	0.202	0.128	0.105	0.192	0.161	0.424	0.205	0.104	0.148	0.186	0.706
TCGA.AC.A2B8.01A.11R.A17B.07	0	0.063	0.439	0.04	0.047	0.072	0.19	0.21	0.416	0.14	0.428	0.127	0	0.077	0.233	0.117	0.067	0.219	0.276	0.262	0.179	0.098	0.155	0.186	0.666
TCGA.AC.A2BK.01A.11R.A21T.07	0	0.044	0.347	0.038	0.07	0.136	0.165	0.19	0.559	0.077	0.108	0	0.016	0.055	0.291	0.135	0.093	0.237	0.16	0.252	0.231	0.075	0	0.201	0.596
TCGA.AC.A2BM.01A.11R.A21T.07	0	0.103	0.434	0	0.071	0.101	0.201	0.229	0.527	0.074	0.483	0.155	0.014	0	0.157	0.095	0.059	0.168	0.233	0.266	0.174	0.067	0.19	0.275	0.665
TCGA.AC.A2FB.01A.11R.A17B.07	0	0.028	0.502	0.056	0.084	0.066	0.21	0.251	0.435	0.134	0.565	0.141	0	0.029	0.164	0.093	0.128	0.073	0.167	0.382	0.123	0.159	0.204	0.278	0.66
TCGA.AC.A2FB.11A.13R.A17B.07	0	0.008	0.467	0.042	0	0.032	0.096	0.186	0.542	0.142	0.466	0.102	0	0.131	0.283	0.124	0.099	0.184	0.216	0.372	0.182	0.099	0.162	0.216	0.709
TCGA.AC.A2FE.01A.11R.A19W.07	0	0.035	0.503	0.102	0.056	0.068	0.183	0.32	0.467	0.084	0.53	0.152	0	0	0.155	0.132	0.062	0.163	0.246	0.368	0.142	0.118	0.205	0.264	0.721
TCGA.AC.A2FF.01A.11R.A17B.07	0	0.073	0.437	0.049	0.06	0.076	0.183	0.215	0.46	0.113	0.461	0.152	0	0.123	0.191	0.119	0.108	0.168	0.166	0.341	0.139	0.1	0.189	0.245	0.672
TCGA.AC.A2FF.11A.13R.A17B.07	0	0.033	0.419	0.079	0.035	0.057	0.115	0.188	0.516	0.11	0.415	0.102	0	0.134	0.243	0.154	0.089	0.17	0.225	0.349	0.175	0.125	0.208	0.203	0.716
TCGA.AC.A2FG.01A.11R.A17B.07	0	0.058	0.38	0.032	0	0.026	0.039	0.164	0.511	0.169	0.38	0.114	0	0.157	0.233	0.108	0.059	0.177	0.156	0.333	0.202	0.145	0.185	0.183	0.639
TCGA.AC.A2FK.01A.12R.A180.07	0	0.019	0.423	0.056	0.024	0.061	0.127	0.167	0.516	0.157	0.453	0.121	0.007	0.107	0.203	0.09	0.075	0.144	0.123	0.354	0.182	0.113	0.202	0.227	0.637
TCGA.AC.A2FM.01A.11R.A19W.07	0	0.088	0.372	0	0.032	0.125	0.139	0.17	0.503	0.111	0.307	0.043	0.044	0.023	0.261	0.088	0.074	0.197	0.155	0.238	0.257	0.076	0.11	0.222	0.611
TCGA.AC.A2FM.11B.32R.A19W.07	0	0.062	0.462	0.077	0.006	0.059	0.042	0.213	0.533	0.129	0.455	0.029	0.019	0.085	0.205	0.08	0.051	0.147	0.223	0.442	0.203	0.118	0.171	0.23	0.705
TCGA.AC.A2FO.01A.11R.A180.07	0	0.035	0.445	0.065	0.06	0.068	0.16	0.22	0.498	0.143	0.544	0.166	0	0.013	0.201	0.094	0.126	0.15	0.17	0.35	0.134	0.12	0.2	0.248	0.671
TCGA.AC.A2QH.01A.11R.A18M.07	0	0.092	0.452	0.121	0.094	0.022	0.1	0.237	0.31	0.059	0.135	0	0	0.061	0.197	0.192	0.069	0.346	0.321	0.068	0.247	0.079	0.06	0.158	0.666
TCGA.AC.A2QI.01A.12R.A19W.07	0	0.053	0.439	0.034	0.022	0.08	0.165	0.216	0.406	0.16	0.423	0.132	0.039	0.077	0.175	0.103	0.096	0.166	0.24	0.264	0.184	0.089	0.164	0.239	0.663
TCGA.AC.A2QJ.01A.12R.A19W.07	0	0.055	0.522	0.118	0.045	0.013	0.073	0.217	0.417	0.02	0.389	0	0.019	0.088	0.245	0.213	0.096	0.313	0.42	0.393	0.165	0.104	0.165	0.21	0.9
TCGA.AC.A3BB.01A.21R.A19W.07	0	0.005	0.479	0.086	0.024	0.04	0.137	0.219	0.44	0.125	0.553	0.147	0	0.115	0.207	0.125	0.101	0.173	0.209	0.368	0.12	0.125	0.191	0.292	0.72
TCGA.AC.A3EH.01A.22R.A22K.07	0	0.083	0.396	0.021	0	0.084	0.074	0.211	0.427	0.222	0.237	0.04	0.034	0.087	0.125	0.147	0.042	0.263	0.231	0.218	0.227	0.125	0.144	0.193	0.667
TCGA.AC.A3HN.01A.11R.A213.07	0	0.063	0.479	0.05	0.051	0.053	0.166	0.251	0.464	0.144	0.441	0.097	0.016	0.082	0.169	0.092	0.097	0.229	0.247	0.335	0.151	0.122	0.179	0.22	0.706
TCGA.AC.A3OD.01A.11R.A21T.07	0	0.06	0.466	0.083	0.059	0.052	0.18	0.264	0.476	0.084	0.464	0.14	0	0.051	0.205	0.179	0.083	0.189	0.27	0.386	0.127	0.096	0.183	0.259	0.764
TCGA.AC.A3QP.01A.11R.A22U.07	0	0.058	0.443	0.108	0.021	0.019	0.034	0.23	0.514	0.099	0.381	0.023	0.048	0.094	0.126	0.131	0.095	0.215	0.314	0.318	0.195	0.124	0.135	0.237	0.748
TCGA.AC.A3QQ.01A.11R.A22K.07	0	0.067	0.453	0.034	0.01	0.015	0.028	0.23	0.535	0.104	0.431	0.004	0.048	0.076	0.203	0.111	0.156	0.201	0.296	0.35	0.178	0.101	0.121	0.304	0.783
TCGA.AC.A3TM.01A.11R.A22K.07	0	0.04	0.461	0.05	0	0.029	0.048	0.249	0.5	0.094	0.505	0.04	0.029	0.082	0.178	0.119	0.103	0.178	0.246	0.327	0.16	0.164	0.156	0.281	0.716
TCGA.AC.A3TN.01A.11R.A22K.07	0	0.097	0.343	0	0	0.076	0.022	0.193	0.46	0.145	0.341	0.022	0.058	0.156	0.146	0.083	0.048	0.213	0.155	0.27	0.237	0.155	0.149	0.248	0.639
TCGA.AC.A3W5.01A.11R.A22K.07	0	0.067	0.473	0.086	0.037	0.079	0.177	0.277	0.408	0.105	0.471	0.1	0.028	0.074	0.159	0.126	0.089	0.231	0.284	0.315	0.163	0.114	0.166	0.252	0.741
TCGA.AC.A3W6.01A.12R.A22K.07	0	0.069	0.487	0.056	0.033	0.039	0.146	0.267	0.415	0.085	0.484	0.111	0.011	0.124	0.178	0.11	0.077	0.174	0.215	0.365	0.137	0.135	0.188	0.272	0.701
TCGA.AC.A3W7.01A.11R.A22K.07	0	0.059	0.41	0.036	0.03	0.081	0.07	0.173	0.504	0.181	0.398	0.077	0.034	0.132	0.177	0.071	0.06	0.173	0.146	0.32	0.208	0.116	0.168	0.218	0.621
TCGA.AC.A3YI.01A.21R.A239.07	0	0.057	0.435	0.068	0.024	0.09	0.099	0.21	0.48	0.172	0.358	0.037	0.008	0.135	0.163	0.085	0.06	0.217	0.258	0.336	0.203	0.121	0.17	0.181	0.688
TCGA.AC.A3YJ.01A.11R.A22U.07	0	0.055	0.383	0.066	0	0.077	0.061	0.238	0.434	0.098	0.289	0	0.063	0.051	0.236	0.162	0.045	0.222	0.325	0.299	0.233	0.106	0.182	0.195	0.758
TCGA.AC.A4ZE.01A.11R.A41B.07	0	0.065	0.403	0.019	0.03	0.054	0.114	0.233	0.394	0.107	0.454	0.124	0.012	0.125	0.283	0.043	0.049	0.164	0.157	0.246	0.209	0.118	0.158	0.224	0.57
TCGA.AC.A5EH.01A.11R.A28M.07	0	0.1	0.426	0.076	0.049	0.081	0.168	0.209	0.392	0.12	0.388	0	0.052	0.036	0.174	0.138	0.061	0.238	0.318	0.226	0.193	0.114	0.084	0.221	0.673
TCGA.AC.A5XS.01A.11R.A29R.07	0	0	0.5	0.065	0.027	0.021	0.041	0.263	0.442	0.102	0.535	0.127	0.042	0.043	0.174	0.132	0.125	0.14	0.275	0.324	0.177	0.131	0.173	0.282	0.742
TCGA.AC.A5XU.01A.11R.A28M.07	0	0.103	0.367	0.019	0	0.053	0.236	0.219	0.475	0.118	0.24	0.019	0.027	0.055	0.151	0.126	0.102	0.194	0.193	0.242	0.217	0.107	0.112	0.235	0.647
TCGA.AC.A62V.01A.11R.A31O.07	0	0.1	0.407	0.077	0.081	0.001	0	0.14	0.482	0.105	0.149	0	0	0.098	0.145	0.192	0.086	0.269	0.318	0.22	0.234	0.098	0.07	0.179	0.715
TCGA.AC.A62X.01A.11R.A29R.07	0	0.016	0.327	0.104	0	0.147	0.094	0.093	0.367	0.115	0.056	0.017	0	0.017	0.229	0.133	0.152	0.178	0.133	0.178	0.325	0.012	0.031	0.153	0.584
TCGA.AC.A62Y.01A.11R.A29R.07	0	0.091	0.429	0.068	0.005	0.046	0.093	0.232	0.529	0.145	0.378	0	0.047	0.053	0.193	0.164	0.034	0.2	0.338	0.295	0.182	0.093	0.16	0.195	0.715
TCGA.AC.A6IV.01A.12R.A33J.07	0	0.054	0.453	0.049	0.026	0.027	0.179	0.216	0.484	0.096	0.481	0.117	0	0.132	0.229	0.106	0.061	0.207	0.285	0.354	0.155	0.132	0.183	0.243	0.726
TCGA.AC.A6IW.01A.12R.A33J.07	0	0	0.464	0.11	0.015	0.075	0.173	0.368	0.494	0.079	0.455	0.044	0.021	0.109	0.155	0.203	0.122	0.214	0.341	0.312	0.18	0.101	0.163	0.275	0.825
TCGA.AC.A6IX.01A.12R.A32P.07	0	0.069	0.411	0.062	0.031	0.062	0.143	0.23	0.432	0.144	0.431	0.102	0.003	0.109	0.259	0.109	0.089	0.187	0.222	0.295	0.179	0.075	0.158	0.211	0.661
TCGA.AC.A6IX.06A.11R.A32P.07	0	0.053	0.438	0.077	0.046	0.061	0.157	0.268	0.475	0.145	0.492	0.162	0.007	0.037	0.212	0.065	0.211	0.066	0.092	0.384	0.154	0.072	0.185	0.283	0.657
TCGA.AC.A6NO.01A.12R.A33J.07	0	0.064	0.341	0.022	0.005	0.065	0.098	0.158	0.462	0.166	0.336	0.081	0.032	0.146	0.145	0.088	0.092	0.176	0.106	0.211	0.225	0.158	0.18	0.216	0.59
TCGA.AC.A7VB.01A.11R.A352.07	0	0.119	0.247	0.008	0.071	0.019	0.073	0.116	0.385	0.142	0.105	0.024	0.017	0.102	0.167	0.103	0.11	0.217	0.193	0.161	0.279	0.083	0.089	0.149	0.592
TCGA.AC.A7VC.01A.11R.A352.07	0	0.139	0.369	0.128	0.047	0.012	0.07	0.16	0.23	0.056	0.178	0	0	0.179	0.254	0.191	0.107	0.327	0.239	0.144	0.189	0.129	0.148	0.084	0.651
TCGA.AC.A8OP.01A.11R.A36F.07	0	0.066	0.392	0.033	0.04	0.068	0.094	0.185	0.485	0.112	0.474	0.102	0.016	0.151	0.213	0.082	0.097	0.17	0.142	0.291	0.2	0.133	0.192	0.198	0.625
TCGA.AC.A8OQ.01A.11R.A41B.07	0	0.066	0.456	0.109	0.122	0.066	0.205	0.318	0.428	0.016	0.464	0.118	0.005	0.045	0.127	0.097	0.19	0.215	0.215	0.288	0.127	0.087	0.202	0.26	0.727
TCGA.AC.A8OR.01A.21R.A41B.07	0	0.094	0.371	0.038	0.135	0	0	0.033	0.318	0.132	0.134	0.026	0	0	0.148	0.156	0.069	0.252	0.352	0.135	0.261	0.072	0.139	0.135	0.683
TCGA.AC.A8OS.01A.12R.A41B.07	0	0.061	0.434	0.047	0.038	0.058	0.153	0.211	0.449	0.135	0.455	0.121	0	0.171	0.182	0.067	0.084	0.169	0.157	0.328	0.156	0.142	0.202	0.224	0.633
TCGA.AN.A03X.01A.21R.A00Z.07	0	0.056	0.375	0.108	0	0.078	0.097	0.165	0.461	0.148	0.187	0.045	0.027	0.075	0.127	0.137	0.063	0.236	0.336	0.321	0.227	0.023	0.098	0.106	0.695
TCGA.AN.A03Y.01A.21R.A00Z.07	0	0.075	0.441	0.059	0.054	0.083	0.156	0.278	0.404	0.115	0.42	0.127	0.032	0.015	0.13	0.09	0.125	0.185	0.247	0.254	0.214	0.068	0.154	0.256	0.695
TCGA.AN.A041.01A.11R.A034.07	0	0.082	0.35	0.002	0.034	0.081	0.105	0.193	0.371	0.134	0.232	0.077	0.042	0.042	0.284	0.146	0.082	0.238	0.242	0.174	0.234	0.04	0.145	0.146	0.641
TCGA.AN.A046.01A.21R.A034.07	0	0.077	0.496	0.089	0.049	0.072	0.189	0.307	0.362	0.089	0.496	0.154	0.032	0	0.1	0.15	0.081	0.186	0.255	0.268	0.171	0.125	0.155	0.27	0.7
TCGA.AN.A049.01A.21R.A00Z.07	0	0.075	0.418	0.054	0.062	0.024	0.059	0.203	0.544	0.124	0.39	0.083	0	0.055	0.212	0.177	0.078	0.26	0.298	0.172	0.182	0.083	0.147	0.21	0.694
TCGA.AN.A04A.01A.21R.A034.07	0	0.061	0.375	0.05	0.001	0.071	0.077	0.199	0.553	0.149	0.302	0.1	0.004	0.024	0.28	0.165	0.054	0.208	0.263	0.239	0.186	0.056	0.107	0.2	0.647
TCGA.AN.A04C.01A.21R.A034.07	0	0.025	0.401	0.06	0.041	0.065	0.123	0.206	0.382	0.115	0.385	0.128	0.009	0.103	0.207	0.156	0.094	0.157	0.212	0.158	0.222	0.131	0.143	0.202	0.613
TCGA.AN.A04D.01A.21R.A034.07	0	0.08	0.332	0.006	0.058	0.083	0.091	0.099	0.561	0.152	0.111	0	0	0.021	0.238	0.122	0.115	0.245	0.149	0.215	0.27	0.084	0.066	0.168	0.615
TCGA.AN.A0AJ.01A.11R.A00Z.07	0	0.081	0.481	0.126	0.038	0.103	0.222	0.367	0.352	0.121	0.385	0.148	0.031	0	0.116	0.227	0.104	0.191	0.264	0.252	0.165	0.094	0.101	0.279	0.721
TCGA.AN.A0AK.01A.21R.A00Z.07	0	0.034	0.419	0.148	0.039	0.12	0.166	0.294	0.391	0.059	0.299	0.119	0.045	0	0.172	0.189	0.099	0.242	0.283	0.24	0.218	0.059	0.019	0.227	0.692
TCGA.AN.A0AL.01A.11R.A00Z.07	0	0.002	0.44	0.059	0.051	0.064	0.175	0.225	0.522	0.076	0.462	0.131	0	0.042	0.201	0.128	0.211	0.218	0.219	0.332	0.142	0.097	0.154	0.215	0.737
TCGA.AN.A0AM.01A.11R.A034.07	0	0.029	0.491	0.139	0	0.089	0.181	0.381	0.484	0.095	0.326	0.052	0.084	0	0.221	0.123	0.077	0.225	0.256	0.312	0.176	0.057	0.118	0.209	0.681
TCGA.AN.A0AR.01A.11R.A00Z.07	0	0	0.36	0.014	0.091	0.055	0.071	0.151	0.58	0.044	0.168	0	0.051	0.056	0.182	0.211	0.111	0.26	0.237	0.164	0.252	0.084	0.112	0.275	0.739
TCGA.AN.A0AS.01A.11R.A00Z.07	0	0.055	0.405	0.055	0.098	0.121	0.153	0.15	0.267	0.184	0.094	0	0.039	0.025	0.157	0.206	0.081	0.306	0.381	0.178	0.227	0.072	0.057	0.111	0.705
TCGA.AN.A0AT.01A.11R.A034.07	0	0.03	0.436	0.113	0.039	0.088	0.146	0.365	0.55	0.056	0.359	0.087	0.078	0.022	0.129	0.191	0.102	0.223	0.187	0.264	0.177	0.091	0.139	0.26	0.702
TCGA.AN.A0FD.01A.11R.A034.07	0	0.085	0.444	0.096	0	0.069	0.165	0.252	0.522	0.101	0.273	0.038	0.072	0	0.21	0.127	0.067	0.202	0.242	0.308	0.2	0.091	0.048	0.213	0.642
TCGA.AN.A0FF.01A.11R.A034.07	0	0.042	0.425	0.067	0.029	0.092	0.097	0.263	0.462	0.123	0.418	0.137	0.056	0.029	0.166	0.117	0.074	0.206	0.285	0.287	0.183	0.074	0.144	0.215	0.689
TCGA.AN.A0FJ.01A.11R.A00Z.07	0	0.018	0.435	0	0.032	0.077	0.178	0.194	0.615	0.112	0.33	0.063	0.027	0.036	0.216	0.162	0.094	0.252	0.154	0.289	0.194	0.087	0.101	0.289	0.7
TCGA.AN.A0FK.01A.11R.A034.07	0	0.088	0.377	0.052	0.05	0.035	0	0.154	0.442	0.148	0.116	0.043	0.029	0.02	0.262	0.118	0.104	0.222	0.243	0.097	0.208	0.119	0.088	0.243	0.603
TCGA.AN.A0FL.01A.11R.A034.07	0	0.046	0.431	0.069	0.072	0.036	0.033	0.136	0.409	0.062	0.152	0.055	0	0.083	0.201	0.11	0.109	0.182	0.197	0.2	0.242	0.131	0.047	0.163	0.57
TCGA.AN.A0FN.01A.11R.A034.07	0	0.059	0.464	0.095	0.061	0.093	0.164	0.297	0.474	0.088	0.545	0.145	0.019	0	0.19	0.105	0.119	0.167	0.205	0.33	0.094	0.109	0.194	0.294	0.687
TCGA.AN.A0FS.01A.11R.A034.07	0	0.108	0.324	0.087	0	0.032	0.013	0.136	0.415	0.182	0.274	0.04	0.002	0.205	0.149	0.142	0.062	0.196	0.189	0.201	0.21	0.106	0.12	0.156	0.582
TCGA.AN.A0FT.01A.11R.A034.07	0	0.067	0.466	0.063	0.045	0.021	0.022	0.204	0.4	0.135	0.377	0.048	0.054	0.038	0.161	0.168	0.058	0.221	0.291	0.266	0.219	0.126	0.154	0.177	0.708
TCGA.AN.A0FV.01A.11R.A00Z.07	0.006	0.106	0.117	0.078	0.114	0.063	0.152	0.122	0.297	0.165	0.017	0.041	0	0	0.065	0.158	0.136	0.271	0.325	0.143	0.241	0	0.095	0.034	0.639
TCGA.AN.A0FW.01A.11R.A034.07	0	0.083	0.427	0.035	0.006	0.053	0.121	0.211	0.495	0.144	0.307	0.128	0.013	0.091	0.169	0.134	0.096	0.177	0.19	0.318	0.214	0.13	0.08	0.224	0.653
TCGA.AN.A0FX.01A.11R.A034.07	0	0.074	0.386	0.05	0.026	0.066	0.099	0.164	0.561	0.074	0.329	0.075	0.034	0.117	0.189	0.107	0.11	0.202	0.17	0.349	0.21	0.054	0.185	0.167	0.683
TCGA.AN.A0FY.01A.11R.A034.07	0	0.07	0.354	0.02	0.038	0.098	0.209	0.19	0.563	0.1	0.295	0.068	0.051	0	0.146	0.158	0.096	0.233	0.244	0.239	0.207	0.078	0.146	0.183	0.686
TCGA.AN.A0FZ.01A.11R.A034.07	0.004	0.111	0.295	0	0.068	0.02	0	0.095	0.289	0.172	0.141	0.057	0	0.086	0.219	0.111	0.109	0.259	0.193	0.055	0.293	0.075	0.104	0.161	0.585
TCGA.AN.A0G0.01A.11R.A034.07	0	0	0.413	0.113	0.019	0.139	0.146	0.296	0.386	0.095	0.195	0.064	0.027	0.066	0.164	0.189	0.068	0.304	0.255	0.239	0.26	0.097	0.047	0.127	0.678
TCGA.AN.A0XL.01A.11R.A10J.07	0	0.076	0.418	0.075	0	0.014	0.038	0.158	0.412	0.145	0.308	0.053	0.012	0.184	0.193	0.124	0.056	0.191	0.192	0.302	0.203	0.168	0.129	0.155	0.616
TCGA.AN.A0XN.01A.21R.A109.07	0	0.046	0.413	0.069	0.085	0.093	0.174	0.153	0.393	0.12	0.349	0.092	0.045	0.006	0.18	0.166	0.075	0.265	0.377	0.16	0.209	0.076	0.124	0.153	0.696
TCGA.AN.A0XO.01A.11R.A109.07	0	0.111	0.291	0	0.094	0.018	0	0.106	0.436	0.217	0.116	0.017	0	0.048	0.2	0.154	0.087	0.246	0.168	0.182	0.274	0.033	0.091	0.158	0.62
TCGA.AN.A0XP.01A.11R.A109.07	0	0.064	0.318	0.073	0.009	0.119	0.1	0.099	0.297	0.207	0.021	0.036	0.036	0.115	0.213	0.134	0.081	0.268	0.279	0.211	0.236	0.097	0.111	0.118	0.656
TCGA.AN.A0XR.01A.11R.A109.07	0	0.143	0.265	0.073	0.035	0.056	0.098	0.157	0.214	0.159	0.099	0.031	0.01	0.135	0.15	0.173	0.045	0.195	0.246	0.074	0.247	0.06	0.112	0.117	0.551
TCGA.AN.A0XS.01A.22R.A109.07	0	0.037	0.447	0.069	0.058	0.081	0.174	0.234	0.397	0.093	0.448	0.125	0	0.091	0.235	0.092	0.095	0.183	0.212	0.275	0.17	0.135	0.155	0.291	0.671
TCGA.AN.A0XT.01A.11R.A109.07	0	0.048	0.322	0.024	0	0.082	0.059	0.163	0.493	0.103	0.35	0.068	0.046	0.055	0.242	0.067	0.128	0.189	0.089	0.27	0.23	0.11	0.158	0.187	0.6
TCGA.AN.A0XU.01A.11R.A109.07	0	0	0.503	0.184	0	0.07	0.16	0.411	0.435	0.088	0.316	0.05	0.058	0.028	0.15	0.178	0.102	0.219	0.198	0.374	0.177	0.06	0.116	0.194	0.71
TCGA.AN.A0XV.01A.11R.A109.07	0	0.071	0.419	0.054	0.048	0.066	0.135	0.199	0.506	0.12	0.468	0.161	0.042	0.024	0.177	0.123	0.083	0.178	0.122	0.291	0.144	0.101	0.191	0.232	0.622
TCGA.AN.A0XW.01A.11R.A109.07	0	0.045	0.489	0.139	0.03	0.081	0.234	0.354	0.451	0.065	0.426	0.113	0.041	0	0.213	0.121	0.086	0.159	0.26	0.379	0.143	0.098	0.157	0.23	0.7
TCGA.AO.A03L.01A.41R.A056.07	0	0.09	0.419	0.052	0.036	0.059	0.12	0.222	0.546	0.08	0.403	0.138	0	0.064	0.215	0.108	0.102	0.178	0.237	0.314	0.173	0.081	0.11	0.259	0.675
TCGA.AO.A03M.01B.11R.A10J.07	0	0.004	0.481	0.139	0.053	0.086	0.213	0.365	0.441	0.047	0.439	0.169	0	0	0.126	0.114	0.121	0.168	0.237	0.321	0.17	0.139	0.112	0.277	0.692
TCGA.AO.A03N.01B.11R.A10J.07	0	0.123	0.403	0.102	0.056	0	0	0.117	0.437	0.227	0.058	0.035	0	0	0.198	0.112	0.141	0.264	0.191	0.069	0.206	0.129	0.065	0.195	0.566
TCGA.AO.A03O.01A.11R.A00Z.07	0	0.072	0.428	0.102	0.029	0.168	0.203	0.336	0.418	0.102	0.409	0.11	0.035	0	0.117	0.156	0.126	0.219	0.249	0.238	0.193	0.064	0.101	0.273	0.708
TCGA.AO.A03P.01A.11R.A00Z.07	0	0.08	0.342	0.056	0.068	0.066	0.136	0.206	0.444	0.09	0.24	0.06	0.072	0	0.206	0.139	0.09	0.195	0.235	0.139	0.204	0.078	0.124	0.221	0.614
TCGA.AO.A03R.01A.21R.A034.07	0	0.096	0.47	0.072	0.021	0.046	0.117	0.235	0.504	0.044	0.551	0.127	0.008	0.012	0.199	0.107	0.107	0.137	0.167	0.381	0.129	0.161	0.168	0.294	0.679
TCGA.AO.A03T.01A.21R.A034.07	0	0.098	0.434	0.073	0.001	0.044	0.047	0.207	0.535	0.093	0.459	0.097	0.011	0.042	0.305	0.111	0.068	0.106	0.118	0.298	0.184	0.123	0.174	0.249	0.596
TCGA.AO.A03U.01B.21R.A10J.07	0	0	0.545	0.057	0.009	0.079	0.136	0.223	0.536	0.162	0.359	0.017	0.007	0.089	0.198	0.15	0.071	0.271	0.35	0.446	0.162	0.123	0.114	0.189	0.799
TCGA.AO.A03V.01A.11R.A115.07	0	0.079	0.349	0.031	0.014	0.047	0.082	0.179	0.517	0.129	0.373	0.105	0.045	0.077	0.236	0.091	0.089	0.152	0.133	0.225	0.21	0.063	0.172	0.22	0.588
TCGA.AO.A0J2.01A.11R.A034.07	0	0	0.488	0.18	0	0.082	0.146	0.325	0.455	0.105	0.405	0.098	0.07	0.012	0.095	0.153	0.06	0.193	0.198	0.348	0.18	0.142	0.098	0.257	0.678
TCGA.AO.A0J3.01A.11R.A034.07	0	0.106	0.376	0	0.031	0.039	0.085	0.174	0.49	0.101	0.161	0.002	0.056	0	0.324	0.113	0.077	0.204	0.191	0.263	0.245	0.141	0.079	0.241	0.644
TCGA.AO.A0J4.01A.11R.A034.07	0	0.006	0.467	0.087	0.064	0.064	0.213	0.326	0.534	0.062	0.475	0.14	0.01	0.063	0.131	0.093	0.181	0.174	0.153	0.341	0.16	0.055	0.206	0.257	0.712
TCGA.AO.A0J5.01A.11R.A034.07	0	0.07	0.391	0.04	0.066	0.08	0.103	0.157	0.394	0.142	0.245	0.058	0.04	0.169	0.132	0.135	0.071	0.228	0.256	0.221	0.232	0.101	0.082	0.15	0.627
TCGA.AO.A0J6.01A.11R.A034.07	0	0	0.546	0.178	0	0.077	0.183	0.373	0.572	0.035	0.357	0.039	0.037	0.049	0.127	0.135	0.104	0.202	0.221	0.397	0.185	0.105	0.072	0.245	0.711
TCGA.AO.A0J7.01A.11R.A034.07	0	0.09	0.334	0.028	0.054	0.083	0.081	0.171	0.523	0.155	0.14	0.026	0.046	0	0.088	0.156	0.092	0.251	0.247	0.141	0.231	0.078	0.083	0.202	0.639
TCGA.AO.A0J8.01A.21R.A034.07	0	0.069	0.413	0.068	0.03	0.078	0.142	0.225	0.355	0.178	0.348	0.137	0.043	0.081	0.17	0.143	0.075	0.205	0.287	0.218	0.174	0.118	0.126	0.23	0.665
TCGA.AO.A0J9.01A.11R.A034.07	0	0.057	0.499	0.062	0.006	0.044	0.073	0.213	0.51	0.095	0.461	0.083	0	0.129	0.232	0.19	0.051	0.222	0.296	0.403	0.135	0.133	0.146	0.315	0.802
TCGA.AO.A0JA.01A.11R.A056.07	0	0.021	0.429	0.039	0.047	0.086	0.204	0.236	0.426	0.093	0.344	0.126	0.006	0.072	0.257	0.128	0.069	0.191	0.272	0.207	0.224	0.054	0.123	0.184	0.638
TCGA.AO.A0JB.01A.11R.A32Y.07	0	0.018	0.381	0.092	0.028	0.03	0.052	0.221	0.527	0.09	0.432	0.036	0.04	0.108	0.234	0.139	0.069	0.153	0.201	0.315	0.196	0.117	0.182	0.252	0.687
TCGA.AO.A0JC.01A.11R.A056.07	0	0.04	0.512	0.161	0.093	0.098	0.255	0.318	0.424	0	0.535	0.141	0	0	0.119	0.119	0.337	0	0.018	0.404	0	0.107	0.256	0.369	0.685
TCGA.AO.A0JD.01A.11R.A056.07	0	0.102	0.422	0.078	0.023	0.099	0.175	0.343	0.458	0.137	0.292	0.108	0.027	0.003	0.162	0.197	0.098	0.188	0.231	0.271	0.208	0.07	0.074	0.21	0.673
TCGA.AO.A0JE.01A.11R.A056.07	0	0.056	0.465	0.143	0.079	0.16	0.224	0.345	0.418	0.053	0.395	0.107	0.043	0.046	0.132	0.126	0.081	0.181	0.269	0.298	0.141	0.089	0.123	0.273	0.679
TCGA.AO.A0JF.01A.11R.A056.07	0	0.068	0.424	0.029	0.047	0.043	0.12	0.182	0.403	0.139	0.415	0.143	0.003	0.111	0.202	0.166	0.067	0.21	0.254	0.273	0.196	0.132	0.149	0.22	0.7
TCGA.AO.A0JG.01A.31R.A084.07	0	0.056	0.456	0.082	0.038	0.042	0.172	0.295	0.471	0.072	0.517	0.174	0.034	0	0.202	0.092	0.084	0.115	0.106	0.37	0.138	0.118	0.192	0.28	0.627
TCGA.AO.A0JI.01A.21R.A056.07	0	0.06	0.366	0.007	0.073	0.059	0.014	0.217	0.439	0.158	0.402	0.133	0.013	0.021	0.251	0.009	0.127	0.166	0.05	0.117	0.244	0.087	0.193	0.237	0.521
TCGA.AO.A0JJ.01A.11R.A056.07	0	0.069	0.444	0.097	0.058	0.06	0.13	0.266	0.511	0.107	0.488	0.176	0	0	0.194	0.114	0.096	0.15	0.218	0.366	0.146	0.088	0.161	0.268	0.693
TCGA.AO.A0JL.01A.11R.A056.07	0	0.075	0.379	0.082	0.024	0.016	0.047	0.155	0.602	0.089	0.277	0	0.025	0.073	0.25	0.119	0.1	0.219	0.143	0.282	0.245	0.12	0.178	0.16	0.659
TCGA.AO.A0JM.01A.21R.A056.07	0	0.022	0.391	0.061	0.011	0.099	0.218	0.222	0.315	0.141	0.314	0.094	0.049	0.166	0.137	0.184	0.053	0.244	0.272	0.117	0.158	0.103	0.13	0.182	0.61
TCGA.AO.A124.01A.11R.A10J.07	0	0.012	0.387	0.055	0.012	0.121	0.183	0.218	0.54	0.16	0.185	0.06	0.065	0.106	0.134	0.104	0.118	0.227	0.165	0.241	0.218	0.071	0.117	0.195	0.631
TCGA.AO.A125.01A.11R.A10J.07	0	0.094	0.103	0.016	0.031	0.039	0	0.04	0.265	0.146	0.141	0.034	0	0.084	0.063	0.04	0.085	0.234	0.146	0.263	0.306	0.121	0.124	0.045	0.567
TCGA.AO.A126.01A.11R.A10J.07	0	0.081	0.426	0.072	0.023	0.071	0.089	0.222	0.485	0.134	0.431	0.011	0.026	0.066	0.19	0.102	0.041	0.199	0.23	0.283	0.171	0.145	0.138	0.222	0.632
TCGA.AO.A128.01A.11R.A10J.07	0	0	0.558	0.206	0.04	0.054	0.212	0.34	0.434	0.019	0.506	0.128	0.008	0.008	0.127	0.127	0.144	0.148	0.313	0.39	0.149	0.147	0.154	0.282	0.778
TCGA.AO.A129.01A.21R.A10J.07	0	0	0.499	0.131	0.018	0.059	0.173	0.341	0.545	0.03	0.455	0.095	0.032	0.094	0.187	0.104	0.163	0.212	0.18	0.39	0.129	0.092	0.157	0.257	0.725
TCGA.AO.A12A.01A.21R.A115.07	0	0.076	0.425	0.029	0.024	0.089	0.176	0.174	0.538	0.144	0.414	0.126	0.024	0.018	0.175	0.116	0.085	0.169	0.187	0.307	0.169	0.09	0.185	0.246	0.667
TCGA.AO.A12B.01A.11R.A10J.07	0	0.056	0.292	0	0	0.054	0	0.168	0.561	0.175	0.271	0.1	0.047	0	0.185	0.08	0.064	0.189	0.221	0.133	0.238	0.107	0.185	0.197	0.596
TCGA.AO.A12C.01A.11R.A10J.07	0	0.084	0.344	0.006	0.072	0.026	0.097	0.175	0.47	0.165	0.132	0.041	0.006	0.091	0.257	0.128	0.087	0.251	0.258	0.241	0.236	0.014	0.103	0.108	0.643
TCGA.AO.A12D.01A.11R.A115.07	0	0.009	0.469	0.113	0.08	0.085	0.223	0.334	0.39	0.101	0.417	0.148	0.05	0.008	0.178	0.125	0.101	0.188	0.231	0.289	0.173	0.084	0.17	0.234	0.688
TCGA.AO.A12E.01A.11R.A10J.07	0	0.077	0.349	0.042	0.061	0.055	0.054	0.147	0.454	0.166	0.292	0.067	0.005	0.102	0.216	0.146	0.082	0.244	0.321	0.155	0.235	0.076	0.123	0.198	0.685
TCGA.AO.A12F.01A.11R.A115.07	0	0.068	0.348	0.023	0.07	0.078	0.085	0.15	0.392	0.115	0.229	0.041	0	0.067	0.264	0.178	0.085	0.283	0.219	0.093	0.254	0.054	0.116	0.182	0.643
TCGA.AO.A12G.01A.11R.A10J.07	0	0.039	0.379	0.047	0.042	0.081	0.107	0.164	0.388	0.149	0.381	0.103	0.004	0.125	0.22	0.112	0.102	0.174	0.22	0.181	0.198	0.122	0.129	0.214	0.606
TCGA.AO.A12H.01A.11R.A115.07	0	0.049	0.359	0.047	0.092	0.025	0	0.107	0.523	0.192	0.154	0	0.007	0.024	0.128	0.128	0.069	0.225	0.307	0.204	0.256	0.094	0.126	0.136	0.662
TCGA.AO.A1KO.01A.31R.A13Q.07	0	0.039	0.439	0.004	0	0.085	0.118	0.168	0.53	0.196	0.387	0.112	0	0.119	0.227	0.089	0.071	0.138	0.073	0.309	0.224	0.064	0.166	0.171	0.566
TCGA.AO.A1KP.01A.11R.A13Q.07	0	0.116	0.165	0.055	0	0.092	0.058	0.1	0.484	0.176	0.232	0.057	0	0	0.243	0.069	0.071	0.174	0.084	0.189	0.254	0.048	0.182	0.159	0.538
TCGA.AO.A1KQ.01A.11R.A13Q.07	0	0.078	0.488	0.101	0.004	0.048	0.159	0.308	0.424	0.054	0.481	0.114	0.036	0	0.242	0.124	0.097	0.184	0.221	0.325	0.14	0.136	0.149	0.313	0.708
TCGA.AO.A1KR.01A.12R.A144.07	0	0	0.476	0.163	0	0.095	0.112	0.312	0.538	0.037	0.442	0	0.027	0.048	0.193	0.104	0.113	0.16	0.054	0.398	0.174	0.152	0.115	0.322	0.656
TCGA.AO.A1KS.01A.11R.A13Q.07	0	0.088	0.346	0.002	0.061	0.113	0.206	0.195	0.445	0.15	0.337	0.155	0	0.016	0.231	0.178	0.073	0.213	0.23	0.125	0.212	0.086	0.115	0.193	0.61
TCGA.AO.A1KT.01A.11R.A13Q.07	0	0.099	0.34	0.09	0.02	0.081	0.18	0.173	0.469	0.162	0.174	0	0.05	0.032	0.202	0.133	0.095	0.21	0.318	0.192	0.213	0.121	0.117	0.16	0.655
TCGA.AQ.A04H.01B.11R.A10J.07	0	0.096	0.374	0.036	0.057	0.103	0.191	0.148	0.453	0.14	0.265	0.089	0.048	0	0.185	0.125	0.093	0.242	0.201	0.179	0.203	0.085	0.128	0.186	0.619
TCGA.AQ.A04J.01A.02R.A034.07	0	0.048	0.447	0.038	0.066	0.037	0.212	0.217	0.545	0.112	0.489	0.152	0	0.052	0.216	0.09	0.211	0.133	0.149	0.324	0.117	0.089	0.201	0.253	0.673
TCGA.AQ.A04L.01B.21R.A10J.07	0	0.102	0.283	0.109	0.098	0.078	0.117	0.104	0.412	0.143	0.162	0	0.048	0.026	0.121	0.147	0.081	0.251	0.305	0.011	0.246	0.083	0.088	0.157	0.586
TCGA.AQ.A0Y5.01A.11R.A14M.07	0	0.081	0.345	0.074	0.087	0.135	0.129	0.124	0.294	0.199	0.142	0.037	0	0.03	0.188	0.201	0.093	0.296	0.307	0.102	0.25	0.02	0.086	0.098	0.653
TCGA.AQ.A1H2.01A.11R.A13Q.07	0	0.091	0.391	0.098	0.03	0.128	0.099	0.257	0.499	0.101	0.153	0	0.065	0	0.122	0.143	0.058	0.202	0.33	0.242	0.261	0.034	0.112	0.167	0.691
TCGA.AQ.A1H3.01A.31R.A13Q.07	0	0.065	0.41	0.046	0.046	0.071	0.161	0.202	0.478	0.177	0.483	0.176	0	0.03	0.165	0.164	0.092	0.162	0.185	0.28	0.173	0.071	0.17	0.226	0.662
TCGA.AQ.A54N.01A.11R.A266.07	0	0	0.396	0.047	0.045	0.098	0.105	0.129	0.624	0.083	0.162	0	0.038	0	0.228	0.119	0.144	0.277	0.276	0.224	0.272	0.049	0.093	0.243	0.751
TCGA.AQ.A54O.01A.11R.A266.07	0	0.115	0.384	0.059	0.029	0.047	0.083	0.161	0.548	0.089	0.357	0	0.055	0.054	0.224	0.141	0.091	0.196	0.25	0.27	0.189	0.081	0.113	0.276	0.696
TCGA.AQ.A7U7.01A.22R.A352.07	0	0.039	0.485	0.112	0.098	0.066	0.242	0.328	0.44	0.054	0.514	0.147	0.009	0	0.129	0.081	0.143	0.128	0.21	0.344	0.108	0.101	0.221	0.292	0.695
TCGA.AR.A0TP.01A.11R.A084.07	0.015	0.132	0.257	0.005	0.111	0.08	0.096	0.048	0.326	0.074	0.095	0	0	0.096	0.186	0.193	0.105	0.242	0.208	0.193	0.301	0	0.08	0.091	0.644
TCGA.AR.A0TQ.01A.11R.A084.07	0	0.079	0.458	0.055	0.061	0.081	0.193	0.259	0.458	0.059	0.508	0.165	0	0	0.149	0.138	0.104	0.201	0.233	0.289	0.154	0.131	0.14	0.276	0.699
TCGA.AR.A0TR.01A.11R.A084.07	0	0.015	0.341	0.022	0.037	0.133	0.15	0.196	0.511	0.156	0.36	0.136	0.059	0	0.143	0.061	0.155	0.102	0.1	0.263	0.233	0.086	0.21	0.257	0.629
TCGA.AR.A0TS.01A.11R.A115.07	0	0.056	0.426	0.078	0.074	0.066	0.228	0.254	0.539	0.068	0.458	0.152	0	0.038	0.142	0.076	0.247	0.157	0.155	0.362	0.117	0.06	0.253	0.279	0.75
TCGA.AR.A0TT.01A.31R.A084.07	0	0.035	0.475	0.136	0.133	0.11	0.219	0.336	0.346	0.015	0.443	0.156	0.031	0.019	0.141	0.102	0.157	0.193	0.27	0.296	0.152	0.085	0.173	0.296	0.747
TCGA.AR.A0TU.01A.31R.A109.07	0	0	0.493	0.152	0.013	0.132	0.183	0.403	0.517	0	0.366	0.036	0.065	0	0.154	0.276	0.087	0.214	0.249	0.303	0.173	0.153	0.079	0.266	0.75
TCGA.AR.A0TV.01A.21R.A084.07	0	0.045	0.452	0.16	0.038	0.07	0.166	0.307	0.474	0.061	0.426	0.13	0.03	0.002	0.149	0.18	0.051	0.206	0.245	0.335	0.188	0.081	0.168	0.249	0.739
TCGA.AR.A0TW.01A.11R.A084.07	0	0.016	0.492	0.152	0.059	0.118	0.138	0.37	0.339	0.089	0.414	0.13	0.028	0	0.155	0.139	0.097	0.202	0.242	0.243	0.172	0.151	0.057	0.254	0.641
TCGA.AR.A0TX.01A.11R.A084.07	0	0.056	0.507	0.141	0.081	0.09	0.211	0.327	0.385	0.093	0.421	0.137	0	0.018	0.124	0.174	0.128	0.242	0.212	0.305	0.19	0.093	0.148	0.256	0.754
TCGA.AR.A0TY.01A.12R.A115.07	0	0.095	0.295	0.031	0.082	0.035	0.052	0.199	0.324	0.074	0.36	0.144	0.037	0	0.28	0.109	0.215	0.208	0.195	0.02	0.196	0.074	0.123	0.188	0.571
TCGA.AR.A0TZ.01A.12R.A084.07	0	0.097	0.322	0.012	0.068	0.104	0.121	0.134	0.524	0.184	0.26	0.033	0.001	0	0.135	0.152	0.067	0.23	0.259	0.183	0.245	0.09	0.058	0.204	0.636
TCGA.AR.A0U0.01A.11R.A109.07	0	0	0.542	0.151	0.042	0.056	0.202	0.382	0.379	0.054	0.419	0.125	0.063	0.064	0.14	0.168	0.106	0.178	0.254	0.352	0.173	0.12	0.118	0.253	0.729
TCGA.AR.A0U1.01A.11R.A115.07	0	0.082	0.426	0.105	0.025	0.062	0.148	0.32	0.462	0.122	0.397	0.089	0.051	0.087	0.13	0.098	0.115	0.185	0.17	0.359	0.137	0.104	0.209	0.21	0.676
TCGA.AR.A0U2.01A.11R.A109.07	0	0.061	0.453	0.093	0.036	0.116	0.222	0.325	0.374	0.051	0.328	0.14	0.051	0	0.251	0.109	0.097	0.206	0.178	0.238	0.178	0.084	0.141	0.225	0.625
TCGA.AR.A0U3.01A.11R.A109.07	0	0.088	0.367	0.044	0.066	0.111	0.186	0.265	0.379	0.156	0.267	0.107	0.057	0.047	0.129	0.163	0.077	0.19	0.189	0.17	0.209	0.098	0.148	0.212	0.619
TCGA.AR.A0U4.01A.11R.A109.07	0	0.023	0.468	0.121	0.043	0.1	0.24	0.273	0.574	0.039	0.292	0.013	0.008	0.072	0.128	0.236	0.116	0.29	0.363	0.331	0.232	0.078	0.092	0.117	0.81
TCGA.AR.A1AH.01A.11R.A12D.07	0	0.071	0.198	0.033	0	0.084	0.123	0.221	0.34	0.069	0.231	0.065	0.054	0.006	0.187	0.139	0.108	0.265	0.186	0	0.246	0.072	0.127	0.222	0.589
TCGA.AR.A1AI.01A.11R.A12P.07	0	0	0.517	0.165	0.101	0.099	0.216	0.363	0.553	0.013	0.407	0.14	0.011	0.012	0.112	0.19	0.142	0.198	0.245	0.361	0.171	0.061	0.12	0.24	0.76
TCGA.AR.A1AJ.01A.21R.A12P.07	0	0.019	0.511	0.134	0.088	0.061	0.245	0.337	0.406	0.096	0.465	0.126	0	0.038	0.13	0.219	0.163	0.183	0.291	0.335	0.135	0.089	0.169	0.235	0.788
TCGA.AR.A1AK.01A.21R.A12P.07	0	0.056	0.47	0.104	0.052	0.05	0.168	0.307	0.474	0.111	0.492	0.089	0.008	0.003	0.176	0.111	0.078	0.169	0.291	0.329	0.152	0.127	0.186	0.248	0.713
TCGA.AR.A1AL.01A.21R.A12P.07	0	0.042	0.393	0.051	0.035	0.078	0.106	0.189	0.467	0.177	0.452	0.158	0.008	0.068	0.189	0.115	0.084	0.166	0.163	0.287	0.177	0.102	0.192	0.221	0.64
TCGA.AR.A1AM.01A.41R.A22K.07	0	0.065	0.445	0.039	0.028	0.054	0.127	0.226	0.519	0.128	0.456	0.112	0.024	0.107	0.159	0.109	0.077	0.206	0.19	0.337	0.195	0.087	0.19	0.233	0.7
TCGA.AR.A1AN.01A.11R.A12P.07	0	0.056	0.389	0.055	0.045	0.055	0.037	0.149	0.385	0.174	0.336	0.124	0	0.103	0.24	0.157	0.092	0.253	0.251	0.129	0.203	0.119	0.141	0.208	0.654
TCGA.AR.A1AO.01A.11R.A12P.07	0	0.019	0.499	0.121	0.04	0.033	0.17	0.298	0.419	0.058	0.493	0.132	0.003	0.063	0.201	0.203	0.075	0.219	0.372	0.391	0.164	0.097	0.174	0.219	0.827
TCGA.AR.A1AP.01A.11R.A12P.07	0	0.083	0.386	0.101	0.052	0.089	0.189	0.227	0.417	0.124	0.361	0.103	0.058	0.014	0.145	0.173	0.08	0.229	0.301	0.221	0.202	0.042	0.166	0.175	0.705
TCGA.AR.A1AQ.01A.11R.A12P.07	0	0.019	0.505	0.167	0.096	0.096	0.22	0.366	0.412	0.019	0.409	0.136	0.037	0	0.134	0.178	0.158	0.181	0.252	0.324	0.112	0.11	0.141	0.263	0.734
TCGA.AR.A1AR.01A.31R.A137.07	0	0.022	0.477	0.063	0.067	0.09	0.237	0.287	0.394	0.116	0.427	0.142	0.006	0.037	0.189	0.18	0.11	0.232	0.309	0.239	0.188	0.08	0.157	0.227	0.749
TCGA.AR.A1AS.01A.11R.A12P.07	0	0.022	0.114	0.071	0.133	0.055	0.024	0.099	0.076	0.164	0.02	0.09	0	0.103	0.066	0.209	0.092	0.355	0.367	0.038	0.284	0.042	0.06	0.018	0.649
TCGA.AR.A1AT.01A.11R.A12P.07	0	0.043	0.511	0.099	0.057	0.077	0.197	0.3	0.418	0.138	0.454	0.146	0.014	0	0.139	0.14	0.105	0.181	0.241	0.319	0.166	0.121	0.14	0.249	0.703
TCGA.AR.A1AU.01A.11R.A12P.07	0	0.045	0.378	0.054	0.065	0.075	0.102	0.147	0.532	0.137	0.324	0.064	0.023	0.085	0.186	0.108	0.055	0.21	0.219	0.237	0.216	0.084	0.147	0.17	0.621
TCGA.AR.A1AV.01A.21R.A12P.07	0	0.07	0.328	0	0.08	0.031	0.059	0.096	0.42	0.177	0.201	0.061	0.027	0.03	0.148	0.193	0.081	0.3	0.311	0.142	0.243	0.073	0.112	0.137	0.692
TCGA.AR.A1AW.01A.21R.A12P.07	0	0.025	0.531	0.171	0.138	0.07	0.232	0.333	0.411	0.038	0.495	0.151	0	0	0.117	0.105	0.235	0.128	0.198	0.383	0.088	0.096	0.2	0.284	0.738
TCGA.AR.A1AX.01A.11R.A12P.07	0	0.023	0.485	0.111	0.115	0.086	0.222	0.296	0.454	0.083	0.461	0.165	0	0	0.124	0.06	0.176	0.111	0.159	0.368	0.145	0.11	0.21	0.283	0.689
TCGA.AR.A1AY.01A.21R.A12P.07	0	0.04	0.378	0.037	0	0.085	0.091	0.16	0.609	0.095	0.171	0.055	0.013	0.067	0.155	0.197	0.096	0.294	0.236	0.234	0.257	0.048	0.092	0.142	0.705
TCGA.AR.A24H.01A.11R.A169.07	0	0.088	0.422	0.051	0.04	0.087	0.227	0.304	0.509	0.042	0.426	0.085	0.04	0	0.224	0.147	0.098	0.224	0.268	0.246	0.191	0.074	0.124	0.205	0.684
TCGA.AR.A24K.01A.11R.A169.07	0	0.101	0.195	0.002	0	0.1	0.123	0.174	0.315	0.18	0.232	0.064	0	0.014	0.117	0.092	0.072	0.223	0.241	0.096	0.26	0.017	0.086	0.165	0.563
TCGA.AR.A24L.01A.11R.A169.07	0	0.111	0.356	0.037	0.039	0.086	0.131	0.174	0.57	0.123	0.2	0.07	0.029	0.006	0.281	0.136	0.089	0.219	0.23	0.287	0.205	0.033	0.108	0.161	0.654
TCGA.AR.A24M.01A.11R.A169.07	0	0.107	0.313	0	0.031	0.106	0.148	0.107	0.518	0.172	0.081	0.066	0.001	0.092	0.187	0.125	0.079	0.237	0.287	0.199	0.225	0.061	0.1	0.153	0.64
TCGA.AR.A24N.01A.11R.A169.07	0	0.108	0.374	0.059	0.059	0.096	0.178	0.209	0.406	0.176	0.253	0.081	0.036	0	0.183	0.12	0.092	0.193	0.23	0.209	0.202	0.047	0.142	0.166	0.617
TCGA.AR.A24O.01A.11R.A169.07	0	0.05	0.416	0.042	0.038	0.077	0.136	0.211	0.413	0.12	0.475	0.121	0	0.15	0.215	0.1	0.084	0.163	0.209	0.291	0.163	0.136	0.185	0.225	0.646
TCGA.AR.A24P.01A.11R.A169.07	0	0.114	0.358	0.038	0.043	0.112	0.195	0.176	0.478	0.183	0.326	0.126	0.006	0.021	0.131	0.1	0.082	0.225	0.247	0.232	0.197	0.029	0.177	0.163	0.649
TCGA.AR.A24Q.01A.12R.A169.07	0	0.036	0.444	0.063	0.081	0.065	0.196	0.301	0.564	0.032	0.429	0.162	0.013	0.029	0.188	0.134	0.125	0.17	0.184	0.325	0.143	0.096	0.152	0.243	0.673
TCGA.AR.A24R.01A.11R.A169.07	0	0.085	0.422	0.073	0.056	0.073	0.206	0.327	0.422	0.107	0.352	0.141	0.044	0.018	0.176	0.148	0.101	0.195	0.235	0.234	0.18	0.063	0.135	0.239	0.669
TCGA.AR.A24S.01A.11R.A169.07	0	0.036	0.401	0.046	0.077	0.077	0.228	0.209	0.309	0.126	0.333	0.13	0.004	0.117	0.166	0.24	0.114	0.269	0.36	0.12	0.164	0.134	0.153	0.162	0.721
TCGA.AR.A24T.01A.11R.A169.07	0	0.068	0.409	0.046	0.061	0.07	0.074	0.186	0.523	0.156	0.266	0.093	0	0.048	0.178	0.141	0.089	0.208	0.286	0.304	0.201	0.068	0.136	0.19	0.709
TCGA.AR.A24U.01A.11R.A169.07	0	0.032	0.449	0.072	0.095	0.101	0.228	0.281	0.446	0.096	0.486	0.153	0.015	0	0.211	0.155	0.132	0.208	0.276	0.308	0.139	0.082	0.163	0.214	0.727
TCGA.AR.A24V.01A.21R.A169.07	0	0.086	0.397	0.042	0.064	0.079	0.23	0.155	0.507	0.131	0.16	0.009	0.029	0.066	0.271	0.124	0.062	0.216	0.349	0.273	0.205	0.057	0.098	0.151	0.674
TCGA.AR.A24W.01A.11R.A169.07	0	0.047	0.351	0.042	0	0.068	0.036	0.156	0.531	0.152	0.365	0.095	0.007	0.141	0.201	0.076	0.061	0.176	0.11	0.273	0.207	0.13	0.14	0.209	0.571
TCGA.AR.A24X.01A.11R.A169.07	0	0.031	0.376	0.084	0	0.11	0.154	0.268	0.365	0.152	0.442	0.181	0.052	0.005	0.158	0.06	0.119	0.18	0.17	0.16	0.187	0.096	0.116	0.217	0.551
TCGA.AR.A24Z.01A.11R.A169.07	0	0.103	0.361	0.037	0.04	0.088	0.148	0.178	0.351	0.105	0.127	0.065	0.061	0.058	0.221	0.123	0.069	0.285	0.307	0.168	0.264	0.099	0.112	0.189	0.691
TCGA.AR.A250.01A.31R.A169.07	0	0.088	0.395	0.07	0.072	0.092	0.22	0.286	0.419	0.029	0.316	0.117	0.071	0	0.211	0.159	0.076	0.232	0.306	0.168	0.195	0.065	0.13	0.181	0.66
TCGA.AR.A251.01A.12R.A169.07	0	0.051	0.391	0.049	0.038	0.151	0.241	0.194	0.552	0.176	0.307	0.12	0.018	0.04	0.153	0.133	0.121	0.199	0.225	0.34	0.208	0.038	0.148	0.151	0.695
TCGA.AR.A252.01A.11R.A169.07	0	0.034	0.492	0.12	0.105	0.073	0.245	0.327	0.439	0.04	0.464	0.146	0	0	0.266	0.141	0.091	0.125	0.199	0.403	0.103	0.113	0.178	0.291	0.698
TCGA.AR.A254.01A.21R.A169.07	0	0.026	0.465	0.12	0.044	0.108	0.227	0.311	0.447	0.115	0.359	0.13	0.016	0.047	0.143	0.19	0.085	0.241	0.33	0.286	0.207	0.066	0.115	0.17	0.74
TCGA.AR.A255.01A.11R.A169.07	0	0.035	0.441	0.065	0.079	0.102	0.215	0.291	0.456	0.14	0.36	0.119	0.024	0.065	0.124	0.139	0.092	0.204	0.27	0.295	0.175	0.083	0.166	0.192	0.698
TCGA.AR.A256.01A.11R.A169.07	0	0.04	0.375	0.003	0.066	0.108	0.213	0.171	0.595	0.123	0.174	0.029	0.01	0.022	0.141	0.232	0.104	0.268	0.302	0.145	0.229	0.057	0.116	0.179	0.718
TCGA.AR.A2LE.01A.11R.A180.07	0	0.067	0.39	0.026	0.023	0.075	0.114	0.233	0.395	0.139	0.356	0.104	0.062	0.001	0.269	0.135	0.063	0.184	0.168	0.222	0.182	0.121	0.141	0.249	0.613
TCGA.AR.A2LH.01A.31R.A18M.07	0	0.044	0.492	0.062	0.034	0.046	0.165	0.244	0.438	0.109	0.515	0.139	0	0.063	0.193	0.099	0.149	0.112	0.207	0.351	0.148	0.133	0.197	0.269	0.698
TCGA.AR.A2LJ.01A.12R.A19W.07	0	0.056	0.469	0.081	0.023	0.024	0.044	0.274	0.506	0.112	0.51	0.075	0.018	0.035	0.209	0.204	0.084	0.226	0.349	0.377	0.145	0.104	0.18	0.262	0.832
TCGA.AR.A2LK.01A.11R.A180.07	0	0.092	0.338	0.08	0.072	0.085	0.168	0.191	0.453	0.163	0.223	0.048	0.033	0	0.145	0.171	0.111	0.258	0.335	0.207	0.217	0.055	0.101	0.191	0.725
TCGA.AR.A2LL.01A.11R.A180.07	0	0.091	0.338	0.053	0.062	0.069	0.157	0.172	0.502	0.114	0.328	0.084	0.03	0.016	0.121	0.232	0.104	0.272	0.351	0.207	0.206	0.077	0.136	0.194	0.775
TCGA.AR.A2LM.01A.11R.A180.07	0	0.05	0.416	0.001	0.025	0.094	0.132	0.195	0.512	0.164	0.435	0.117	0.014	0.093	0.174	0.095	0.063	0.172	0.19	0.29	0.191	0.097	0.174	0.221	0.636
TCGA.AR.A2LN.01A.21R.A18M.07	0	0.03	0.406	0.038	0.033	0.049	0.131	0.168	0.418	0.154	0.484	0.118	0.017	0.114	0.194	0.064	0.112	0.181	0.171	0.269	0.209	0.158	0.193	0.201	0.638
TCGA.AR.A2LO.01A.31R.A18M.07	0	0.052	0.474	0.074	0.059	0.054	0.198	0.269	0.455	0.071	0.511	0.146	0	0.053	0.168	0.091	0.128	0.136	0.166	0.35	0.144	0.097	0.193	0.264	0.671
TCGA.AR.A2LQ.01A.22R.A18M.07	0	0.042	0.397	0.057	0.055	0.057	0.076	0.176	0.483	0.162	0.364	0.081	0	0.16	0.235	0.126	0.083	0.205	0.211	0.275	0.186	0.075	0.17	0.172	0.65
TCGA.AR.A2LR.01A.12R.A18M.07	0	0.047	0.408	0.026	0.056	0.06	0.08	0.21	0.561	0.07	0.343	0.066	0	0.091	0.257	0.148	0.061	0.269	0.287	0.272	0.232	0.067	0.133	0.163	0.712
TCGA.AR.A5QM.01A.11R.A27Q.07	0	0.097	0.454	0.067	0.068	0.021	0.076	0.221	0.465	0.136	0.459	0.08	0.026	0.1	0.122	0.162	0.082	0.212	0.273	0.329	0.164	0.116	0.168	0.231	0.738
TCGA.AR.A5QN.01A.12R.A28M.07	0	0.064	0.395	0.016	0.035	0.056	0.059	0.22	0.426	0.165	0.436	0.151	0.009	0.106	0.263	0.085	0.075	0.164	0.178	0.22	0.184	0.091	0.171	0.215	0.588
TCGA.AR.A5QP.01A.11R.A28M.07	0	0.055	0.419	0.08	0.032	0.076	0.056	0.236	0.509	0.131	0.461	0.1	0.038	0.076	0.187	0.115	0.093	0.163	0.182	0.31	0.175	0.079	0.174	0.216	0.651
TCGA.AR.A5QQ.01A.11R.A28M.07	0	0	0.533	0.126	0.036	0.074	0.19	0.344	0.451	0.036	0.472	0.1	0.014	0.079	0.186	0.257	0.11	0.189	0.261	0.397	0.121	0.118	0.144	0.279	0.801
TCGA.B6.A0I1.01A.11R.A21T.07	0	0.025	0.228	0.069	0	0.052	0.021	0.197	0.332	0.198	0.154	0	0.019	0.081	0.177	0.106	0.151	0.233	0.169	0.163	0.279	0.042	0.108	0.157	0.623
TCGA.B6.A0I2.01A.11R.A034.07	0	0	0.559	0.172	0.006	0.026	0.153	0.393	0.54	0.087	0.493	0.079	0.032	0.054	0.117	0.1	0.119	0.218	0.205	0.418	0.125	0.103	0.125	0.326	0.745
TCGA.B6.A0I5.01A.11R.A034.07	0	0.05	0.379	0.087	0.001	0.049	0.026	0.19	0.522	0.14	0.401	0.087	0.002	0.112	0.172	0.131	0.088	0.18	0.21	0.28	0.194	0.166	0.152	0.227	0.666
TCGA.B6.A0I6.01A.11R.A034.07	0	0.089	0.354	0.026	0.083	0.054	0.151	0.148	0.481	0.124	0.251	0	0.019	0.076	0.188	0.173	0.112	0.272	0.255	0.167	0.221	0.027	0.127	0.129	0.664
TCGA.B6.A0I8.01A.11R.A034.07	0	0.102	0.354	0.039	0.067	0	0	0.094	0.282	0.256	0.051	0.014	0	0.054	0.153	0.145	0.134	0.27	0.232	0.161	0.298	0.092	0.052	0.162	0.662
TCGA.B6.A0I9.01A.11R.A034.07	0	0.079	0.385	0.069	0.009	0.123	0.182	0.25	0.425	0.13	0.306	0.113	0.015	0	0.162	0.185	0.12	0.24	0.219	0.25	0.242	0.079	0.1	0.203	0.71
TCGA.B6.A0IA.01A.11R.A034.07	0	0.076	0.244	0.028	0	0.01	0	0	0.289	0.217	0.061	0.052	0	0.008	0.202	0.159	0.039	0.275	0.202	0.092	0.292	0.07	0.102	0.185	0.613
TCGA.B6.A0IB.01A.11R.A034.07	0	0.088	0.332	0.022	0	0.019	0	0.133	0.361	0.183	0.155	0.047	0	0.138	0.189	0.063	0.126	0.178	0.117	0.135	0.26	0.133	0.071	0.259	0.552
TCGA.B6.A0IC.01A.11R.A034.07	0.027	0.013	0.048	0	0	0.059	0	0.096	0.346	0.197	0.094	0.044	0	0.02	0.016	0.174	0.093	0.246	0.262	0.183	0.299	0.042	0.133	0.044	0.653
TCGA.B6.A0IE.01A.11R.A034.07	0	0.119	0.407	0.014	0.053	0.069	0.069	0.197	0.542	0.074	0.255	0.077	0.033	0.107	0.179	0.063	0.164	0.197	0.137	0.327	0.215	0.076	0.115	0.194	0.644
TCGA.B6.A0IG.01A.11R.A034.07	0	0.101	0.368	0.028	0.008	0.1	0.175	0.2	0.45	0.195	0.344	0.103	0.023	0.019	0.153	0.115	0.094	0.198	0.144	0.183	0.23	0.097	0.108	0.202	0.58
TCGA.B6.A0IH.01A.11R.A115.07	0	0.021	0.467	0.043	0.045	0.046	0.115	0.194	0.469	0.181	0.447	0.132	0	0.088	0.186	0.08	0.08	0.173	0.095	0.363	0.189	0.158	0.19	0.266	0.654
TCGA.B6.A0IJ.01A.11R.A034.07	0	0	0.47	0.16	0.037	0.095	0.188	0.352	0.54	0.062	0.43	0.091	0.033	0.071	0.159	0.188	0.151	0.216	0.246	0.319	0.162	0.054	0.101	0.264	0.75
TCGA.B6.A0IK.01A.12R.A056.07	0	0.066	0.403	0.045	0.053	0.072	0.131	0.262	0.423	0.081	0.399	0.144	0.063	0.01	0.188	0.136	0.116	0.168	0.174	0.208	0.195	0.109	0.14	0.262	0.637
TCGA.B6.A0IM.01A.11R.A034.07	0	0.113	0.345	0	0.026	0.069	0.176	0.107	0.514	0.166	0.185	0.047	0.02	0.049	0.18	0.165	0.072	0.289	0.24	0.253	0.223	0.063	0.11	0.192	0.704
TCGA.B6.A0IN.01A.11R.A034.07	0	0.037	0.462	0.074	0.035	0.019	0.098	0.226	0.489	0.099	0.483	0.136	0	0.065	0.227	0.198	0.163	0.193	0.251	0.34	0.122	0.101	0.145	0.257	0.761
TCGA.B6.A0IO.01A.11R.A034.07	0	0.076	0.393	0.048	0	0.08	0.134	0.236	0.545	0.158	0.365	0.064	0.059	0	0.16	0.103	0.039	0.234	0.143	0.277	0.197	0.131	0.168	0.228	0.633
TCGA.B6.A0IP.01A.11R.A034.07	0	0.059	0.418	0.027	0.026	0.103	0.127	0.184	0.529	0.158	0.385	0.121	0.024	0.01	0.162	0.05	0.189	0.144	0.128	0.299	0.183	0.134	0.148	0.227	0.623
TCGA.B6.A0IQ.01A.11R.A034.07	0	0.01	0.436	0.079	0.033	0.103	0.172	0.327	0.5	0.072	0.39	0.077	0.072	0	0.188	0.139	0.128	0.228	0.101	0.28	0.151	0.122	0.137	0.301	0.668
TCGA.B6.A0RE.01A.11R.A056.07	0	0.002	0.35	0.064	0.02	0.109	0.143	0.185	0.588	0.121	0.184	0	0.046	0.093	0.168	0.21	0.104	0.252	0.251	0.237	0.231	0.026	0.038	0.195	0.692
TCGA.B6.A0RG.01A.11R.A056.07	0	0.09	0.203	0.005	0	0.039	0.1	0.109	0.423	0.105	0.146	0.041	0.051	0.122	0.289	0.172	0.09	0.26	0.172	0.205	0.252	0.085	0.06	0.164	0.626
TCGA.B6.A0RH.01A.21R.A115.07	0	0.097	0.421	0.064	0.045	0.052	0.132	0.216	0.481	0.15	0.161	0	0.039	0.105	0.223	0.139	0.109	0.165	0.264	0.29	0.194	0.112	0.092	0.14	0.635
TCGA.B6.A0RI.01A.11R.A056.07	0	0.098	0.36	0.056	0.083	0.069	0.107	0.117	0.399	0.173	0.138	0.033	0	0.069	0.12	0.164	0.076	0.271	0.339	0.156	0.249	0.054	0.079	0.127	0.666
TCGA.B6.A0RL.01A.11R.A084.07	0	0.087	0.039	0.023	0	0.067	0.085	0.037	0.263	0.221	0.122	0	0	0	0.116	0.184	0.161	0.214	0.223	0.111	0.317	0.053	0.036	0.109	0.618
TCGA.B6.A0RM.01A.11R.A084.07	0	0.082	0.33	0	0.013	0.08	0.132	0.156	0.531	0.186	0.281	0.075	0.01	0.122	0.251	0.12	0.062	0.175	0.157	0.248	0.221	0.086	0.144	0.203	0.606
TCGA.B6.A0RN.01A.12R.A084.07	0	0.069	0.289	0.021	0	0.097	0.092	0.138	0.512	0.182	0.316	0.11	0.037	0.037	0.15	0.088	0.105	0.171	0.178	0.241	0.244	0.072	0.126	0.215	0.623
TCGA.B6.A0RO.01A.22R.A084.07	0	0.095	0.338	0.089	0	0.04	0.002	0.163	0.507	0.168	0.197	0.026	0.012	0.024	0.166	0.099	0.065	0.22	0.212	0.158	0.276	0.067	0.026	0.259	0.599
TCGA.B6.A0RP.01A.21R.A084.07	0	0.051	0.436	0.046	0.015	0.069	0.13	0.205	0.494	0.138	0.379	0.102	0.047	0.041	0.177	0.102	0.061	0.178	0.259	0.365	0.184	0.109	0.157	0.224	0.697
TCGA.B6.A0RQ.01A.11R.A115.07	0	0.081	0.339	0.008	0	0.086	0.066	0.1	0.534	0.178	0.095	0	0	0.118	0.227	0.103	0.059	0.176	0.131	0.273	0.247	0.125	0.135	0.18	0.595
TCGA.B6.A0RS.01A.11R.A084.07	0	0.032	0.462	0.11	0.026	0.08	0.133	0.29	0.553	0.104	0.442	0.116	0.03	0.043	0.152	0.169	0.093	0.205	0.299	0.324	0.143	0.088	0.124	0.208	0.714
TCGA.B6.A0RT.01A.21R.A084.07	0	0.043	0.516	0.159	0.098	0.059	0.258	0.347	0.409	0	0.508	0.132	0	0	0.116	0.074	0.194	0.084	0.159	0.384	0.08	0.143	0.213	0.333	0.693
TCGA.B6.A0RU.01A.11R.A084.07	0	0.107	0.372	0	0.024	0.049	0.095	0.222	0.576	0.112	0.358	0.091	0.021	0.084	0.216	0.132	0.083	0.175	0.14	0.242	0.203	0.065	0.152	0.196	0.603
TCGA.B6.A0RV.01A.11R.A084.07	0	0.081	0.403	0.028	0.049	0.06	0.153	0.225	0.479	0.123	0.467	0.162	0.015	0	0.255	0.08	0.097	0.12	0.136	0.329	0.184	0.089	0.164	0.259	0.623
TCGA.B6.A0WS.01A.11R.A115.07	0	0.08	0.476	0.1	0.082	0.094	0.219	0.288	0.373	0.078	0.48	0.159	0.004	0.002	0.167	0.124	0.1	0.152	0.174	0.305	0.134	0.092	0.179	0.267	0.654
TCGA.B6.A0WT.01A.11R.A109.07	0	0.108	0.295	0.012	0.074	0.123	0.247	0.167	0.493	0.149	0.152	0.079	0.045	0.036	0.26	0.115	0.103	0.223	0.216	0.224	0.214	0.014	0.097	0.152	0.613
TCGA.B6.A0WV.01A.11R.A109.07	0	0.132	0.247	0	0	0.066	0.035	0.126	0.473	0.136	0.084	0.07	0	0	0.265	0.103	0.072	0.218	0.138	0.18	0.275	0.047	0.077	0.193	0.572
TCGA.B6.A0WW.01A.11R.A109.07	0	0.033	0.381	0.098	0.023	0.109	0.146	0.235	0.342	0.224	0.217	0.023	0.043	0	0.241	0.141	0.071	0.213	0.261	0.244	0.223	0.083	0.06	0.175	0.632
TCGA.B6.A0WX.01A.11R.A109.07	0	0.049	0.394	0.027	0.041	0.052	0.177	0.199	0.536	0.076	0.497	0.151	0.012	0.09	0.154	0.102	0.14	0.132	0.146	0.31	0.152	0.067	0.222	0.279	0.675
TCGA.B6.A0WY.01A.11R.A109.07	0	0.062	0.378	0.061	0.002	0.092	0.126	0.225	0.522	0.112	0.358	0.082	0.026	0.054	0.267	0.117	0.078	0.155	0.204	0.249	0.168	0.115	0.167	0.222	0.619
TCGA.B6.A0WZ.01A.11R.A109.07	0	0.106	0.371	0.064	0.011	0.081	0.08	0.103	0.44	0.165	0.102	0.015	0.011	0.066	0.256	0.077	0.056	0.218	0.178	0.246	0.26	0.098	0.092	0.141	0.577
TCGA.B6.A0X0.01A.21R.A115.07	0	0.041	0.368	0.013	0.009	0.041	0.03	0.186	0.505	0.142	0.296	0.097	0	0.098	0.153	0.083	0.063	0.173	0.092	0.235	0.242	0.156	0.117	0.249	0.571
TCGA.B6.A0X1.01A.11R.A109.07	0	0	0.528	0.166	0	0.099	0.26	0.421	0.459	0.15	0.236	0	0.033	0	0.114	0.114	0.118	0.219	0.26	0.379	0.216	0.088	0.077	0.188	0.716
TCGA.B6.A0X4.01A.11R.A109.07	0	0.007	0.043	0	0	0.135	0.183	0.038	0.204	0.172	0.159	0	0.051	0.019	0	0.063	0.091	0.202	0.146	0.291	0.274	0.067	0.153	0.052	0.58
TCGA.B6.A0X5.01A.21R.A109.07	0	0.154	0.276	0.074	0.025	0	0	0.119	0.287	0.132	0.132	0.053	0.038	0.018	0.152	0.115	0.112	0.218	0.24	0.108	0.24	0.082	0.069	0.195	0.591
TCGA.B6.A0X7.01A.11R.A10J.07	0	0.094	0.37	0.026	0.004	0.088	0.093	0.153	0.456	0.183	0.213	0.032	0.04	0.118	0.163	0.112	0.087	0.212	0.158	0.27	0.239	0.144	0.158	0.167	0.639
TCGA.B6.A1KC.01B.11R.A157.07	0	0.129	0.279	0.032	0.05	0.08	0.213	0.124	0.411	0.138	0.093	0	0.043	0	0.246	0.17	0.112	0.218	0.248	0.107	0.231	0.039	0.092	0.201	0.629
TCGA.B6.A1KF.01A.11R.A13Q.07	0	0.073	0.125	0.019	0.078	0.025	0	0	0.096	0.199	0	0.04	0	0.124	0.079	0.144	0.155	0.251	0.137	0.252	0.333	0	0.077	0.057	0.641
TCGA.B6.A1KI.01A.11R.A14M.07	0	0.099	0.32	0	0	0.019	0	0.095	0.347	0.211	0.108	0.042	0	0.26	0.239	0.037	0.066	0.225	0.096	0.213	0.263	0.111	0.115	0.163	0.536
TCGA.B6.A1KN.01A.11R.A13Q.07	0	0.089	0.387	0.008	0.025	0.101	0.248	0.192	0.412	0.195	0.319	0.14	0.016	0.008	0.211	0.135	0.092	0.181	0.214	0.18	0.187	0.062	0.16	0.182	0.607
TCGA.B6.A2IU.01A.32R.A18M.07	0	0.083	0.298	0	0	0.064	0.064	0.157	0.432	0.177	0.306	0.064	0.004	0.072	0.265	0.073	0.061	0.174	0.163	0.145	0.25	0.07	0.135	0.197	0.545
TCGA.B6.A3ZX.01A.11R.A239.07	0	0.049	0.436	0.102	0.105	0.118	0.25	0.314	0.504	0.006	0.514	0.142	0	0	0.173	0.068	0.265	0.086	0.031	0.371	0.079	0.062	0.237	0.369	0.687
TCGA.B6.A400.01A.11R.A239.07	0	0.057	0.398	0.064	0.056	0.133	0.245	0.232	0.567	0.038	0.38	0.064	0	0.009	0.162	0.36	0.075	0.259	0.254	0.27	0.19	0.038	0.188	0.183	0.81
TCGA.B6.A401.01A.11R.A239.07	0	0.044	0.466	0.041	0.027	0.029	0.099	0.219	0.401	0.145	0.476	0.112	0.003	0.164	0.17	0.084	0.096	0.189	0.212	0.29	0.141	0.165	0.202	0.237	0.661
TCGA.B6.A402.01A.11R.A239.07	0	0.05	0.359	0.04	0.01	0.059	0.039	0.158	0.475	0.164	0.182	0	0.042	0.085	0.148	0.124	0.104	0.267	0.24	0.186	0.285	0.047	0.169	0.121	0.681
TCGA.B6.A408.01A.12R.A24H.07	0	0.083	0.464	0.04	0.065	0.071	0.223	0.271	0.467	0.127	0.434	0.079	0.025	0	0.181	0.111	0.074	0.179	0.272	0.327	0.162	0.071	0.193	0.27	0.724
TCGA.B6.A409.01A.11R.A24H.07	0	0.038	0.431	0.025	0.046	0.042	0.059	0.203	0.518	0.121	0.38	0.052	0.055	0.094	0.128	0.148	0.127	0.193	0.226	0.353	0.238	0.059	0.157	0.237	0.765
TCGA.B6.A40B.01A.11R.A239.07	0	0.113	0.329	0.075	0.056	0.051	0.021	0.107	0.5	0.216	0.303	0	0.004	0.073	0.189	0.152	0.084	0.231	0.254	0.112	0.219	0.06	0.114	0.206	0.625
TCGA.B6.A40C.01A.11R.A239.07	0	0.094	0.433	0.045	0.04	0.066	0.178	0.215	0.357	0.128	0.365	0.064	0.051	0.083	0.145	0.085	0.087	0.204	0.289	0.189	0.217	0.089	0.145	0.222	0.655
TCGA.BH.A0AU.01A.11R.A12P.07	0	0.018	0.438	0.044	0.077	0.1	0.206	0.225	0.507	0.092	0.369	0.173	0.007	0	0.154	0.133	0.085	0.205	0.207	0.308	0.208	0.086	0.164	0.237	0.705
TCGA.BH.A0AU.11A.11R.A12P.07	0	0.001	0.452	0.013	0	0.053	0.083	0.208	0.51	0.142	0.466	0.102	0.018	0.122	0.239	0.037	0.073	0.122	0.048	0.39	0.203	0.136	0.198	0.253	0.603
TCGA.BH.A0AV.01A.31R.A115.07	0	0.094	0.368	0.082	0.029	0.09	0.177	0.169	0.565	0.089	0.162	0.029	0.002	0.119	0.142	0.162	0.102	0.272	0.269	0.252	0.204	0.034	0.099	0.14	0.684
TCGA.BH.A0AW.01A.11R.A056.07	0	0.027	0.481	0.126	0.047	0.111	0.188	0.34	0.346	0.091	0.476	0.16	0	0.061	0.196	0.16	0.101	0.149	0.241	0.328	0.17	0.113	0.106	0.312	0.714
TCGA.BH.A0AY.01A.21R.A00Z.07	0	0.071	0.489	0.061	0.081	0.08	0.131	0.225	0.39	0.122	0.382	0.087	0	0.111	0.147	0.176	0.079	0.209	0.288	0.272	0.197	0.129	0.104	0.244	0.715
TCGA.BH.A0AY.11A.23R.A089.07	0	0.055	0.493	0.057	0	0	0	0.192	0.529	0.131	0.427	0.107	0	0.149	0.276	0.075	0.082	0.142	0.095	0.367	0.184	0.105	0.168	0.2	0.598
TCGA.BH.A0AZ.01A.21R.A12P.07	0	0.075	0.411	0.029	0.045	0.07	0.083	0.152	0.54	0.143	0.346	0.1	0.021	0.076	0.213	0.109	0.056	0.213	0.218	0.269	0.18	0.126	0.155	0.197	0.636
TCGA.BH.A0AZ.11A.22R.A12P.07	0	0.037	0.414	0.057	0	0.051	0.059	0.163	0.507	0.156	0.422	0.11	0	0.026	0.307	0.099	0.072	0.172	0.129	0.317	0.192	0.099	0.208	0.185	0.626
TCGA.BH.A0B0.01A.21R.A115.07	0	0.091	0.412	0.077	0.041	0.088	0.197	0.212	0.401	0.147	0.456	0.142	0.023	0.065	0.2	0.175	0.079	0.138	0.175	0.298	0.14	0.087	0.182	0.231	0.647
TCGA.BH.A0B1.01A.12R.A056.07	0	0.101	0.368	0.086	0.033	0.03	0.052	0.176	0.398	0.212	0.337	0.11	0.013	0.08	0.167	0.121	0.076	0.21	0.167	0.121	0.229	0.067	0.152	0.231	0.596
TCGA.BH.A0B2.01A.11R.A10J.07	0	0.06	0.464	0.08	0.04	0.048	0.179	0.231	0.464	0.122	0.473	0.148	0	0.057	0.174	0.103	0.115	0.148	0.257	0.344	0.141	0.101	0.171	0.245	0.695
TCGA.BH.A0B2.11A.11R.A10J.07	0	0.056	0.42	0.08	0.044	0.08	0.113	0.186	0.536	0.113	0.386	0.133	0.007	0.064	0.206	0.115	0.086	0.188	0.173	0.333	0.193	0.088	0.195	0.172	0.662
TCGA.BH.A0B3.01A.11R.A056.07	0	0.017	0.478	0.144	0.051	0.084	0.234	0.343	0.526	0.087	0.296	0.044	0.021	0.036	0.135	0.16	0.136	0.209	0.298	0.349	0.183	0.041	0.094	0.223	0.753
TCGA.BH.A0B3.11B.21R.A089.07	0	0.022	0.418	0.066	0	0.038	0.105	0.268	0.511	0.134	0.47	0.14	0.018	0.062	0.26	0.088	0.072	0.133	0.146	0.37	0.164	0.111	0.212	0.209	0.635
TCGA.BH.A0B4.01A.11R.A00Z.07	0	0.044	0.455	0.021	0.044	0.082	0.085	0.275	0.48	0.099	0.365	0.076	0.001	0.084	0.215	0.15	0.075	0.203	0.282	0.318	0.174	0.125	0.107	0.26	0.714
TCGA.BH.A0B5.01A.11R.A12P.07	0	0.086	0.435	0.052	0.042	0.09	0.19	0.226	0.456	0.108	0.412	0.102	0.005	0.066	0.197	0.16	0.071	0.223	0.25	0.25	0.167	0.092	0.153	0.229	0.685
TCGA.BH.A0B5.11A.23R.A12P.07	0	0.048	0.415	0.061	0	0.031	0.016	0.08	0.315	0.123	0.296	0.1	0.005	0.138	0.153	0.102	0.074	0.234	0.162	0.257	0.269	0.086	0.085	0.152	0.608
TCGA.BH.A0B6.01A.11R.A19W.07	0	0.007	0.51	0.157	0.038	0.071	0.213	0.323	0.42	0.068	0.48	0.137	0	0.014	0.196	0.113	0.166	0.083	0.16	0.437	0.104	0.15	0.119	0.361	0.703
TCGA.BH.A0B7.01A.12R.A115.07	0	0.037	0.472	0.072	0.057	0.05	0.156	0.196	0.431	0.117	0.522	0.167	0.024	0.08	0.211	0.107	0.1	0.178	0.17	0.299	0.145	0.1	0.191	0.267	0.663
TCGA.BH.A0B7.11A.34R.A115.07	0	0.059	0.434	0.037	0	0.045	0.063	0.198	0.492	0.139	0.418	0.104	0	0.164	0.234	0.044	0.071	0.146	0.038	0.344	0.206	0.115	0.181	0.169	0.547
TCGA.BH.A0B8.01A.21R.A056.07	0	0.06	0.377	0.008	0.059	0.079	0.131	0.219	0.501	0.17	0.223	0.072	0.006	0.046	0.156	0.152	0.082	0.193	0.263	0.249	0.237	0.053	0.143	0.181	0.683
TCGA.BH.A0B8.11A.41R.A089.07	0	0.024	0.453	0.059	0	0.056	0.092	0.18	0.399	0.103	0.348	0.084	0	0.163	0.179	0.117	0.07	0.218	0.208	0.325	0.23	0.126	0.123	0.15	0.656
TCGA.BH.A0B9.01A.11R.A056.07	0	0.019	0.468	0.132	0.038	0.095	0.211	0.382	0.559	0.024	0.483	0.112	0.04	0	0.117	0.14	0.145	0.207	0.191	0.329	0.153	0.083	0.129	0.329	0.739
TCGA.BH.A0BA.01A.11R.A056.07	0	0.078	0.416	0.032	0.046	0.052	0.159	0.235	0.436	0.143	0.477	0.166	0	0.032	0.272	0.058	0.119	0.135	0.102	0.276	0.164	0.107	0.174	0.245	0.58
TCGA.BH.A0BA.11A.22R.A19E.07	0	0.031	0.426	0.093	0.016	0.066	0.135	0.235	0.499	0.131	0.496	0.133	0.01	0.05	0.239	0.082	0.115	0.165	0.137	0.358	0.162	0.081	0.178	0.226	0.648
TCGA.BH.A0BC.01A.22R.A084.07	0	0.076	0.429	0.034	0.049	0.052	0.193	0.229	0.506	0.065	0.406	0.126	0	0.013	0.231	0.164	0.101	0.212	0.309	0.305	0.169	0.115	0.126	0.246	0.744
TCGA.BH.A0BC.11A.22R.A089.07	0	0.083	0.46	0.048	0	0.032	0.085	0.203	0.494	0.144	0.385	0.046	0	0.071	0.239	0.127	0.081	0.178	0.191	0.382	0.2	0.086	0.129	0.188	0.673
TCGA.BH.A0BD.01A.11R.A034.07	0	0.052	0.431	0.1	0.041	0.086	0.191	0.298	0.499	0.119	0.4	0.148	0.018	0.009	0.132	0.125	0.078	0.177	0.255	0.317	0.189	0.107	0.132	0.204	0.673
TCGA.BH.A0BF.01A.21R.A12P.07	0	0.039	0.528	0.143	0.084	0.09	0.213	0.32	0.445	0.07	0.474	0.138	0.014	0	0.117	0.107	0.115	0.182	0.278	0.373	0.114	0.104	0.173	0.277	0.737
TCGA.BH.A0BG.01A.11R.A115.07	0	0	0.488	0.111	0.017	0.061	0.195	0.35	0.569	0.159	0.437	0.135	0.032	0.015	0.122	0.09	0.138	0.188	0.181	0.372	0.155	0.07	0.145	0.259	0.696
TCGA.BH.A0BJ.01A.11R.A056.07	0	0.036	0.413	0.024	0.053	0.048	0.092	0.189	0.497	0.125	0.423	0.132	0	0.085	0.216	0.122	0.074	0.218	0.224	0.298	0.193	0.105	0.13	0.248	0.687
TCGA.BH.A0BJ.11A.23R.A089.07	0	0.059	0.401	0.047	0	0.073	0.106	0.174	0.473	0.151	0.424	0.071	0.005	0.093	0.234	0.071	0.072	0.162	0.122	0.351	0.206	0.071	0.173	0.189	0.613
TCGA.BH.A0BL.01A.11R.A115.07	0	0.042	0.458	0.131	0.032	0.073	0.2	0.329	0.524	0.087	0.428	0.132	0.024	0.056	0.16	0.183	0.131	0.215	0.224	0.357	0.14	0.076	0.177	0.222	0.751
TCGA.BH.A0BM.01A.11R.A056.07	0	0.043	0.408	0.022	0	0.048	0.052	0.219	0.461	0.144	0.444	0.124	0.042	0.139	0.232	0.079	0.079	0.13	0.122	0.302	0.176	0.156	0.183	0.196	0.577
TCGA.BH.A0BM.11A.12R.A089.07	0	0.069	0.384	0	0	0.009	0.033	0.183	0.544	0.147	0.489	0.115	0	0.072	0.215	0.078	0.062	0.119	0.059	0.338	0.211	0.116	0.155	0.251	0.58
TCGA.BH.A0BO.01A.23R.A12D.07	0	0.034	0.335	0.057	0.022	0.085	0.115	0.118	0.462	0.217	0.364	0.093	0	0.16	0.186	0.075	0.027	0.227	0.261	0.314	0.282	0.132	0.152	0.136	0.671
TCGA.BH.A0BP.01A.11R.A115.07	0	0.107	0.367	0.066	0.074	0.069	0.132	0.132	0.458	0.124	0.222	0.078	0.01	0.13	0.139	0.151	0.049	0.217	0.269	0.205	0.234	0.089	0.129	0.165	0.647
TCGA.BH.A0BQ.01A.21R.A115.07	0	0.034	0.449	0.052	0.028	0.064	0.091	0.197	0.5	0.166	0.483	0.156	0	0.069	0.147	0.134	0.074	0.165	0.187	0.288	0.159	0.135	0.163	0.253	0.649
TCGA.BH.A0BQ.11A.33R.A115.07	0	0.059	0.385	0.046	0	0.04	0.067	0.172	0.521	0.138	0.451	0.132	0	0.121	0.259	0.061	0.08	0.137	0.091	0.3	0.165	0.11	0.213	0.212	0.574
TCGA.BH.A0BR.01A.21R.A115.07	0	0.056	0.441	0.073	0.062	0.105	0.206	0.203	0.37	0.148	0.374	0.109	0.025	0.024	0.176	0.197	0.071	0.269	0.32	0.206	0.186	0.072	0.14	0.165	0.707
TCGA.BH.A0BS.01A.11R.A12P.07	0	0.099	0.228	0	0	0	0	0.124	0.351	0.211	0.035	0.038	0	0.131	0.218	0.13	0.085	0.217	0.241	0.114	0.297	0.021	0.062	0.152	0.592
TCGA.BH.A0BS.11A.11R.A12P.07	0	0.062	0.426	0.024	0	0	0	0.191	0.515	0.161	0.474	0.17	0	0.097	0.257	0.036	0.101	0.115	0.058	0.248	0.185	0.089	0.193	0.251	0.541
TCGA.BH.A0BT.01A.11R.A12P.07	0	0.072	0.413	0.071	0.011	0.057	0.126	0.332	0.531	0.152	0.368	0.104	0.066	0.061	0.072	0.138	0.081	0.149	0.197	0.309	0.174	0.1	0.165	0.224	0.654
TCGA.BH.A0BT.11A.21R.A12P.07	0	0.082	0.334	0.068	0	0.074	0.076	0.179	0.473	0.163	0.314	0.021	0.034	0.087	0.198	0.054	0.05	0.125	0.093	0.317	0.221	0.107	0.161	0.197	0.555
TCGA.BH.A0BV.01A.11R.A00Z.07	0	0.089	0.443	0.034	0.045	0.057	0.158	0.236	0.421	0.129	0.439	0.128	0.041	0.016	0.177	0.12	0.044	0.209	0.293	0.283	0.176	0.088	0.144	0.258	0.695
TCGA.BH.A0BV.11A.31R.A089.07	0	0.074	0.35	0.069	0.018	0.087	0.095	0.099	0.501	0.145	0.282	0.035	0	0.097	0.201	0.065	0.066	0.193	0.105	0.272	0.244	0.104	0.149	0.169	0.575
TCGA.BH.A0BW.01A.11R.A115.07	0	0	0.511	0.15	0.026	0.106	0.201	0.329	0.556	0.125	0.33	0.124	0.015	0.114	0.094	0.133	0.091	0.236	0.242	0.37	0.222	0.021	0.154	0.168	0.736
TCGA.BH.A0BW.11A.12R.A115.07	0	0.033	0.486	0.12	0.105	0.065	0.227	0.257	0.487	0.051	0.547	0.146	0	0.046	0.146	0.111	0.222	0.087	0.082	0.365	0.083	0.096	0.235	0.277	0.666
TCGA.BH.A0BZ.01A.31R.A12P.07	0	0.047	0.508	0.137	0.044	0.061	0.181	0.351	0.429	0.027	0.449	0.132	0.043	0	0.16	0.147	0.08	0.211	0.278	0.346	0.148	0.138	0.124	0.271	0.731
TCGA.BH.A0BZ.11A.61R.A12P.07	0	0	0.468	0.081	0	0.04	0.09	0.194	0.523	0.121	0.404	0.091	0.002	0.136	0.204	0.126	0.07	0.186	0.235	0.441	0.203	0.123	0.157	0.144	0.712
TCGA.BH.A0C0.01A.21R.A056.07	0	0.018	0.525	0.187	0.059	0.091	0.196	0.357	0.442	0.011	0.436	0.137	0.003	0	0.162	0.162	0.142	0.164	0.271	0.379	0.158	0.1	0.138	0.28	0.772
TCGA.BH.A0C0.11A.21R.A089.07	0	0.042	0.384	0.056	0	0.066	0.076	0.206	0.524	0.155	0.419	0.101	0.012	0.091	0.183	0.065	0.091	0.135	0.063	0.335	0.205	0.112	0.191	0.241	0.605
TCGA.BH.A0C1.01B.11R.A12D.07	0	0.077	0.484	0.026	0.025	0.087	0.187	0.261	0.434	0.164	0.431	0.166	0	0	0.155	0.109	0.075	0.151	0.163	0.3	0.171	0.144	0.156	0.244	0.624
TCGA.BH.A0C3.01A.21R.A12P.07	0	0.069	0.468	0.027	0.058	0.04	0.193	0.234	0.382	0.162	0.44	0.155	0	0.1	0.21	0.122	0.088	0.225	0.204	0.292	0.171	0.103	0.192	0.201	0.681
TCGA.BH.A0C3.11A.23R.A12P.07	0	0.053	0.46	0.018	0.009	0.062	0.096	0.214	0.483	0.15	0.455	0.112	0.008	0.092	0.287	0.033	0.083	0.168	0.055	0.371	0.186	0.088	0.215	0.233	0.613
TCGA.BH.A0C7.01B.11R.A115.07	0	0.094	0.342	0.021	0.04	0.072	0.148	0.178	0.429	0.124	0.404	0.132	0.005	0.061	0.291	0.119	0.082	0.178	0.142	0.189	0.181	0.11	0.135	0.21	0.563
TCGA.BH.A0DD.01A.31R.A12P.07	0	0.104	0.419	0.076	0.023	0.105	0.172	0.268	0.408	0.096	0.311	0.103	0.052	0	0.069	0.137	0.082	0.233	0.245	0.185	0.207	0.106	0.141	0.243	0.671
TCGA.BH.A0DD.11A.23R.A12P.07	0	0.025	0.468	0.088	0.023	0.017	0.07	0.177	0.362	0.109	0.368	0.081	0.019	0.192	0.133	0.171	0.087	0.262	0.225	0.345	0.23	0.118	0.118	0.146	0.722
TCGA.BH.A0DE.01A.11R.A115.07	0	0.083	0.411	0.047	0.022	0.05	0.138	0.211	0.399	0.143	0.411	0.115	0.027	0.116	0.211	0.126	0.061	0.171	0.271	0.277	0.176	0.09	0.182	0.197	0.665
TCGA.BH.A0DG.01A.21R.A12P.07	0	0.09	0.461	0.063	0.056	0.06	0.193	0.216	0.411	0.109	0.397	0.142	0.02	0.069	0.16	0.151	0.126	0.194	0.266	0.303	0.156	0.06	0.167	0.184	0.705
TCGA.BH.A0DG.11A.43R.A12P.07	0	0.046	0.436	0.037	0	0.067	0.108	0.195	0.495	0.149	0.443	0.127	0	0.101	0.174	0.093	0.087	0.162	0.11	0.371	0.195	0.055	0.193	0.185	0.635
TCGA.BH.A0DH.01A.11R.A084.07	0	0.064	0.395	0.061	0.033	0.084	0.092	0.253	0.53	0.108	0.276	0.089	0.032	0.082	0.173	0.096	0.109	0.158	0.252	0.289	0.24	0.041	0.064	0.225	0.653
TCGA.BH.A0DH.11A.31R.A089.07	0	0.058	0.496	0.073	0.004	0.029	0.026	0.237	0.523	0.11	0.428	0.057	0.004	0.134	0.257	0.086	0.044	0.127	0.146	0.462	0.194	0.151	0.159	0.219	0.655
TCGA.BH.A0DI.01A.21R.A12P.07	0	0.077	0.454	0.062	0.045	0.043	0.124	0.261	0.487	0.128	0.438	0.112	0.002	0.092	0.155	0.175	0.077	0.242	0.254	0.329	0.148	0.121	0.167	0.219	0.734
TCGA.BH.A0DK.01A.21R.A056.07	0	0.071	0.472	0.077	0.055	0.059	0.196	0.249	0.452	0.08	0.52	0.16	0	0	0.244	0.105	0.111	0.134	0.213	0.352	0.125	0.106	0.157	0.3	0.682
TCGA.BH.A0DK.11A.13R.A089.07	0	0.088	0.315	0.049	0	0.022	0.023	0.177	0.489	0.137	0.377	0.077	0	0.065	0.277	0.119	0.076	0.156	0.147	0.261	0.241	0.05	0.152	0.149	0.593
TCGA.BH.A0DL.01A.11R.A115.07	0	0.02	0.492	0.133	0.02	0.074	0.195	0.359	0.369	0.122	0.402	0.078	0.037	0.087	0.198	0.23	0.111	0.274	0.293	0.255	0.166	0.08	0.128	0.239	0.772
TCGA.BH.A0DL.11A.13R.A115.07	0	0.047	0.435	0.056	0.032	0.05	0.165	0.234	0.5	0.118	0.46	0.13	0	0.104	0.212	0.117	0.07	0.197	0.155	0.374	0.173	0.092	0.204	0.227	0.691
TCGA.BH.A0DO.01B.11R.A12D.07	0	0.083	0.375	0.022	0.016	0.014	0	0.145	0.515	0.17	0.347	0.102	0	0.083	0.244	0.037	0.119	0.222	0.108	0.266	0.203	0.105	0.179	0.227	0.62
TCGA.BH.A0DO.11A.22R.A12D.07	0	0.055	0.471	0.065	0	0.039	0.07	0.237	0.523	0.154	0.492	0.115	0.037	0.035	0.204	0.03	0.076	0.154	0.063	0.383	0.177	0.087	0.183	0.249	0.599
TCGA.BH.A0DP.01A.21R.A056.07	0	0.055	0.431	0.023	0.01	0.046	0.112	0.181	0.477	0.147	0.439	0.117	0	0.103	0.25	0.105	0.054	0.188	0.238	0.248	0.174	0.127	0.137	0.252	0.636
TCGA.BH.A0DP.11A.12R.A089.07	0	0.063	0.395	0.033	0	0.069	0.099	0.171	0.529	0.152	0.445	0.092	0	0.108	0.2	0.061	0.053	0.136	0.103	0.315	0.196	0.094	0.178	0.195	0.564
TCGA.BH.A0DQ.01A.11R.A084.07	0	0.105	0.398	0.044	0.077	0.046	0.108	0.175	0.428	0.096	0.279	0.086	0.032	0.146	0.164	0.151	0.061	0.23	0.27	0.222	0.212	0.083	0.136	0.204	0.677
TCGA.BH.A0DQ.11A.12R.A089.07	0	0.044	0.397	0.02	0.011	0.052	0.078	0.192	0.517	0.136	0.422	0.119	0.001	0.152	0.256	0.006	0.071	0.156	0.059	0.334	0.231	0.133	0.213	0.217	0.587
TCGA.BH.A0DS.01A.11R.A056.07	0	0.036	0.453	0.099	0.034	0.045	0.106	0.272	0.377	0.135	0.434	0.115	0.033	0.044	0.189	0.167	0.082	0.226	0.304	0.278	0.173	0.104	0.134	0.225	0.724
TCGA.BH.A0DT.01A.21R.A12D.07	0	0.065	0.436	0.042	0.034	0.079	0.19	0.216	0.509	0.149	0.439	0.152	0	0.057	0.147	0.11	0.088	0.138	0.132	0.318	0.178	0.122	0.164	0.244	0.625
TCGA.BH.A0DT.11A.12R.A12D.07	0	0.083	0.334	0.047	0	0.082	0.086	0.147	0.442	0.15	0.355	0.068	0	0.106	0.233	0.041	0.079	0.157	0.063	0.277	0.233	0.094	0.167	0.17	0.541
TCGA.BH.A0DV.01A.21R.A12P.07	0	0.052	0.456	0.03	0.025	0	0.016	0.172	0.527	0.164	0.459	0.1	0	0.086	0.218	0.152	0.067	0.206	0.222	0.329	0.179	0.119	0.144	0.2	0.682
TCGA.BH.A0DV.11A.22R.A12P.07	0	0.082	0.393	0.025	0	0.028	0.023	0.183	0.529	0.167	0.404	0.092	0	0.078	0.235	0.067	0.07	0.142	0.056	0.284	0.233	0.103	0.172	0.212	0.563
TCGA.BH.A0DX.01A.11R.A115.07	0	0.068	0.388	0.074	0.046	0.035	0.094	0.171	0.382	0.131	0.413	0.128	0.008	0.133	0.234	0.225	0.053	0.259	0.33	0.214	0.16	0.106	0.151	0.167	0.71
TCGA.BH.A0DZ.01A.11R.A00Z.07	0	0.053	0.444	0.094	0.034	0.068	0.098	0.174	0.518	0.077	0.316	0.083	0.027	0.033	0.184	0.152	0.069	0.229	0.317	0.271	0.213	0.099	0.07	0.173	0.68
TCGA.BH.A0DZ.11A.22R.A089.07	0	0.067	0.407	0.056	0	0.074	0.061	0.225	0.526	0.111	0.414	0.025	0.013	0.082	0.267	0.071	0.074	0.153	0.127	0.376	0.199	0.088	0.164	0.214	0.628
TCGA.BH.A0E0.01A.11R.A056.07	0	0.044	0.348	0	0.068	0.135	0.25	0.19	0.427	0.149	0.381	0.086	0	0.043	0.238	0.309	0.105	0.178	0.161	0.185	0.22	0.001	0.115	0.217	0.68
TCGA.BH.A0E0.11A.13R.A089.07	0	0.071	0.343	0.065	0	0.077	0.09	0.198	0.466	0.131	0.349	0.003	0.018	0.165	0.23	0.068	0.06	0.146	0.072	0.351	0.205	0.123	0.123	0.188	0.553
TCGA.BH.A0E1.01A.11R.A056.07	0	0.112	0.347	0.032	0	0.06	0	0.173	0.352	0.207	0.146	0.057	0	0.082	0.253	0.129	0.065	0.274	0.164	0.181	0.232	0.109	0.098	0.129	0.58
TCGA.BH.A0E1.11A.13R.A089.07	0	0.072	0.463	0.033	0	0.015	0	0.222	0.539	0.177	0.471	0.092	0	0.067	0.223	0.048	0.07	0.119	0.022	0.301	0.223	0.094	0.149	0.235	0.532
TCGA.BH.A0E2.01A.11R.A056.07	0	0.093	0.419	0.047	0.039	0.046	0.11	0.231	0.523	0.084	0.391	0.106	0.033	0.026	0.237	0.082	0.068	0.188	0.188	0.322	0.21	0.108	0.103	0.215	0.627
TCGA.BH.A0E6.01A.11R.A034.07	0	0	0.418	0.131	0.05	0.071	0.096	0.19	0.59	0.024	0.387	0.081	0.047	0.045	0.192	0.108	0.195	0.176	0.169	0.333	0.178	0.119	0.156	0.286	0.73
TCGA.BH.A0E7.01A.11R.A034.07	0	0.056	0.218	0	0.037	0.047	0.08	0.115	0.419	0.203	0.088	0.012	0	0.019	0.185	0.124	0.098	0.278	0.239	0.175	0.285	0.014	0.07	0.113	0.629
TCGA.BH.A0E9.01B.11R.A115.07	0	0.063	0.421	0.022	0.004	0.068	0.151	0.215	0.5	0.153	0.44	0.105	0	0.097	0.184	0.08	0.077	0.124	0.108	0.325	0.203	0.105	0.193	0.272	0.631
TCGA.BH.A0EA.01A.11R.A115.07	0	0.053	0.395	0.05	0	0.032	0.034	0.178	0.53	0.171	0.367	0.124	0	0.136	0.179	0.155	0.064	0.186	0.172	0.36	0.194	0.094	0.164	0.228	0.695
TCGA.BH.A0EB.01A.11R.A034.07	0	0.064	0.433	0.044	0.056	0.079	0.189	0.233	0.43	0.134	0.3	0.124	0.021	0.049	0.203	0.154	0.087	0.193	0.298	0.267	0.164	0.085	0.16	0.237	0.711
TCGA.BH.A0EE.01A.11R.A034.07	0	0.001	0.46	0.084	0	0.066	0.147	0.311	0.442	0.103	0.336	0.093	0.084	0.042	0.212	0.117	0.124	0.117	0.123	0.309	0.226	0.114	0.139	0.21	0.622
TCGA.BH.A0EI.01A.11R.A115.07	0	0.12	0.25	0.043	0.108	0.05	0.158	0.143	0.355	0.148	0.128	0.029	0	0	0.155	0.135	0.088	0.232	0.236	0.221	0.252	0.024	0.128	0.118	0.643
TCGA.BH.A0GY.01A.11R.A056.07	0	0.106	0.425	0.054	0.057	0.119	0.205	0.224	0.414	0.089	0.324	0.129	0.019	0.064	0.118	0.186	0.099	0.257	0.283	0.21	0.211	0.041	0.127	0.177	0.706
TCGA.BH.A0GZ.01A.11R.A056.07	0	0.075	0.38	0.04	0	0.036	0.066	0.155	0.581	0.181	0.35	0.063	0.05	0.028	0.19	0.102	0.068	0.178	0.16	0.311	0.196	0.087	0.198	0.206	0.646
TCGA.BH.A0H0.01A.11R.A056.07	0	0.086	0.367	0.048	0.064	0.095	0.155	0.248	0.318	0.105	0.371	0.082	0.046	0.038	0.197	0.097	0.072	0.193	0.208	0.174	0.214	0.116	0.138	0.187	0.584
TCGA.BH.A0H3.01A.11R.A12P.07	0	0.091	0.397	0.052	0.041	0.09	0.14	0.204	0.507	0.156	0.4	0.135	0.019	0	0.204	0.131	0.069	0.188	0.187	0.301	0.185	0.064	0.171	0.226	0.664
TCGA.BH.A0H5.01A.21R.A115.07	0	0.018	0.533	0.137	0.09	0.11	0.25	0.326	0.429	0.063	0.515	0.138	0	0	0.146	0.111	0.181	0.07	0.122	0.405	0.061	0.158	0.208	0.339	0.682
TCGA.BH.A0H5.11A.62R.A115.07	0	0.051	0.446	0.024	0	0.068	0.113	0.191	0.504	0.162	0.43	0.105	0	0.091	0.219	0.057	0.071	0.123	0.02	0.339	0.201	0.114	0.189	0.21	0.551
TCGA.BH.A0H6.01A.21R.A056.07	0	0.12	0.324	0.009	0.087	0.059	0.097	0.081	0.461	0.187	0.133	0.014	0.002	0.028	0.265	0.141	0.054	0.265	0.27	0.145	0.237	0.076	0.113	0.113	0.61
TCGA.BH.A0H7.01A.13R.A056.07	0	0.115	0.387	0.017	0.042	0.064	0.123	0.159	0.452	0.172	0.306	0.111	0.018	0.061	0.191	0.128	0.075	0.198	0.216	0.216	0.224	0.096	0.113	0.215	0.63
TCGA.BH.A0H7.11A.13R.A089.07	0	0.082	0.368	0.036	0	0.054	0.075	0.186	0.524	0.166	0.388	0.089	0.024	0.112	0.25	0.094	0.059	0.136	0.083	0.319	0.197	0.077	0.168	0.238	0.589
TCGA.BH.A0H9.01A.11R.A056.07	0	0.077	0.35	0.033	0.031	0.053	0.085	0.168	0.458	0.159	0.335	0.145	0.058	0.074	0.104	0.13	0.095	0.233	0.199	0.153	0.249	0.079	0.1	0.241	0.638
TCGA.BH.A0H9.11A.22R.A466.07	0	0.019	0.466	0.047	0	0	0	0.152	0.449	0.1	0.393	0.024	0.032	0.22	0.162	0.094	0.058	0.219	0.131	0.368	0.241	0.149	0.084	0.184	0.63
TCGA.BH.A0HA.01A.11R.A12P.07	0	0.081	0.454	0.049	0.04	0.089	0.179	0.247	0.519	0.101	0.441	0.13	0.018	0.014	0.128	0.129	0.09	0.176	0.238	0.325	0.156	0.114	0.116	0.293	0.694
TCGA.BH.A0HA.11A.31R.A12P.07	0	0.053	0.499	0.061	0	0.059	0.061	0.259	0.532	0.135	0.493	0.132	0.014	0.019	0.146	0.02	0.093	0.101	0	0.372	0.188	0.076	0.168	0.261	0.548
TCGA.BH.A0HB.01A.11R.A056.07	0	0.075	0.469	0.063	0.024	0.077	0.191	0.251	0.404	0.066	0.469	0.166	0.002	0	0.221	0.202	0.067	0.175	0.281	0.318	0.173	0.107	0.103	0.257	0.719
TCGA.BH.A0HF.01A.11R.A056.07	0	0.073	0.406	0.066	0.036	0.05	0.098	0.157	0.457	0.117	0.361	0.083	0.011	0.132	0.242	0.188	0.065	0.276	0.292	0.252	0.179	0.114	0.114	0.212	0.719
TCGA.BH.A0HI.01A.11R.A084.07	0	0.081	0.354	0.065	0.033	0.086	0.111	0.181	0.394	0.167	0.29	0.031	0.048	0.096	0.191	0.094	0.05	0.262	0.246	0.213	0.223	0.106	0.088	0.185	0.62
TCGA.BH.A0HK.01A.11R.A056.07	0	0.097	0.413	0.05	0.038	0.068	0.121	0.18	0.351	0.168	0.414	0.141	0.002	0.046	0.219	0.13	0.076	0.213	0.173	0.229	0.219	0.068	0.111	0.22	0.624
TCGA.BH.A0HK.11A.11R.A089.07	0	0.069	0.424	0.08	0	0.036	0.062	0.192	0.473	0.148	0.395	0.033	0	0.148	0.199	0.109	0.054	0.188	0.206	0.352	0.206	0.115	0.152	0.17	0.655
TCGA.BH.A0HL.01A.11R.A10U.07	0	0.122	0.075	0	0.094	0.035	0.08	0.094	0.361	0.158	0.097	0.031	0	0	0.085	0.114	0.086	0.244	0.142	0.207	0.29	0.002	0.129	0.073	0.586
TCGA.BH.A0HN.01A.11R.A10U.07	0.013	0.118	0.22	0.074	0	0.145	0.089	0.094	0.165	0.139	0.16	0	0.026	0.002	0.102	0.134	0.078	0.247	0.309	0.144	0.284	0.074	0.158	0.092	0.659
TCGA.BH.A0HO.01A.11R.A034.07	0	0.054	0.36	0.089	0.058	0.098	0.12	0.196	0.341	0.138	0.222	0.059	0.043	0.103	0.227	0.134	0.039	0.251	0.343	0.143	0.203	0.101	0.131	0.158	0.639
TCGA.BH.A0HP.01A.12R.A084.07	0	0.08	0.429	0.036	0.018	0.083	0.104	0.251	0.494	0.16	0.383	0.107	0.03	0.06	0.189	0.105	0.073	0.171	0.22	0.291	0.186	0.097	0.153	0.205	0.64
TCGA.BH.A0HQ.01A.11R.A034.07	0	0.085	0.354	0.01	0.087	0.043	0	0.173	0.395	0.199	0.181	0.063	0	0.116	0.157	0.183	0.071	0.309	0.256	0.219	0.239	0.09	0.112	0.168	0.709
TCGA.BH.A0HU.01A.11R.A034.07	0	0.08	0.432	0.048	0	0.091	0.141	0.254	0.404	0.115	0.335	0.059	0.078	0.013	0.175	0.117	0.09	0.218	0.193	0.234	0.204	0.11	0.1	0.249	0.64
TCGA.BH.A0HW.01A.11R.A034.07	0	0.083	0.194	0	0.019	0.098	0	0.111	0.307	0.199	0.092	0.005	0.014	0	0.154	0.172	0.069	0.24	0.175	0.143	0.278	0.054	0.124	0.12	0.602
TCGA.BH.A0HX.01A.21R.A056.07	0	0.111	0.381	0.031	0.047	0.048	0.119	0.174	0.394	0.101	0.39	0.106	0.031	0.028	0.277	0.144	0.069	0.21	0.233	0.174	0.2	0.092	0.128	0.237	0.635
TCGA.BH.A0HY.01A.11R.A056.07	0	0.074	0.323	0.048	0	0.059	0.111	0.171	0.42	0.179	0.197	0.056	0.07	0.072	0.173	0.141	0.103	0.234	0.214	0.173	0.243	0.085	0.107	0.162	0.628
TCGA.BH.A0RX.01A.21R.A084.07	0	0	0.535	0.183	0.033	0.082	0.19	0.34	0.499	0.003	0.448	0.111	0	0.012	0.198	0.168	0.157	0.177	0.235	0.4	0.145	0.146	0.13	0.288	0.774
TCGA.BH.A0W3.01A.11R.A109.07	0	0.038	0.247	0.029	0.04	0.122	0.142	0.2	0.269	0.151	0.251	0.028	0.027	0.09	0.115	0.088	0.089	0.217	0.286	0.117	0.261	0.061	0.172	0.174	0.64
TCGA.BH.A0W4.01A.11R.A109.07	0	0.106	0.337	0	0.014	0.029	0.013	0.152	0.528	0.177	0.313	0.058	0	0.067	0.168	0.153	0.066	0.242	0.198	0.18	0.239	0.093	0.13	0.181	0.633
TCGA.BH.A0W5.01A.11R.A109.07	0	0.063	0.437	0.087	0.109	0.062	0.244	0.305	0.48	0.056	0.497	0.175	0.008	0.031	0.131	0.073	0.189	0.095	0.129	0.36	0.105	0.073	0.22	0.287	0.664
TCGA.BH.A0W7.01A.11R.A115.07	0	0.046	0.46	0.096	0.04	0.061	0.206	0.306	0.472	0.072	0.484	0.147	0	0.052	0.173	0.112	0.108	0.153	0.251	0.355	0.117	0.116	0.165	0.288	0.706
TCGA.BH.A0WA.01A.11R.A109.07	0	0.068	0.436	0.075	0.007	0.07	0.193	0.281	0.58	0.102	0.316	0.059	0.052	0.057	0.153	0.177	0.077	0.209	0.2	0.276	0.19	0.072	0.174	0.176	0.674
TCGA.BH.A18F.01A.11R.A12D.07	0	0.093	0.408	0.041	0.062	0.069	0.138	0.223	0.41	0.137	0.466	0.166	0	0.06	0.195	0.109	0.111	0.194	0.162	0.258	0.176	0.094	0.162	0.25	0.648
TCGA.BH.A18G.01A.11R.A12D.07	0	0.006	0.425	0.082	0.003	0.137	0.169	0.26	0.576	0.167	0.176	0	0.026	0.044	0.168	0.104	0.046	0.227	0.265	0.353	0.194	0.075	0.051	0.173	0.643
TCGA.BH.A18H.01A.11R.A12D.07	0	0.045	0.472	0.119	0.08	0.122	0.188	0.315	0.461	0.064	0.484	0.142	0.016	0	0.192	0.11	0.101	0.151	0.199	0.358	0.111	0.144	0.161	0.33	0.692
TCGA.BH.A18I.01A.11R.A12D.07	0	0.085	0.43	0.049	0.058	0.082	0.239	0.284	0.43	0.118	0.451	0.132	0.018	0.027	0.245	0.151	0.074	0.179	0.229	0.253	0.133	0.075	0.156	0.245	0.647
TCGA.BH.A18J.01A.11R.A12D.07	0	0.059	0.299	0.074	0.073	0.029	0.087	0.135	0.509	0.159	0.116	0	0.021	0.045	0.254	0.158	0.086	0.265	0.339	0.164	0.243	0.027	0.052	0.163	0.67
TCGA.BH.A18J.11A.31R.A12D.07	0	0	0.392	0.074	0.008	0.076	0.088	0.163	0.477	0.156	0.355	0.071	0.004	0.186	0.152	0.13	0.072	0.201	0.201	0.377	0.217	0.126	0.152	0.174	0.694
TCGA.BH.A18K.01A.11R.A12D.07	0	0.12	0.363	0.046	0.006	0.063	0.084	0.17	0.448	0.181	0.17	0	0.064	0.094	0.167	0.178	0.071	0.294	0.248	0.187	0.204	0.115	0.106	0.203	0.68
TCGA.BH.A18K.11A.13R.A12D.07	0	0.052	0.377	0.026	0	0.097	0.102	0.2	0.444	0.154	0.376	0.115	0.013	0.078	0.276	0.046	0.086	0.152	0.071	0.329	0.209	0.081	0.162	0.162	0.554
TCGA.BH.A18L.01A.32R.A12D.07	0	0.093	0.383	0.055	0.049	0.086	0.143	0.233	0.415	0.132	0.275	0.031	0.022	0.017	0.136	0.122	0.089	0.208	0.261	0.21	0.243	0.077	0.105	0.229	0.668
TCGA.BH.A18L.11A.42R.A12D.07	0	0.041	0.412	0.079	0.026	0.079	0.1	0.182	0.495	0.136	0.316	0.008	0.017	0.133	0.21	0.129	0.074	0.205	0.215	0.356	0.203	0.142	0.127	0.178	0.677
TCGA.BH.A18M.01A.11R.A12D.07	0	0.059	0.42	0.06	0.05	0.037	0.103	0.207	0.539	0.142	0.368	0.105	0.014	0.075	0.169	0.102	0.059	0.199	0.236	0.324	0.181	0.108	0.174	0.211	0.677
TCGA.BH.A18M.11A.33R.A12D.07	0	0.033	0.436	0.065	0.035	0.071	0.1	0.152	0.5	0.13	0.382	0.09	0	0.154	0.196	0.074	0.066	0.189	0.183	0.389	0.205	0.125	0.203	0.179	0.678
TCGA.BH.A18N.01A.11R.A12D.07	0	0.064	0.247	0.033	0.082	0.042	0.134	0.105	0.364	0.096	0.078	0	0	0	0.319	0.131	0.059	0.243	0.276	0.221	0.271	0.021	0.169	0.086	0.663
TCGA.BH.A18N.11A.43R.A12D.07	0	0.012	0.418	0.056	0.017	0.076	0.112	0.181	0.472	0.149	0.367	0.065	0.001	0.197	0.206	0.089	0.069	0.185	0.202	0.393	0.209	0.111	0.162	0.157	0.668
TCGA.BH.A18P.01A.11R.A12D.07	0	0.072	0.378	0.119	0.034	0.133	0.198	0.297	0.403	0.153	0.272	0.116	0.058	0.024	0.13	0.126	0.094	0.202	0.214	0.186	0.182	0.043	0.092	0.212	0.596
TCGA.BH.A18P.11A.43R.A12D.07	0	0.04	0.398	0.07	0	0.077	0.091	0.186	0.414	0.159	0.363	0.08	0	0.134	0.23	0.016	0.079	0.144	0.064	0.354	0.212	0.12	0.133	0.184	0.541
TCGA.BH.A18Q.01A.12R.A12D.07	0	0.031	0.484	0.096	0	0.074	0.155	0.34	0.541	0.113	0.402	0.067	0.026	0.034	0.183	0.095	0.083	0.185	0.177	0.363	0.212	0.074	0.176	0.201	0.68
TCGA.BH.A18Q.11A.34R.A12D.07	0	0.065	0.447	0.035	0.012	0.062	0.085	0.189	0.493	0.142	0.463	0.106	0.006	0.13	0.219	0.016	0.091	0.133	0.061	0.371	0.176	0.104	0.202	0.225	0.58
TCGA.BH.A18R.01A.11R.A12D.07	0	0.117	0.418	0.083	0.032	0.082	0.197	0.229	0.418	0.135	0.415	0.136	0.002	0.021	0.119	0.149	0.127	0.167	0.171	0.2	0.178	0.097	0.111	0.178	0.583
TCGA.BH.A18R.11A.42R.A12D.07	0	0.041	0.397	0.038	0	0.074	0.114	0.165	0.478	0.144	0.468	0.117	0.014	0.129	0.282	0.032	0.104	0.135	0.048	0.33	0.184	0.111	0.188	0.214	0.563
TCGA.BH.A18S.01A.11R.A12D.07	0	0.044	0.34	0.015	0.035	0.063	0	0.151	0.484	0.179	0.208	0.052	0.034	0.026	0.163	0.168	0.07	0.191	0.285	0.127	0.25	0.152	0.11	0.182	0.63
TCGA.BH.A18S.11A.43R.A12D.07	0	0.029	0.456	0.079	0	0.03	0.045	0.176	0.514	0.132	0.469	0.106	0	0.081	0.211	0.179	0.073	0.172	0.273	0.413	0.185	0.125	0.152	0.19	0.746
TCGA.BH.A18T.01A.11R.A12D.07	0	0	0.411	0.055	0.039	0.129	0.242	0.279	0.601	0.066	0.246	0.024	0.023	0.043	0.144	0.188	0.104	0.254	0.249	0.24	0.237	0.104	0.043	0.25	0.713
TCGA.BH.A18U.01A.21R.A12D.07	0	0.066	0.407	0.098	0.027	0.152	0.199	0.25	0.346	0.132	0.186	0.065	0.073	0.053	0.134	0.192	0.106	0.239	0.327	0.19	0.203	0.096	0.082	0.165	0.686
TCGA.BH.A18U.11A.23R.A12D.07	0	0.047	0.435	0.053	0	0.047	0.072	0.213	0.497	0.149	0.428	0.077	0.014	0.119	0.224	0.068	0.064	0.156	0.164	0.391	0.218	0.085	0.174	0.178	0.644
TCGA.BH.A18V.01A.11R.A12D.07	0	0.009	0.456	0.094	0.045	0.095	0.246	0.325	0.38	0.073	0.352	0.085	0.041	0.053	0.146	0.191	0.117	0.255	0.305	0.169	0.232	0.047	0.154	0.163	0.723
TCGA.BH.A18V.06A.11R.A213.07	0	0.003	0.493	0.174	0.044	0.066	0.246	0.368	0.419	0.069	0.455	0.115	0.007	0.061	0.145	0.102	0.165	0.191	0.252	0.32	0.155	0.082	0.155	0.267	0.732
TCGA.BH.A18V.11A.52R.A12D.07	0	0.064	0.443	0.047	0.015	0.037	0.066	0.182	0.528	0.123	0.47	0.027	0.009	0.167	0.236	0.1	0.079	0.16	0.178	0.426	0.185	0.083	0.193	0.196	0.691
TCGA.BH.A1EN.01A.11R.A13Q.07	0	0.062	0.406	0.025	0.109	0.075	0.059	0.203	0.408	0.16	0.181	0.044	0	0.02	0.162	0.204	0.076	0.248	0.311	0.14	0.258	0.046	0.043	0.168	0.66
TCGA.BH.A1EN.11A.23R.A13Q.07	0	0.006	0.463	0.071	0	0.052	0.113	0.268	0.516	0.126	0.422	0.113	0.023	0.131	0.21	0.076	0.08	0.201	0.146	0.403	0.19	0.134	0.18	0.188	0.667
TCGA.BH.A1EO.01A.11R.A137.07	0	0.087	0.394	0.038	0.102	0.09	0.184	0.178	0.491	0.142	0.334	0.11	0.03	0.024	0.171	0.186	0.07	0.288	0.334	0.239	0.177	0.049	0.171	0.164	0.742
TCGA.BH.A1EO.11A.31R.A137.07	0	0.033	0.471	0.105	0	0.02	0.055	0.238	0.417	0.075	0.449	0.105	0.023	0.134	0.181	0.219	0.072	0.24	0.331	0.34	0.216	0.105	0.144	0.163	0.786
TCGA.BH.A1ES.01A.11R.A137.07	0	0.167	0.191	0.01	0	0.058	0.114	0.165	0.312	0.148	0.166	0.052	0	0.001	0.196	0.098	0.069	0.233	0.2	0.101	0.235	0.031	0.116	0.142	0.544
TCGA.BH.A1ES.06A.12R.A24H.07	0	0.027	0.176	0.064	0	0.001	0	0.109	0.353	0.208	0.24	0.027	0	0.099	0.269	0.035	0.019	0.297	0.201	0.169	0.305	0.042	0.153	0.16	0.61
TCGA.BH.A1ET.01A.11R.A137.07	0	0.054	0.398	0.065	0.012	0.091	0.097	0.247	0.536	0.137	0.333	0.136	0.051	0.005	0.165	0.1	0.078	0.202	0.211	0.275	0.218	0.113	0.141	0.206	0.652
TCGA.BH.A1ET.11B.23R.A137.07	0	0.019	0.429	0.075	0	0.064	0.103	0.19	0.486	0.146	0.466	0.103	0.032	0.083	0.218	0.056	0.078	0.177	0.134	0.382	0.208	0.11	0.183	0.184	0.638
TCGA.BH.A1EU.01A.11R.A137.07	0	0.034	0.438	0.086	0.071	0.106	0.219	0.282	0.484	0.105	0.478	0.158	0.007	0	0.188	0.142	0.119	0.154	0.224	0.315	0.116	0.106	0.188	0.277	0.7
TCGA.BH.A1EU.11A.23R.A137.07	0	0.054	0.437	0.024	0	0.065	0.099	0.205	0.502	0.169	0.395	0.1	0	0.054	0.184	0.106	0.074	0.194	0.164	0.346	0.202	0.108	0.177	0.194	0.664
TCGA.BH.A1EV.01A.11R.A137.07	0	0.1	0.299	0.056	0.072	0.09	0.078	0.095	0.487	0.205	0.061	0	0.031	0	0.182	0.137	0.107	0.228	0.299	0.216	0.288	0.012	0.111	0.121	0.687
TCGA.BH.A1EV.11A.24R.A137.07	0	0.043	0.381	0.067	0	0.074	0.12	0.17	0.536	0.139	0.437	0.116	0.021	0.077	0.213	0.095	0.09	0.159	0.186	0.317	0.201	0.069	0.179	0.176	0.639
TCGA.BH.A1EW.01A.11R.A137.07	0	0.06	0.434	0.055	0.06	0.078	0.198	0.224	0.495	0.158	0.432	0.143	0	0.006	0.169	0.085	0.069	0.227	0.232	0.36	0.231	0.099	0.158	0.205	0.714
TCGA.BH.A1EW.11B.33R.A137.07	0	0.048	0.432	0.06	0	0.082	0.128	0.214	0.544	0.132	0.46	0.129	0.005	0.012	0.181	0.057	0.092	0.185	0.138	0.391	0.209	0.104	0.16	0.199	0.652
TCGA.BH.A1EX.01A.11R.A13Q.07	0	0.048	0.407	0.072	0.057	0.1	0.175	0.233	0.368	0.165	0.4	0.133	0.052	0.009	0.138	0.147	0.075	0.222	0.299	0.164	0.175	0.069	0.202	0.204	0.678
TCGA.BH.A1EY.01A.11R.A13Q.07	0	0.089	0.456	0.064	0.07	0.107	0.216	0.209	0.348	0.111	0.437	0.147	0	0	0.176	0.182	0.093	0.224	0.275	0.232	0.173	0.095	0.167	0.221	0.715
TCGA.BH.A1F0.01A.11R.A137.07	0	0.004	0.483	0.125	0.061	0.07	0.189	0.305	0.438	0.104	0.456	0.126	0.004	0.093	0.152	0.14	0.149	0.183	0.329	0.324	0.141	0.094	0.17	0.227	0.757
TCGA.BH.A1F0.11B.23R.A137.07	0	0.016	0.414	0.055	0.009	0.043	0.055	0.188	0.492	0.148	0.468	0.092	0.036	0.196	0.191	0.038	0.106	0.149	0.117	0.371	0.183	0.114	0.17	0.2	0.608
TCGA.BH.A1F2.01A.31R.A13Q.07	0	0.099	0.327	0.01	0	0.012	0	0.132	0.43	0.161	0.225	0.084	0	0.015	0.3	0.199	0.078	0.244	0.295	0.129	0.245	0.046	0.056	0.167	0.644
TCGA.BH.A1F2.11A.32R.A13Q.07	0	0.044	0.384	0.06	0.019	0.079	0.097	0.158	0.502	0.143	0.396	0.097	0.023	0.112	0.227	0.056	0.08	0.192	0.114	0.342	0.222	0.107	0.172	0.165	0.611
TCGA.BH.A1F5.01A.12R.A13Q.07	0	0.079	0.251	0	0	0.054	0.046	0.16	0.532	0.218	0.24	0.053	0.033	0	0.213	0.135	0.105	0.221	0.198	0.145	0.242	0.054	0.1	0.177	0.602
TCGA.BH.A1F6.01A.11R.A13Q.07	0	0.026	0.495	0.083	0.056	0.083	0.166	0.259	0.505	0.103	0.381	0.1	0	0.071	0.153	0.163	0.11	0.218	0.344	0.344	0.197	0.071	0.135	0.19	0.775
TCGA.BH.A1F6.11B.94R.A13Q.07	0	0.04	0.431	0.054	0	0.064	0.125	0.191	0.519	0.118	0.364	0.054	0.002	0.098	0.24	0.215	0.078	0.232	0.241	0.399	0.215	0.093	0.146	0.138	0.758
TCGA.BH.A1F8.01A.11R.A13Q.07	0	0.097	0.384	0.071	0	0.087	0.163	0.207	0.431	0.166	0.205	0.084	0.036	0	0.199	0.17	0.116	0.205	0.229	0.186	0.193	0.072	0.066	0.18	0.613
TCGA.BH.A1F8.11B.21R.A13Q.07	0	0.058	0.476	0.076	0	0.045	0.085	0.218	0.535	0.153	0.292	0.01	0.033	0.12	0.205	0.079	0.061	0.192	0.167	0.409	0.193	0.128	0.109	0.177	0.632
TCGA.BH.A1FB.01A.11R.A13Q.07	0	0.051	0.43	0.078	0.072	0.112	0.234	0.261	0.491	0.12	0.504	0.149	0	0.029	0.159	0.104	0.127	0.13	0.166	0.347	0.114	0.09	0.19	0.256	0.653
TCGA.BH.A1FB.11A.33R.A13Q.07	0	0.032	0.426	0.036	0.004	0.066	0.138	0.209	0.52	0.152	0.507	0.11	0.019	0.066	0.239	0.053	0.09	0.113	0.137	0.338	0.168	0.095	0.185	0.218	0.593
TCGA.BH.A1FC.01A.11R.A13Q.07	0	0	0.522	0.161	0.093	0.106	0.257	0.362	0.407	0.067	0.423	0.118	0.034	0	0.103	0.104	0.144	0.148	0.196	0.286	0.165	0.098	0.125	0.283	0.662
TCGA.BH.A1FC.11A.32R.A13Q.07	0	0.026	0.492	0.079	0.003	0.015	0.062	0.265	0.494	0.12	0.466	0.091	0.028	0.18	0.195	0.094	0.067	0.137	0.17	0.449	0.172	0.148	0.177	0.194	0.665
TCGA.BH.A1FD.01A.11R.A13Q.07	0	0.13	0.32	0.053	0.077	0.122	0.203	0.171	0.417	0.103	0.191	0.032	0.05	0	0.154	0.17	0.067	0.231	0.326	0.21	0.228	0.039	0.094	0.142	0.669
TCGA.BH.A1FD.11B.21R.A13Q.07	0	0.016	0.36	0.049	0	0.087	0.107	0.107	0.493	0.144	0.401	0.109	0.017	0.165	0.212	0.085	0.099	0.171	0.175	0.286	0.208	0.124	0.158	0.175	0.618
TCGA.BH.A1FE.01A.11R.A13Q.07	0	0.078	0.446	0.073	0.072	0.099	0.232	0.228	0.472	0.095	0.5	0.173	0	0.009	0.148	0.114	0.116	0.129	0.133	0.334	0.14	0.111	0.168	0.275	0.641
TCGA.BH.A1FE.06A.11R.A213.07	0	0.066	0.393	0.162	0.045	0.015	0.066	0.13	0.498	0.132	0.209	0.023	0	0.046	0.16	0.096	0	0.263	0.278	0.37	0.233	0.045	0.184	0.093	0.692
TCGA.BH.A1FE.11B.14R.A13Q.07	0	0.036	0.409	0.055	0	0.07	0.111	0.224	0.556	0.133	0.503	0.143	0.017	0.021	0.207	0.066	0.105	0.135	0.07	0.358	0.186	0.068	0.177	0.232	0.606
TCGA.BH.A1FG.01A.11R.A13Q.07	0	0.06	0.365	0.041	0.047	0.086	0.086	0.17	0.572	0.184	0.201	0.048	0.064	0	0.145	0.149	0.087	0.238	0.261	0.237	0.238	0.098	0.074	0.22	0.685
TCGA.BH.A1FG.11B.12R.A13Q.07	0	0.038	0.395	0.067	0	0.043	0.066	0.244	0.527	0.145	0.381	0.037	0.035	0.081	0.253	0.097	0.059	0.17	0.113	0.338	0.18	0.113	0.124	0.179	0.574
TCGA.BH.A1FH.01A.12R.A13Q.07	0	0.058	0.414	0.072	0.017	0.096	0.116	0.168	0.542	0.155	0.37	0.104	0	0.053	0.195	0.085	0.101	0.202	0.187	0.336	0.178	0.101	0.189	0.197	0.672
TCGA.BH.A1FH.11B.42R.A13Q.07	0	0.058	0.453	0.078	0	0.049	0.11	0.208	0.515	0.138	0.407	0.056	0.04	0.067	0.219	0.129	0.062	0.189	0.234	0.438	0.211	0.064	0.16	0.169	0.726
TCGA.BH.A1FJ.01A.11R.A13Q.07	0	0.086	0.269	0.044	0.063	0.058	0.041	0.133	0.346	0.201	0.134	0.08	0.029	0	0.201	0.132	0.062	0.206	0.22	0.126	0.23	0.072	0.137	0.14	0.571
TCGA.BH.A1FJ.11B.42R.A13Q.07	0	0.055	0.414	0.038	0	0.053	0.11	0.173	0.527	0.13	0.362	0.078	0	0.13	0.24	0.152	0.088	0.189	0.195	0.336	0.183	0.106	0.139	0.152	0.654
TCGA.BH.A1FL.01A.11R.A13Q.07	0	0.05	0.369	0.007	0.025	0.107	0.112	0.194	0.461	0.195	0.378	0.111	0.06	0.054	0.122	0.072	0.141	0.186	0.163	0.219	0.212	0.092	0.157	0.205	0.618
TCGA.BH.A1FM.01A.11R.A13Q.07	0	0.126	0.395	0.066	0.097	0.051	0.041	0.129	0.453	0.139	0.002	0.047	0	0	0.266	0.192	0.079	0.228	0.278	0.273	0.218	0.001	0.041	0.118	0.65
TCGA.BH.A1FM.11B.23R.A13Q.07	0	0.072	0.434	0.059	0	0.072	0.076	0.21	0.487	0.149	0.412	0.1	0.003	0.091	0.213	0.084	0.088	0.138	0.113	0.394	0.187	0.071	0.164	0.191	0.619
TCGA.BH.A1FN.01A.11R.A13Q.07	0	0.084	0.315	0.073	0.009	0.092	0.165	0.213	0.334	0.174	0.221	0.012	0.027	0.043	0.208	0.191	0.094	0.273	0.294	0.184	0.225	0.053	0.093	0.111	0.668
TCGA.BH.A1FN.11A.34R.A13Q.07	0	0.013	0.466	0.104	0.001	0.028	0.097	0.269	0.525	0.126	0.513	0.067	0.029	0.067	0.24	0.133	0.107	0.145	0.217	0.402	0.134	0.12	0.182	0.22	0.702
TCGA.BH.A1FR.01A.11R.A13Q.07	0	0.009	0.439	0.035	0.046	0.074	0.059	0.257	0.533	0.116	0.362	0.105	0.075	0.021	0.136	0.064	0.105	0.167	0.244	0.312	0.206	0.092	0.219	0.205	0.693
TCGA.BH.A1FR.11B.42R.A13Q.07	0	0.026	0.424	0.071	0.035	0.03	0.065	0.225	0.502	0.125	0.434	0.103	0.04	0.074	0.269	0.168	0.073	0.23	0.273	0.341	0.149	0.112	0.193	0.197	0.739
TCGA.BH.A1FU.01A.11R.A14D.07	0	0.07	0.423	0.029	0.074	0.068	0.174	0.215	0.504	0.107	0.448	0.158	0	0.089	0.184	0.116	0.119	0.2	0.138	0.308	0.164	0.093	0.179	0.231	0.663
TCGA.BH.A1FU.11A.23R.A14D.07	0	0.031	0.431	0.022	0.016	0.066	0.103	0.185	0.478	0.131	0.479	0.112	0	0.13	0.258	0.019	0.079	0.152	0.094	0.357	0.184	0.142	0.198	0.22	0.594
TCGA.BH.A201.01A.11R.A14M.07	0	0.086	0.334	0.086	0.025	0.075	0.08	0.173	0.411	0.167	0.249	0.044	0.013	0.093	0.17	0.179	0.068	0.254	0.27	0.239	0.207	0.073	0.12	0.115	0.662
TCGA.BH.A202.01A.11R.A14M.07	0	0.043	0.453	0.125	0.023	0.126	0.207	0.337	0.408	0.122	0.33	0.094	0.041	0	0.208	0.205	0.084	0.218	0.283	0.228	0.181	0.077	0.12	0.214	0.698
TCGA.BH.A203.01A.12R.A169.07	0	0.033	0.44	0.099	0.048	0.097	0.215	0.305	0.393	0.163	0.384	0.133	0.027	0	0.151	0.174	0.098	0.236	0.242	0.23	0.198	0.08	0.157	0.205	0.702
TCGA.BH.A203.11A.42R.A169.07	0	0.054	0.419	0.043	0	0.057	0.088	0.201	0.511	0.175	0.382	0.098	0.013	0.109	0.194	0.074	0.093	0.157	0.092	0.368	0.2	0.106	0.162	0.188	0.608
TCGA.BH.A204.01A.11R.A157.07	0	0.147	0.272	0	0	0	0.048	0.082	0.43	0.151	0.055	0	0	0	0.177	0.133	0.091	0.281	0.275	0.127	0.293	0.015	0.03	0.128	0.619
TCGA.BH.A204.11A.53R.A157.07	0	0.046	0.412	0.073	0	0.007	0.014	0.153	0.487	0.131	0.358	0.054	0.015	0.193	0.186	0.114	0.067	0.238	0.151	0.334	0.213	0.114	0.106	0.128	0.615
TCGA.BH.A208.01A.11R.A157.07	0	0.098	0.404	0.029	0.05	0.078	0.189	0.191	0.495	0.127	0.3	0.045	0.037	0.049	0.237	0.153	0.114	0.219	0.222	0.238	0.172	0.098	0.124	0.168	0.643
TCGA.BH.A208.11A.51R.A157.07	0	0.052	0.402	0.052	0.002	0.069	0.086	0.167	0.528	0.16	0.434	0.108	0.029	0.057	0.208	0.057	0.102	0.138	0.077	0.352	0.186	0.08	0.185	0.208	0.595
TCGA.BH.A209.01A.11R.A157.07	0	0.009	0.484	0.147	0.089	0.08	0.215	0.362	0.457	0.071	0.432	0.144	0.027	0.02	0.159	0.128	0.182	0.148	0.238	0.335	0.118	0.094	0.16	0.269	0.718
TCGA.BH.A209.11A.42R.A157.07	0	0.033	0.446	0.083	0.013	0.037	0.147	0.3	0.511	0.128	0.441	0.126	0.019	0.109	0.173	0.129	0.072	0.189	0.193	0.352	0.166	0.126	0.188	0.192	0.675
TCGA.BH.A28O.01A.11R.A22K.07	0	0.055	0.442	0.029	0	0.059	0.07	0.187	0.515	0.143	0.502	0.1	0	0.173	0.208	0.046	0.058	0.149	0.068	0.357	0.183	0.106	0.221	0.222	0.595
TCGA.BH.A28Q.01A.11R.A16F.07	0	0.048	0.384	0.044	0.028	0.077	0.1	0.205	0.472	0.176	0.404	0.139	0.011	0.025	0.144	0.104	0.092	0.184	0.209	0.243	0.217	0.127	0.172	0.192	0.644
TCGA.BH.A2L8.01A.11R.A18M.07	0	0.078	0.485	0.12	0.029	0.071	0.169	0.33	0.46	0.067	0.47	0.135	0.001	0.085	0.127	0.121	0.103	0.132	0.238	0.347	0.106	0.17	0.157	0.3	0.686
TCGA.BH.A42T.01A.11R.A24H.07	0	0.073	0.395	0.084	0.035	0.038	0.125	0.182	0.495	0.096	0.468	0.053	0.008	0.103	0.119	0.133	0.081	0.203	0.3	0.237	0.213	0.09	0.12	0.234	0.693
TCGA.BH.A42U.01A.12R.A24H.07	0	0.038	0.461	0.098	0	0.008	0.014	0.285	0.481	0.113	0.573	0.09	0.006	0.212	0.184	0.077	0.118	0.098	0.127	0.396	0.126	0.154	0.199	0.27	0.643
TCGA.BH.A42V.01A.11R.A24H.07	0	0.053	0.427	0.054	0.024	0.046	0.114	0.268	0.477	0.117	0.538	0.138	0.021	0.088	0.193	0.101	0.062	0.167	0.119	0.341	0.176	0.123	0.21	0.261	0.654
TCGA.BH.A5IZ.01A.11R.A27Q.07	0	0.047	0.353	0.081	0	0.031	0	0.118	0.554	0.157	0.149	0.062	0	0.062	0.167	0.22	0.107	0.309	0.301	0.118	0.271	0.031	0.126	0.145	0.727
TCGA.BH.A5J0.01A.11R.A27Q.07	0	0.054	0.461	0.081	0.016	0.016	0.081	0.321	0.445	0.11	0.475	0.079	0.022	0.099	0.235	0.187	0.071	0.249	0.328	0.336	0.132	0.133	0.155	0.251	0.779
TCGA.BH.A6R8.01A.21R.A33J.07	0	0.06	0.443	0.108	0.02	0.074	0.191	0.313	0.478	0.061	0.332	0.084	0.061	0	0.17	0.142	0.076	0.2	0.278	0.352	0.191	0.106	0.111	0.239	0.724
TCGA.BH.A6R9.01A.21R.A32P.07	0	0.079	0.461	0.133	0.023	0.096	0.254	0.298	0.476	0.075	0.34	0.02	0.023	0.127	0.125	0.174	0.043	0.246	0.329	0.367	0.151	0.067	0.143	0.199	0.753
TCGA.BH.A8FY.01A.11R.A36F.07	0	0.097	0.256	0.038	0	0.071	0.017	0.007	0.307	0.154	0.133	0	0.031	0.126	0.127	0.101	0.058	0.263	0.292	0.268	0.268	0.139	0.136	0.099	0.677
TCGA.BH.A8FZ.01A.11R.A352.07	0	0.037	0.433	0.061	0.065	0.091	0.199	0.213	0.433	0.14	0.53	0.114	0	0.07	0.181	0.186	0.068	0.197	0.277	0.354	0.157	0.115	0.186	0.229	0.754
TCGA.BH.A8G0.01A.11R.A352.07	0	0.007	0.438	0.068	0.03	0.04	0.105	0.198	0.475	0.116	0.507	0.129	0	0.117	0.198	0.115	0.143	0.222	0.249	0.374	0.14	0.136	0.23	0.211	0.767
TCGA.BH.AB28.01A.31R.A41B.07	0	0.069	0.39	0.038	0.034	0.043	0.178	0.237	0.456	0.162	0.489	0.132	0.01	0.05	0.17	0.087	0.139	0.141	0.191	0.275	0.171	0.073	0.216	0.225	0.659
TCGA.C8.A12K.01A.21R.A115.07	0	0	0.55	0.146	0.011	0.101	0.244	0.362	0.526	0	0.421	0.083	0.015	0.046	0.135	0.185	0.117	0.196	0.312	0.389	0.179	0.105	0.105	0.285	0.806
TCGA.C8.A12L.01A.11R.A115.07	0	0.015	0.425	0.13	0.029	0.102	0.153	0.316	0.421	0.127	0.257	0.083	0.056	0.031	0.237	0.164	0.097	0.296	0.193	0.22	0.231	0.055	0.095	0.205	0.684
TCGA.C8.A12M.01A.11R.A115.07	0	0.041	0.435	0.052	0.069	0.088	0.218	0.226	0.515	0.107	0.364	0.103	0.019	0	0.192	0.063	0.086	0.144	0.122	0.344	0.188	0.143	0.126	0.233	0.595
TCGA.C8.A12N.01A.11R.A115.07	0	0.111	0.382	0.048	0.075	0.096	0.203	0.138	0.45	0.139	0.125	0	0.026	0.108	0.169	0.172	0.063	0.239	0.292	0.219	0.212	0.077	0.106	0.125	0.651
TCGA.C8.A12O.01A.11R.A115.07	0	0.052	0.454	0.075	0.076	0.078	0.203	0.245	0.541	0.114	0.311	0.083	0.025	0	0.159	0.141	0.098	0.231	0.305	0.302	0.179	0.079	0.129	0.182	0.714
TCGA.C8.A12P.01A.11R.A115.07	0	0.067	0.439	0.051	0.049	0.085	0.188	0.263	0.508	0.117	0.251	0.089	0.05	0.02	0.119	0.164	0.125	0.209	0.326	0.249	0.19	0.087	0.109	0.173	0.704
TCGA.C8.A12Q.01A.11R.A115.07	0	0.059	0.418	0.05	0.064	0.109	0.218	0.206	0.368	0.143	0.342	0.116	0.031	0.053	0.104	0.188	0.098	0.26	0.288	0.215	0.209	0.109	0.113	0.19	0.712
TCGA.C8.A12T.01A.11R.A115.07	0	0.012	0.429	0.118	0.056	0.14	0.197	0.205	0.416	0.099	0.203	0.064	0.041	0.014	0.162	0.169	0.058	0.238	0.304	0.212	0.22	0.111	0.053	0.208	0.666
TCGA.C8.A12U.01A.11R.A115.07	0	0.042	0.483	0.126	0.016	0.07	0.197	0.403	0.319	0.002	0.398	0.087	0.106	0	0.228	0.109	0.111	0.139	0.176	0.309	0.151	0.171	0.112	0.284	0.634
TCGA.C8.A12V.01A.11R.A115.07	0	0	0.543	0.165	0.057	0.053	0.25	0.343	0.496	0.028	0.467	0.119	0	0.049	0.154	0.194	0.133	0.107	0.247	0.409	0.109	0.121	0.171	0.285	0.754
TCGA.C8.A12W.01A.11R.A115.07	0	0.053	0.441	0.089	0.124	0.094	0.181	0.227	0.359	0.092	0.234	0.05	0	0.021	0.221	0.136	0.136	0.272	0.32	0.18	0.189	0.093	0.067	0.203	0.684
TCGA.C8.A12X.01A.11R.A115.07	0	0.049	0.478	0.058	0.085	0.088	0.098	0.164	0.384	0.1	0.212	0.042	0.039	0	0.117	0.137	0.076	0.216	0.314	0.23	0.262	0.15	0.088	0.21	0.699
TCGA.C8.A12Y.01A.11R.A12D.07	0	0.075	0.388	0.102	0.011	0.067	0.084	0.206	0.539	0.09	0.257	0.021	0.066	0.055	0.188	0.152	0.107	0.207	0.27	0.278	0.201	0.087	0.101	0.204	0.692
TCGA.C8.A12Z.01A.11R.A115.07	0	0.038	0.359	0.067	0.112	0.099	0.063	0.105	0.318	0.243	0.013	0.055	0	0.034	0.166	0.144	0.115	0.25	0.247	0.107	0.287	0.087	0.02	0.128	0.591
TCGA.C8.A130.01A.31R.A115.07	0	0.088	0.47	0.045	0.02	0.056	0.154	0.25	0.456	0.116	0.355	0.063	0.035	0.045	0.252	0.111	0.105	0.2	0.209	0.281	0.181	0.101	0.135	0.233	0.663
TCGA.C8.A131.01A.11R.A115.07	0	0.044	0.444	0.105	0.005	0.063	0.161	0.21	0.432	0.152	0.413	0.098	0.031	0.09	0.185	0.157	0.063	0.275	0.199	0.252	0.202	0.07	0.104	0.169	0.648
TCGA.C8.A132.01A.31R.A115.07	0	0.023	0.469	0.084	0.069	0.07	0.205	0.292	0.454	0.102	0.47	0.149	0.014	0	0.249	0.142	0.101	0.18	0.133	0.313	0.142	0.104	0.205	0.27	0.677
TCGA.C8.A133.01A.32R.A12D.07	0	0.012	0.355	0.005	0.128	0.075	0	0.165	0.435	0.142	0.039	0	0.001	0	0.19	0.149	0.104	0.221	0.313	0.253	0.285	0.055	0.075	0.099	0.683
TCGA.C8.A134.01A.11R.A115.07	0	0	0.463	0.119	0.016	0.142	0.254	0.35	0.555	0.095	0.352	0.068	0.024	0.03	0.156	0.188	0.12	0.182	0.208	0.338	0.171	0.063	0.155	0.203	0.713
TCGA.C8.A135.01A.11R.A115.07	0	0.069	0.429	0.023	0.068	0.085	0.166	0.242	0.391	0.08	0.435	0.146	0	0.083	0.179	0.122	0.096	0.146	0.21	0.263	0.196	0.107	0.128	0.227	0.633
TCGA.C8.A137.01A.11R.A115.07	0	0.099	0.246	0.013	0.107	0.086	0.094	0.224	0.278	0.151	0.172	0.076	0	0.035	0.224	0.133	0.105	0.277	0.201	0.089	0.248	0	0	0.158	0.552
TCGA.C8.A138.01A.11R.A115.07	0	0.08	0.544	0.112	0.012	0.043	0.139	0.368	0.441	0.088	0.458	0.096	0.029	0.077	0.156	0.145	0.123	0.104	0.186	0.35	0.115	0.146	0.16	0.301	0.677
TCGA.C8.A1HE.01A.11R.A13Q.07	0	0	0.369	0.053	0.021	0.087	0.109	0.186	0.514	0.175	0.268	0.082	0.026	0.101	0.203	0.126	0.077	0.21	0.262	0.311	0.23	0.106	0.154	0.172	0.703
TCGA.C8.A1HF.01A.11R.A137.07	0	0.039	0.509	0.173	0.03	0.086	0.162	0.369	0.444	0.034	0.426	0.12	0.056	0	0.162	0.144	0.098	0.19	0.263	0.343	0.138	0.15	0.114	0.262	0.707
TCGA.C8.A1HG.01A.11R.A137.07	0	0.08	0.497	0.125	0.041	0.087	0.191	0.328	0.405	0.04	0.429	0.1	0.013	0	0.274	0.153	0.089	0.182	0.221	0.343	0.144	0.138	0.111	0.301	0.703
TCGA.C8.A1HI.01A.11R.A137.07	0	0.084	0.37	0.062	0	0.039	0.003	0.213	0.57	0.144	0.238	0.045	0.017	0.035	0.226	0.163	0.094	0.151	0.238	0.277	0.237	0.083	0.095	0.197	0.661
TCGA.C8.A1HJ.01A.11R.A13Q.07	0	0.047	0.418	0.075	0.017	0.106	0.176	0.331	0.482	0.057	0.322	0.091	0.026	0.109	0.201	0.129	0.116	0.173	0.121	0.228	0.187	0.095	0.129	0.203	0.587
TCGA.C8.A1HK.01A.21R.A13Q.07	0	0.085	0.43	0.073	0.075	0.133	0.177	0.287	0.402	0.084	0.256	0.13	0.031	0	0.148	0.146	0.108	0.173	0.228	0.18	0.235	0.079	0.096	0.227	0.634
TCGA.C8.A1HL.01A.11R.A137.07	0	0.091	0.388	0.075	0.07	0.049	0.096	0.11	0.393	0.112	0.282	0.09	0.039	0.042	0.16	0.188	0.089	0.22	0.289	0.135	0.207	0.104	0.143	0.189	0.665
TCGA.C8.A1HM.01A.12R.A137.07	0	0	0.552	0.185	0.014	0.093	0.189	0.37	0.432	0.063	0.428	0.114	0	0	0.251	0.132	0.114	0.129	0.222	0.363	0.129	0.176	0.109	0.315	0.689
TCGA.C8.A1HN.01A.11R.A137.07	0	0.099	0.361	0.045	0.069	0.064	0.192	0.178	0.466	0.08	0.178	0.014	0.06	0	0.189	0.156	0.095	0.234	0.318	0.151	0.257	0.081	0.067	0.195	0.671
TCGA.C8.A1HO.01A.11R.A13Q.07	0	0.092	0.363	0.026	0	0.056	0.155	0.217	0.513	0.112	0.33	0.081	0.05	0.021	0.245	0.121	0.066	0.17	0.19	0.249	0.224	0.126	0.116	0.196	0.607
TCGA.C8.A26V.01A.11R.A16F.07	0	0.066	0.389	0.128	0	0.095	0.165	0.225	0.453	0.175	0.222	0.088	0.061	0	0.179	0.137	0.055	0.193	0.25	0.299	0.196	0.058	0.1	0.166	0.636
TCGA.C8.A26W.01A.11R.A16F.07	0	0.064	0.454	0.052	0.039	0.056	0.157	0.23	0.495	0.084	0.473	0.138	0.006	0	0.279	0.084	0.129	0.157	0.229	0.314	0.161	0.106	0.158	0.257	0.678
TCGA.C8.A26X.01A.31R.A16F.07	0	0.014	0.527	0.162	0.055	0.087	0.183	0.337	0.362	0.093	0.47	0.098	0.024	0.064	0.19	0.176	0.106	0.158	0.254	0.331	0.149	0.127	0.122	0.271	0.714
TCGA.C8.A26Y.01A.11R.A16F.07	0	0.06	0.399	0.093	0.011	0.1	0.153	0.216	0.407	0.209	0.328	0.071	0.051	0.062	0.166	0.151	0.147	0.228	0.207	0.241	0.231	0.068	0.146	0.185	0.699
TCGA.C8.A26Z.01A.11R.A16F.07	0	0.097	0.347	0.077	0.032	0.099	0.08	0.192	0.429	0.197	0.256	0.059	0.048	0	0.121	0.103	0.079	0.213	0.187	0.193	0.251	0.038	0.119	0.162	0.595
TCGA.C8.A273.01A.11R.A16F.07	0	0.049	0.352	0.039	0.04	0.06	0.103	0.197	0.423	0.103	0.321	0.065	0.047	0	0.264	0.161	0.075	0.219	0.269	0.195	0.227	0.128	0.067	0.205	0.646
TCGA.C8.A274.01A.11R.A16F.07	0	0.074	0.348	0.08	0.053	0.152	0.151	0.158	0.368	0.172	0.117	0.045	0.054	0.032	0.141	0.111	0.066	0.191	0.261	0.164	0.268	0.06	0.098	0.162	0.602
TCGA.C8.A275.01A.21R.A16F.07	0	0.005	0.516	0.146	0.07	0.094	0.185	0.361	0.431	0.06	0.442	0.146	0.011	0	0.174	0.177	0.118	0.173	0.248	0.341	0.181	0.105	0.102	0.272	0.735
TCGA.C8.A278.01A.11R.A169.07	0	0.042	0.475	0.148	0.097	0.083	0.21	0.35	0.359	0.023	0.366	0.136	0.029	0.051	0.17	0.19	0.134	0.197	0.278	0.252	0.171	0.134	0.121	0.205	0.705
TCGA.C8.A27A.01A.11R.A169.07	0	0.104	0.343	0.048	0.037	0.078	0.193	0.184	0.528	0.078	0.155	0.039	0.076	0	0.238	0.15	0.131	0.196	0.21	0.175	0.204	0.045	0.14	0.142	0.615
TCGA.C8.A27B.01A.11R.A169.07	0	0.006	0.499	0.144	0.023	0.094	0.189	0.379	0.565	0.033	0.367	0.109	0.056	0	0.062	0.204	0.112	0.252	0.263	0.34	0.204	0.092	0.131	0.214	0.784
TCGA.C8.A3M7.01A.12R.A21T.07	0	0.045	0.446	0.023	0.028	0.052	0.054	0.213	0.404	0.154	0.426	0.136	0.01	0.19	0.201	0.057	0.088	0.183	0.087	0.307	0.207	0.155	0.177	0.207	0.598
TCGA.C8.A3M8.01A.11R.A213.07	0	0.075	0.394	0	0.037	0.057	0.054	0.172	0.51	0.138	0.279	0.05	0.058	0.052	0.17	0.119	0.095	0.231	0.202	0.279	0.239	0.119	0.14	0.168	0.671
TCGA.C8.A8HP.01A.11R.A36F.07	0	0	0.517	0.144	0.03	0.074	0.19	0.325	0.46	0.066	0.435	0.11	0.043	0.107	0.078	0.15	0.119	0.255	0.25	0.371	0.164	0.106	0.156	0.27	0.791
TCGA.C8.A8HQ.01A.11R.A36F.07	0	0	0.471	0.127	0.019	0.071	0.186	0.308	0.486	0.109	0.397	0.082	0.04	0.039	0.157	0.113	0.134	0.233	0.27	0.319	0.149	0.104	0.129	0.217	0.712
TCGA.C8.A8HR.01A.11R.A36F.07	0	0.067	0.467	0.091	0.018	0.041	0.136	0.274	0.46	0.085	0.507	0.093	0.03	0.077	0.191	0.105	0.078	0.17	0.218	0.362	0.143	0.13	0.198	0.231	0.686
TCGA.D8.A13Y.01A.11R.A115.07	0	0.172	0.21	0.09	0.008	0	0	0.132	0.313	0.157	0.069	0	0	0.022	0.244	0.153	0.161	0.222	0.212	0.216	0.248	0.01	0.067	0.119	0.637
TCGA.D8.A13Z.01A.11R.A115.07	0	0.068	0.429	0.068	0.046	0.089	0.183	0.255	0.515	0.105	0.323	0.111	0.038	0.058	0.174	0.23	0.133	0.233	0.275	0.306	0.176	0.06	0.149	0.177	0.765
TCGA.D8.A140.01A.11R.A115.07	0	0.022	0.443	0.052	0.109	0.062	0.222	0.27	0.466	0.093	0.379	0.136	0.042	0.001	0.207	0.088	0.116	0.161	0.217	0.314	0.173	0.094	0.139	0.218	0.65
TCGA.D8.A141.01A.11R.A115.07	0	0.029	0.478	0.131	0.078	0.068	0.226	0.338	0.401	0.078	0.49	0.15	0.005	0.028	0.114	0.099	0.101	0.17	0.231	0.349	0.125	0.164	0.179	0.252	0.686
TCGA.D8.A142.01A.11R.A115.07	0	0.033	0.448	0.055	0.104	0.071	0.153	0.211	0.471	0.054	0.349	0.114	0.034	0.051	0.161	0.144	0.142	0.215	0.267	0.272	0.196	0.075	0.171	0.2	0.733
TCGA.D8.A143.01A.11R.A115.07	0	0.043	0.436	0.102	0.066	0.101	0.155	0.347	0.427	0.077	0.337	0.136	0.043	0.068	0.191	0.165	0.141	0.192	0.161	0.243	0.2	0.072	0.097	0.225	0.649
TCGA.D8.A145.01A.11R.A115.07	0	0.072	0.429	0.073	0.075	0.055	0.117	0.197	0.492	0.128	0.416	0.137	0	0.064	0.167	0.075	0.119	0.196	0.133	0.313	0.189	0.117	0.169	0.204	0.637
TCGA.D8.A146.01A.31R.A115.07	0	0.067	0.404	0.047	0.047	0.085	0.149	0.165	0.479	0.137	0.376	0.118	0.035	0.096	0.19	0.105	0.118	0.202	0.226	0.291	0.16	0.127	0.167	0.164	0.654
TCGA.D8.A147.01A.11R.A115.07	0	0.011	0.451	0.064	0.052	0.1	0.236	0.271	0.566	0.12	0.363	0.124	0.028	0.02	0.113	0.157	0.11	0.204	0.245	0.312	0.168	0.054	0.194	0.235	0.74
TCGA.D8.A1J8.01A.11R.A13Q.07	0	0.057	0.498	0.151	0.002	0.121	0.21	0.372	0.335	0.095	0.362	0.153	0.068	0	0.137	0.162	0.076	0.165	0.233	0.267	0.166	0.11	0.104	0.219	0.634
TCGA.D8.A1J9.01A.11R.A13Q.07	0	0.115	0.377	0.119	0.083	0.151	0.236	0.233	0.346	0.13	0.083	0.009	0.042	0	0.177	0.173	0.13	0.259	0.337	0.177	0.248	0.023	0.04	0.139	0.686
TCGA.D8.A1JA.01A.11R.A13Q.07	0	0.071	0.338	0.066	0	0.175	0.247	0.219	0.375	0.18	0.195	0.073	0.037	0.013	0.127	0.198	0.053	0.242	0.311	0.117	0.279	0.011	0.062	0.082	0.612
TCGA.D8.A1JB.01A.11R.A13Q.07	0	0.01	0.476	0.107	0.07	0.107	0.194	0.329	0.455	0.088	0.505	0.155	0.01	0.021	0.157	0.088	0.114	0.099	0.155	0.362	0.121	0.127	0.189	0.303	0.651
TCGA.D8.A1JC.01A.11R.A13Q.07	0	0.057	0.462	0.089	0.044	0.107	0.197	0.278	0.511	0.092	0.284	0.087	0.011	0	0.255	0.11	0.103	0.193	0.23	0.321	0.19	0.068	0.117	0.207	0.67
TCGA.D8.A1JD.01A.11R.A13Q.07	0	0.087	0.422	0.048	0.096	0.164	0.254	0.241	0.403	0.11	0.197	0.057	0.03	0	0.175	0.179	0.087	0.242	0.349	0.171	0.197	0.049	0.104	0.169	0.682
TCGA.D8.A1JE.01A.11R.A13Q.07	0	0.108	0.422	0.059	0.056	0.12	0.157	0.184	0.548	0.145	0.177	0.046	0.034	0	0.164	0.138	0.066	0.201	0.343	0.286	0.205	0.051	0.099	0.179	0.691
TCGA.D8.A1JF.01A.11R.A13Q.07	0	0.065	0.403	0.024	0.074	0.085	0.203	0.221	0.342	0.117	0.331	0.154	0.057	0.046	0.205	0.141	0.136	0.181	0.229	0.247	0.18	0.089	0.141	0.193	0.66
TCGA.D8.A1JG.01B.11R.A13Q.07	0	0.03	0.457	0.11	0.093	0.115	0.222	0.341	0.391	0.097	0.363	0.144	0.04	0.019	0.149	0.161	0.132	0.249	0.23	0.273	0.176	0.104	0.136	0.216	0.717
TCGA.D8.A1JH.01A.11R.A13Q.07	0	0.06	0.424	0.053	0.05	0.088	0.187	0.194	0.506	0.127	0.359	0.096	0.014	0.073	0.256	0.149	0.073	0.192	0.251	0.353	0.161	0.088	0.179	0.172	0.698
TCGA.D8.A1JI.01A.11R.A13Q.07	0	0.1	0.353	0.075	0.033	0.092	0.084	0.149	0.523	0.165	0.197	0.013	0.041	0	0.158	0.11	0.056	0.191	0.248	0.259	0.232	0.1	0.125	0.208	0.652
TCGA.D8.A1JJ.01A.31R.A14M.07	0	0.082	0.373	0.073	0.073	0.083	0.174	0.185	0.438	0.172	0.225	0.053	0.05	0.071	0.137	0.189	0.078	0.275	0.327	0.198	0.218	0.018	0.102	0.152	0.702
TCGA.D8.A1JK.01A.11R.A13Q.07	0	0.011	0.511	0.161	0.02	0.072	0.181	0.372	0.403	0.108	0.37	0.077	0.034	0.098	0.192	0.207	0.086	0.233	0.269	0.328	0.171	0.073	0.093	0.197	0.722
TCGA.D8.A1JL.01A.11R.A13Q.07	0	0.002	0.482	0.132	0.037	0.129	0.204	0.363	0.523	0.099	0.37	0.087	0	0.094	0.152	0.12	0.095	0.208	0.256	0.359	0.177	0.089	0.153	0.2	0.715
TCGA.D8.A1JM.01A.11R.A13Q.07	0	0	0.461	0.099	0.018	0.101	0.123	0.36	0.545	0.042	0.427	0.135	0.056	0	0.224	0.11	0.096	0.141	0.083	0.271	0.23	0.1	0.11	0.237	0.582
TCGA.D8.A1JN.01A.11R.A13Q.07	0	0.03	0.406	0.046	0.036	0.099	0.146	0.267	0.384	0.198	0.356	0.096	0.084	0.013	0.164	0.082	0.137	0.178	0.164	0.149	0.236	0.101	0.121	0.235	0.593
TCGA.D8.A1JP.01A.11R.A13Q.07	0	0.081	0.438	0.049	0.061	0.08	0.163	0.225	0.405	0.087	0.33	0.071	0.034	0.061	0.177	0.138	0.082	0.187	0.299	0.259	0.221	0.119	0.122	0.197	0.686
TCGA.D8.A1JS.01A.11R.A13Q.07	0	0.064	0.334	0.058	0.008	0.056	0	0.15	0.397	0.172	0.025	0	0	0.119	0.175	0.116	0.058	0.222	0.246	0.261	0.306	0.144	0.02	0.174	0.639
TCGA.D8.A1JT.01A.31R.A13Q.07	0	0.066	0.313	0.074	0	0.151	0.137	0.19	0.355	0.143	0.088	0.033	0.044	0	0.078	0.253	0.09	0.202	0.341	0.21	0.271	0.087	0.09	0.046	0.685
TCGA.D8.A1JU.01A.11R.A13Q.07	0	0.038	0.446	0.1	0.023	0.076	0.072	0.29	0.475	0.167	0.4	0.08	0.046	0.127	0.171	0.159	0.068	0.202	0.257	0.323	0.175	0.085	0.149	0.157	0.679
TCGA.D8.A1X5.01A.11R.A14D.07	0	0.066	0.402	0.085	0.08	0.079	0.212	0.254	0.48	0.153	0.232	0.029	0.055	0	0.103	0.161	0.11	0.257	0.354	0.22	0.229	0.038	0.085	0.173	0.724
TCGA.D8.A1X6.01A.11R.A14M.07	0	0.092	0.356	0.055	0.05	0.096	0.147	0.19	0.513	0.104	0.188	0	0.041	0	0.167	0.147	0.093	0.241	0.379	0.21	0.25	0.096	0.116	0.179	0.737
TCGA.D8.A1X7.01A.11R.A14M.07	0	0.059	0.329	0.052	0.071	0.054	0.083	0.179	0.485	0.191	0.251	0.093	0.022	0.004	0.244	0.116	0.098	0.206	0.276	0.179	0.201	0.082	0.159	0.134	0.624
TCGA.D8.A1X8.01A.11R.A14M.07	0	0.065	0.393	0.073	0.044	0.048	0.09	0.194	0.509	0.159	0.405	0.126	0.02	0.059	0.145	0.127	0.072	0.193	0.267	0.323	0.223	0.073	0.157	0.206	0.714
TCGA.D8.A1X9.01A.12R.A157.07	0	0.071	0.399	0.047	0.035	0.143	0.228	0.272	0.494	0.108	0.273	0.092	0.08	0	0.13	0.186	0.09	0.235	0.311	0.24	0.177	0.065	0.115	0.2	0.708
TCGA.D8.A1XA.01A.11R.A14D.07	0	0.059	0.39	0.022	0.075	0.102	0.153	0.17	0.452	0.167	0.276	0.065	0.051	0	0.172	0.134	0.085	0.239	0.326	0.253	0.226	0.06	0.128	0.194	0.722
TCGA.D8.A1XB.01A.11R.A14D.07	0	0.124	0.366	0.002	0.098	0.154	0.222	0.17	0.421	0.15	0.171	0.029	0.028	0.014	0.182	0.112	0.073	0.234	0.23	0.248	0.213	0.051	0.109	0.15	0.624
TCGA.D8.A1XC.01A.11R.A14D.07	0	0.044	0.342	0.067	0.146	0.051	0	0.066	0.208	0.179	0.01	0.005	0	0	0.141	0.12	0.1	0.259	0.3	0.074	0.303	0.066	0.163	0.09	0.642
TCGA.D8.A1XD.01A.11R.A14D.07	0	0.131	0.311	0.01	0.086	0.11	0.179	0.119	0.422	0.122	0.186	0.058	0.031	0	0.119	0.1	0.103	0.239	0.19	0.217	0.251	0.037	0.118	0.143	0.62
TCGA.D8.A1XF.01A.11R.A14D.07	0	0.038	0.324	0.035	0.083	0.084	0.113	0.204	0.396	0.116	0.171	0.056	0.078	0.01	0.235	0.136	0.187	0.205	0.183	0.19	0.241	0.058	0.115	0.167	0.649
TCGA.D8.A1XG.01A.11R.A14D.07	0.023	0	0.16	0	0.073	0.086	0.075	0.058	0.27	0.203	0.083	0.055	0.007	0.04	0.099	0.157	0.097	0.209	0.292	0.182	0.249	0.013	0.18	0.076	0.657
TCGA.D8.A1XJ.01A.11R.A14M.07	0	0.059	0.323	0.081	0.102	0.106	0.114	0.218	0.228	0.164	0.146	0.002	0	0.008	0.2	0.199	0.117	0.25	0.326	0.061	0.258	0.032	0.042	0.143	0.637
TCGA.D8.A1XK.01A.21R.A14M.07	0	0	0.489	0.148	0.024	0.094	0.18	0.432	0.507	0.015	0.335	0.056	0.038	0.058	0.145	0.247	0.079	0.226	0.308	0.267	0.21	0.09	0.051	0.191	0.719
TCGA.D8.A1XL.01A.11R.A14M.07	0	0	0.486	0.153	0.009	0.052	0.175	0.378	0.362	0.05	0.506	0.117	0.055	0.04	0.125	0.139	0.127	0.135	0.278	0.287	0.178	0.143	0.128	0.265	0.7
TCGA.D8.A1XM.01A.21R.A14M.07	0	0.068	0.437	0.066	0.063	0.09	0.217	0.251	0.486	0.148	0.372	0.146	0	0.061	0.105	0.142	0.087	0.227	0.286	0.352	0.159	0.075	0.161	0.214	0.742
TCGA.D8.A1XO.01A.11R.A14M.07	0	0.062	0.433	0.036	0.059	0.069	0.162	0.192	0.393	0.156	0.328	0.122	0.045	0.071	0.174	0.111	0.073	0.178	0.259	0.208	0.191	0.087	0.148	0.194	0.621
TCGA.D8.A1XQ.01A.11R.A14M.07	0	0	0.47	0.135	0.051	0.098	0.235	0.39	0.545	0.025	0.393	0.082	0.029	0.02	0.113	0.228	0.117	0.211	0.308	0.346	0.172	0.063	0.119	0.206	0.778
TCGA.D8.A1XR.01A.11R.A14M.07	0	0.064	0.309	0.043	0.051	0.105	0.054	0.148	0.307	0.174	0.187	0.03	0.038	0.092	0.202	0.176	0.043	0.23	0.246	0.146	0.23	0.095	0.131	0.183	0.631
TCGA.D8.A1XS.01A.11R.A14M.07	0	0.061	0.406	0.054	0.063	0.107	0.201	0.214	0.363	0.146	0.289	0.087	0.057	0	0.211	0.147	0.099	0.239	0.291	0.21	0.19	0.086	0.131	0.204	0.688
TCGA.D8.A1XT.01A.11R.A14M.07	0	0.057	0.392	0.043	0.017	0.109	0.197	0.246	0.502	0.122	0.289	0.096	0.086	0	0.133	0.177	0.086	0.272	0.333	0.267	0.19	0.059	0.153	0.12	0.728
TCGA.D8.A1XU.01A.11R.A14M.07	0	0.109	0.364	0.043	0.033	0.1	0.163	0.184	0.516	0.144	0.213	0.025	0.037	0.069	0.211	0.133	0.07	0.201	0.27	0.256	0.231	0.042	0.136	0.151	0.66
TCGA.D8.A1XV.01A.11R.A14M.07	0	0.043	0.218	0.006	0	0.114	0.066	0.181	0.515	0.18	0.114	0.05	0.012	0	0.088	0.167	0.097	0.205	0.262	0.223	0.246	0.047	0.145	0.085	0.651
TCGA.D8.A1XW.01A.11R.A14M.07	0	0.027	0.422	0.094	0.055	0.098	0.199	0.269	0.484	0.138	0.252	0.074	0.038	0.054	0.163	0.143	0.118	0.193	0.337	0.336	0.195	0.023	0.138	0.187	0.75
TCGA.D8.A1XY.01A.11R.A14M.07	0	0.071	0.366	0.047	0.097	0.111	0.174	0.17	0.4	0.163	0.138	0.028	0.033	0.035	0.124	0.197	0.078	0.235	0.335	0.225	0.226	0.055	0.113	0.168	0.718
TCGA.D8.A1XZ.01A.11R.A14M.07	0	0.083	0.41	0.062	0.095	0.066	0.182	0.247	0.34	0.065	0.364	0.109	0.08	0.03	0.181	0.12	0.107	0.186	0.277	0.176	0.182	0.112	0.116	0.241	0.64
TCGA.D8.A1Y0.01A.11R.A14M.07	0	0.082	0.448	0.073	0.082	0.075	0.2	0.279	0.389	0.073	0.437	0.123	0.023	0.04	0.175	0.136	0.102	0.157	0.22	0.335	0.165	0.102	0.188	0.239	0.702
TCGA.D8.A1Y1.01A.21R.A14M.07	0	0.099	0.374	0.086	0.058	0.098	0.171	0.184	0.382	0.114	0.178	0.081	0.069	0	0.159	0.16	0.077	0.259	0.358	0.198	0.21	0.064	0.097	0.159	0.691
TCGA.D8.A1Y2.01A.11R.A157.07	0	0.014	0.494	0.092	0.048	0.032	0.176	0.258	0.412	0.078	0.471	0.115	0.029	0.043	0.184	0.162	0.094	0.24	0.399	0.32	0.155	0.104	0.183	0.224	0.809
TCGA.D8.A1Y3.01A.11R.A157.07	0	0.05	0.454	0.093	0.021	0.074	0.151	0.311	0.337	0.081	0.251	0.032	0.061	0.066	0.104	0.169	0.135	0.216	0.395	0.235	0.231	0.117	0.101	0.217	0.774
TCGA.D8.A27E.01A.11R.A16F.07	0	0.028	0.377	0.08	0	0.137	0.153	0.212	0.371	0.176	0.262	0.006	0.086	0	0.165	0.125	0.059	0.184	0.284	0.179	0.222	0.11	0.179	0.166	0.637
TCGA.D8.A27F.01A.11R.A16F.07	0	0.072	0.359	0.061	0.027	0.069	0.076	0.117	0.598	0.109	0.236	0.055	0.001	0.114	0.165	0.194	0.121	0.251	0.231	0.222	0.25	0.029	0.135	0.115	0.692
TCGA.D8.A27G.01A.11R.A16F.07	0	0.085	0.456	0.052	0.069	0.085	0.216	0.298	0.341	0.098	0.472	0.155	0.037	0.002	0.139	0.135	0.084	0.2	0.232	0.274	0.167	0.095	0.165	0.233	0.678
TCGA.D8.A27H.01A.11R.A16F.07	0	0.077	0.359	0.055	0.104	0.068	0.158	0.141	0.556	0.059	0.233	0.039	0	0.116	0.143	0.114	0.123	0.239	0.243	0.227	0.218	0.041	0.168	0.157	0.678
TCGA.D8.A27I.01A.11R.A16F.07	0	0.036	0.425	0.057	0.05	0.055	0.116	0.191	0.477	0.127	0.52	0.149	0	0.096	0.199	0.118	0.093	0.163	0.203	0.361	0.177	0.105	0.196	0.231	0.703
TCGA.D8.A27K.01A.11R.A16F.07	0	0.061	0.421	0.057	0.063	0.072	0.131	0.239	0.514	0.168	0.426	0.154	0.005	0.074	0.109	0.084	0.112	0.165	0.173	0.275	0.195	0.112	0.191	0.208	0.639
TCGA.D8.A27L.01A.11R.A16F.07	0	0.08	0.407	0.017	0.082	0.11	0.225	0.181	0.484	0.139	0.4	0.115	0	0.032	0.252	0.116	0.083	0.2	0.213	0.269	0.165	0.079	0.191	0.216	0.662
TCGA.D8.A27M.01A.11R.A16F.07	0	0.034	0.475	0.116	0.077	0.061	0.237	0.329	0.491	0.052	0.4	0.135	0.037	0.072	0.153	0.112	0.176	0.225	0.236	0.337	0.15	0.035	0.187	0.202	0.741
TCGA.D8.A27N.01A.11R.A16F.07	0	0.045	0.439	0.085	0.11	0.077	0.127	0.227	0.43	0.092	0.374	0.098	0.035	0.025	0.188	0.176	0.083	0.232	0.368	0.258	0.202	0.064	0.11	0.18	0.733
TCGA.D8.A27P.01A.11R.A16F.07	0	0.086	0.372	0.021	0.044	0.064	0.018	0.146	0.542	0.169	0.184	0.02	0.014	0.084	0.185	0.129	0.072	0.234	0.201	0.273	0.236	0.116	0.113	0.176	0.653
TCGA.D8.A27R.01A.11R.A16F.07	0	0.049	0.437	0.075	0.045	0.065	0.142	0.243	0.45	0.078	0.457	0.136	0.002	0.011	0.264	0.143	0.113	0.206	0.278	0.253	0.185	0.086	0.133	0.238	0.706
TCGA.D8.A27T.01A.11R.A16F.07	0	0.063	0.472	0.027	0.047	0.066	0.194	0.264	0.506	0.147	0.467	0.145	0.014	0.003	0.135	0.136	0.068	0.213	0.271	0.367	0.156	0.115	0.164	0.222	0.728
TCGA.D8.A27V.01A.12R.A17B.07	0	0.08	0.396	0.009	0.008	0.088	0.13	0.245	0.383	0.167	0.417	0.141	0.04	0.054	0.194	0.108	0.072	0.161	0.162	0.248	0.225	0.107	0.148	0.182	0.595
TCGA.D8.A27W.01A.11R.A16F.07	0	0.082	0.468	0.046	0.061	0.09	0.189	0.237	0.513	0.09	0.351	0.112	0.022	0	0.203	0.131	0.103	0.204	0.287	0.321	0.193	0.057	0.111	0.192	0.702
TCGA.D8.A3Z5.01A.41R.A24H.07	0	0.047	0.413	0.081	0	0.047	0.034	0.214	0.508	0.163	0.377	0.054	0.028	0.177	0.151	0.003	0.086	0.146	0.056	0.354	0.224	0.122	0.165	0.215	0.569
TCGA.D8.A3Z6.01A.11R.A239.07	0	0.097	0.331	0.052	0	0.081	0.092	0.171	0.422	0.161	0.214	0.006	0.025	0.114	0.211	0.088	0.076	0.228	0.233	0.253	0.237	0.107	0.133	0.164	0.643
TCGA.D8.A4Z1.01A.21R.A266.07	0	0.027	0.466	0.048	0.017	0.058	0.084	0.207	0.494	0.151	0.473	0.08	0.007	0.105	0.199	0.029	0.09	0.173	0.123	0.39	0.185	0.156	0.2	0.234	0.649
TCGA.D8.A73U.01A.11R.A33J.07	0	0.014	0.559	0.122	0.071	0.029	0.213	0.33	0.433	0.108	0.485	0.117	0.022	0.017	0.162	0.101	0.085	0.159	0.294	0.421	0.107	0.127	0.178	0.316	0.756
TCGA.D8.A73W.01A.22R.A352.07	0	0.034	0.426	0.044	0.055	0.102	0.167	0.2	0.488	0.164	0.322	0.077	0.031	0	0.163	0.141	0.091	0.231	0.332	0.307	0.202	0.062	0.169	0.205	0.765
TCGA.D8.A73X.01A.11R.A32P.07	0	0.073	0.38	0.024	0.05	0.098	0.136	0.164	0.483	0.171	0.274	0.033	0.044	0.092	0.183	0.171	0.047	0.216	0.252	0.265	0.216	0.12	0.159	0.163	0.679
TCGA.E2.A105.01A.11R.A10J.07	0	0.127	0.371	0.077	0.077	0.083	0.076	0.169	0.405	0.093	0.226	0.028	0.058	0	0.152	0.178	0.079	0.244	0.252	0.182	0.257	0.104	0.095	0.222	0.688
TCGA.E2.A106.01A.11R.A10J.07	0	0.096	0.295	0.026	0.033	0.021	0.062	0.114	0.497	0.133	0.14	0.029	0.028	0.006	0.284	0.074	0.077	0.174	0.149	0.159	0.273	0.049	0.126	0.212	0.566
TCGA.E2.A107.01A.11R.A10J.07	0	0.09	0.381	0.011	0.023	0.069	0.054	0.178	0.436	0.164	0.384	0.107	0.042	0.032	0.193	0.114	0.079	0.211	0.148	0.186	0.274	0.079	0.144	0.278	0.653
TCGA.E2.A108.01A.13R.A10J.07	0	0.034	0.506	0.141	0.057	0.079	0.21	0.325	0.447	0.04	0.517	0.128	0	0.031	0.174	0.105	0.095	0.192	0.27	0.393	0.114	0.129	0.166	0.273	0.733
TCGA.E2.A109.01A.11R.A10J.07	0	0.112	0.399	0.046	0.065	0.066	0.183	0.265	0.38	0.108	0.352	0.113	0.028	0	0.26	0.105	0.115	0.199	0.187	0.17	0.191	0.051	0.135	0.237	0.609
TCGA.E2.A10A.01A.21R.A115.07	0	0.088	0.271	0.066	0.012	0.069	0.127	0.134	0.493	0.159	0.219	0.057	0.026	0	0.259	0.142	0.067	0.28	0.308	0.183	0.222	0.026	0.128	0.138	0.669
TCGA.E2.A10B.01A.11R.A10J.07	0	0.104	0.422	0.073	0.045	0.075	0.172	0.223	0.45	0.142	0.359	0.105	0.031	0.016	0.163	0.131	0.06	0.186	0.25	0.271	0.191	0.089	0.144	0.227	0.665
TCGA.E2.A10C.01A.21R.A10J.07	0	0.073	0.419	0.04	0.031	0.034	0.17	0.312	0.397	0.062	0.452	0.141	0.039	0.067	0.201	0.103	0.099	0.198	0.205	0.247	0.178	0.169	0.161	0.307	0.682
TCGA.E2.A10E.01A.21R.A10J.07	0	0.039	0.392	0.031	0.038	0.091	0.127	0.262	0.472	0.177	0.348	0.109	0.043	0.094	0.173	0.13	0.048	0.182	0.215	0.29	0.184	0.11	0.155	0.2	0.64
TCGA.E2.A10F.01A.11R.A10J.07	0	0.046	0.45	0.058	0.045	0.076	0.163	0.245	0.514	0.134	0.41	0.121	0.027	0.001	0.193	0.135	0.069	0.285	0.326	0.321	0.17	0.069	0.152	0.194	0.752
TCGA.E2.A14N.01A.31R.A137.07	0	0.041	0.422	0.061	0.039	0.097	0.227	0.296	0.511	0.033	0.42	0.137	0.027	0	0.158	0.163	0.114	0.201	0.191	0.217	0.187	0.072	0.15	0.212	0.654
TCGA.E2.A14O.01A.31R.A115.07	0	0.073	0.411	0.06	0.039	0.043	0.023	0.21	0.458	0.246	0.158	0.049	0.038	0	0.181	0.156	0.092	0.239	0.283	0.256	0.208	0.117	0.1	0.231	0.713
TCGA.E2.A14P.01A.31R.A12D.07	0	0.05	0.434	0.061	0.031	0.103	0.135	0.347	0.448	0.076	0.453	0.172	0.061	0.012	0.158	0.128	0.13	0.185	0.153	0.247	0.189	0.096	0.117	0.225	0.626
TCGA.E2.A14Q.01A.11R.A12D.07	0	0.072	0.391	0.014	0.023	0.068	0.079	0.224	0.533	0.142	0.447	0.143	0.016	0.034	0.226	0.076	0.073	0.141	0.068	0.298	0.167	0.115	0.189	0.277	0.587
TCGA.E2.A14R.01A.11R.A115.07	0	0.02	0.466	0.122	0.044	0.099	0.183	0.366	0.41	0.068	0.471	0.095	0.056	0.012	0.127	0.162	0.159	0.181	0.249	0.303	0.139	0.109	0.098	0.244	0.699
TCGA.E2.A14S.01A.11R.A12D.07	0	0.048	0.428	0.055	0.045	0.052	0.102	0.266	0.512	0.095	0.333	0.073	0.072	0.007	0.156	0.112	0.089	0.215	0.307	0.23	0.214	0.106	0.172	0.21	0.706
TCGA.E2.A14T.01A.11R.A115.07	0	0.062	0.354	0.003	0.041	0.022	0.053	0.171	0.512	0.113	0.275	0.044	0.04	0.115	0.259	0.205	0.092	0.279	0.298	0.24	0.205	0.126	0.132	0.212	0.758
TCGA.E2.A14U.01A.11R.A22K.07	0	0.067	0.325	0.052	0	0.044	0.027	0.132	0.562	0.146	0.416	0.044	0.001	0.097	0.187	0.091	0.027	0.158	0.138	0.286	0.264	0.137	0.184	0.187	0.608
TCGA.E2.A14V.01A.11R.A12D.07	0	0.089	0.368	0	0.064	0.143	0.173	0.099	0.492	0.164	0.213	0.073	0.034	0	0.186	0.137	0.093	0.232	0.179	0.205	0.235	0.071	0.095	0.203	0.628
TCGA.E2.A14W.01A.11R.A12D.07	0	0.112	0.207	0.027	0	0.043	0.025	0.017	0.249	0.158	0.142	0.062	0	0	0.082	0.129	0.075	0.273	0.263	0.131	0.31	0.008	0.097	0.154	0.652
TCGA.E2.A14X.01A.11R.A115.07	0	0.031	0.452	0.085	0.113	0.045	0.153	0.309	0.493	0.084	0.482	0.144	0.02	0.019	0.167	0.084	0.191	0.111	0.113	0.316	0.185	0.066	0.215	0.254	0.669
TCGA.E2.A14Y.01A.21R.A12D.07	0	0.021	0.344	0.083	0	0.089	0.123	0.289	0.367	0.102	0.227	0.006	0.079	0.034	0.237	0.196	0.091	0.223	0.201	0.186	0.258	0.072	0.101	0.128	0.63
TCGA.E2.A14Z.01A.11R.A115.07	0	0.088	0.466	0.115	0.064	0.062	0.197	0.312	0.422	0.098	0.514	0.137	0.004	0.005	0.116	0.161	0.104	0.211	0.252	0.322	0.143	0.108	0.18	0.255	0.741
TCGA.E2.A150.01A.11R.A12D.07	0	0.036	0.407	0.034	0.042	0.141	0.23	0.235	0.459	0.16	0.306	0.08	0.052	0.106	0.189	0.174	0.134	0.23	0.237	0.259	0.168	0.036	0.158	0.177	0.7
TCGA.E2.A152.01A.11R.A12D.07	0	0.098	0.379	0.07	0.081	0.124	0.21	0.198	0.356	0.122	0.18	0.047	0.049	0	0.211	0.162	0.089	0.249	0.331	0.155	0.223	0.043	0.096	0.123	0.65
TCGA.E2.A153.01A.12R.A12D.07	0	0.076	0.387	0.081	0.078	0.058	0.071	0.129	0.498	0.17	0.182	0	0.042	0.08	0.183	0.173	0.048	0.258	0.336	0.227	0.205	0.061	0.121	0.134	0.684
TCGA.E2.A153.11A.31R.A12D.07	0	0.052	0.366	0.051	0.017	0.032	0.073	0.154	0.496	0.141	0.421	0.113	0	0.12	0.264	0.138	0.074	0.204	0.21	0.287	0.19	0.082	0.213	0.187	0.685
TCGA.E2.A154.01A.11R.A115.07	0	0.137	0.315	0	0.119	0.026	0.025	0.099	0.385	0.182	0.093	0.033	0.005	0.035	0.075	0.142	0.077	0.258	0.279	0.163	0.277	0.056	0.077	0.166	0.656
TCGA.E2.A155.01A.11R.A12D.07	0	0.087	0.31	0.007	0	0.125	0.139	0.133	0.509	0.182	0.301	0.109	0.003	0	0.155	0.1	0.123	0.21	0.183	0.223	0.255	0.037	0.074	0.207	0.626
TCGA.E2.A156.01A.11R.A12D.07	0	0.024	0.207	0	0.138	0.037	0	0.036	0.319	0.199	0.031	0.02	0	0.048	0.142	0.154	0.063	0.258	0.278	0.18	0.302	0.074	0.101	0.034	0.624
TCGA.E2.A158.01A.11R.A12D.07	0	0.046	0.426	0.045	0.066	0.087	0.185	0.212	0.394	0.09	0.254	0	0.02	0.068	0.199	0.12	0.088	0.205	0.105	0.15	0.258	0.034	0.126	0.243	0.589
TCGA.E2.A158.11A.22R.A12D.07	0	0.009	0.437	0.078	0	0	0	0.171	0.495	0.107	0.436	0.124	0	0.188	0.205	0.079	0.073	0.206	0.17	0.29	0.247	0.058	0.186	0.144	0.635
TCGA.E2.A159.01A.11R.A115.07	0	0	0.516	0.141	0.058	0.095	0.235	0.362	0.432	0.095	0.413	0.136	0.042	0.006	0.161	0.189	0.125	0.184	0.241	0.339	0.155	0.113	0.146	0.263	0.749
TCGA.E2.A15A.01A.11R.A12D.07	0	0.055	0.453	0.109	0.051	0.071	0.15	0.291	0.336	0.099	0.4	0.127	0.04	0	0.233	0.137	0.106	0.235	0.272	0.26	0.197	0.092	0.127	0.216	0.707
TCGA.E2.A15A.06A.11R.A12D.07	0	0.084	0.43	0.119	0.065	0.056	0.168	0.35	0.292	0.064	0.471	0.16	0.036	0	0.295	0.1	0.184	0.152	0.167	0.309	0.143	0.066	0.169	0.267	0.68
TCGA.E2.A15C.01A.31R.A12D.07	0	0.092	0.416	0.027	0.078	0.078	0.16	0.177	0.451	0.163	0.412	0.12	0.034	0.015	0.203	0.054	0.132	0.156	0.144	0.262	0.193	0.08	0.178	0.218	0.609
TCGA.E2.A15D.01A.11R.A115.07	0	0.061	0.442	0.034	0.031	0.065	0.087	0.256	0.444	0.161	0.404	0.156	0.067	0.039	0.155	0.082	0.08	0.172	0.139	0.273	0.207	0.087	0.203	0.219	0.627
TCGA.E2.A15E.01A.11R.A12D.07	0	0.08	0.308	0.054	0	0.097	0.125	0.137	0.424	0.18	0.207	0.049	0.011	0.074	0.222	0.105	0.094	0.199	0.173	0.223	0.238	0.073	0.145	0.171	0.615
TCGA.E2.A15E.06A.11R.A12D.07	0	0.046	0.371	0	0.047	0.071	0.09	0.215	0.515	0.158	0.412	0.153	0.023	0	0.201	0.083	0.208	0.126	0.155	0.23	0.182	0.065	0.206	0.29	0.675
TCGA.E2.A15F.01A.11R.A115.07	0	0.065	0.339	0.046	0.027	0.104	0.139	0.187	0.525	0.142	0.349	0.099	0.034	0	0.197	0.119	0.102	0.19	0.196	0.224	0.216	0.069	0.2	0.189	0.654
TCGA.E2.A15G.01A.11R.A12D.07	0	0.079	0.318	0.003	0	0.02	0.03	0.115	0.559	0.178	0.189	0.04	0.004	0.003	0.222	0.055	0.076	0.222	0.218	0.307	0.255	0.127	0.14	0.212	0.677
TCGA.E2.A15H.01A.11R.A12D.07	0	0.027	0.349	0.023	0.051	0.06	0.162	0.175	0.495	0.148	0.246	0.072	0.075	0.089	0.125	0.1	0.091	0.265	0.212	0.255	0.196	0.105	0.14	0.169	0.651
TCGA.E2.A15I.01A.21R.A137.07	0	0.048	0.452	0.052	0.058	0.064	0.147	0.258	0.447	0.15	0.504	0.135	0.017	0.052	0.139	0.088	0.097	0.154	0.113	0.284	0.193	0.14	0.206	0.26	0.635
TCGA.E2.A15I.11A.32R.A137.07	0	0.024	0.384	0.057	0	0.047	0.054	0.193	0.506	0.119	0.417	0.111	0.032	0.132	0.226	0.039	0.121	0.193	0.07	0.288	0.219	0.103	0.142	0.188	0.574
TCGA.E2.A15J.01A.11R.A12P.07	0	0.026	0.251	0.074	0.034	0.065	0.075	0.14	0.26	0.179	0.174	0.02	0	0.048	0.16	0.137	0.063	0.262	0.269	0.056	0.267	0.115	0.126	0.122	0.594
TCGA.E2.A15K.01A.11R.A12P.07	0	0.078	0.47	0.054	0.055	0.041	0.166	0.302	0.396	0.102	0.441	0.177	0.027	0.071	0.154	0.135	0.154	0.161	0.184	0.28	0.129	0.13	0.155	0.283	0.675
TCGA.E2.A15K.06A.11R.A12P.07	0	0.095	0.203	0.06	0.007	0.078	0.037	0.134	0.078	0.152	0.15	0.034	0.003	0.165	0.164	0.159	0.098	0.222	0.27	0.091	0.278	0.067	0.104	0.13	0.616
TCGA.E2.A15K.11A.13R.A12P.07	0	0.034	0.509	0.086	0	0	0.034	0.235	0.518	0.111	0.53	0.039	0.009	0.181	0.179	0.13	0.057	0.191	0.202	0.459	0.179	0.163	0.172	0.243	0.744
TCGA.E2.A15L.01A.11R.A12D.07	0	0.045	0.1	0.005	0.064	0.081	0.078	0.172	0.234	0.235	0.21	0.048	0	0.094	0.129	0.15	0.091	0.316	0.264	0.09	0.262	0.072	0.097	0.056	0.604
TCGA.E2.A15M.01A.11R.A12D.07	0	0.056	0.449	0.076	0.085	0.07	0.207	0.316	0.498	0.083	0.439	0.169	0.01	0.039	0.202	0.144	0.103	0.207	0.242	0.321	0.114	0.066	0.2	0.24	0.716
TCGA.E2.A15M.11A.22R.A12D.07	0	0.019	0.424	0.064	0	0.029	0.05	0.184	0.508	0.14	0.482	0.101	0	0.218	0.188	0.089	0.045	0.156	0.153	0.387	0.181	0.14	0.157	0.191	0.619
TCGA.E2.A15O.01A.11R.A115.07	0	0.08	0.311	0.047	0.068	0.093	0.219	0.183	0.32	0.091	0.376	0.119	0.032	0.011	0.211	0.169	0.081	0.225	0.2	0.095	0.206	0.074	0.171	0.199	0.613
TCGA.E2.A15P.01A.11R.A115.07	0	0.077	0.353	0.041	0.05	0.115	0.129	0.16	0.495	0.138	0.284	0.091	0.053	0.072	0.156	0.105	0.081	0.181	0.166	0.214	0.239	0.091	0.178	0.206	0.625
TCGA.E2.A15R.01A.11R.A115.07	0	0.17	0.203	0	0	0.057	0.175	0.137	0.25	0.166	0.113	0	0	0.038	0.236	0.063	0.088	0.217	0.207	0.135	0.32	0	0.076	0.139	0.568
TCGA.E2.A15S.01A.11R.A115.07	0	0.14	0.327	0	0	0.044	0.033	0.175	0.397	0.139	0.241	0.022	0.041	0.005	0.304	0.114	0.076	0.245	0.15	0.182	0.267	0.091	0.078	0.177	0.588
TCGA.E2.A15T.01A.11R.A115.07	0	0.069	0.318	0.038	0.061	0.091	0.065	0.17	0.538	0.15	0.247	0.099	0.001	0	0.214	0.147	0.119	0.218	0.197	0.155	0.245	0.002	0.1	0.182	0.621
TCGA.E2.A1AZ.01A.11R.A12P.07	0	0.084	0.444	0.11	0.08	0.098	0.253	0.336	0.368	0.068	0.405	0.155	0.009	0.007	0.138	0.133	0.146	0.199	0.21	0.219	0.12	0.102	0.191	0.231	0.66
TCGA.E2.A1B0.01A.11R.A12P.07	0	0.045	0.45	0.054	0.067	0.098	0.19	0.267	0.49	0.097	0.335	0.101	0.009	0.01	0.212	0.185	0.1	0.219	0.26	0.272	0.187	0.093	0.123	0.18	0.696
TCGA.E2.A1B1.01A.21R.A12P.07	0	0.074	0.428	0.089	0.07	0.086	0.207	0.296	0.455	0.096	0.448	0.152	0.004	0.03	0.184	0.174	0.067	0.207	0.252	0.305	0.123	0.084	0.196	0.208	0.698
TCGA.E2.A1B4.01A.11R.A12P.07	0	0.117	0.237	0.033	0	0.073	0.081	0.158	0.479	0.18	0.172	0.003	0.033	0.126	0.109	0.052	0.041	0.218	0.153	0.134	0.235	0.123	0.141	0.203	0.536
TCGA.E2.A1B5.01A.21R.A12P.07	0	0.054	0.449	0.09	0.037	0.076	0.187	0.326	0.437	0.048	0.527	0.161	0	0.114	0.231	0.084	0.142	0.063	0.088	0.387	0.095	0.128	0.197	0.349	0.64
TCGA.E2.A1B6.01A.31R.A12P.07	0	0.047	0.498	0.126	0.022	0.078	0.196	0.321	0.518	0	0.511	0.115	0	0.042	0.187	0.075	0.255	0.082	0.123	0.393	0.07	0.119	0.218	0.362	0.718
TCGA.E2.A1BC.01A.11R.A12P.07	0	0.059	0.316	0.015	0.046	0.081	0.108	0.138	0.381	0.177	0.298	0.115	0.026	0.134	0.219	0.089	0.082	0.209	0.168	0.135	0.223	0.068	0.13	0.151	0.54
TCGA.E2.A1BC.11A.32R.A12P.07	0	0.026	0.414	0.054	0	0	0	0.208	0.366	0.142	0.374	0.055	0.026	0.173	0.2	0.051	0.013	0.255	0.113	0.248	0.265	0.094	0.084	0.184	0.553
TCGA.E2.A1BD.01A.11R.A12P.07	0	0.101	0.374	0.01	0	0.019	0.001	0.135	0.507	0.167	0.232	0.058	0.027	0.08	0.227	0.082	0.064	0.233	0.202	0.263	0.239	0.149	0.133	0.181	0.635
TCGA.E2.A1IE.01A.11R.A13Q.07	0	0.079	0.277	0.046	0	0.03	0.001	0.08	0.558	0.154	0.197	0.047	0.018	0.008	0.331	0.097	0.088	0.231	0.172	0.214	0.26	0.057	0.088	0.173	0.602
TCGA.E2.A1IF.01A.11R.A144.07	0	0.077	0.401	0.062	0.009	0.062	0.053	0.206	0.453	0.139	0.415	0.086	0.022	0.104	0.201	0.115	0.076	0.204	0.175	0.31	0.183	0.104	0.199	0.231	0.68
TCGA.E2.A1IG.01A.11R.A144.07	0	0.076	0.346	0.038	0.056	0	0	0.143	0.541	0.151	0.289	0.046	0.025	0	0.282	0.134	0.081	0.249	0.288	0.182	0.243	0.086	0.124	0.148	0.66
TCGA.E2.A1IG.11A.22R.A144.07	0	0.056	0.409	0.061	0.001	0.035	0.046	0.156	0.475	0.131	0.393	0.081	0	0.12	0.228	0.096	0.082	0.204	0.177	0.33	0.22	0.103	0.127	0.168	0.64
TCGA.E2.A1IH.01A.11R.A13Q.07	0	0.05	0.452	0.1	0.04	0.062	0.182	0.328	0.464	0.091	0.517	0.149	0	0.032	0.223	0.153	0.104	0.171	0.22	0.367	0.095	0.095	0.185	0.262	0.709
TCGA.E2.A1II.01A.11R.A144.07	0	0	0.509	0.17	0.047	0.09	0.245	0.368	0.521	0	0.465	0.101	0	0.007	0.175	0.143	0.134	0.162	0.244	0.35	0.128	0.115	0.147	0.311	0.738
TCGA.E2.A1IJ.01A.11R.A144.07	0	0.07	0.458	0.06	0.048	0.065	0.155	0.273	0.456	0.112	0.463	0.122	0.039	0.047	0.221	0.113	0.065	0.179	0.213	0.349	0.164	0.107	0.173	0.236	0.679
TCGA.E2.A1IK.01A.11R.A144.07	0	0.059	0.439	0.07	0.037	0.088	0.123	0.277	0.424	0.103	0.462	0.135	0.041	0.004	0.201	0.083	0.071	0.125	0.23	0.301	0.149	0.148	0.17	0.272	0.639
TCGA.E2.A1IL.01A.11R.A14D.07	0	0.038	0.372	0.07	0.046	0.076	0.066	0.157	0.51	0.157	0.203	0.054	0.026	0.136	0.161	0.11	0.045	0.211	0.198	0.268	0.22	0.12	0.136	0.155	0.611
TCGA.E2.A1IN.01A.11R.A13Q.07	0	0.145	0.291	0.053	0.067	0.095	0.176	0.163	0.251	0.203	0.155	0.026	0.008	0.086	0.161	0.124	0.086	0.232	0.295	0.121	0.221	0.043	0.084	0.108	0.579
TCGA.E2.A1IO.01A.11R.A144.07	0	0.071	0.439	0.045	0.066	0.082	0.21	0.21	0.489	0.09	0.463	0.145	0	0.04	0.202	0.082	0.077	0.19	0.147	0.317	0.161	0.097	0.182	0.254	0.642
TCGA.E2.A1IP.01A.11R.A14D.07	0	0.008	0.513	0.19	0.062	0.048	0.215	0.358	0.453	0.008	0.466	0.101	0.018	0.034	0.162	0.164	0.154	0.241	0.242	0.363	0.113	0.101	0.143	0.281	0.776
TCGA.E2.A1IU.01A.11R.A14D.07	0	0.042	0.387	0.064	0.039	0.073	0.045	0.205	0.486	0.175	0.367	0.111	0.033	0.05	0.22	0.081	0.14	0.175	0.182	0.273	0.193	0.11	0.136	0.232	0.643
TCGA.E2.A1L6.01A.11R.A13Q.07	0	0.07	0.338	0.075	0	0.052	0.046	0.169	0.523	0.116	0.352	0.096	0.01	0.11	0.221	0.095	0.08	0.245	0.187	0.213	0.207	0.134	0.173	0.179	0.629
TCGA.E2.A1L7.01A.11R.A144.07	0	0.054	0.481	0.118	0.043	0.063	0.225	0.314	0.426	0.052	0.473	0.13	0.024	0	0.198	0.168	0.091	0.172	0.214	0.322	0.141	0.127	0.165	0.277	0.706
TCGA.E2.A1L7.11A.33R.A144.07	0	0.025	0.447	0.056	0	0.062	0.108	0.206	0.528	0.13	0.472	0.096	0	0.071	0.249	0.091	0.058	0.183	0.182	0.397	0.18	0.125	0.204	0.209	0.686
TCGA.E2.A1L8.01A.11R.A13Q.07	0	0.109	0.403	0.03	0.024	0.055	0.159	0.211	0.453	0.166	0.314	0.115	0.025	0.06	0.165	0.167	0.07	0.173	0.181	0.207	0.177	0.094	0.165	0.192	0.606
TCGA.E2.A1L9.01A.11R.A13Q.07	0	0.1	0.379	0.054	0.043	0.075	0.205	0.189	0.52	0.135	0.206	0.044	0.05	0.093	0.161	0.183	0.06	0.233	0.331	0.216	0.198	0.074	0.137	0.128	0.677
TCGA.E2.A1LA.01A.11R.A144.07	0	0	0.522	0.158	0	0.096	0.117	0.322	0.464	0.088	0.485	0.095	0.021	0.026	0.207	0.159	0.109	0.181	0.249	0.394	0.127	0.145	0.109	0.315	0.749
TCGA.E2.A1LB.01A.11R.A144.07	0	0.042	0.357	0.029	0.075	0.14	0.141	0.244	0.271	0.184	0.224	0.045	0.043	0.031	0.192	0.13	0.082	0.224	0.242	0.117	0.225	0.07	0.132	0.16	0.597
TCGA.E2.A1LB.11A.22R.A144.07	0	0.085	0.338	0.038	0	0.097	0.117	0.191	0.43	0.162	0.361	0.071	0.014	0.116	0.185	0.012	0.092	0.138	0.011	0.32	0.247	0.043	0.177	0.174	0.534
TCGA.E2.A1LE.01A.12R.A19W.07	0	0.066	0.483	0.077	0.038	0.058	0.172	0.283	0.37	0.027	0.505	0.16	0.032	0.005	0.197	0.128	0.084	0.224	0.228	0.285	0.177	0.139	0.157	0.272	0.709
TCGA.E2.A1LG.01A.21R.A14M.07	0	0	0.36	0.01	0	0.067	0.146	0.278	0.461	0.272	0.332	0.099	0.094	0	0.147	0.129	0.112	0.21	0.148	0.125	0.212	0.089	0.129	0.207	0.579
TCGA.E2.A1LH.01A.11R.A14D.07	0	0.025	0.524	0.144	0.034	0.023	0.165	0.327	0.505	0.092	0.491	0.072	0.023	0.043	0.145	0.154	0.169	0.186	0.227	0.392	0.108	0.126	0.204	0.276	0.782
TCGA.E2.A1LH.11A.22R.A14D.07	0	0.034	0.436	0.043	0	0.01	0.004	0.222	0.539	0.149	0.502	0.134	0.002	0.101	0.161	0.101	0.092	0.088	0.127	0.347	0.178	0.137	0.186	0.254	0.626
TCGA.E2.A1LI.01A.12R.A157.07	0	0.017	0.437	0.078	0.025	0.107	0.193	0.304	0.397	0.074	0.402	0.078	0.076	0.047	0.153	0.143	0.144	0.185	0.165	0.199	0.215	0.095	0.223	0.177	0.661
TCGA.E2.A1LK.01A.21R.A14D.07	0	0.06	0.277	0.122	0	0.114	0.124	0.155	0.324	0.131	0.167	0	0	0.03	0.19	0.246	0.12	0.272	0.266	0.215	0.254	0	0.128	0.056	0.709
TCGA.E2.A1LL.01A.11R.A144.07	0	0.023	0.313	0.038	0	0.084	0.152	0.242	0.356	0.112	0.192	0.073	0	0.127	0.192	0.193	0.09	0.201	0.171	0.199	0.227	0.057	0.089	0.144	0.598
TCGA.E2.A1LS.01A.12R.A157.07	0	0.009	0.282	0	0.042	0.082	0.111	0.109	0.474	0.244	0.233	0.056	0.034	0.013	0.226	0.125	0.1	0.195	0.116	0.133	0.259	0.025	0.162	0.194	0.585
TCGA.E2.A1LS.11A.32R.A157.07	0	0.041	0.423	0.075	0	0.011	0.002	0.17	0.393	0.135	0.342	0.098	0.003	0.158	0.201	0	0.063	0.172	0.038	0.314	0.265	0.127	0.128	0.169	0.523
TCGA.E2.A2P5.01A.11R.A19W.07	0	0.053	0.405	0.033	0.022	0.044	0.136	0.215	0.418	0.128	0.404	0.109	0.037	0.073	0.192	0.09	0.068	0.172	0.157	0.241	0.183	0.171	0.149	0.268	0.605
TCGA.E2.A2P6.01A.11R.A19W.07	0	0.053	0.315	0.081	0	0.063	0.09	0.168	0.509	0.126	0.33	0.031	0.044	0.062	0.27	0.121	0.084	0.202	0.26	0.213	0.221	0.049	0.176	0.174	0.661
TCGA.E2.A3DX.01A.21R.A213.07	0	0.035	0.465	0.064	0.052	0.082	0.174	0.199	0.498	0.11	0.514	0.139	0	0.067	0.153	0.06	0.096	0.163	0.155	0.363	0.155	0.15	0.203	0.287	0.676
TCGA.E2.A56Z.01A.12R.A29R.07	0	0.058	0.397	0.047	0	0.074	0.175	0.235	0.517	0.126	0.276	0.015	0.076	0	0.292	0.109	0.059	0.192	0.149	0.322	0.208	0.066	0.15	0.226	0.644
TCGA.E2.A570.01A.11R.A29R.07	0	0.107	0.363	0.062	0.012	0.088	0.116	0.176	0.439	0.153	0.232	0	0.069	0.058	0.19	0.093	0.06	0.22	0.205	0.198	0.239	0.093	0.075	0.178	0.578
TCGA.E2.A572.01A.13R.A31O.07	0	0.088	0.291	0.076	0	0.005	0	0.116	0.492	0.14	0.152	0	0.024	0.117	0.094	0.111	0.074	0.186	0.224	0.296	0.231	0.141	0.095	0.197	0.644
TCGA.E2.A573.01A.11R.A29R.07	0	0	0.513	0.137	0.028	0.057	0.159	0.375	0.547	0.005	0.48	0.133	0.059	0.021	0.115	0.164	0.139	0.164	0.2	0.393	0.13	0.121	0.165	0.265	0.738
TCGA.E2.A574.01A.11R.A29R.07	0.013	0.137	0.172	0.051	0	0.091	0.067	0.026	0.145	0.172	0	0.007	0.043	0.026	0.042	0.162	0.146	0.306	0.111	0.133	0.288	0	0.095	0.151	0.634
TCGA.E2.A576.01A.11R.A31O.07	0	0.097	0.454	0	0.016	0.049	0.059	0.247	0.47	0.131	0.384	0	0.065	0.117	0.217	0.092	0.12	0.171	0.168	0.318	0.204	0.11	0.12	0.28	0.671
TCGA.E2.A9RU.01A.11R.A41B.07	0	0.049	0.36	0.11	0.006	0.071	0.048	0.192	0.368	0.158	0.189	0	0.055	0.045	0.142	0.206	0.083	0.273	0.359	0.158	0.213	0.119	0.101	0.188	0.72
TCGA.E9.A1N3.01A.12R.A157.07	0	0.061	0.306	0.03	0.058	0.088	0.104	0.12	0.515	0.158	0.128	0	0.016	0	0.143	0.133	0.097	0.213	0.233	0.229	0.265	0.035	0.15	0.162	0.676
TCGA.E9.A1N4.01A.11R.A14M.07	0	0.028	0.454	0.09	0.035	0.129	0.197	0.19	0.341	0.111	0.411	0.146	0.027	0.01	0.195	0.121	0.081	0.327	0.28	0.232	0.143	0.152	0.143	0.208	0.699
TCGA.E9.A1N4.11A.33R.A14M.07	0	0.034	0.437	0.07	0	0.054	0.103	0.214	0.519	0.141	0.469	0.084	0.01	0.095	0.201	0.014	0.063	0.142	0.085	0.362	0.171	0.147	0.171	0.241	0.569
TCGA.E9.A1N5.01A.11R.A14D.07	0	0.108	0.463	0.058	0.043	0.039	0.198	0.256	0.393	0.072	0.426	0.119	0.019	0.042	0.171	0.134	0.077	0.199	0.252	0.267	0.167	0.138	0.144	0.241	0.675
TCGA.E9.A1N5.11A.41R.A14D.07	0	0.071	0.373	0.084	0.062	0.093	0.106	0.162	0.472	0.138	0.294	0.081	0.017	0.086	0.19	0.134	0.096	0.203	0.205	0.279	0.212	0.05	0.181	0.124	0.653
TCGA.E9.A1N6.01A.11R.A144.07	0	0.095	0.414	0.074	0.052	0.107	0.188	0.18	0.394	0.076	0.176	0.047	0.057	0	0.176	0.194	0.078	0.285	0.331	0.157	0.213	0.088	0.073	0.156	0.678
TCGA.E9.A1N6.11A.32R.A144.07	0	0.039	0.455	0.05	0.032	0.035	0.068	0.177	0.533	0.127	0.515	0.144	0	0.064	0.195	0.13	0.104	0.136	0.191	0.395	0.164	0.096	0.195	0.211	0.695
TCGA.E9.A1N8.01A.11R.A144.07	0	0	0.36	0.088	0	0.137	0.122	0.219	0.512	0.068	0.216	0.004	0.035	0.066	0.214	0.136	0.121	0.279	0.181	0.205	0.262	0.058	0.079	0.17	0.653
TCGA.E9.A1N9.01A.11R.A14D.07	0	0.1	0.449	0.012	0.057	0.091	0.193	0.213	0.465	0.088	0.424	0.159	0	0	0.162	0.102	0.09	0.183	0.141	0.279	0.204	0.111	0.144	0.262	0.64
TCGA.E9.A1N9.11A.71R.A14D.07	0	0.058	0.418	0.028	0.002	0.051	0.102	0.192	0.474	0.137	0.421	0.095	0.009	0.087	0.261	0.034	0.133	0.162	0.081	0.337	0.195	0.113	0.173	0.204	0.602
TCGA.E9.A1NA.01A.11R.A144.07	0	0.1	0.376	0.061	0.054	0.071	0.189	0.221	0.417	0.132	0.195	0.048	0.064	0	0.164	0.184	0.071	0.257	0.391	0.207	0.215	0.035	0.083	0.228	0.745
TCGA.E9.A1NA.11A.33R.A144.07	0	0.015	0.45	0.054	0.01	0.064	0.104	0.189	0.447	0.16	0.388	0.069	0	0.187	0.188	0.093	0.075	0.245	0.268	0.39	0.215	0.109	0.146	0.176	0.733
TCGA.E9.A1NC.01A.21R.A26B.07	0	0.017	0.491	0.12	0.034	0.059	0.158	0.354	0.54	0.046	0.454	0.069	0.067	0.04	0.139	0.121	0.105	0.201	0.259	0.408	0.145	0.101	0.164	0.276	0.765
TCGA.E9.A1ND.01A.11R.A144.07	0	0	0.541	0.142	0.018	0.087	0.207	0.378	0.432	0.108	0.4	0.076	0.019	0.083	0.161	0.132	0.091	0.239	0.328	0.342	0.163	0.109	0.118	0.265	0.765
TCGA.E9.A1ND.11A.43R.A144.07	0	0.031	0.517	0.089	0.006	0	0.066	0.205	0.512	0.081	0.455	0.036	0	0.127	0.218	0.227	0.118	0.237	0.384	0.402	0.169	0.127	0.14	0.182	0.847
TCGA.E9.A1NE.01A.21R.A14M.07	0	0.033	0.506	0.137	0.076	0.054	0.235	0.337	0.43	0.025	0.533	0.154	0	0.022	0.17	0.078	0.101	0.111	0.164	0.364	0.101	0.152	0.188	0.288	0.635
TCGA.E9.A1NF.01A.11R.A14D.07	0	0.092	0.444	0.067	0.041	0.084	0.208	0.216	0.43	0.103	0.294	0.054	0.061	0.027	0.203	0.155	0.057	0.239	0.315	0.276	0.165	0.137	0.13	0.161	0.683
TCGA.E9.A1NF.11A.73R.A14D.07	0	0.027	0.466	0.067	0.006	0.025	0.083	0.18	0.409	0.086	0.409	0.102	0	0.139	0.131	0.228	0.098	0.301	0.344	0.302	0.241	0.105	0.142	0.132	0.815
TCGA.E9.A1NG.01A.21R.A14M.07	0	0.072	0.393	0.071	0.055	0.107	0.233	0.166	0.514	0.13	0.238	0.052	0.039	0.079	0.176	0.2	0.057	0.278	0.335	0.244	0.171	0.02	0.128	0.152	0.713
TCGA.E9.A1NG.11A.52R.A14M.07	0	0.028	0.401	0.05	0	0.019	0.07	0.18	0.516	0.129	0.423	0.087	0	0.153	0.228	0.186	0.077	0.231	0.274	0.323	0.196	0.101	0.144	0.13	0.711
TCGA.E9.A1NH.01A.11R.A14D.07	0	0.068	0.392	0.035	0.056	0.083	0.095	0.176	0.481	0.171	0.328	0.055	0.06	0.068	0.175	0.134	0.073	0.218	0.261	0.211	0.192	0.119	0.15	0.177	0.645
TCGA.E9.A1NI.01A.11R.A14D.07	0	0.149	0.346	0.065	0.058	0.053	0.134	0.172	0.406	0.139	0.185	0.032	0.051	0.062	0.186	0.156	0.078	0.223	0.293	0.144	0.21	0.042	0.095	0.166	0.622
TCGA.E9.A1QZ.01A.21R.A169.07	0	0.071	0.464	0.08	0.024	0.024	0.178	0.307	0.465	0.076	0.527	0.172	0.008	0.036	0.219	0.1	0.145	0.112	0.164	0.348	0.127	0.108	0.187	0.265	0.66
TCGA.E9.A1R0.01A.22R.A16F.07	0	0.063	0.445	0.043	0.023	0.047	0.119	0.236	0.452	0.132	0.466	0.163	0	0.049	0.235	0.086	0.117	0.14	0.154	0.334	0.187	0.127	0.138	0.268	0.65
TCGA.E9.A1R2.01A.11R.A14D.07	0	0.074	0.41	0.052	0.035	0.06	0.174	0.225	0.467	0.113	0.409	0.143	0.042	0.033	0.178	0.093	0.077	0.162	0.151	0.322	0.189	0.123	0.168	0.227	0.633
TCGA.E9.A1R3.01A.31R.A14M.07	0	0.076	0.33	0.064	0.074	0.085	0.104	0.195	0.451	0.167	0.238	0.116	0.033	0.036	0.283	0.237	0.049	0.24	0.296	0.129	0.186	0	0.161	0.156	0.662
TCGA.E9.A1R4.01A.21R.A14D.07	0	0.006	0.452	0.086	0.071	0.086	0.224	0.348	0.521	0.035	0.39	0.136	0.065	0.019	0.123	0.143	0.1	0.185	0.29	0.312	0.184	0.057	0.172	0.237	0.74
TCGA.E9.A1R5.01A.11R.A14M.07	0	0.095	0.322	0.038	0.021	0.108	0.144	0.202	0.383	0.198	0.151	0.067	0.053	0.086	0.11	0.12	0.073	0.248	0.24	0.184	0.248	0.053	0.108	0.166	0.633
TCGA.E9.A1R6.01A.11R.A14D.07	0	0.083	0.354	0.022	0.074	0.118	0.214	0.168	0.46	0.095	0.176	0	0.038	0	0.157	0.127	0.08	0.248	0.287	0.234	0.263	0.05	0.111	0.175	0.695
TCGA.E9.A1R7.01A.11R.A14M.07	0	0.089	0.328	0	0.023	0.092	0.102	0.193	0.562	0.127	0.194	0.085	0.042	0.047	0.279	0.065	0.116	0.211	0.109	0.242	0.262	0.062	0.069	0.209	0.585
TCGA.E9.A1R7.11A.42R.A14M.07	0	0	0.437	0.033	0	0.028	0.09	0.192	0.549	0.105	0.327	0.122	0	0.164	0.184	0.187	0.111	0.254	0.241	0.368	0.214	0.096	0.115	0.156	0.75
TCGA.E9.A1RA.01A.11R.A14D.07	0	0.037	0.407	0.039	0.023	0.064	0.154	0.213	0.405	0.117	0.403	0.104	0.043	0.063	0.182	0.098	0.118	0.194	0.194	0.216	0.173	0.131	0.181	0.243	0.645
TCGA.E9.A1RB.01A.11R.A157.07	0	0.057	0.359	0.065	0.036	0.081	0.172	0.165	0.526	0.122	0.16	0.035	0.053	0.054	0.146	0.166	0.078	0.304	0.282	0.156	0.217	0.097	0.102	0.186	0.68
TCGA.E9.A1RB.11A.33R.A157.07	0	0.017	0.46	0.043	0	0.043	0.109	0.191	0.529	0.118	0.438	0.162	0	0.159	0.195	0.059	0.101	0.196	0.157	0.342	0.246	0.125	0.161	0.21	0.671
TCGA.E9.A1RC.01A.11R.A157.07	0	0.107	0.248	0.002	0.121	0	0	0.103	0.292	0.187	0.074	0.081	0	0.012	0.148	0.167	0.114	0.257	0.267	0.069	0.304	0.003	0.086	0.104	0.623
TCGA.E9.A1RC.11A.33R.A157.07	0	0.024	0.482	0.07	0	0.024	0.063	0.213	0.409	0.095	0.285	0.049	0	0.222	0.179	0.126	0.065	0.231	0.223	0.383	0.244	0.15	0.115	0.15	0.7
TCGA.E9.A1RD.01A.11R.A157.07	0	0.092	0.378	0	0.055	0.101	0.133	0.158	0.489	0.155	0.143	0.015	0.053	0.026	0.196	0.109	0.077	0.237	0.275	0.263	0.23	0.131	0.106	0.174	0.67
TCGA.E9.A1RD.11A.33R.A157.07	0	0.031	0.459	0.04	0	0.026	0.08	0.234	0.542	0.125	0.342	0.097	0.025	0.124	0.195	0.166	0.107	0.256	0.207	0.353	0.2	0.136	0.141	0.17	0.729
TCGA.E9.A1RE.01A.11R.A157.07	0	0.073	0.33	0	0.04	0.093	0.146	0.216	0.56	0.147	0.31	0.119	0.038	0.065	0.242	0.06	0.1	0.207	0.143	0.224	0.227	0.056	0.125	0.216	0.593
TCGA.E9.A1RF.01A.11R.A157.07	0	0.05	0.518	0.093	0.024	0.073	0.194	0.343	0.397	0.127	0.39	0.109	0.052	0.019	0.111	0.186	0.078	0.213	0.293	0.285	0.17	0.121	0.134	0.229	0.724
TCGA.E9.A1RF.11A.32R.A157.07	0	0.014	0.442	0.068	0	0.059	0.123	0.218	0.409	0.079	0.359	0.107	0.024	0.183	0.156	0.228	0.071	0.258	0.237	0.282	0.235	0.101	0.122	0.139	0.716
TCGA.E9.A1RG.01A.11R.A14D.07	0	0.054	0.434	0.087	0.03	0.029	0.131	0.281	0.41	0.101	0.392	0.069	0.022	0.015	0.176	0.158	0.111	0.193	0.292	0.261	0.187	0.113	0.152	0.266	0.738
TCGA.E9.A1RH.01A.21R.A169.07	0	0.094	0.316	0.108	0	0.11	0.139	0.274	0.263	0.195	0.091	0.027	0.015	0.102	0.112	0.223	0.125	0.264	0.272	0.093	0.239	0.032	0	0.078	0.59
TCGA.E9.A1RH.11A.34R.A169.07	0	0.036	0.42	0.036	0	0.098	0.127	0.204	0.525	0.123	0.253	0.064	0.03	0.157	0.192	0.141	0.086	0.239	0.199	0.361	0.216	0.088	0.141	0.145	0.697
TCGA.E9.A1RI.01A.11R.A169.07	0	0.082	0.385	0.019	0.055	0.091	0.188	0.193	0.549	0.159	0.32	0.088	0.055	0.013	0.135	0.114	0.071	0.218	0.269	0.237	0.173	0.08	0.169	0.195	0.659
TCGA.E9.A1RI.11A.41R.A169.07	0	0.016	0.431	0.049	0	0.037	0.101	0.19	0.501	0.102	0.275	0.066	0	0.155	0.184	0.148	0.104	0.211	0.198	0.308	0.244	0.108	0.076	0.149	0.655
TCGA.E9.A226.01A.21R.A157.07	0	0.123	0.332	0.061	0	0.073	0.16	0.184	0.296	0.15	0.158	0.071	0	0.038	0.13	0.144	0.093	0.267	0.284	0.082	0.228	0.052	0.017	0.107	0.557
TCGA.E9.A227.01A.11R.A157.07	0	0.036	0.485	0.063	0.018	0.067	0.114	0.236	0.426	0.144	0.461	0.147	0.05	0.07	0.158	0.184	0.028	0.186	0.198	0.326	0.149	0.196	0.178	0.251	0.683
TCGA.E9.A228.01A.31R.A157.07	0	0.133	0.322	0.053	0.086	0.004	0.025	0.167	0.488	0.082	0.149	0.037	0.005	0	0.239	0.234	0.126	0.302	0.313	0.185	0.243	0.047	0.071	0.145	0.738
TCGA.E9.A229.01A.31R.A157.07	0	0.085	0.385	0.035	0.064	0.09	0.209	0.216	0.501	0.108	0.334	0.117	0.044	0	0.245	0.125	0.082	0.242	0.315	0.246	0.189	0.049	0.141	0.2	0.702
TCGA.E9.A22A.01A.11R.A157.07	0	0.064	0.5	0.108	0.022	0.058	0.211	0.29	0.432	0.068	0.444	0.133	0.026	0.017	0.202	0.132	0.069	0.159	0.271	0.352	0.167	0.107	0.14	0.234	0.694
TCGA.E9.A22B.01A.11R.A157.07	0	0.097	0.419	0.036	0.027	0.047	0.136	0.169	0.44	0.173	0.299	0.085	0.05	0.019	0.236	0.164	0.044	0.233	0.281	0.228	0.191	0.098	0.1	0.176	0.646
TCGA.E9.A22D.01A.11R.A157.07	0	0.059	0.534	0.166	0.028	0.056	0.213	0.373	0.476	0.031	0.44	0.112	0.012	0	0.21	0.107	0.115	0.136	0.229	0.419	0.096	0.143	0.12	0.356	0.719
TCGA.E9.A22E.01A.11R.A157.07	0	0.105	0.481	0.052	0.028	0.112	0.195	0.25	0.494	0.096	0.362	0.064	0.043	0.003	0.203	0.126	0.072	0.182	0.236	0.337	0.132	0.136	0.118	0.278	0.675
TCGA.E9.A22G.01A.11R.A157.07	0	0.067	0.385	0.049	0.008	0.145	0.205	0.217	0.616	0.033	0.291	0.055	0.037	0	0.18	0.215	0.099	0.194	0.158	0.252	0.222	0.094	0.147	0.209	0.682
TCGA.E9.A22H.01A.11R.A157.07	0	0.08	0.428	0.06	0.04	0.088	0.176	0.271	0.419	0.126	0.255	0.089	0.043	0.034	0.218	0.107	0.099	0.194	0.221	0.292	0.213	0.126	0.114	0.22	0.665
TCGA.E9.A243.01A.21R.A169.07	0	0	0.498	0.145	0.085	0.077	0.271	0.35	0.477	0.048	0.453	0.13	0	0.037	0.196	0.119	0.145	0.186	0.245	0.377	0.122	0.094	0.151	0.248	0.726
TCGA.E9.A244.01A.11R.A169.07	0	0.012	0.394	0.035	0.042	0.074	0.128	0.218	0.573	0.087	0.358	0.072	0.044	0.03	0.171	0.165	0.115	0.208	0.213	0.267	0.215	0.087	0.187	0.189	0.71
TCGA.E9.A245.01A.22R.A16F.07	0	0.069	0.275	0.04	0	0.113	0.123	0.198	0.481	0.156	0.218	0	0.082	0.057	0.204	0.085	0.085	0.182	0.214	0.264	0.251	0.08	0.173	0.155	0.642
TCGA.E9.A247.01A.11R.A169.07	0	0.074	0.334	0.054	0.008	0.043	0.071	0.232	0.545	0.113	0.199	0.053	0.101	0.018	0.165	0.137	0.129	0.195	0.21	0.263	0.237	0.041	0.163	0.183	0.691
TCGA.E9.A248.01A.11R.A169.07	0	0	0.519	0.125	0.121	0.074	0.23	0.359	0.434	0.076	0.47	0.148	0.019	0.01	0.102	0.122	0.169	0.137	0.184	0.355	0.131	0.129	0.152	0.275	0.695
TCGA.E9.A249.01A.11R.A169.07	0	0.049	0.408	0.074	0.019	0.08	0.14	0.234	0.43	0.114	0.296	0.084	0.082	0	0.158	0.141	0.093	0.211	0.236	0.162	0.204	0.128	0.174	0.193	0.644
TCGA.E9.A24A.01A.11R.A169.07	0	0.062	0.372	0.051	0.027	0.104	0.158	0.229	0.525	0.148	0.215	0.067	0.068	0.03	0.217	0.111	0.029	0.251	0.338	0.262	0.201	0.05	0.197	0.134	0.694
TCGA.E9.A295.01A.11R.A16F.07	0	0.124	0.388	0	0.014	0.042	0.119	0.226	0.478	0.196	0.373	0.087	0.034	0.127	0.248	0.13	0.048	0.169	0.13	0.302	0.194	0.075	0.124	0.259	0.617
TCGA.E9.A2JS.01A.11R.A180.07	0	0.063	0.397	0.07	0.075	0.104	0.153	0.214	0.491	0.143	0.193	0	0.072	0.001	0.152	0.122	0.068	0.26	0.298	0.241	0.229	0.093	0.12	0.178	0.691
TCGA.E9.A2JT.01A.22R.A18M.07	0	0.015	0.475	0.139	0.129	0.087	0.226	0.309	0.455	0.012	0.5	0.151	0	0.03	0.16	0.035	0.333	0.011	0.03	0.397	0.048	0.104	0.253	0.333	0.656
TCGA.E9.A3HO.01A.11R.A213.07	0	0.076	0.44	0.051	0.022	0.066	0.195	0.268	0.38	0.069	0.454	0.156	0.061	0	0.188	0.098	0.099	0.134	0.153	0.256	0.178	0.138	0.192	0.303	0.644
TCGA.E9.A3Q9.01A.11R.A21T.07	0	0.037	0.441	0.084	0	0.057	0.076	0.227	0.336	0.14	0.382	0.084	0.032	0.101	0.231	0.109	0.072	0.164	0.283	0.24	0.203	0.121	0.173	0.208	0.662
TCGA.E9.A3QA.01A.61R.A22K.07	0	0	0.514	0.14	0.065	0.105	0.237	0.357	0.507	0.004	0.47	0.085	0.001	0.05	0.144	0.183	0.167	0.207	0.239	0.376	0.147	0.077	0.154	0.278	0.798
TCGA.E9.A3X8.01A.31R.A22U.07	0	0.046	0.535	0.091	0	0.047	0.029	0.308	0.475	0.089	0.481	0.018	0.034	0.166	0.202	0.064	0.088	0.128	0.181	0.438	0.122	0.168	0.174	0.338	0.699
TCGA.E9.A54X.01A.11R.A266.07	0.008	0.116	0.129	0	0.108	0.036	0	0.058	0.324	0.158	0.118	0.029	0.002	0	0.008	0.082	0.105	0.225	0.193	0.106	0.288	0.029	0.123	0.073	0.545
TCGA.E9.A54Y.01A.11R.A466.07	0	0.061	0.264	0.042	0	0.104	0.121	0.106	0.379	0.137	0.177	0.031	0.057	0.032	0.22	0.095	0.197	0.242	0.251	0.241	0.243	0.087	0.129	0.246	0.749
TCGA.E9.A5FK.01A.11R.A27Q.07	0	0	0.519	0.134	0.009	0.037	0.077	0.331	0.448	0.106	0.539	0.124	0.011	0.043	0.199	0.095	0.155	0.099	0.151	0.428	0.094	0.169	0.209	0.332	0.712
TCGA.E9.A5FL.01A.11R.A27Q.07	0	0.041	0.397	0.074	0.054	0.039	0.076	0.188	0.589	0.053	0.245	0.019	0.01	0.105	0.205	0.248	0.123	0.261	0.248	0.327	0.186	0.06	0.159	0.165	0.783
TCGA.E9.A5UO.01A.11R.A28M.07	0	0.069	0.205	0.042	0.112	0	0	0.099	0.267	0.146	0.039	0.045	0	0.056	0.095	0.031	0.096	0.246	0.182	0.197	0.281	0.061	0.119	0.043	0.544
TCGA.E9.A5UP.01A.11R.A28M.07	0	0.013	0.379	0.104	0.07	0.128	0.13	0.151	0.282	0.162	0.155	0	0.031	0	0.09	0.205	0.084	0.289	0.349	0.109	0.317	0.061	0.085	0.133	0.715
TCGA.E9.A6HE.01A.11R.A31O.07	0	0.018	0.466	0.09	0.041	0.037	0.037	0.249	0.531	0.112	0.395	0	0.026	0.085	0.151	0.152	0.069	0.242	0.32	0.302	0.188	0.132	0.126	0.226	0.74
TCGA.EW.A1IW.01A.11R.A13Q.07	0	0.119	0.387	0.058	0.045	0.081	0.167	0.211	0.518	0.15	0.45	0.139	0	0	0.136	0.13	0.104	0.168	0.206	0.299	0.179	0.082	0.166	0.214	0.668
TCGA.EW.A1IX.01A.12R.A144.07	0	0.024	0.325	0.055	0.037	0.077	0.198	0.142	0.455	0.128	0.402	0.058	0.027	0.056	0.265	0.141	0.067	0.226	0.244	0.241	0.199	0.098	0.193	0.158	0.669
TCGA.EW.A1IY.01A.11R.A13Q.07	0	0.059	0.476	0.125	0.038	0.097	0.227	0.357	0.483	0.078	0.426	0.156	0.014	0.01	0.144	0.188	0.093	0.121	0.174	0.34	0.111	0.136	0.158	0.216	0.638
TCGA.EW.A1IZ.01A.11R.A13Q.07	0	0.015	0.543	0.19	0.034	0.089	0.215	0.31	0.426	0	0.5	0.135	0.007	0.012	0.135	0.082	0.148	0.067	0.151	0.397	0.105	0.19	0.135	0.361	0.659
TCGA.EW.A1J1.01A.11R.A13Q.07	0	0	0.437	0.098	0.036	0.131	0.167	0.303	0.514	0.076	0.363	0.141	0.062	0	0.167	0.123	0.105	0.17	0.229	0.323	0.153	0.099	0.131	0.243	0.673
TCGA.EW.A1J2.01A.21R.A13Q.07	0	0.046	0.438	0.051	0.055	0.063	0.161	0.207	0.522	0.121	0.398	0.131	0.021	0.075	0.162	0.17	0.048	0.223	0.266	0.307	0.163	0.099	0.19	0.184	0.707
TCGA.EW.A1J3.01A.11R.A13Q.07	0	0.091	0.321	0.006	0.013	0.089	0.164	0.152	0.41	0.156	0.366	0.079	0.042	0.048	0.236	0.149	0.079	0.22	0.268	0.173	0.207	0.108	0.171	0.158	0.65
TCGA.EW.A1J5.01A.11R.A13Q.07	0	0.035	0.463	0.105	0.068	0.112	0.205	0.341	0.394	0.11	0.436	0.148	0.038	0	0.077	0.113	0.095	0.187	0.265	0.304	0.154	0.099	0.201	0.251	0.715
TCGA.EW.A1J6.01A.11R.A13Q.07	0	0.046	0.423	0.118	0.023	0.044	0.162	0.3	0.52	0.056	0.424	0.09	0.06	0	0.204	0.14	0.138	0.141	0.234	0.339	0.177	0.094	0.181	0.231	0.72
TCGA.EW.A1OV.01A.11R.A144.07	0	0.046	0.497	0.136	0.096	0.075	0.197	0.352	0.43	0	0.494	0.162	0	0.026	0.112	0.095	0.181	0.119	0.195	0.347	0.138	0.14	0.175	0.312	0.711
TCGA.EW.A1OW.01A.21R.A144.07	0	0.027	0.415	0.1	0.015	0.086	0.183	0.269	0.583	0.056	0.28	0.04	0.049	0.084	0.177	0.197	0.094	0.23	0.228	0.248	0.183	0.082	0.143	0.169	0.68
TCGA.EW.A1OX.01A.11R.A144.07	0	0.089	0.258	0	0.113	0	0	0.129	0.289	0.167	0.039	0.069	0	0.003	0.208	0.12	0.111	0.198	0.183	0.18	0.288	0.026	0.078	0.085	0.566
TCGA.EW.A1OY.01A.11R.A144.07	0	0.069	0.376	0.059	0.053	0.071	0.119	0.214	0.539	0.148	0.302	0.075	0.057	0	0.178	0.13	0.096	0.242	0.252	0.242	0.213	0.069	0.113	0.207	0.681
TCGA.EW.A1OZ.01A.11R.A144.07	0	0.079	0.368	0.054	0.066	0.061	0.115	0.233	0.326	0.101	0.352	0.107	0.007	0.088	0.183	0.208	0.085	0.257	0.326	0.093	0.194	0.069	0.163	0.191	0.691
TCGA.EW.A1P0.01A.11R.A144.07	0	0.094	0.385	0.021	0.05	0.115	0.199	0.224	0.379	0.142	0.419	0.113	0.055	0	0.06	0.167	0.063	0.202	0.251	0.186	0.193	0.096	0.177	0.254	0.68
TCGA.EW.A1P1.01A.31R.A14D.07	0	0.03	0.449	0.089	0.032	0.056	0.144	0.21	0.449	0.121	0.503	0.131	0.009	0.094	0.189	0.159	0.055	0.222	0.253	0.331	0.152	0.113	0.206	0.209	0.723
TCGA.EW.A1P3.01A.11R.A144.07	0	0.084	0.367	0.061	0.004	0.049	0.038	0.202	0.541	0.129	0.406	0.051	0.028	0.042	0.227	0.082	0.068	0.166	0.199	0.301	0.21	0.103	0.202	0.205	0.653
TCGA.EW.A1P4.01A.21R.A144.07	0	0	0.511	0.166	0	0.086	0.209	0.351	0.46	0.092	0.426	0.087	0.038	0.061	0.163	0.168	0.098	0.213	0.212	0.355	0.171	0.089	0.135	0.261	0.735
TCGA.EW.A1P5.01A.11R.A144.07	0	0.056	0.424	0.07	0.022	0.071	0.26	0.252	0.498	0.095	0.252	0.034	0.041	0.035	0.175	0.119	0.048	0.245	0.333	0.341	0.198	0.049	0.147	0.193	0.74
TCGA.EW.A1P6.01A.11R.A144.07	0	0.093	0.373	0.04	0.06	0.099	0.12	0.172	0.537	0.164	0.249	0.093	0.069	0.023	0.099	0.111	0.116	0.224	0.233	0.261	0.23	0.05	0.123	0.192	0.679
TCGA.EW.A1P7.01A.21R.A144.07	0	0.042	0.452	0.105	0.091	0.046	0.2	0.313	0.532	0.011	0.537	0.146	0	0.037	0.171	0.092	0.25	0.115	0.111	0.377	0.069	0.104	0.221	0.284	0.693
TCGA.EW.A1P8.01A.11R.A144.07	0	0.016	0.39	0.044	0.05	0.09	0.203	0.221	0.536	0.09	0.342	0.025	0.021	0.086	0.177	0.228	0.114	0.25	0.376	0.203	0.208	0.062	0.124	0.222	0.786
TCGA.EW.A1PA.01A.11R.A144.07	0	0.08	0.419	0.037	0.062	0.069	0.168	0.206	0.476	0.138	0.358	0.13	0.018	0	0.254	0.093	0.118	0.169	0.15	0.283	0.182	0.094	0.188	0.207	0.633
TCGA.EW.A1PB.01A.11R.A144.07	0	0	0.545	0.19	0	0.044	0.105	0.396	0.49	0.084	0.441	0.079	0.036	0.091	0.095	0.245	0.145	0.196	0.343	0.408	0.179	0.075	0.094	0.255	0.85
TCGA.EW.A1PC.01B.11R.A21T.07	0	0.16	0.231	0.074	0	0.085	0.137	0.153	0.376	0.206	0.141	0	0.029	0.016	0.135	0.166	0.103	0.21	0.246	0.142	0.244	0.046	0.085	0.153	0.614
TCGA.EW.A1PD.01A.11R.A144.07	0	0.113	0.413	0.067	0.089	0.069	0.085	0.113	0.362	0.104	0.183	0.027	0.01	0.121	0.162	0.163	0.09	0.268	0.253	0.168	0.216	0.09	0.133	0.155	0.659
TCGA.EW.A1PE.01A.11R.A144.07	0	0.033	0.472	0.093	0.039	0.054	0.18	0.309	0.475	0.129	0.373	0.088	0.03	0.105	0.163	0.116	0.081	0.247	0.297	0.327	0.164	0.135	0.157	0.216	0.731
TCGA.EW.A1PF.01A.11R.A144.07	0	0.08	0.399	0.045	0.07	0.069	0.181	0.169	0.495	0.129	0.4	0.131	0.009	0.054	0.199	0.11	0.106	0.219	0.241	0.28	0.174	0.082	0.177	0.195	0.684
TCGA.EW.A1PG.01A.11R.A144.07	0	0.068	0.345	0.03	0	0.105	0.125	0.219	0.495	0.187	0.262	0.072	0.022	0.103	0.144	0.132	0.057	0.205	0.199	0.288	0.219	0.074	0.137	0.134	0.625
TCGA.EW.A1PH.01A.11R.A14M.07	0	0.071	0.463	0.07	0.02	0.078	0.198	0.268	0.565	0.09	0.248	0.09	0.066	0.005	0.13	0.142	0.111	0.139	0.166	0.337	0.189	0.129	0.157	0.179	0.647
TCGA.EW.A2FR.01A.11R.A21T.07	0	0.082	0.443	0.081	0.058	0.1	0.21	0.197	0.388	0.124	0.346	0.071	0.047	0.018	0.165	0.148	0.09	0.263	0.266	0.194	0.173	0.079	0.131	0.187	0.661
TCGA.EW.A2FS.01A.11R.A17B.07	0	0.054	0.447	0.07	0.036	0.018	0.087	0.266	0.534	0.055	0.526	0.123	0.035	0.045	0.262	0.099	0.149	0.139	0.109	0.395	0.143	0.1	0.179	0.227	0.656
TCGA.EW.A2FV.01A.11R.A17B.07	0	0.06	0.447	0.086	0.029	0.059	0.164	0.288	0.422	0.083	0.489	0.159	0.04	0	0.169	0.164	0.079	0.168	0.234	0.26	0.164	0.113	0.162	0.223	0.663
TCGA.EW.A2FW.01A.11R.A17B.07	0	0.076	0.388	0.029	0.04	0.054	0.046	0.194	0.531	0.113	0.302	0.067	0.052	0	0.257	0.119	0.063	0.237	0.215	0.283	0.229	0.091	0.111	0.199	0.663
TCGA.EW.A3E8.01B.11R.A24H.07	0	0.062	0.431	0.089	0.032	0.054	0.167	0.305	0.445	0.107	0.513	0.158	0.019	0.028	0.241	0.084	0.118	0.132	0.187	0.362	0.117	0.109	0.168	0.281	0.66
TCGA.EW.A3U0.01A.11R.A22K.07	0	0.018	0.521	0.148	0.075	0.083	0.211	0.315	0.471	0.031	0.521	0.102	0.002	0.005	0.14	0.128	0.186	0.186	0.24	0.368	0.114	0.118	0.177	0.299	0.774
TCGA.EW.A423.01A.11R.A24H.07	0	0.061	0.489	0.082	0.017	0.037	0.08	0.256	0.434	0.117	0.379	0.058	0.064	0.022	0.16	0.116	0.09	0.206	0.287	0.323	0.197	0.138	0.145	0.271	0.745
TCGA.EW.A424.01A.11R.A24H.07	0	0.122	0.306	0.041	0	0.028	0.025	0.177	0.434	0.154	0.257	0.011	0.022	0.12	0.21	0.042	0.072	0.211	0.145	0.265	0.25	0.069	0.154	0.155	0.59
TCGA.EW.A6S9.01A.22R.A33J.07	0	0.103	0.342	0.012	0.086	0.091	0.154	0.215	0.379	0.136	0.218	0.066	0.044	0.081	0.126	0.132	0.112	0.241	0.284	0.157	0.203	0.06	0.141	0.131	0.639
TCGA.EW.A6SA.01A.21R.A32P.07	0	0.146	0.291	0	0.018	0.008	0.004	0.06	0.492	0.1	0.188	0.041	0	0.033	0.18	0.049	0.112	0.246	0.109	0.172	0.285	0.09	0.097	0.191	0.574
TCGA.EW.A6SB.01A.12R.A32P.07	0	0	0.526	0.202	0.08	0.072	0.106	0.386	0.536	0	0.521	0.046	0.054	0.041	0.123	0.175	0.222	0.198	0.157	0.347	0.157	0.111	0.131	0.342	0.788
TCGA.EW.A6SC.01A.12R.A32P.07	0	0.061	0.38	0.035	0.056	0.048	0.123	0.13	0.525	0.128	0.47	0.109	0.018	0.097	0.19	0.145	0.064	0.215	0.247	0.251	0.18	0.095	0.166	0.183	0.661
TCGA.EW.A6SD.01A.12R.A33J.07	0	0	0.478	0.12	0.072	0.147	0.186	0.335	0.371	0.12	0.359	0.14	0.042	0.089	0.126	0.134	0.109	0.224	0.25	0.235	0.209	0.051	0.111	0.246	0.692
TCGA.GI.A2C8.01A.11R.A16F.07	0	0.082	0.407	0.053	0.034	0.086	0.156	0.165	0.433	0.189	0.327	0.055	0.033	0.057	0.207	0.122	0.06	0.233	0.331	0.215	0.2	0.084	0.157	0.147	0.668
TCGA.GI.A2C8.11A.22R.A16F.07	0	0.028	0.399	0	0	0	0	0.2	0.359	0.182	0.351	0.053	0	0.139	0.278	0.043	0.005	0.197	0.107	0.295	0.248	0.065	0.099	0.117	0.507
TCGA.GI.A2C9.01A.11R.A21T.07	0	0.03	0.359	0.11	0.058	0.089	0.157	0.177	0.495	0.152	0.195	0	0.037	0.058	0.15	0.234	0.086	0.273	0.283	0.202	0.226	0.053	0.089	0.142	0.699
TCGA.GI.A2C9.11A.22R.A21T.07	0	0.038	0.419	0.078	0.016	0.053	0.126	0.16	0.465	0.148	0.495	0.081	0.003	0.105	0.182	0.127	0.075	0.189	0.187	0.401	0.172	0.094	0.19	0.139	0.675
TCGA.GM.A2D9.01A.11R.A18M.07	0	0.079	0.363	0.035	0	0.052	0.105	0.178	0.512	0.137	0.371	0.037	0.043	0.107	0.262	0.099	0.058	0.186	0.211	0.262	0.188	0.111	0.14	0.231	0.626
TCGA.GM.A2DA.01A.11R.A18M.07	0	0.074	0.491	0.078	0.012	0	0.153	0.301	0.44	0.082	0.571	0.134	0.03	0.043	0.195	0.084	0.073	0.154	0.178	0.374	0.139	0.135	0.209	0.264	0.673
TCGA.GM.A2DB.01A.31R.A18M.07	0	0.019	0.481	0.086	0.019	0.075	0.115	0.25	0.491	0.06	0.444	0.15	0.038	0	0.198	0.149	0.188	0.174	0.125	0.324	0.14	0.157	0.162	0.262	0.694
TCGA.GM.A2DC.01A.11R.A18M.07	0	0.059	0.426	0.058	0.026	0.076	0.171	0.189	0.397	0.12	0.333	0.05	0.074	0	0.235	0.102	0.082	0.212	0.192	0.261	0.207	0.088	0.151	0.216	0.649
TCGA.GM.A2DD.01A.11R.A180.07	0	0.036	0.493	0.105	0.038	0.086	0.19	0.29	0.434	0.08	0.516	0.137	0	0.027	0.188	0.167	0.111	0.159	0.233	0.334	0.115	0.151	0.183	0.288	0.724
TCGA.GM.A2DF.01A.11R.A180.07	0	0.036	0.465	0.072	0.064	0.118	0.131	0.236	0.558	0.071	0.481	0.084	0.003	0.071	0.194	0.149	0.162	0.176	0.239	0.334	0.125	0.079	0.19	0.278	0.753
TCGA.GM.A2DH.01A.11R.A180.07	0	0.063	0.491	0.094	0.065	0.1	0.244	0.323	0.367	0.059	0.479	0.14	0.019	0.025	0.181	0.127	0.129	0.119	0.142	0.288	0.127	0.133	0.169	0.284	0.631
TCGA.GM.A2DI.01A.31R.A18M.07	0	0.039	0.509	0.103	0.099	0.097	0.237	0.258	0.443	0.094	0.528	0.142	0	0	0.149	0.112	0.112	0.145	0.18	0.371	0.105	0.151	0.198	0.315	0.701
TCGA.GM.A2DK.01A.21R.A180.07	0	0.072	0.446	0.068	0.024	0.064	0.098	0.19	0.547	0.09	0.444	0.072	0.02	0.068	0.224	0.169	0.075	0.248	0.243	0.337	0.169	0.114	0.165	0.172	0.719
TCGA.GM.A2DL.01A.11R.A18M.07	0	0.089	0.351	0.075	0.042	0.095	0.171	0.186	0.388	0.106	0.32	0.05	0.046	0.094	0.166	0.233	0.063	0.273	0.337	0.153	0.197	0.043	0.142	0.138	0.7
TCGA.GM.A2DM.01A.11R.A180.07	0	0	0.413	0.065	0.076	0.105	0.142	0.167	0.563	0.104	0.207	0.004	0.032	0	0.161	0.199	0.053	0.276	0.345	0.281	0.245	0.064	0.098	0.176	0.763
TCGA.GM.A2DN.01A.11R.A180.07	0	0.04	0.489	0.121	0.051	0.081	0.173	0.336	0.502	0.102	0.473	0.146	0.026	0	0.154	0.148	0.084	0.143	0.159	0.346	0.128	0.122	0.165	0.286	0.665
TCGA.GM.A2DO.01A.11R.A18M.07	0	0.03	0.517	0.147	0.031	0.052	0.193	0.33	0.457	0.03	0.54	0.136	0	0	0.182	0.081	0.289	0.034	0.058	0.397	0.056	0.139	0.237	0.331	0.675
TCGA.GM.A3NW.01A.21R.A22K.07	0	0.066	0.382	0.04	0.015	0.066	0.092	0.201	0.521	0.128	0.448	0.114	0.006	0.096	0.174	0.09	0.087	0.137	0.153	0.261	0.197	0.169	0.154	0.222	0.593
TCGA.GM.A3NY.01A.11R.A21T.07	0	0.087	0.395	0.053	0.002	0.042	0.077	0.169	0.519	0.134	0.441	0.071	0.032	0.109	0.234	0.05	0.043	0.195	0.137	0.336	0.183	0.132	0.172	0.208	0.604
TCGA.GM.A3XG.01A.31R.A24H.07	0	0.099	0.294	0.023	0	0.003	0	0.181	0.541	0.15	0.315	0	0.014	0.177	0.266	0.06	0.048	0.183	0.055	0.233	0.22	0.131	0.163	0.185	0.522
TCGA.GM.A3XL.01A.11R.A22U.07	0	0	0.531	0.159	0	0.055	0.197	0.39	0.502	0.117	0.448	0.052	0.044	0	0.174	0.211	0.11	0.199	0.224	0.341	0.145	0.114	0.112	0.283	0.74
TCGA.GM.A3XN.01A.12R.A22U.07	0	0.044	0.445	0.021	0.004	0.049	0.092	0.203	0.495	0.137	0.533	0.112	0	0.141	0.204	0.098	0.071	0.233	0.206	0.33	0.15	0.127	0.209	0.25	0.705
TCGA.GM.A4E0.01A.12R.A266.07	0	0.044	0.478	0.105	0	0	0.044	0.237	0.466	0.088	0.517	0.09	0.016	0.137	0.227	0.084	0.058	0.219	0.233	0.389	0.182	0.167	0.189	0.205	0.71
TCGA.GM.A5PV.01A.11R.A28M.07	0	0.041	0.419	0.03	0	0.043	0.034	0.226	0.538	0.124	0.486	0.063	0.035	0.097	0.172	0.133	0.045	0.156	0.2	0.321	0.21	0.161	0.128	0.258	0.661
TCGA.GM.A5PX.01A.12R.A28M.07	0	0.064	0.421	0.004	0	0.036	0.026	0.171	0.46	0.15	0.475	0.07	0.028	0.213	0.226	0.092	0.042	0.184	0.165	0.287	0.187	0.143	0.141	0.242	0.611
TCGA.HN.A2NL.01A.11R.A18M.07	0	0.033	0.447	0.087	0.044	0.095	0.156	0.311	0.559	0	0.44	0.098	0.015	0	0.256	0.126	0.143	0.195	0.167	0.33	0.167	0.111	0.165	0.293	0.723
TCGA.HN.A2OB.01A.21R.A27Q.07	0	0.066	0.386	0.031	0.04	0.066	0.092	0.121	0.523	0.16	0.341	0.095	0	0.137	0.19	0.128	0.064	0.213	0.171	0.265	0.206	0.126	0.17	0.202	0.646
TCGA.JL.A3YW.01A.12R.A239.07	0	0.054	0.482	0.079	0.019	0.078	0.217	0.331	0.327	0.091	0.47	0.074	0.034	0.111	0.19	0.158	0.067	0.233	0.308	0.259	0.166	0.1	0.15	0.198	0.701
TCGA.JL.A3YX.01A.11R.A22U.07	0	0.03	0.372	0.061	0.049	0.058	0.043	0.161	0.447	0.189	0.299	0.029	0.045	0.086	0.205	0.076	0.064	0.234	0.162	0.178	0.256	0.109	0.128	0.206	0.595
TCGA.LD.A66U.01A.11R.A31O.07	0	0.05	0.462	0.11	0.008	0.021	0.063	0.299	0.495	0.063	0.558	0.086	0.025	0.094	0.177	0.088	0.086	0.116	0.162	0.401	0.136	0.121	0.203	0.32	0.689
TCGA.LD.A74U.01A.13R.A33J.07	0	0.059	0.465	0.052	0.034	0.061	0.1	0.199	0.453	0.14	0.391	0.063	0	0.12	0.221	0.186	0.062	0.256	0.29	0.335	0.161	0.113	0.187	0.191	0.76
TCGA.LD.A7W5.01A.22R.A352.07	0	0.07	0.489	0.101	0.045	0.036	0.218	0.291	0.4	0.054	0.53	0.159	0	0.107	0.099	0.081	0.169	0.095	0.08	0.375	0.096	0.19	0.198	0.295	0.633
TCGA.LD.A7W6.01A.81R.A352.07	0	0.068	0.406	0.027	0.014	0.054	0.129	0.198	0.507	0.129	0.481	0.133	0	0.086	0.184	0.065	0.063	0.16	0.157	0.329	0.172	0.156	0.199	0.251	0.636
TCGA.LD.A9QF.01A.32R.A41B.07	0	0.034	0.516	0.121	0.063	0.118	0.204	0.266	0.437	0.086	0.51	0.114	0	0.021	0.136	0.147	0.082	0.223	0.287	0.382	0.115	0.113	0.191	0.314	0.793
TCGA.LL.A440.01A.11R.A24H.07	0	0.055	0.389	0.062	0.054	0.031	0.15	0.152	0.487	0.123	0.471	0.086	0	0.122	0.227	0.184	0.068	0.278	0.31	0.355	0.159	0.12	0.219	0.168	0.793
TCGA.LL.A441.01A.11R.A24H.07	0	0.051	0.441	0.086	0.08	0.069	0.221	0.269	0.539	0.03	0.501	0.141	0	0.013	0.144	0.064	0.297	0.114	0.033	0.401	0.101	0.097	0.249	0.286	0.704
TCGA.LL.A442.01A.11R.A24H.07	0	0.01	0.361	0.112	0.066	0.067	0.039	0.135	0.389	0.128	0.069	0.023	0	0.042	0.183	0.107	0.056	0.254	0.335	0.215	0.289	0.08	0.15	0.062	0.669
TCGA.LL.A50Y.01A.11R.A266.07	0	0.025	0.346	0.09	0	0.101	0.06	0.187	0.461	0.126	0.319	0.035	0.065	0.166	0.17	0.135	0.127	0.22	0.256	0.279	0.201	0.131	0.124	0.249	0.725
TCGA.LL.A5YL.01A.12R.A29R.07	0	0.042	0.483	0.125	0	0.052	0.044	0.294	0.537	0.109	0.425	0.036	0.051	0.07	0.141	0.128	0.163	0.189	0.244	0.385	0.165	0.103	0.144	0.257	0.763
TCGA.LL.A5YM.01A.11R.A28M.07	0	0.059	0.465	0.056	0.003	0	0.012	0.24	0.517	0.149	0.28	0	0.071	0.11	0.113	0.163	0.074	0.22	0.298	0.361	0.224	0.14	0.084	0.222	0.75
TCGA.LL.A5YN.01A.11R.A28M.07	0	0	0.472	0.143	0.025	0.061	0.114	0.351	0.443	0.057	0.521	0.112	0.018	0.116	0.099	0.108	0.207	0.12	0.182	0.405	0.092	0.151	0.195	0.362	0.762
TCGA.LL.A5YO.01A.21R.A28M.07	0	0.021	0.485	0.163	0.04	0.075	0.192	0.369	0.439	0	0.492	0.114	0.007	0.073	0.16	0.126	0.222	0.115	0.213	0.385	0.103	0.126	0.141	0.339	0.749
TCGA.LL.A5YP.01A.21R.A28M.07	0	0.06	0.438	0.081	0.047	0.095	0.193	0.209	0.598	0.065	0.329	0.035	0	0.066	0.173	0.185	0.093	0.245	0.301	0.308	0.186	0.051	0.138	0.183	0.747
TCGA.LL.A6FP.01A.11R.A31O.07	0	0.069	0.24	0.025	0	0.038	0	0.065	0.209	0.248	0.054	0.027	0.011	0.098	0.157	0.092	0.1	0.233	0.21	0.181	0.293	0.125	0.043	0.197	0.614
TCGA.LL.A6FQ.01A.11R.A31O.07	0	0.068	0.402	0.11	0.044	0.055	0.052	0.17	0.443	0.104	0.222	0	0.067	0.066	0.146	0.195	0.053	0.237	0.325	0.301	0.22	0.086	0.111	0.202	0.749
TCGA.LL.A6FR.01A.12R.A31O.07	0	0.036	0.284	0.132	0.047	0	0.003	0.099	0.38	0.168	0.046	0	0	0.137	0.11	0.176	0.114	0.265	0.329	0.25	0.276	0	0.103	0.118	0.743
TCGA.LL.A73Y.01A.11R.A33J.07	0	0.045	0.449	0.044	0.081	0.123	0.238	0.211	0.534	0.104	0.519	0.114	0	0	0.183	0.218	0.104	0.235	0.112	0.316	0.13	0.045	0.253	0.244	0.735
TCGA.LL.A73Z.01A.11R.A32P.07	0	0.043	0.436	0.082	0.01	0.11	0.101	0.277	0.522	0.096	0.429	0.1	0.028	0.099	0.212	0.116	0.1	0.172	0.224	0.357	0.149	0.089	0.176	0.272	0.714
TCGA.LL.A740.01A.21R.A32P.07	0	0.07	0.333	0.02	0.075	0.091	0.163	0.179	0.349	0.127	0.266	0.053	0.05	0.176	0.181	0.223	0.071	0.262	0.278	0.173	0.219	0.112	0.136	0.133	0.681
TCGA.LL.A7SZ.01A.32R.A352.07	0	0.019	0.509	0.15	0.048	0.089	0.126	0.31	0.451	0.049	0.487	0.088	0.012	0.068	0.112	0.153	0.131	0.166	0.275	0.405	0.096	0.168	0.131	0.357	0.781
TCGA.LL.A7T0.01A.31R.A352.07	0	0.009	0.455	0.046	0.048	0.063	0.157	0.264	0.441	0.081	0.418	0.09	0.049	0.068	0.194	0.14	0.105	0.229	0.237	0.277	0.186	0.115	0.126	0.273	0.717
TCGA.LL.A8F5.01A.11R.A36F.07	0	0.004	0.487	0.146	0.052	0.043	0.112	0.384	0.48	0.099	0.43	0.02	0.065	0.019	0.192	0.152	0.173	0.176	0.196	0.337	0.15	0.088	0.128	0.239	0.707
TCGA.LL.A9Q3.01A.11R.A41B.07	0	0.032	0.459	0.058	0.041	0.088	0.114	0.231	0.457	0.123	0.42	0.024	0.045	0.021	0.232	0.173	0.063	0.204	0.297	0.33	0.189	0.115	0.122	0.232	0.734
TCGA.LQ.A4E4.01A.11R.A266.07	0	0.105	0.377	0.029	0.088	0.092	0.075	0.133	0.337	0.139	0.171	0.038	0.02	0.104	0.137	0.111	0.075	0.24	0.227	0.193	0.265	0.077	0.149	0.174	0.653
TCGA.MS.A51U.01A.31R.A266.07	0	0.086	0.447	0.042	0.039	0.057	0.14	0.253	0.506	0.125	0.473	0.135	0.01	0.07	0.138	0.051	0.067	0.213	0.149	0.368	0.167	0.11	0.201	0.234	0.661
TCGA.OK.A5Q2.01A.11R.A27Q.07	0	0.052	0.447	0.053	0.011	0.112	0.116	0.204	0.477	0.144	0.503	0.152	0	0.173	0.17	0.093	0.154	0.121	0.078	0.339	0.142	0.104	0.192	0.307	0.65
TCGA.OL.A5D6.01A.21R.A27Q.07	0	0.104	0.4	0.016	0.074	0	0.077	0.215	0.45	0.147	0.319	0.059	0.001	0.119	0.191	0.14	0.07	0.21	0.241	0.123	0.212	0.107	0.141	0.199	0.609
TCGA.OL.A5D7.01A.11R.A27Q.07	0	0.01	0.489	0.16	0.04	0.106	0.207	0.36	0.548	0.011	0.461	0.083	0.029	0.012	0.081	0.125	0.175	0.198	0.225	0.339	0.161	0.121	0.148	0.295	0.759
TCGA.OL.A5D8.01A.11R.A27Q.07	0	0.068	0.415	0.029	0.031	0.109	0.164	0.251	0.483	0.086	0.35	0.039	0.026	0.025	0.26	0.112	0.08	0.191	0.196	0.25	0.221	0.109	0.12	0.216	0.631
TCGA.OL.A5DA.01A.11R.A27Q.07	0	0.045	0.419	0.075	0	0.076	0.092	0.3	0.506	0.12	0.386	0.066	0.059	0.068	0.143	0.045	0.074	0.144	0.149	0.315	0.2	0.139	0.147	0.256	0.605
TCGA.OL.A5RU.01A.11R.A28M.07	0	0.04	0.453	0.037	0.047	0.123	0.159	0.228	0.459	0.137	0.55	0.159	0	0.09	0.175	0.076	0.136	0.096	0.121	0.338	0.102	0.113	0.209	0.331	0.642
TCGA.OL.A5RV.01A.12R.A28M.07	0	0.06	0.363	0.04	0.033	0.065	0.053	0.17	0.523	0.173	0.368	0.067	0	0.16	0.155	0.054	0.083	0.196	0.089	0.24	0.215	0.119	0.206	0.202	0.586
TCGA.OL.A5RW.01A.11R.A28M.07	0	0.041	0.345	0.076	0.054	0	0.031	0.221	0.414	0.226	0.287	0	0.003	0.12	0.097	0.146	0.138	0.211	0.318	0.178	0.21	0.064	0.137	0.206	0.703
TCGA.OL.A5RX.01A.11R.A28M.07	0	0.058	0.386	0.047	0.012	0.071	0.082	0.201	0.545	0.155	0.477	0.111	0.02	0.067	0.188	0.071	0.118	0.119	0.111	0.324	0.175	0.097	0.206	0.243	0.623
TCGA.OL.A5RY.01A.21R.A28M.07	0	0.043	0.448	0.107	0.037	0.032	0.146	0.273	0.516	0.061	0.525	0.131	0.004	0.117	0.198	0.188	0.204	0.155	0.197	0.349	0.085	0.107	0.188	0.27	0.746
TCGA.OL.A5RZ.01A.11R.A28M.07	0	0.089	0.393	0.041	0.037	0.067	0.025	0.173	0.435	0.067	0.296	0.022	0.03	0.082	0.172	0.121	0.078	0.221	0.217	0.123	0.298	0.102	0.104	0.168	0.606
TCGA.OL.A5S0.01A.11R.A28M.07	0	0.087	0.425	0.107	0.021	0.021	0.113	0.265	0.544	0.035	0.485	0.046	0.014	0.082	0.172	0.174	0.104	0.249	0.265	0.272	0.161	0.056	0.174	0.252	0.753
TCGA.OL.A66H.01A.11R.A29R.07	0	0.041	0.441	0.066	0.035	0.067	0.119	0.249	0.528	0.125	0.414	0.055	0.034	0.059	0.166	0.153	0.034	0.228	0.346	0.307	0.208	0.073	0.16	0.208	0.749
TCGA.OL.A66I.01A.21R.A29R.07	0	0.03	0.518	0.142	0.014	0.117	0.222	0.358	0.49	0	0.523	0.103	0	0.042	0.168	0.178	0.119	0.151	0.237	0.354	0.132	0.121	0.161	0.336	0.761
TCGA.OL.A66J.01A.11R.A29R.07	0	0.079	0.448	0.044	0.016	0.044	0.047	0.192	0.552	0.132	0.344	0.009	0.045	0.119	0.203	0.122	0.061	0.244	0.227	0.359	0.218	0.114	0.103	0.215	0.706
TCGA.OL.A66K.01A.11R.A29R.07	0	0.075	0.397	0.005	0.004	0.09	0.035	0.188	0.471	0.137	0.379	0.031	0.062	0.059	0.17	0.084	0.07	0.212	0.197	0.279	0.243	0.106	0.139	0.218	0.657
TCGA.OL.A66L.01A.12R.A31O.07	0	0.062	0.474	0.092	0.001	0.001	0.024	0.277	0.468	0.112	0.553	0.038	0.021	0.091	0.251	0.121	0.069	0.163	0.239	0.433	0.156	0.159	0.171	0.246	0.729
TCGA.OL.A66N.01A.12R.A31O.07	0	0.075	0.467	0.107	0.001	0.024	0.003	0.225	0.5	0.137	0.468	0.086	0	0.065	0.197	0.084	0.125	0.13	0.146	0.383	0.158	0.138	0.187	0.281	0.681
TCGA.OL.A66O.01A.11R.A31O.07	0	0.132	0.289	0.025	0	0.012	0.014	0.234	0.439	0.118	0.307	0.024	0.044	0.062	0.165	0.042	0.118	0.179	0.141	0.238	0.226	0.087	0.085	0.244	0.58
TCGA.OL.A66P.01A.11R.A31O.07	0	0	0.575	0.186	0.031	0.021	0.109	0.35	0.418	0.023	0.549	0.063	0.01	0.068	0.206	0.133	0.157	0.15	0.261	0.432	0.081	0.165	0.144	0.32	0.765
TCGA.OL.A6VO.01A.12R.A33J.07	0	0.002	0.383	0.058	0.011	0.122	0.205	0.254	0.439	0.146	0.331	0.069	0.062	0.058	0.156	0.175	0.112	0.23	0.238	0.208	0.228	0.065	0.14	0.211	0.703
TCGA.OL.A6VQ.01A.12R.A41B.07	0	0.038	0.404	0.051	0.04	0.047	0.049	0.209	0.487	0.17	0.526	0.124	0	0.092	0.208	0.087	0.061	0.16	0.117	0.348	0.176	0.127	0.198	0.203	0.615
TCGA.OL.A6VR.01A.32R.A33J.07	0	0.059	0.206	0.032	0	0.043	0	0.214	0.435	0.162	0.293	0.031	0.018	0.184	0.216	0.061	0.085	0.219	0.097	0.19	0.256	0.107	0.144	0.193	0.567
TCGA.OL.A97C.01A.32R.A41B.07	0	0.043	0.447	0.039	0	0.153	0.19	0.228	0.494	0.127	0.45	0.064	0	0.107	0.177	0.085	0.019	0.236	0.133	0.345	0.15	0.171	0.167	0.306	0.657
TCGA.PE.A5DC.01A.12R.A27Q.07	0	0.065	0.402	0.06	0	0.072	0.054	0.175	0.482	0.086	0.401	0.043	0.068	0.068	0.226	0.06	0.129	0.184	0.149	0.296	0.206	0.12	0.153	0.212	0.633
TCGA.PE.A5DD.01A.12R.A27Q.07	0	0.063	0.453	0.042	0.028	0.04	0.067	0.201	0.452	0.124	0.504	0.107	0.006	0.154	0.226	0.034	0.08	0.159	0.136	0.346	0.163	0.175	0.172	0.276	0.623
TCGA.PE.A5DE.01A.11R.A27Q.07	0	0	0.538	0.148	0.026	0.028	0.156	0.333	0.412	0.071	0.532	0.143	0	0.083	0.157	0.078	0.142	0.105	0.188	0.412	0.087	0.181	0.173	0.34	0.696
TCGA.PL.A8LV.01A.21R.A41B.07	0	0.031	0.457	0.079	0.043	0.06	0.167	0.292	0.445	0.078	0.479	0.152	0.031	0.157	0.066	0.095	0.181	0.158	0.131	0.319	0.112	0.082	0.204	0.273	0.671
TCGA.PL.A8LX.01A.11R.A41B.07	0	0.01	0.404	0.103	0.1	0.1	0.139	0.138	0.424	0.129	0.066	0	0.002	0	0.283	0.1	0.026	0.238	0.284	0.288	0.252	0.086	0.157	0.1	0.658
TCGA.PL.A8LY.01A.11R.A41B.07	0	0.062	0.455	0.049	0	0.128	0.04	0.266	0.55	0.133	0.44	0.025	0.04	0.049	0.178	0.065	0.076	0.109	0.142	0.37	0.213	0.098	0.157	0.249	0.629
TCGA.PL.A8LZ.01A.31R.A36F.07	0	0.022	0.49	0.121	0.037	0.067	0.201	0.345	0.42	0.035	0.437	0.11	0.011	0.117	0.169	0.128	0.129	0.161	0.247	0.317	0.146	0.121	0.177	0.244	0.706
TCGA.S3.A6ZF.01A.32R.A32P.07	0	0.082	0.41	0.033	0.053	0.134	0.19	0.225	0.497	0.143	0.398	0.111	0	0	0.194	0.134	0.131	0.19	0.223	0.24	0.158	0.087	0.145	0.314	0.699
TCGA.S3.A6ZG.01A.22R.A32P.07	0	0.065	0.397	0.035	0.027	0.082	0.121	0.227	0.495	0.108	0.42	0.12	0.029	0.038	0.259	0.093	0.095	0.187	0.237	0.304	0.195	0.089	0.111	0.219	0.657
TCGA.S3.A6ZH.01A.22R.A32P.07	0	0.036	0.405	0.034	0.046	0.114	0.1	0.286	0.531	0.14	0.384	0.135	0.059	0.036	0.076	0.186	0.095	0.16	0.187	0.292	0.194	0.097	0.119	0.228	0.665
TCGA.S3.AA0Z.01A.11R.A41B.07	0	0	0.432	0.123	0.012	0.086	0.165	0.259	0.391	0.142	0.433	0.051	0.034	0.113	0.217	0.128	0.111	0.269	0.245	0.252	0.189	0.083	0.137	0.247	0.719
TCGA.S3.AA10.01A.21R.A41B.07	0	0.013	0.512	0.168	0.074	0.085	0.242	0.37	0.496	0	0.485	0.107	0.01	0.051	0.083	0.125	0.163	0.178	0.238	0.365	0.144	0.092	0.158	0.275	0.75
TCGA.S3.AA11.01A.31R.A41B.07	0	0.087	0.263	0.012	0.019	0.091	0.135	0.167	0.435	0.169	0.238	0.034	0.029	0.116	0.175	0.107	0.07	0.213	0.186	0.221	0.243	0.089	0.15	0.161	0.616
TCGA.S3.AA12.01A.11R.A41B.07	0	0.107	0.264	0	0.023	0.092	0.183	0.157	0.436	0.119	0.254	0.041	0.029	0.023	0.227	0.108	0.071	0.185	0.213	0.137	0.241	0.086	0.147	0.186	0.587
TCGA.S3.AA14.01A.11R.A41B.07	0	0.079	0.38	0	0.041	0.078	0.123	0.202	0.445	0.172	0.401	0.084	0.017	0.088	0.176	0.09	0.079	0.204	0.182	0.267	0.2	0.098	0.178	0.166	0.623
TCGA.S3.AA15.01A.11R.A41B.07	0	0	0.542	0.14	0.093	0.028	0.161	0.283	0.507	0.053	0.514	0.104	0	0.048	0.165	0.095	0.224	0.208	0.211	0.387	0.107	0.113	0.201	0.258	0.771
TCGA.S3.AA17.01A.11R.A41B.07	0	0.016	0.503	0.121	0.098	0.075	0.256	0.305	0.441	0.058	0.489	0.14	0	0.014	0.122	0.105	0.162	0.137	0.214	0.38	0.135	0.123	0.208	0.264	0.731
TCGA.UL.AAZ6.01A.11R.A41B.07	0	0.119	0.403	0.022	0.053	0.07	0.17	0.155	0.465	0.158	0.203	0	0.037	0.001	0.177	0.204	0.082	0.226	0.249	0.248	0.228	0.071	0.102	0.16	0.683
TCGA.UU.A93S.01A.21R.A41B.07	0	0.052	0.423	0.064	0	0.09	0.099	0.227	0.371	0.164	0.239	0.005	0.076	0.12	0.184	0.156	0.126	0.234	0.267	0.205	0.211	0.116	0.07	0.167	0.654
TCGA.V7.A7HQ.01A.11R.A33J.07	0	0.066	0.387	0.085	0.069	0	0	0.138	0.554	0.126	0.236	0	0.017	0.1	0.181	0.122	0.113	0.204	0.264	0.254	0.226	0.107	0.108	0.232	0.694
TCGA.W8.A86G.01A.21R.A36F.07	0	0.1	0.335	0.002	0	0.052	0.03	0.153	0.433	0.179	0.225	0	0.013	0.164	0.193	0.011	0.062	0.24	0.128	0.341	0.233	0.143	0.173	0.16	0.615
TCGA.WT.AB41.01A.11R.A41B.07	0	0	0.526	0.13	0.012	0.068	0.116	0.285	0.422	0.02	0.522	0.107	0.008	0.045	0.229	0.128	0.147	0.076	0.201	0.393	0.141	0.168	0.184	0.366	0.745
TCGA.WT.AB44.01A.11R.A41B.07	0	0.064	0.372	0.044	0	0.04	0.053	0.196	0.492	0.211	0.398	0	0.049	0.148	0.147	0.128	0.031	0.197	0.243	0.264	0.202	0.101	0.177	0.181	0.648
TCGA.XX.A899.01A.11R.A36F.07	0	0.048	0.444	0.061	0.044	0.051	0.171	0.198	0.464	0.106	0.501	0.154	0	0.122	0.187	0.098	0.132	0.193	0.201	0.319	0.126	0.133	0.221	0.237	0.696
TCGA.XX.A89A.01A.11R.A36F.07	0	0.086	0.47	0.021	0.05	0.049	0.205	0.219	0.437	0.088	0.459	0.113	0	0.133	0.163	0.122	0.065	0.258	0.269	0.3	0.153	0.108	0.191	0.227	0.722
TCGA.Z7.A8R5.01A.42R.A41B.07	0	0.032	0.518	0.105	0	0.001	0.054	0.224	0.491	0.132	0.5	0.062	0.016	0.073	0.226	0.135	0.093	0.179	0.275	0.461	0.147	0.131	0.181	0.25	0.784
TCGA.Z7.A8R6.01A.11R.A41B.07	0	0.077	0.361	0.028	0.026	0.076	0.121	0.203	0.386	0.13	0.296	0.022	0.048	0.094	0.275	0.169	0.075	0.242	0.263	0.154	0.192	0.124	0.12	0.211	0.65
