# Supplementary material for: Comprehensive research into prognostic and immune signatures of transcription factor family in breast cancer
Source: BMC Med Genomics. 2023 Apr 25;16:87. doi: 10.1186/s12920-023-01521-y (PMC10127334; doi:10.1186/s12920-023-01521-y)
Supplement: Supplementary file 1 — Additional file 1. R code and data. [file 12920_2023_1521_MOESM1_ESM.zip › Supplementary R code and data/ImmucellAI/R code 1.R]

library(limma)
library(reshape2)
library(ggplot2)
library(ggpubr)
immFile="Data download from ImmucellAI.txt"     
cluFile="cluster.txt"              
pFilter=0.05           
setwd("C:\\biowolf\\sCell\\23.immunePlot")    


immune=read.table(immFile, header=T, sep="\t", check.names=F, row.names=1)
immune=immune[immune[,"P-value"]<pFilter,]
data=as.matrix(immune[,1:(ncol(immune)-3)])


cluster=read.table(cluFile, header=T, sep="\t", check.names=F, row.names=1)


sameSample=intersect(row.names(data), row.names(cluster))
data=cbind(data[sameSample,,drop=F], cluster[sameSample,,drop=F])
data=data[order(data$cluster),]
gaps=c(1, as.vector(cumsum(table(data$cluster))))
xlabels=levels(factor(data$cluster))


data=melt(data,id.vars=c("cluster"))
colnames(data)=c("cluster", "Immune", "Expression")


group=levels(factor(data$cluster))
data$cluster=factor(data$cluster, levels=group)
bioCol=c("#0066FF","#FF9900","#FF0000","#6E568C","#7CC767","#223D6C","#D20A13","#FFD121","#088247","#11AA4D")
bioCol=bioCol[1:length(group)]
boxplot=ggboxplot(data, x="Immune", y="Expression", fill="cluster",
				  xlab="",
				  ylab="Fraction",
				  legend.title="Cluster",
				  width=0.8,
				  palette=bioCol)+
				  rotate_x_text(50)+
	stat_compare_means(aes(group=cluster),symnum.args=list(cutpoints=c(0, 0.001, 0.01, 0.05, 1), symbols=c("***", "**", "*", "ns")), label="p.signif")

TIFF(file="immune.diff.TIFF", width=7, height=6)
print(boxplot)
dev.off()
