# Supplementary material for: Comprehensive research into prognostic and immune signatures of transcription factor family in breast cancer
Source: BMC Med Genomics. 2023 Apr 25;16:87. doi: 10.1186/s12920-023-01521-y (PMC10127334; doi:10.1186/s12920-023-01521-y)
Supplement: Supplementary file 1 — Additional file 1. R code and data. [file 12920_2023_1521_MOESM1_ESM.zip › Supplementary R code and data/KM curve/CBX2.txt]

id	futime	fustat	risk
TCGA-3C-AAAU-01A-11R-A41B-07	4047	0	High
TCGA-3C-AALI-01A-11R-A41B-07	4005	0	High
TCGA-3C-AALJ-01A-31R-A41B-07	1474	0	High
TCGA-3C-AALK-01A-11R-A41B-07	1448	0	High
TCGA-4H-AAAK-01A-12R-A41B-07	348	0	Low
TCGA-5L-AAT0-01A-12R-A41B-07	1477	0	Low
TCGA-5L-AAT1-01A-12R-A41B-07	1471	0	Low
TCGA-5T-A9QA-01A-11R-A41B-07	303	0	Low
TCGA-A1-A0SB-01A-11R-A144-07	259	0	High
TCGA-A1-A0SD-01A-11R-A115-07	437	0	Low
TCGA-A1-A0SE-01A-11R-A084-07	1321	0	Low
TCGA-A1-A0SF-01A-11R-A144-07	1463	0	Low
TCGA-A1-A0SG-01A-11R-A144-07	434	0	Low
TCGA-A1-A0SH-01A-11R-A084-07	1437	0	Low
TCGA-A1-A0SI-01A-11R-A144-07	635	0	High
TCGA-A1-A0SJ-01A-11R-A084-07	416	0	Low
TCGA-A1-A0SK-01A-12R-A084-07	967	1	High
TCGA-A1-A0SN-01A-11R-A144-07	1196	0	High
TCGA-A1-A0SO-01A-22R-A084-07	852	0	High
TCGA-A1-A0SP-01A-11R-A084-07	584	0	High
TCGA-A1-A0SQ-01A-21R-A144-07	554	0	Low
TCGA-A2-A04N-01A-11R-A115-07	4354	0	Low
TCGA-A2-A04P-01A-31R-A034-07	548	1	High
TCGA-A2-A04Q-01A-21R-A034-07	2385	0	High
TCGA-A2-A04R-01A-41R-A109-07	3709	0	Low
TCGA-A2-A04T-01A-21R-A034-07	2246	0	High
TCGA-A2-A04U-01A-11R-A115-07	2654	0	High
TCGA-A2-A04V-01A-21R-A034-07	1920	1	Low
TCGA-A2-A04W-01A-31R-A115-07	3102	0	High
TCGA-A2-A04X-01A-21R-A034-07	1686	0	Low
TCGA-A2-A04Y-01A-21R-A034-07	1099	0	Low
TCGA-A2-A0CK-01A-11R-A22K-07	4159	0	Low
TCGA-A2-A0CL-01A-11R-A115-07	3015	0	High
TCGA-A2-A0CM-01A-31R-A034-07	754	1	High
TCGA-A2-A0CO-01A-13R-A22K-07	3492	1	Low
TCGA-A2-A0CP-01A-11R-A034-07	2813	0	High
TCGA-A2-A0CQ-01A-21R-A034-07	2695	0	Low
TCGA-A2-A0CR-01A-11R-A22K-07	3283	0	Low
TCGA-A2-A0CS-01A-11R-A115-07	2348	1	Low
TCGA-A2-A0CT-01A-31R-A056-07	2289	0	Low
TCGA-A2-A0CU-01A-12R-A034-07	158	1	Low
TCGA-A2-A0CV-01A-31R-A115-07	3011	0	Low
TCGA-A2-A0CW-01A-21R-A115-07	3283	0	High
TCGA-A2-A0CX-01A-21R-A00Z-07	1728	0	High
TCGA-A2-A0CY-01A-12R-A034-07	1673	0	High
TCGA-A2-A0CZ-01A-11R-A034-07	1616	0	Low
TCGA-A2-A0D0-01A-11R-A00Z-07	2048	0	High
TCGA-A2-A0D1-01A-11R-A034-07	1051	0	High
TCGA-A2-A0D2-01A-21R-A034-07	1027	0	High
TCGA-A2-A0D3-01A-11R-A115-07	1873	0	High
TCGA-A2-A0D4-01A-11R-A00Z-07	767	0	Low
TCGA-A2-A0EM-01A-11R-A034-07	3094	0	Low
TCGA-A2-A0EN-01A-13R-A084-07	4088	0	Low
TCGA-A2-A0EO-01A-11R-A034-07	2442	0	Low
TCGA-A2-A0EP-01A-52R-A22U-07	3603	0	Low
TCGA-A2-A0EQ-01A-11R-A034-07	2426	0	High
TCGA-A2-A0ER-01A-21R-A034-07	2263	0	Low
TCGA-A2-A0ES-01A-11R-A115-07	2190	0	Low
TCGA-A2-A0ET-01A-31R-A034-07	1066	0	Low
TCGA-A2-A0EU-01A-22R-A056-07	1043	0	High
TCGA-A2-A0EV-01A-11R-A034-07	968	0	Low
TCGA-A2-A0EW-01A-21R-A115-07	1884	1	Low
TCGA-A2-A0EX-01A-21R-A034-07	752	0	Low
TCGA-A2-A0EY-01A-11R-A034-07	1925	0	High
TCGA-A2-A0ST-01A-12R-A084-07	3017	0	High
TCGA-A2-A0SU-01A-11R-A084-07	1662	0	Low
TCGA-A2-A0SV-01A-11R-A084-07	825	1	High
TCGA-A2-A0SW-01A-11R-A084-07	1365	1	Low
TCGA-A2-A0SX-01A-12R-A084-07	1534	0	Low
TCGA-A2-A0SY-01A-31R-A084-07	1347	0	Low
TCGA-A2-A0T0-01A-22R-A084-07	533	0	High
TCGA-A2-A0T1-01A-21R-A084-07	521	0	High
TCGA-A2-A0T2-01A-11R-A084-07	255	1	High
TCGA-A2-A0T3-01A-21R-A115-07	1516	0	High
TCGA-A2-A0T4-01A-31R-A084-07	624	0	Low
TCGA-A2-A0T5-01A-21R-A084-07	531	0	Low
TCGA-A2-A0T6-01A-11R-A084-07	575	0	Low
TCGA-A2-A0T7-01A-21R-A084-07	631	0	High
TCGA-A2-A0YC-01A-11R-A109-07	990	0	Low
TCGA-A2-A0YD-01A-11R-A109-07	769	0	Low
TCGA-A2-A0YE-01A-11R-A109-07	554	0	High
TCGA-A2-A0YF-01A-21R-A109-07	1535	0	Low
TCGA-A2-A0YG-01A-21R-A109-07	666	0	High
TCGA-A2-A0YH-01A-11R-A109-07	659	0	Low
TCGA-A2-A0YI-01A-31R-A10J-07	1505	0	Low
TCGA-A2-A0YJ-01A-11R-A109-07	566	0	High
TCGA-A2-A0YK-01A-22R-A109-07	588	0	Low
TCGA-A2-A0YL-01A-21R-A109-07	1474	0	High
TCGA-A2-A0YM-01A-11R-A109-07	965	0	High
TCGA-A2-A1FV-01A-11R-A13Q-07	714	0	Low
TCGA-A2-A1FW-01A-11R-A13Q-07	528	0	High
TCGA-A2-A1FX-01A-11R-A13Q-07	1847	0	Low
TCGA-A2-A1FZ-01A-51R-A14D-07	683	0	High
TCGA-A2-A1G0-01A-11R-A13Q-07	616	0	Low
TCGA-A2-A1G1-01A-21R-A13Q-07	584	0	High
TCGA-A2-A1G4-01A-11R-A13Q-07	595	0	Low
TCGA-A2-A1G6-01A-11R-A13Q-07	501	0	Low
TCGA-A2-A259-01A-11R-A16F-07	1596	0	Low
TCGA-A2-A25A-01A-12R-A16F-07	3276	0	Low
TCGA-A2-A25B-01A-11R-A169-07	1291	0	High
TCGA-A2-A25C-01A-11R-A169-07	523	0	Low
TCGA-A2-A25D-01A-12R-A16F-07	552	0	Low
TCGA-A2-A25E-01A-11R-A169-07	3204	0	Low
TCGA-A2-A25F-01A-11R-A169-07	322	0	High
TCGA-A2-A3KC-01A-11R-A213-07	1102	0	Low
TCGA-A2-A3KD-01A-12R-A213-07	1206	0	Low
TCGA-A2-A3XS-01A-11R-A22U-07	1032	1	High
TCGA-A2-A3XT-01A-11R-A22U-07	2770	0	High
TCGA-A2-A3XU-01A-12R-A22U-07	912	1	High
TCGA-A2-A3XV-01A-21R-A239-07	996	0	High
TCGA-A2-A3XW-01A-11R-A239-07	1712	0	Low
TCGA-A2-A3XX-01A-21R-A239-07	1439	1	High
TCGA-A2-A3XY-01A-11R-A239-07	1093	1	High
TCGA-A2-A3XZ-01A-42R-A239-07	1532	0	Low
TCGA-A2-A3Y0-01A-11R-A239-07	1546	0	High
TCGA-A2-A4RW-01A-21R-A266-07	222	0	High
TCGA-A2-A4RX-01A-11R-A266-07	742	0	High
TCGA-A2-A4RY-01A-31R-A266-07	648	0	High
TCGA-A2-A4S0-01A-21R-A266-07	706	0	Low
TCGA-A2-A4S1-01A-21R-A266-07	820	0	Low
TCGA-A2-A4S2-01A-12R-A266-07	643	0	Low
TCGA-A2-A4S3-01A-21R-A266-07	666	0	High
TCGA-A7-A0CD-01A-11R-A00Z-07	1165	0	Low
TCGA-A7-A0CE-01A-11R-A00Z-07	1074	0	High
TCGA-A7-A0CG-01A-12R-A056-07	1043	0	Low
TCGA-A7-A0CH-01A-21R-A00Z-07	1079	0	Low
TCGA-A7-A0CJ-01A-21R-A00Z-07	931	0	High
TCGA-A7-A0D9-01A-31R-A056-07	1139	0	Low
TCGA-A7-A0DA-01A-31R-A115-07	1085	0	High
TCGA-A7-A0DB-01A-11R-A00Z-07	1007	0	Low
TCGA-A7-A0DB-01A-11R-A277-07	1007	0	Low
TCGA-A7-A0DB-01C-02R-A277-07	1007	0	Low
TCGA-A7-A0DC-01A-11R-A00Z-07	906	0	Low
TCGA-A7-A0DC-01B-04R-A22O-07	906	0	Low
TCGA-A7-A13D-01A-13R-A12P-07	965	0	High
TCGA-A7-A13D-01A-13R-A277-07	965	0	High
TCGA-A7-A13D-01B-04R-A277-07	965	0	High
TCGA-A7-A13E-01A-11R-A12P-07	614	1	High
TCGA-A7-A13E-01A-11R-A277-07	614	1	High
TCGA-A7-A13E-01B-06R-A277-07	614	1	Low
TCGA-A7-A13F-01A-11R-A12P-07	765	0	Low
TCGA-A7-A13G-01B-04R-A22O-07	718	0	Low
TCGA-A7-A13H-01A-11R-A22K-07	899	0	Low
TCGA-A7-A26E-01A-11R-A169-07	954	0	High
TCGA-A7-A26E-01A-11R-A277-07	954	0	Low
TCGA-A7-A26E-01B-06R-A277-07	954	0	Low
TCGA-A7-A26F-01B-04R-A22O-07	738	0	High
TCGA-A7-A26G-01A-21R-A169-07	722	0	High
TCGA-A7-A26H-01A-11R-A169-07	724	0	Low
TCGA-A7-A26I-01B-06R-A22O-07	661	0	High
TCGA-A7-A26J-01A-11R-A169-07	627	0	Low
TCGA-A7-A26J-01A-11R-A277-07	627	0	Low
TCGA-A7-A26J-01B-02R-A277-07	627	0	Low
TCGA-A7-A2KD-01A-31R-A21T-07	679	0	High
TCGA-A7-A3IY-01A-21R-A21T-07	345	0	Low
TCGA-A7-A3IZ-01A-11R-A213-07	322	0	Low
TCGA-A7-A3J0-01A-11R-A213-07	313	0	Low
TCGA-A7-A3J1-01A-11R-A213-07	343	0	Low
TCGA-A7-A3RF-01A-11R-A22K-07	408	0	Low
TCGA-A7-A425-01A-11R-A24H-07	447	0	Low
TCGA-A7-A426-01A-22R-A24H-07	364	0	Low
TCGA-A7-A4SA-01A-11R-A266-07	454	0	Low
TCGA-A7-A4SB-01A-21R-A266-07	418	0	Low
TCGA-A7-A4SC-01A-12R-A266-07	446	0	Low
TCGA-A7-A4SD-01A-11R-A266-07	441	0	High
TCGA-A7-A4SE-01A-11R-A266-07	644	0	High
TCGA-A7-A4SF-01A-11R-A266-07	545	0	High
TCGA-A7-A56D-01A-11R-A27Q-07	448	0	High
TCGA-A7-A5ZV-01A-11R-A28M-07	368	0	High
TCGA-A7-A5ZW-01A-12R-A29R-07	326	0	Low
TCGA-A7-A5ZX-01A-12R-A29R-07	336	0	Low
TCGA-A7-A6VV-01A-22R-A33J-07	313	0	High
TCGA-A7-A6VW-01A-21R-A33J-07	285	0	High
TCGA-A7-A6VX-01A-12R-A33J-07	317	0	High
TCGA-A7-A6VY-01A-12R-A33J-07	266	0	High
TCGA-A8-A06O-01A-11R-A00Z-07	396	0	High
TCGA-A8-A06P-01A-11R-A00Z-07	396	0	Low
TCGA-A8-A06Q-01A-11R-A034-07	31	0	High
TCGA-A8-A06R-01A-11R-A00Z-07	547	0	High
TCGA-A8-A06T-01A-11R-A00Z-07	1614	0	Low
TCGA-A8-A06U-01A-11R-A00Z-07	883	1	High
TCGA-A8-A06X-01A-21R-A00Z-07	943	1	High
TCGA-A8-A06Y-01A-21R-A00Z-07	791	0	Low
TCGA-A8-A06Z-01A-11R-A00Z-07	31	0	Low
TCGA-A8-A075-01A-11R-A084-07	518	0	High
TCGA-A8-A076-01A-21R-A00Z-07	1642	0	High
TCGA-A8-A079-01A-21R-A00Z-07	274	0	High
TCGA-A8-A07B-01A-11R-A00Z-07	1308	0	High
TCGA-A8-A07C-01A-11R-A034-07	1034	0	High
TCGA-A8-A07E-01A-11R-A034-07	608	0	High
TCGA-A8-A07F-01A-11R-A00Z-07	577	0	High
TCGA-A8-A07G-01A-11R-A034-07	577	0	High
TCGA-A8-A07I-01A-11R-A00Z-07	426	0	High
TCGA-A8-A07J-01A-11R-A00Z-07	365	0	Low
TCGA-A8-A07L-01A-11R-A00Z-07	975	0	High
TCGA-A8-A07O-01A-11R-A00Z-07	304	0	High
TCGA-A8-A07P-01A-11R-A00Z-07	334	0	Low
TCGA-A8-A07R-01A-21R-A034-07	273	0	High
TCGA-A8-A07S-01A-11R-A034-07	243	0	Low
TCGA-A8-A07U-01A-11R-A034-07	760	0	High
TCGA-A8-A07W-01A-11R-A00Z-07	304	0	High
TCGA-A8-A07Z-01A-11R-A00Z-07	1371	0	Low
TCGA-A8-A082-01A-11R-A00Z-07	549	0	Low
TCGA-A8-A086-01A-11R-A00Z-07	396	0	Low
TCGA-A8-A08A-01A-11R-A32Y-07	30	0	Low
TCGA-A8-A08B-01A-11R-A00Z-07	1156	0	High
TCGA-A8-A08C-01A-11R-A00Z-07	881	0	Low
TCGA-A8-A08G-01A-11R-A00Z-07	607	0	High
TCGA-A8-A08I-01A-11R-A00Z-07	365	0	High
TCGA-A8-A08J-01A-11R-A00Z-07	1127	1	High
TCGA-A8-A08L-01A-11R-A00Z-07	304	1	High
TCGA-A8-A08O-01A-21R-A056-07	943	0	Low
TCGA-A8-A08P-01A-11R-A00Z-07	943	0	High
TCGA-A8-A08R-01A-11R-A034-07	30	0	High
TCGA-A8-A08T-01A-21R-A00Z-07	3409	1	Low
TCGA-A8-A08X-01A-21R-A00Z-07	1308	0	High
TCGA-A8-A08Z-01A-21R-A00Z-07	1217	0	Low
TCGA-A8-A091-01A-11R-A00Z-07	1004	0	Low
TCGA-A8-A092-01A-11R-A00Z-07	942	0	Low
TCGA-A8-A093-01A-11R-A00Z-07	546	0	Low
TCGA-A8-A095-01A-11R-A00Z-07	1277	0	High
TCGA-A8-A097-01A-11R-A034-07	365	0	High
TCGA-A8-A099-01A-11R-A00Z-07	304	0	Low
TCGA-A8-A09A-01A-11R-A00Z-07	304	0	High
TCGA-A8-A09B-01A-11R-A00Z-07	365	0	Low
TCGA-A8-A09D-01A-11R-A00Z-07	1522	0	High
TCGA-A8-A09I-01A-22R-A034-07	1371	0	High
TCGA-A8-A09M-01A-11R-A00Z-07	1006	0	Low
TCGA-A8-A09N-01A-11R-A00Z-07	31	0	High
TCGA-A8-A09Q-01A-11R-A00Z-07	761	0	Low
TCGA-A8-A09R-01A-11R-A00Z-07	273	0	High
TCGA-A8-A09T-01A-11R-A00Z-07	579	0	Low
TCGA-A8-A09V-01A-11R-A034-07	457	0	Low
TCGA-A8-A09W-01A-11R-A00Z-07	30	0	Low
TCGA-A8-A09X-01A-11R-A00Z-07	426	1	High
TCGA-A8-A0A1-01A-11R-A00Z-07	365	0	Low
TCGA-A8-A0A2-01A-11R-A034-07	579	0	Low
TCGA-A8-A0A4-01A-11R-A00Z-07	396	0	Low
TCGA-A8-A0A6-01A-12R-A056-07	640	0	Low
TCGA-A8-A0A7-01A-11R-A00Z-07	30	0	High
TCGA-A8-A0A9-01A-11R-A00Z-07	822	0	Low
TCGA-A8-A0AB-01A-11R-A034-07	518	0	High
TCGA-A8-A0AD-01A-11R-A056-07	1157	0	Low
TCGA-AC-A23C-01A-12R-A169-07	585	0	High
TCGA-AC-A23E-01A-11R-A157-07	698	0	Low
TCGA-AC-A23G-01A-11R-A213-07	2248	0	Low
TCGA-AC-A23H-01A-11R-A157-07	174	1	High
TCGA-AC-A2B8-01A-11R-A17B-07	677	0	Low
TCGA-AC-A2BK-01A-11R-A21T-07	2222	0	High
TCGA-AC-A2BM-01A-11R-A21T-07	3022	0	High
TCGA-AC-A2FB-01A-11R-A17B-07	1234	0	Low
TCGA-AC-A2FE-01A-11R-A19W-07	2636	1	Low
TCGA-AC-A2FF-01A-11R-A17B-07	2759	0	Low
TCGA-AC-A2FG-01A-11R-A17B-07	1853	0	Low
TCGA-AC-A2FK-01A-12R-A180-07	2650	0	Low
TCGA-AC-A2FM-01A-11R-A19W-07	792	1	High
TCGA-AC-A2FO-01A-11R-A180-07	2255	0	Low
TCGA-AC-A2QH-01B-04R-A22O-07	1005	0	High
TCGA-AC-A2QI-01A-12R-A19W-07	588	0	Low
TCGA-AC-A2QJ-01A-12R-A19W-07	446	1	Low
TCGA-AC-A3BB-01A-21R-A19W-07	987	0	Low
TCGA-AC-A3EH-01A-22R-A22K-07	197	1	Low
TCGA-AC-A3HN-01A-11R-A213-07	496	0	Low
TCGA-AC-A3OD-01B-06R-A22O-07	451	0	Low
TCGA-AC-A3QP-01A-11R-A22U-07	675	0	Low
TCGA-AC-A3QQ-01B-06R-A22O-07	734	0	Low
TCGA-AC-A3TM-01A-11R-A22K-07	762	0	Low
TCGA-AC-A3TN-01A-11R-A22K-07	456	0	Low
TCGA-AC-A3W5-01A-11R-A22K-07	504	0	High
TCGA-AC-A3W6-01A-12R-A22K-07	602	0	High
TCGA-AC-A3W7-01A-11R-A22K-07	471	0	Low
TCGA-AC-A3YI-01A-21R-A239-07	707	0	Low
TCGA-AC-A3YJ-01A-11R-A22U-07	754	0	Low
TCGA-AC-A4ZE-01A-11R-A41B-07	890	0	Low
TCGA-AC-A5EH-01A-11R-A28M-07	511	0	High
TCGA-AC-A5XS-01A-11R-A29R-07	588	0	Low
TCGA-AC-A5XU-01A-11R-A28M-07	455	0	High
TCGA-AC-A62X-01A-11R-A29R-07	417	0	High
TCGA-AC-A62Y-01A-11R-A29R-07	530	0	Low
TCGA-AC-A6IV-01A-12R-A33J-07	568	0	High
TCGA-AC-A6IW-01A-12R-A33J-07	413	0	High
TCGA-AC-A6IX-01A-12R-A32P-07	373	0	High
TCGA-AC-A6IX-06A-11R-A32P-07	373	0	Low
TCGA-AC-A6NO-01A-12R-A33J-07	51	0	High
TCGA-AC-A7VB-01A-11R-A352-07	250	0	High
TCGA-AC-A7VC-01A-11R-A352-07	1	0	High
TCGA-AC-A8OP-01A-11R-A36F-07	614	0	High
TCGA-AC-A8OQ-01A-11R-A41B-07	34	0	High
TCGA-AC-A8OR-01A-21R-A41B-07	40	0	Low
TCGA-AC-A8OS-01A-12R-A41B-07	70	0	Low
TCGA-AN-A03X-01A-21R-A00Z-07	10	0	Low
TCGA-AN-A03Y-01A-21R-A00Z-07	10	0	Low
TCGA-AN-A041-01A-11R-A034-07	7	0	High
TCGA-AN-A046-01A-21R-A034-07	10	0	High
TCGA-AN-A049-01A-21R-A00Z-07	19	0	High
TCGA-AN-A04A-01A-21R-A034-07	90	0	High
TCGA-AN-A04C-01A-21R-A034-07	54	0	High
TCGA-AN-A04D-01A-21R-A034-07	52	0	High
TCGA-AN-A0AJ-01A-11R-A00Z-07	303	0	High
TCGA-AN-A0AK-01A-21R-A00Z-07	224	0	High
TCGA-AN-A0AL-01A-11R-A00Z-07	227	0	High
TCGA-AN-A0AM-01A-11R-A034-07	5	0	High
TCGA-AN-A0AR-01A-11R-A00Z-07	10	0	High
TCGA-AN-A0AS-01A-11R-A00Z-07	10	0	High
TCGA-AN-A0AT-01A-11R-A034-07	10	0	High
TCGA-AN-A0FD-01A-11R-A034-07	196	0	Low
TCGA-AN-A0FF-01A-11R-A034-07	172	0	Low
TCGA-AN-A0FJ-01A-11R-A00Z-07	242	0	High
TCGA-AN-A0FK-01A-11R-A034-07	213	0	Low
TCGA-AN-A0FL-01A-11R-A034-07	231	0	Low
TCGA-AN-A0FN-01A-11R-A034-07	218	0	Low
TCGA-AN-A0FS-01A-11R-A034-07	210	0	Low
TCGA-AN-A0FT-01A-11R-A034-07	214	0	Low
TCGA-AN-A0FV-01A-11R-A00Z-07	10	0	High
TCGA-AN-A0FW-01A-11R-A034-07	11	0	High
TCGA-AN-A0FX-01A-11R-A034-07	10	0	High
TCGA-AN-A0FY-01A-11R-A034-07	10	0	Low
TCGA-AN-A0FZ-01A-11R-A034-07	10	0	Low
TCGA-AN-A0G0-01A-11R-A034-07	16	0	High
TCGA-AN-A0XL-01A-11R-A10J-07	163	0	Low
TCGA-AN-A0XN-01A-21R-A109-07	10	0	High
TCGA-AN-A0XO-01A-11R-A109-07	375	0	High
TCGA-AN-A0XP-01A-11R-A109-07	9	0	Low
TCGA-AN-A0XR-01A-11R-A109-07	10	0	Low
TCGA-AN-A0XS-01A-22R-A109-07	10	0	High
TCGA-AN-A0XT-01A-11R-A109-07	10	0	Low
TCGA-AN-A0XU-01A-11R-A109-07	10	0	High
TCGA-AN-A0XV-01A-11R-A109-07	162	0	Low
TCGA-AN-A0XW-01A-11R-A109-07	170	0	Low
TCGA-AO-A03L-01A-41R-A056-07	2442	0	High
TCGA-AO-A03M-01B-11R-A10J-07	1866	0	High
TCGA-AO-A03N-01B-11R-A10J-07	2031	0	Low
TCGA-AO-A03O-01A-11R-A00Z-07	2483	1	High
TCGA-AO-A03P-01A-11R-A00Z-07	2911	1	Low
TCGA-AO-A03R-01A-21R-A034-07	2091	0	Low
TCGA-AO-A03T-01A-21R-A034-07	2124	0	Low
TCGA-AO-A03U-01B-21R-A10J-07	1793	1	Low
TCGA-AO-A03V-01A-11R-A115-07	1351	0	High
TCGA-AO-A0J2-01A-11R-A034-07	997	0	High
TCGA-AO-A0J3-01A-11R-A034-07	651	0	High
TCGA-AO-A0J4-01A-11R-A034-07	1587	0	High
TCGA-AO-A0J6-01A-11R-A034-07	1140	0	High
TCGA-AO-A0J7-01A-11R-A034-07	618	0	Low
TCGA-AO-A0J8-01A-21R-A034-07	680	0	Low
TCGA-AO-A0J9-01A-11R-A034-07	1613	0	Low
TCGA-AO-A0JA-01A-11R-A056-07	655	0	High
TCGA-AO-A0JB-01A-11R-A32Y-07	1542	0	High
TCGA-AO-A0JC-01A-11R-A056-07	1547	0	Low
TCGA-AO-A0JD-01A-11R-A056-07	2190	0	High
TCGA-AO-A0JE-01A-11R-A056-07	2335	0	High
TCGA-AO-A0JF-01A-11R-A056-07	1980	0	Low
TCGA-AO-A0JG-01A-31R-A084-07	798	0	Low
TCGA-AO-A0JI-01A-21R-A056-07	1528	0	Low
TCGA-AO-A0JJ-01A-11R-A056-07	1887	0	Low
TCGA-AO-A0JL-01A-11R-A056-07	1683	0	High
TCGA-AO-A0JM-01A-21R-A056-07	2184	0	High
TCGA-AO-A124-01A-11R-A10J-07	3506	0	High
TCGA-AO-A125-01A-11R-A10J-07	3456	0	Low
TCGA-AO-A126-01A-11R-A10J-07	3307	0	Low
TCGA-AO-A128-01A-11R-A10J-07	3248	0	High
TCGA-AO-A129-01A-21R-A10J-07	3286	0	Low
TCGA-AO-A12A-01A-21R-A115-07	3112	0	Low
TCGA-AO-A12B-01A-11R-A10J-07	2989	0	Low
TCGA-AO-A12C-01A-11R-A10J-07	2372	0	High
TCGA-AO-A12D-01A-11R-A115-07	2515	0	High
TCGA-AO-A12E-01A-11R-A10J-07	2142	0	Low
TCGA-AO-A12F-01A-11R-A115-07	1842	0	High
TCGA-AO-A12G-01A-11R-A10J-07	1639	0	Low
TCGA-AO-A12H-01A-11R-A115-07	1234	0	Low
TCGA-AO-A1KO-01A-31R-A13Q-07	622	0	Low
TCGA-AO-A1KP-01A-11R-A13Q-07	2953	0	Low
TCGA-AO-A1KR-01A-12R-A144-07	2513	0	High
TCGA-AO-A1KS-01A-11R-A13Q-07	350	0	High
TCGA-AO-A1KT-01A-11R-A13Q-07	541	0	Low
TCGA-AQ-A04H-01B-11R-A10J-07	754	0	High
TCGA-AQ-A04J-01A-02R-A034-07	819	0	High
TCGA-AQ-A04L-01B-21R-A10J-07	3957	0	High
TCGA-AQ-A1H2-01A-11R-A13Q-07	475	0	Low
TCGA-AQ-A1H3-01A-31R-A13Q-07	989	0	High
TCGA-AQ-A54N-01A-11R-A266-07	78	0	High
TCGA-AQ-A7U7-01A-22R-A352-07	584	1	Low
TCGA-AR-A0TP-01A-11R-A084-07	4275	0	High
TCGA-AR-A0TQ-01A-11R-A084-07	2991	0	Low
TCGA-AR-A0TR-01A-11R-A084-07	160	1	Low
TCGA-AR-A0TS-01A-11R-A115-07	2558	0	High
TCGA-AR-A0TT-01A-31R-A084-07	3316	0	High
TCGA-AR-A0TU-01A-31R-A109-07	709	0	High
TCGA-AR-A0TV-01A-21R-A084-07	2288	0	Low
TCGA-AR-A0TW-01A-11R-A084-07	3009	0	High
TCGA-AR-A0TX-01A-11R-A084-07	1972	0	High
TCGA-AR-A0TY-01A-12R-A115-07	1699	1	High
TCGA-AR-A0TZ-01A-12R-A084-07	3262	1	High
TCGA-AR-A0U0-01A-11R-A109-07	1988	0	High
TCGA-AR-A0U2-01A-11R-A109-07	2551	1	High
TCGA-AR-A0U3-01A-11R-A109-07	4080	0	High
TCGA-AR-A0U4-01A-11R-A109-07	3261	0	High
TCGA-AR-A1AH-01A-11R-A12D-07	3807	0	High
TCGA-AR-A1AI-01A-11R-A12P-07	3296	0	High
TCGA-AR-A1AJ-01A-21R-A12P-07	3072	0	High
TCGA-AR-A1AK-01A-21R-A12P-07	3159	0	Low
TCGA-AR-A1AL-01A-21R-A12P-07	2971	0	Low
TCGA-AR-A1AM-01A-41R-A22K-07	2991	0	Low
TCGA-AR-A1AN-01A-11R-A12P-07	2920	0	Low
TCGA-AR-A1AO-01A-11R-A12P-07	2618	0	High
TCGA-AR-A1AP-01A-11R-A12P-07	2856	0	High
TCGA-AR-A1AQ-01A-11R-A12P-07	3021	0	High
TCGA-AR-A1AR-01A-31R-A137-07	524	1	High
TCGA-AR-A1AS-01A-11R-A12P-07	1150	0	Low
TCGA-AR-A1AT-01A-11R-A12P-07	1272	1	High
TCGA-AR-A1AU-01A-11R-A12P-07	2868	0	High
TCGA-AR-A1AW-01A-21R-A12P-07	2632	0	High
TCGA-AR-A1AX-01A-11R-A12P-07	2629	0	High
TCGA-AR-A1AY-01A-21R-A12P-07	1026	0	High
TCGA-AR-A24H-01A-11R-A169-07	4894	0	Low
TCGA-AR-A24K-01A-11R-A169-07	1548	0	Low
TCGA-AR-A24L-01A-11R-A169-07	2866	1	Low
TCGA-AR-A24M-01A-11R-A169-07	3660	0	Low
TCGA-AR-A24N-01A-11R-A169-07	3035	0	High
TCGA-AR-A24O-01A-11R-A169-07	3607	0	Low
TCGA-AR-A24P-01A-11R-A169-07	84	0	Low
TCGA-AR-A24Q-01A-12R-A169-07	3172	0	High
TCGA-AR-A24R-01A-11R-A169-07	3430	0	Low
TCGA-AR-A24S-01A-11R-A169-07	2976	0	High
TCGA-AR-A24T-01A-11R-A169-07	3202	0	Low
TCGA-AR-A24U-01A-11R-A169-07	3128	0	High
TCGA-AR-A24V-01A-21R-A169-07	3203	0	Low
TCGA-AR-A24W-01A-11R-A169-07	1550	0	Low
TCGA-AR-A24X-01A-11R-A169-07	3004	0	Low
TCGA-AR-A24Z-01A-11R-A169-07	3001	0	Low
TCGA-AR-A250-01A-31R-A169-07	2707	0	High
TCGA-AR-A251-01A-12R-A169-07	3030	0	High
TCGA-AR-A252-01A-11R-A169-07	2838	0	Low
TCGA-AR-A254-01A-21R-A169-07	2605	0	Low
TCGA-AR-A255-01A-11R-A169-07	2161	0	Low
TCGA-AR-A256-01A-11R-A169-07	2854	1	High
TCGA-AR-A2LE-01A-11R-A180-07	5062	0	Low
TCGA-AR-A2LH-01A-31R-A18M-07	616	1	High
TCGA-AR-A2LJ-01A-12R-A19W-07	2632	0	Low
TCGA-AR-A2LK-01A-11R-A180-07	1649	1	High
TCGA-AR-A2LL-01A-11R-A180-07	2012	0	Low
TCGA-AR-A2LM-01A-11R-A180-07	1935	0	Low
TCGA-AR-A2LN-01A-21R-A18M-07	1161	0	Low
TCGA-AR-A2LO-01A-31R-A18M-07	1198	0	High
TCGA-AR-A2LQ-01A-22R-A18M-07	1233	0	Low
TCGA-AR-A2LR-01A-12R-A18M-07	1742	0	High
TCGA-AR-A5QM-01A-11R-A27Q-07	2231	0	Low
TCGA-AR-A5QN-01A-12R-A28M-07	1013	0	High
TCGA-AR-A5QP-01A-11R-A28M-07	1185	0	Low
TCGA-AR-A5QQ-01A-11R-A28M-07	322	1	High
TCGA-B6-A0I1-01A-11R-A21T-07	2361	1	High
TCGA-B6-A0I2-01A-11R-A034-07	4361	0	High
TCGA-B6-A0I5-01A-11R-A034-07	8556	0	Low
TCGA-B6-A0I6-01A-11R-A034-07	991	1	High
TCGA-B6-A0I8-01A-11R-A034-07	749	1	Low
TCGA-B6-A0I9-01A-11R-A034-07	362	1	High
TCGA-B6-A0IA-01A-11R-A034-07	8391	0	Low
TCGA-B6-A0IB-01A-11R-A034-07	3941	1	High
TCGA-B6-A0IC-01A-11R-A034-07	1542	1	Low
TCGA-B6-A0IE-01A-11R-A034-07	1993	1	Low
TCGA-B6-A0IG-01A-11R-A034-07	4456	1	High
TCGA-B6-A0IH-01A-11R-A115-07	3418	1	Low
TCGA-B6-A0IJ-01A-11R-A034-07	7106	0	High
TCGA-B6-A0IK-01A-12R-A056-07	571	1	High
TCGA-B6-A0IM-01A-11R-A034-07	3873	1	High
TCGA-B6-A0IN-01A-11R-A034-07	2573	1	Low
TCGA-B6-A0IO-01A-11R-A034-07	5042	0	High
TCGA-B6-A0IP-01A-11R-A034-07	3926	1	Low
TCGA-B6-A0IQ-01A-11R-A034-07	4285	0	High
TCGA-B6-A0RE-01A-11R-A056-07	7777	0	High
TCGA-B6-A0RG-01A-11R-A056-07	2082	0	High
TCGA-B6-A0RH-01A-21R-A115-07	6456	1	High
TCGA-B6-A0RI-01A-11R-A056-07	7126	0	Low
TCGA-B6-A0RL-01A-11R-A084-07	2469	1	High
TCGA-B6-A0RM-01A-11R-A084-07	2373	1	Low
TCGA-B6-A0RN-01A-12R-A084-07	8008	0	Low
TCGA-B6-A0RO-01A-22R-A084-07	4929	0	Low
TCGA-B6-A0RP-01A-21R-A084-07	3126	1	Low
TCGA-B6-A0RQ-01A-11R-A115-07	4267	1	Low
TCGA-B6-A0RS-01A-11R-A084-07	3063	1	High
TCGA-B6-A0RT-01A-21R-A084-07	2721	0	High
TCGA-B6-A0RU-01A-11R-A084-07	8605	0	High
TCGA-B6-A0RV-01A-11R-A084-07	5156	0	High
TCGA-B6-A0WS-01A-11R-A115-07	2965	1	Low
TCGA-B6-A0WT-01A-11R-A109-07	5739	0	Low
TCGA-B6-A0WV-01A-11R-A109-07	2417	1	High
TCGA-B6-A0WW-01A-11R-A109-07	558	1	Low
TCGA-B6-A0WX-01A-11R-A109-07	639	1	High
TCGA-B6-A0WY-01A-11R-A109-07	3461	1	Low
TCGA-B6-A0WZ-01A-11R-A109-07	6292	0	Low
TCGA-B6-A0X0-01A-21R-A115-07	3945	1	Low
TCGA-B6-A0X1-01A-11R-A109-07	7455	1	High
TCGA-B6-A0X4-01A-11R-A109-07	860	1	Low
TCGA-B6-A0X5-01A-21R-A109-07	2097	1	Low
TCGA-B6-A0X7-01A-11R-A10J-07	1781	1	Low
TCGA-B6-A1KC-01B-11R-A157-07	1326	0	Low
TCGA-B6-A1KF-01A-11R-A13Q-07	3088	0	High
TCGA-B6-A1KI-01A-11R-A14M-07	2236	0	Low
TCGA-B6-A1KN-01A-11R-A13Q-07	4233	0	High
TCGA-B6-A2IU-01A-32R-A18M-07	5176	0	Low
TCGA-B6-A3ZX-01A-11R-A239-07	1152	1	High
TCGA-B6-A400-01A-11R-A239-07	215	0	High
TCGA-B6-A401-01A-11R-A239-07	2596	0	High
TCGA-B6-A402-01A-11R-A239-07	2281	0	Low
TCGA-B6-A408-01A-12R-A24H-07	2072	0	High
TCGA-B6-A409-01A-11R-A24H-07	573	1	High
TCGA-B6-A40B-01A-11R-A239-07	3152	0	Low
TCGA-B6-A40C-01A-11R-A239-07	2164	0	Low
TCGA-BH-A0AU-01A-11R-A12P-07	1914	0	High
TCGA-BH-A0AV-01A-31R-A115-07	1820	0	High
TCGA-BH-A0AW-01A-11R-A056-07	622	0	High
TCGA-BH-A0AY-01A-21R-A00Z-07	777	0	High
TCGA-BH-A0AZ-01A-21R-A12P-07	1919	0	Low
TCGA-BH-A0B0-01A-21R-A115-07	2477	0	Low
TCGA-BH-A0B1-01A-12R-A056-07	1148	0	High
TCGA-BH-A0B3-01A-11R-A056-07	1203	0	High
TCGA-BH-A0B5-01A-11R-A12P-07	2136	0	High
TCGA-BH-A0B7-01A-12R-A115-07	2559	0	High
TCGA-BH-A0B8-01A-21R-A056-07	1569	0	Low
TCGA-BH-A0B9-01A-11R-A056-07	1572	0	High
TCGA-BH-A0BA-01A-11R-A056-07	1132	0	High
TCGA-BH-A0BC-01A-22R-A084-07	974	0	Low
TCGA-BH-A0BD-01A-11R-A034-07	554	0	Low
TCGA-BH-A0BF-01A-21R-A12P-07	1324	1	Low
TCGA-BH-A0BG-01A-11R-A115-07	1871	0	Low
TCGA-BH-A0BJ-01A-11R-A056-07	660	0	Low
TCGA-BH-A0BL-01A-11R-A115-07	2278	0	High
TCGA-BH-A0BM-01A-11R-A056-07	1876	0	Low
TCGA-BH-A0BO-01A-23R-A12D-07	2197	0	Low
TCGA-BH-A0BP-01A-11R-A115-07	2296	1	High
TCGA-BH-A0BQ-01A-21R-A115-07	2255	0	Low
TCGA-BH-A0BR-01A-21R-A115-07	2330	0	High
TCGA-BH-A0BT-01A-11R-A12P-07	2365	0	Low
TCGA-BH-A0BV-01A-11R-A00Z-07	1519	0	Low
TCGA-BH-A0BW-01A-11R-A115-07	2371	0	High
TCGA-BH-A0BZ-01A-31R-A12P-07	2255	0	High
TCGA-BH-A0C0-01A-21R-A056-07	1270	0	High
TCGA-BH-A0C1-01B-11R-A12D-07	1411	1	High
TCGA-BH-A0C3-01A-21R-A12P-07	2709	0	High
TCGA-BH-A0C7-01B-11R-A115-07	2767	0	High
TCGA-BH-A0DE-01A-11R-A115-07	2372	0	Low
TCGA-BH-A0DG-01A-21R-A12P-07	2041	0	Low
TCGA-BH-A0DH-01A-11R-A084-07	1156	0	Low
TCGA-BH-A0DI-01A-21R-A12P-07	912	0	High
TCGA-BH-A0DK-01A-21R-A056-07	423	0	Low
TCGA-BH-A0DL-01A-11R-A115-07	2381	0	High
TCGA-BH-A0DO-01B-11R-A12D-07	1644	0	Low
TCGA-BH-A0DP-01A-21R-A056-07	476	0	Low
TCGA-BH-A0DQ-01A-11R-A084-07	98	0	Low
TCGA-BH-A0DS-01A-11R-A056-07	78	0	Low
TCGA-BH-A0DT-01A-21R-A12D-07	2403	0	Low
TCGA-BH-A0DV-01A-21R-A12P-07	2064	0	Low
TCGA-BH-A0DX-01A-11R-A115-07	2156	0	High
TCGA-BH-A0DZ-01A-11R-A00Z-07	495	0	High
TCGA-BH-A0E0-01A-11R-A056-07	134	0	High
TCGA-BH-A0E1-01A-11R-A056-07	477	0	Low
TCGA-BH-A0E2-01A-11R-A056-07	435	0	High
TCGA-BH-A0E6-01A-11R-A034-07	293	0	High
TCGA-BH-A0E7-01A-11R-A034-07	1363	0	Low
TCGA-BH-A0E9-01B-11R-A115-07	2489	0	Low
TCGA-BH-A0EA-01A-11R-A115-07	991	1	Low
TCGA-BH-A0EB-01A-11R-A034-07	745	0	Low
TCGA-BH-A0EE-01A-11R-A034-07	943	0	High
TCGA-BH-A0EI-01A-11R-A115-07	1926	0	Low
TCGA-BH-A0GY-01A-11R-A056-07	923	0	High
TCGA-BH-A0GZ-01A-11R-A056-07	328	0	Low
TCGA-BH-A0H0-01A-11R-A056-07	461	0	Low
TCGA-BH-A0H3-01A-11R-A12P-07	1928	0	High
TCGA-BH-A0H5-01A-21R-A115-07	1620	0	Low
TCGA-BH-A0H6-01A-21R-A056-07	747	0	Low
TCGA-BH-A0H7-01A-13R-A056-07	702	0	High
TCGA-BH-A0H9-01A-11R-A056-07	1247	0	Low
TCGA-BH-A0HA-01A-11R-A12P-07	1611	0	Low
TCGA-BH-A0HB-01A-11R-A056-07	806	0	Low
TCGA-BH-A0HF-01A-11R-A056-07	727	0	Low
TCGA-BH-A0HI-01A-11R-A084-07	620	0	Low
TCGA-BH-A0HK-01A-11R-A056-07	178	0	Low
TCGA-BH-A0HL-01A-11R-A10U-07	72	0	Low
TCGA-BH-A0HN-01A-11R-A10U-07	516	0	Low
TCGA-BH-A0HO-01A-11R-A034-07	76	0	Low
TCGA-BH-A0HP-01A-12R-A084-07	414	0	Low
TCGA-BH-A0HQ-01A-11R-A034-07	1121	0	Low
TCGA-BH-A0HU-01A-11R-A034-07	392	0	Low
TCGA-BH-A0HW-01A-11R-A034-07	1561	0	Low
TCGA-BH-A0HX-01A-21R-A056-07	829	0	High
TCGA-BH-A0HY-01A-11R-A056-07	1545	0	High
TCGA-BH-A0RX-01A-21R-A084-07	170	0	High
TCGA-BH-A0W3-01A-11R-A109-07	728	0	Low
TCGA-BH-A0W4-01A-11R-A109-07	759	0	Low
TCGA-BH-A0W5-01A-11R-A109-07	1288	0	Low
TCGA-BH-A0W7-01A-11R-A115-07	1363	0	Low
TCGA-BH-A0WA-01A-11R-A109-07	701	0	High
TCGA-BH-A18F-01A-11R-A12D-07	1001	0	High
TCGA-BH-A18G-01A-11R-A12D-07	149	0	Low
TCGA-BH-A18H-01A-11R-A12D-07	652	0	Low
TCGA-BH-A18I-01A-11R-A12D-07	1093	0	Low
TCGA-BH-A18J-01A-11R-A12D-07	612	1	High
TCGA-BH-A18K-01A-11R-A12D-07	2763	1	Low
TCGA-BH-A18L-01A-32R-A12D-07	811	1	High
TCGA-BH-A18M-01A-11R-A12D-07	2207	1	High
TCGA-BH-A18N-01A-11R-A12D-07	1148	1	Low
TCGA-BH-A18P-01A-11R-A12D-07	921	1	Low
TCGA-BH-A18Q-01A-12R-A12D-07	1692	1	High
TCGA-BH-A18R-01A-11R-A12D-07	1142	1	Low
TCGA-BH-A18S-01A-11R-A12D-07	2009	1	Low
TCGA-BH-A18T-01A-11R-A12D-07	224	1	High
TCGA-BH-A18U-01A-21R-A12D-07	1563	1	High
TCGA-BH-A18V-01A-11R-A12D-07	1556	1	High
TCGA-BH-A18V-06A-11R-A213-07	1556	1	High
TCGA-BH-A1EN-01A-11R-A13Q-07	2127	1	Low
TCGA-BH-A1EO-01A-11R-A137-07	2798	1	Low
TCGA-BH-A1ES-01A-11R-A137-07	3462	1	High
TCGA-BH-A1ES-06A-12R-A24H-07	3462	1	High
TCGA-BH-A1ET-01A-11R-A137-07	2520	1	Low
TCGA-BH-A1EU-01A-11R-A137-07	1286	1	Low
TCGA-BH-A1EV-01A-11R-A137-07	365	1	Low
TCGA-BH-A1EW-01A-11R-A137-07	1694	1	High
TCGA-BH-A1EX-01A-11R-A13Q-07	1508	1	High
TCGA-BH-A1EY-01A-11R-A13Q-07	538	1	High
TCGA-BH-A1F0-01A-11R-A137-07	785	1	High
TCGA-BH-A1F2-01A-31R-A13Q-07	959	1	High
TCGA-BH-A1F5-01A-12R-A13Q-07	2712	1	Low
TCGA-BH-A1F6-01A-11R-A13Q-07	2965	1	High
TCGA-BH-A1F8-01A-11R-A13Q-07	763	1	High
TCGA-BH-A1FB-01A-11R-A13Q-07	3669	1	Low
TCGA-BH-A1FC-01A-11R-A13Q-07	3472	1	High
TCGA-BH-A1FD-01A-11R-A13Q-07	1009	1	High
TCGA-BH-A1FE-01A-11R-A13Q-07	2273	1	High
TCGA-BH-A1FE-06A-11R-A213-07	2273	1	Low
TCGA-BH-A1FG-01A-11R-A13Q-07	3736	1	Low
TCGA-BH-A1FH-01A-12R-A13Q-07	1034	1	High
TCGA-BH-A1FJ-01A-11R-A13Q-07	1927	1	Low
TCGA-BH-A1FL-01A-11R-A13Q-07	1673	1	High
TCGA-BH-A1FM-01A-11R-A13Q-07	1388	1	High
TCGA-BH-A1FN-01A-11R-A13Q-07	2192	1	High
TCGA-BH-A1FR-01A-11R-A13Q-07	1642	1	Low
TCGA-BH-A1FU-01A-11R-A14D-07	1688	1	High
TCGA-BH-A201-01A-11R-A14M-07	856	0	Low
TCGA-BH-A202-01A-11R-A14M-07	795	0	High
TCGA-BH-A203-01A-12R-A169-07	1174	1	High
TCGA-BH-A204-01A-11R-A157-07	2534	1	Low
TCGA-BH-A208-01A-11R-A157-07	1759	1	High
TCGA-BH-A209-01A-11R-A157-07	3959	1	High
TCGA-BH-A28O-01A-11R-A22K-07	1120	0	Low
TCGA-BH-A28Q-01A-11R-A16F-07	1119	0	Low
TCGA-BH-A2L8-01A-11R-A18M-07	612	0	High
TCGA-BH-A42T-01A-11R-A24H-07	320	1	High
TCGA-BH-A42U-01A-12R-A24H-07	3364	0	Low
TCGA-BH-A42V-01A-11R-A24H-07	635	0	Low
TCGA-BH-A5IZ-01A-11R-A27Q-07	567	0	High
TCGA-BH-A5J0-01A-11R-A27Q-07	715	0	High
TCGA-BH-A6R8-01A-21R-A33J-07	293	0	Low
TCGA-BH-A6R9-01A-21R-A32P-07	160	0	Low
TCGA-BH-A8FY-01A-11R-A36F-07	295	1	Low
TCGA-BH-A8FZ-01A-11R-A352-07	574	0	Low
TCGA-BH-A8G0-01A-11R-A352-07	662	0	Low
TCGA-BH-AB28-01A-31R-A41B-07	287	0	Low
TCGA-C8-A12L-01A-11R-A115-07	363	0	High
TCGA-C8-A12M-01A-11R-A115-07	358	0	High
TCGA-C8-A12N-01A-11R-A115-07	358	0	Low
TCGA-C8-A12O-01A-11R-A115-07	385	0	High
TCGA-C8-A12P-01A-11R-A115-07	358	0	High
TCGA-C8-A12Q-01A-11R-A115-07	385	1	Low
TCGA-C8-A12U-01A-11R-A115-07	385	0	High
TCGA-C8-A12V-01A-11R-A115-07	385	0	High
TCGA-C8-A12W-01A-11R-A115-07	385	0	High
TCGA-C8-A12X-01A-11R-A115-07	385	0	Low
TCGA-C8-A12Y-01A-11R-A12D-07	1476	0	Low
TCGA-C8-A12Z-01A-11R-A115-07	382	0	High
TCGA-C8-A130-01A-31R-A115-07	370	0	High
TCGA-C8-A131-01A-11R-A115-07	411	0	High
TCGA-C8-A132-01A-31R-A115-07	383	0	High
TCGA-C8-A134-01A-11R-A115-07	383	0	High
TCGA-C8-A135-01A-11R-A115-07	393	0	High
TCGA-C8-A137-01A-11R-A115-07	379	0	High
TCGA-C8-A138-01A-11R-A115-07	380	0	Low
TCGA-C8-A1HE-01A-11R-A13Q-07	375	0	Low
TCGA-C8-A1HF-01A-11R-A137-07	332	0	High
TCGA-C8-A1HG-01A-11R-A137-07	345	0	High
TCGA-C8-A1HJ-01A-11R-A13Q-07	5	0	High
TCGA-C8-A1HK-01A-21R-A13Q-07	366	0	High
TCGA-C8-A1HL-01A-11R-A137-07	317	0	Low
TCGA-C8-A1HM-01A-12R-A137-07	375	0	High
TCGA-C8-A1HN-01A-11R-A137-07	394	0	High
TCGA-C8-A1HO-01A-11R-A13Q-07	375	0	High
TCGA-C8-A26V-01A-11R-A16F-07	616	0	High
TCGA-C8-A26W-01A-11R-A16F-07	381	0	High
TCGA-C8-A26X-01A-31R-A16F-07	376	0	Low
TCGA-C8-A26Y-01A-11R-A16F-07	394	0	High
TCGA-C8-A26Z-01A-11R-A16F-07	470	0	High
TCGA-C8-A273-01A-11R-A16F-07	513	0	Low
TCGA-C8-A274-01A-11R-A16F-07	508	0	Low
TCGA-C8-A275-01A-21R-A16F-07	1	0	High
TCGA-C8-A278-01A-11R-A169-07	297	0	High
TCGA-C8-A27A-01A-11R-A169-07	747	0	High
TCGA-C8-A27B-01A-11R-A169-07	439	0	High
TCGA-C8-A3M7-01A-12R-A21T-07	1034	1	Low
TCGA-C8-A3M8-01A-11R-A213-07	394	0	High
TCGA-C8-A8HP-01A-11R-A36F-07	396	0	High
TCGA-C8-A8HQ-01A-11R-A36F-07	380	0	High
TCGA-C8-A8HR-01A-11R-A36F-07	408	0	High
TCGA-D8-A13Y-01A-11R-A115-07	1728	0	High
TCGA-D8-A13Z-01A-11R-A115-07	635	0	High
TCGA-D8-A140-01A-11R-A115-07	403	0	High
TCGA-D8-A141-01A-11R-A115-07	626	0	High
TCGA-D8-A142-01A-11R-A115-07	425	0	High
TCGA-D8-A143-01A-11R-A115-07	431	0	High
TCGA-D8-A145-01A-11R-A115-07	410	0	Low
TCGA-D8-A147-01A-11R-A115-07	584	0	High
TCGA-D8-A1J8-01A-11R-A13Q-07	431	0	High
TCGA-D8-A1J9-01A-11R-A13Q-07	532	0	High
TCGA-D8-A1JA-01A-11R-A13Q-07	502	0	High
TCGA-D8-A1JB-01A-11R-A13Q-07	1688	0	Low
TCGA-D8-A1JC-01A-11R-A13Q-07	480	0	High
TCGA-D8-A1JD-01A-11R-A13Q-07	552	0	Low
TCGA-D8-A1JE-01A-11R-A13Q-07	575	0	Low
TCGA-D8-A1JF-01A-11R-A13Q-07	366	0	High
TCGA-D8-A1JG-01B-11R-A13Q-07	1612	0	High
TCGA-D8-A1JH-01A-11R-A13Q-07	426	0	Low
TCGA-D8-A1JI-01A-11R-A13Q-07	577	0	Low
TCGA-D8-A1JJ-01A-31R-A14M-07	611	0	High
TCGA-D8-A1JK-01A-11R-A13Q-07	612	0	High
TCGA-D8-A1JL-01A-11R-A13Q-07	611	0	High
TCGA-D8-A1JM-01A-11R-A13Q-07	590	0	High
TCGA-D8-A1JN-01A-11R-A13Q-07	620	0	High
TCGA-D8-A1JP-01A-11R-A13Q-07	639	0	High
TCGA-D8-A1JS-01A-11R-A13Q-07	371	0	Low
TCGA-D8-A1JT-01A-31R-A13Q-07	405	0	Low
TCGA-D8-A1JU-01A-11R-A13Q-07	447	0	Low
TCGA-D8-A1X5-01A-11R-A14D-07	565	0	Low
TCGA-D8-A1X6-01A-11R-A14M-07	541	0	Low
TCGA-D8-A1X7-01A-11R-A14M-07	509	0	Low
TCGA-D8-A1X8-01A-11R-A14M-07	783	0	Low
TCGA-D8-A1X9-01A-12R-A157-07	727	0	Low
TCGA-D8-A1XA-01A-11R-A14D-07	839	0	High
TCGA-D8-A1XB-01A-11R-A14D-07	552	0	High
TCGA-D8-A1XC-01A-11R-A14D-07	377	1	Low
TCGA-D8-A1XD-01A-11R-A14D-07	522	0	Low
TCGA-D8-A1XF-01A-11R-A14D-07	463	0	High
TCGA-D8-A1XG-01A-11R-A14D-07	448	0	Low
TCGA-D8-A1XJ-01A-11R-A14M-07	664	0	High
TCGA-D8-A1XK-01A-21R-A14M-07	441	0	High
TCGA-D8-A1XL-01A-11R-A14M-07	606	0	High
TCGA-D8-A1XM-01A-21R-A14M-07	538	0	Low
TCGA-D8-A1XO-01A-11R-A14M-07	1682	0	Low
TCGA-D8-A1XQ-01A-11R-A14M-07	499	0	High
TCGA-D8-A1XR-01A-11R-A14M-07	482	0	Low
TCGA-D8-A1XT-01A-11R-A14M-07	506	0	High
TCGA-D8-A1XU-01A-11R-A14M-07	395	0	Low
TCGA-D8-A1XV-01A-11R-A14M-07	461	0	Low
TCGA-D8-A1XW-01A-11R-A14M-07	1309	0	Low
TCGA-D8-A1XY-01A-11R-A14M-07	503	0	Low
TCGA-D8-A1XZ-01A-11R-A14M-07	466	0	Low
TCGA-D8-A1Y0-01A-11R-A14M-07	472	0	Low
TCGA-D8-A1Y1-01A-21R-A14M-07	302	1	Low
TCGA-D8-A1Y2-01A-11R-A157-07	433	0	Low
TCGA-D8-A1Y3-01A-11R-A157-07	430	0	High
TCGA-D8-A27E-01A-11R-A16F-07	530	0	Low
TCGA-D8-A27F-01A-11R-A16F-07	488	0	High
TCGA-D8-A27G-01A-11R-A16F-07	409	0	Low
TCGA-D8-A27H-01A-11R-A16F-07	397	0	High
TCGA-D8-A27I-01A-11R-A16F-07	439	0	High
TCGA-D8-A27K-01A-11R-A16F-07	1461	0	Low
TCGA-D8-A27L-01A-11R-A16F-07	499	0	High
TCGA-D8-A27M-01A-11R-A16F-07	410	0	High
TCGA-D8-A27N-01A-11R-A16F-07	519	0	High
TCGA-D8-A27P-01A-11R-A16F-07	49	0	Low
TCGA-D8-A27R-01A-11R-A16F-07	307	0	High
TCGA-D8-A27T-01A-11R-A16F-07	398	0	Low
TCGA-D8-A27V-01A-12R-A17B-07	381	0	Low
TCGA-D8-A27W-01A-11R-A16F-07	373	0	High
TCGA-D8-A3Z5-01A-41R-A24H-07	1015	0	Low
TCGA-D8-A3Z6-01A-11R-A239-07	563	0	Low
TCGA-D8-A4Z1-01A-21R-A266-07	659	0	High
TCGA-D8-A73U-01A-11R-A33J-07	492	0	Low
TCGA-D8-A73W-01A-22R-A352-07	385	1	Low
TCGA-D8-A73X-01A-11R-A32P-07	767	0	Low
TCGA-E2-A105-01A-11R-A10J-07	1308	0	High
TCGA-E2-A106-01A-11R-A10J-07	2541	0	Low
TCGA-E2-A107-01A-11R-A10J-07	1047	0	Low
TCGA-E2-A108-01A-13R-A10J-07	837	0	High
TCGA-E2-A109-01A-11R-A10J-07	1417	0	High
TCGA-E2-A10A-01A-21R-A115-07	1229	0	Low
TCGA-E2-A10B-01A-11R-A10J-07	1141	0	Low
TCGA-E2-A10C-01A-21R-A10J-07	1220	0	High
TCGA-E2-A10E-01A-21R-A10J-07	865	0	Low
TCGA-E2-A10F-01A-11R-A10J-07	878	0	Low
TCGA-E2-A14N-01A-31R-A137-07	1434	0	High
TCGA-E2-A14O-01A-31R-A115-07	1359	0	High
TCGA-E2-A14P-01A-31R-A12D-07	1246	0	High
TCGA-E2-A14Q-01A-11R-A12D-07	1163	0	High
TCGA-E2-A14R-01A-11R-A115-07	1174	0	High
TCGA-E2-A14T-01A-11R-A115-07	2311	0	High
TCGA-E2-A14U-01A-11R-A22K-07	1318	0	Low
TCGA-E2-A14V-01A-11R-A12D-07	1042	0	High
TCGA-E2-A14X-01A-11R-A115-07	972	0	High
TCGA-E2-A14Y-01A-21R-A12D-07	2109	0	High
TCGA-E2-A14Z-01A-11R-A115-07	563	1	Low
TCGA-E2-A150-01A-11R-A12D-07	1935	0	High
TCGA-E2-A152-01A-11R-A12D-07	2128	0	High
TCGA-E2-A153-01A-12R-A12D-07	707	0	Low
TCGA-E2-A154-01A-11R-A115-07	591	0	Low
TCGA-E2-A155-01A-11R-A12D-07	640	0	Low
TCGA-E2-A156-01A-11R-A12D-07	726	0	Low
TCGA-E2-A158-01A-11R-A12D-07	450	0	High
TCGA-E2-A159-01A-11R-A115-07	762	0	High
TCGA-E2-A15A-01A-11R-A12D-07	710	0	High
TCGA-E2-A15A-06A-11R-A12D-07	710	0	High
TCGA-E2-A15C-01A-31R-A12D-07	694	0	Low
TCGA-E2-A15D-01A-11R-A115-07	526	0	High
TCGA-E2-A15E-01A-11R-A12D-07	630	0	Low
TCGA-E2-A15E-06A-11R-A12D-07	630	0	Low
TCGA-E2-A15F-01A-11R-A115-07	658	0	Low
TCGA-E2-A15G-01A-11R-A12D-07	554	0	High
TCGA-E2-A15H-01A-11R-A12D-07	393	0	Low
TCGA-E2-A15I-01A-21R-A137-07	1692	0	Low
TCGA-E2-A15J-01A-11R-A12P-07	1640	0	Low
TCGA-E2-A15K-01A-11R-A12P-07	275	0	High
TCGA-E2-A15K-06A-11R-A12P-07	275	0	Low
TCGA-E2-A15L-01A-11R-A12D-07	626	0	Low
TCGA-E2-A15M-01A-11R-A12D-07	336	1	Low
TCGA-E2-A15O-01A-11R-A115-07	1545	0	High
TCGA-E2-A15P-01A-11R-A115-07	595	0	Low
TCGA-E2-A15R-01A-11R-A115-07	1732	0	High
TCGA-E2-A15S-01A-11R-A115-07	428	0	High
TCGA-E2-A15T-01A-11R-A115-07	1563	0	Low
TCGA-E2-A1AZ-01A-11R-A12P-07	2329	0	High
TCGA-E2-A1B0-01A-11R-A12P-07	1631	0	High
TCGA-E2-A1B1-01A-21R-A12P-07	2653	0	Low
TCGA-E2-A1B4-01A-11R-A12P-07	1004	1	Low
TCGA-E2-A1B5-01A-21R-A12P-07	984	0	Low
TCGA-E2-A1B6-01A-31R-A12P-07	867	0	High
TCGA-E2-A1BC-01A-11R-A12P-07	501	0	Low
TCGA-E2-A1BD-01A-11R-A12P-07	1133	0	High
TCGA-E2-A1IE-01A-11R-A13Q-07	2362	0	High
TCGA-E2-A1IF-01A-11R-A144-07	1138	0	Low
TCGA-E2-A1IG-01A-11R-A144-07	2140	0	Low
TCGA-E2-A1IH-01A-11R-A13Q-07	1026	0	Low
TCGA-E2-A1II-01A-11R-A144-07	1025	0	High
TCGA-E2-A1IJ-01A-11R-A144-07	865	0	Low
TCGA-E2-A1IK-01A-11R-A144-07	1800	0	Low
TCGA-E2-A1IL-01A-11R-A14D-07	118	0	Low
TCGA-E2-A1IN-01A-11R-A13Q-07	675	0	Low
TCGA-E2-A1IO-01A-11R-A144-07	1855	0	Low
TCGA-E2-A1IU-01A-11R-A14D-07	337	0	Low
TCGA-E2-A1L6-01A-11R-A13Q-07	1648	0	Low
TCGA-E2-A1L7-01A-11R-A144-07	1836	0	High
TCGA-E2-A1L8-01A-11R-A13Q-07	2240	0	Low
TCGA-E2-A1L9-01A-11R-A13Q-07	598	0	Low
TCGA-E2-A1LA-01A-11R-A144-07	748	0	Low
TCGA-E2-A1LB-01A-11R-A144-07	2306	0	Low
TCGA-E2-A1LE-01A-12R-A19W-07	879	1	High
TCGA-E2-A1LG-01A-21R-A14M-07	1523	0	High
TCGA-E2-A1LH-01A-11R-A14D-07	3247	0	High
TCGA-E2-A1LI-01A-12R-A157-07	3121	0	High
TCGA-E2-A1LK-01A-21R-A14D-07	266	1	High
TCGA-E2-A1LL-01A-11R-A144-07	1309	0	High
TCGA-E2-A1LS-01A-12R-A157-07	1604	0	Low
TCGA-E2-A2P5-01A-11R-A19W-07	821	1	High
TCGA-E2-A2P6-01A-11R-A19W-07	1051	0	Low
TCGA-E2-A3DX-01A-21R-A213-07	1325	0	Low
TCGA-E2-A56Z-01A-12R-A29R-07	252	0	Low
TCGA-E2-A570-01A-11R-A29R-07	931	0	High
TCGA-E2-A572-01A-13R-A31O-07	1208	0	Low
TCGA-E2-A573-01A-11R-A29R-07	1062	0	High
TCGA-E2-A574-01A-11R-A29R-07	1179	0	High
TCGA-E2-A576-01A-11R-A31O-07	1043	0	High
TCGA-E2-A9RU-01A-11R-A41B-07	538	0	High
TCGA-E9-A1N3-01A-12R-A157-07	1059	0	Low
TCGA-E9-A1N4-01A-11R-A14M-07	1000	0	Low
TCGA-E9-A1N5-01A-11R-A14D-07	1120	0	High
TCGA-E9-A1N6-01A-11R-A144-07	678	1	High
TCGA-E9-A1N8-01A-11R-A144-07	1039	0	High
TCGA-E9-A1N9-01A-11R-A14D-07	1101	0	High
TCGA-E9-A1NA-01A-11R-A144-07	1112	0	High
TCGA-E9-A1NC-01A-21R-A26B-07	1203	0	High
TCGA-E9-A1ND-01A-11R-A144-07	1266	0	High
TCGA-E9-A1NE-01A-21R-A14M-07	1088	0	High
TCGA-E9-A1NF-01A-11R-A14D-07	1072	1	High
TCGA-E9-A1NG-01A-21R-A14M-07	786	1	Low
TCGA-E9-A1NH-01A-11R-A14D-07	576	0	High
TCGA-E9-A1NI-01A-11R-A14D-07	300	0	High
TCGA-E9-A1QZ-01A-21R-A169-07	755	0	Low
TCGA-E9-A1R0-01A-22R-A16F-07	860	0	Low
TCGA-E9-A1R2-01A-11R-A14D-07	1063	0	High
TCGA-E9-A1R3-01A-31R-A14M-07	78	0	High
TCGA-E9-A1R4-01A-21R-A14D-07	186	0	Low
TCGA-E9-A1R5-01A-11R-A14M-07	92	0	Low
TCGA-E9-A1R6-01A-11R-A14D-07	339	0	Low
TCGA-E9-A1R7-01A-11R-A14M-07	1467	0	High
TCGA-E9-A1RA-01A-11R-A14D-07	1369	0	Low
TCGA-E9-A1RB-01A-11R-A157-07	976	1	High
TCGA-E9-A1RC-01A-11R-A157-07	1224	0	High
TCGA-E9-A1RD-01A-11R-A157-07	34	0	Low
TCGA-E9-A1RE-01A-11R-A157-07	1419	0	High
TCGA-E9-A1RF-01A-11R-A157-07	200	0	High
TCGA-E9-A1RG-01A-11R-A14D-07	647	0	High
TCGA-E9-A1RH-01A-21R-A169-07	1417	0	High
TCGA-E9-A1RI-01A-11R-A169-07	1449	0	Low
TCGA-E9-A226-01A-21R-A157-07	1048	1	Low
TCGA-E9-A227-01A-11R-A157-07	975	0	Low
TCGA-E9-A228-01A-31R-A157-07	1285	0	High
TCGA-E9-A229-01A-31R-A157-07	1148	0	Low
TCGA-E9-A22A-01A-11R-A157-07	1189	0	High
TCGA-E9-A22B-01A-11R-A157-07	1167	0	High
TCGA-E9-A22D-01A-11R-A157-07	1248	0	Low
TCGA-E9-A22E-01A-11R-A157-07	1269	0	Low
TCGA-E9-A22G-01A-11R-A157-07	1239	0	High
TCGA-E9-A22H-01A-11R-A157-07	1232	0	Low
TCGA-E9-A243-01A-21R-A169-07	612	0	Low
TCGA-E9-A244-01A-11R-A169-07	21	0	High
TCGA-E9-A245-01A-22R-A16F-07	26	0	Low
TCGA-E9-A247-01A-11R-A169-07	1186	0	High
TCGA-E9-A248-01A-11R-A169-07	59	0	High
TCGA-E9-A249-01A-11R-A169-07	217	0	Low
TCGA-E9-A24A-01A-11R-A169-07	747	0	Low
TCGA-E9-A295-01A-11R-A16F-07	375	0	High
TCGA-E9-A2JS-01A-11R-A180-07	904	1	High
TCGA-E9-A2JT-01A-22R-A18M-07	288	0	High
TCGA-E9-A3HO-01A-11R-A213-07	1158	0	High
TCGA-E9-A3Q9-01A-11R-A21T-07	1001	0	Low
TCGA-E9-A3QA-01A-61R-A22K-07	918	0	High
TCGA-E9-A3X8-01A-31R-A22U-07	926	0	Low
TCGA-E9-A54X-01A-11R-A266-07	727	0	Low
TCGA-E9-A54Y-01A-11R-A466-07	725	0	Low
TCGA-E9-A5FK-01A-11R-A27Q-07	812	0	Low
TCGA-E9-A5FL-01A-11R-A27Q-07	24	0	High
TCGA-E9-A5UO-01A-11R-A28M-07	785	0	Low
TCGA-E9-A5UP-01A-11R-A28M-07	803	0	Low
TCGA-E9-A6HE-01A-11R-A31O-07	847	0	Low
TCGA-EW-A1IW-01A-11R-A13Q-07	371	0	High
TCGA-EW-A1IX-01A-12R-A144-07	1208	0	Low
TCGA-EW-A1IY-01A-11R-A13Q-07	258	0	Low
TCGA-EW-A1IZ-01A-11R-A13Q-07	554	0	High
TCGA-EW-A1J1-01A-11R-A13Q-07	575	0	Low
TCGA-EW-A1J2-01A-21R-A13Q-07	403	0	Low
TCGA-EW-A1J3-01A-11R-A13Q-07	504	0	Low
TCGA-EW-A1J5-01A-11R-A13Q-07	477	0	High
TCGA-EW-A1J6-01A-11R-A13Q-07	875	0	Low
TCGA-EW-A1OV-01A-11R-A144-07	789	0	High
TCGA-EW-A1OW-01A-21R-A144-07	694	0	High
TCGA-EW-A1OX-01A-11R-A144-07	911	0	Low
TCGA-EW-A1OY-01A-11R-A144-07	908	0	Low
TCGA-EW-A1OZ-01A-11R-A144-07	1229	0	High
TCGA-EW-A1P0-01A-11R-A144-07	1251	0	Low
TCGA-EW-A1P1-01A-31R-A14D-07	1210	0	High
TCGA-EW-A1P3-01A-11R-A144-07	1611	0	Low
TCGA-EW-A1P4-01A-21R-A144-07	907	0	High
TCGA-EW-A1P5-01A-11R-A144-07	703	0	High
TCGA-EW-A1P6-01A-11R-A144-07	562	0	Low
TCGA-EW-A1P7-01A-21R-A144-07	915	0	Low
TCGA-EW-A1P8-01A-11R-A144-07	239	1	High
TCGA-EW-A1PA-01A-11R-A144-07	575	0	High
TCGA-EW-A1PB-01A-11R-A144-07	608	0	High
TCGA-EW-A1PC-01B-11R-A21T-07	187	0	High
TCGA-EW-A1PE-01A-11R-A144-07	320	0	Low
TCGA-EW-A1PF-01A-11R-A144-07	439	0	High
TCGA-EW-A1PG-01A-11R-A144-07	1051	0	Low
TCGA-EW-A1PH-01A-11R-A14M-07	607	0	High
TCGA-EW-A2FR-01A-11R-A21T-07	1673	0	High
TCGA-EW-A2FS-01A-11R-A17B-07	1604	0	Low
TCGA-EW-A2FV-01A-11R-A17B-07	788	0	Low
TCGA-EW-A2FW-01A-11R-A17B-07	672	0	Low
TCGA-EW-A3E8-01B-11R-A24H-07	1035	0	Low
TCGA-EW-A3U0-01A-11R-A22K-07	532	0	High
TCGA-EW-A423-01A-11R-A24H-07	533	0	Low
TCGA-EW-A424-01A-11R-A24H-07	715	0	Low
TCGA-EW-A6S9-01A-22R-A33J-07	463	0	High
TCGA-EW-A6SB-01A-12R-A32P-07	760	0	High
TCGA-EW-A6SC-01A-12R-A32P-07	952	0	Low
TCGA-EW-A6SD-01A-12R-A33J-07	1010	0	High
TCGA-GI-A2C9-01A-11R-A21T-07	3342	0	High
TCGA-GM-A2D9-01A-11R-A18M-07	1812	1	Low
TCGA-GM-A2DA-01A-11R-A18M-07	6593	1	Low
TCGA-GM-A2DB-01A-31R-A18M-07	2406	0	High
TCGA-GM-A2DC-01A-11R-A18M-07	2535	0	High
TCGA-GM-A2DD-01A-11R-A180-07	2282	0	High
TCGA-GM-A2DF-01A-11R-A180-07	2155	0	High
TCGA-GM-A2DH-01A-11R-A180-07	2193	0	High
TCGA-GM-A2DI-01A-31R-A18M-07	2590	0	Low
TCGA-GM-A2DK-01A-21R-A180-07	2645	0	Low
TCGA-GM-A2DL-01A-11R-A18M-07	3519	0	High
TCGA-GM-A2DM-01A-11R-A180-07	3226	0	Low
TCGA-GM-A2DN-01A-11R-A180-07	3091	0	Low
TCGA-GM-A2DO-01A-11R-A18M-07	2596	0	Low
TCGA-GM-A3NW-01A-21R-A22K-07	3361	0	Low
TCGA-GM-A3NY-01A-11R-A21T-07	1162	0	Low
TCGA-GM-A3XG-01A-31R-A24H-07	1330	0	Low
TCGA-GM-A3XL-01A-11R-A22U-07	2108	0	High
TCGA-GM-A3XN-01A-12R-A22U-07	2019	0	Low
TCGA-GM-A4E0-01A-12R-A266-07	2191	0	Low
TCGA-GM-A5PV-01A-11R-A28M-07	412	0	Low
TCGA-GM-A5PX-01A-12R-A28M-07	551	0	Low
TCGA-HN-A2NL-01A-11R-A18M-07	79	0	High
TCGA-HN-A2OB-01A-21R-A27Q-07	1900	1	Low
TCGA-JL-A3YW-01A-12R-A239-07	360	0	High
TCGA-JL-A3YX-01A-11R-A22U-07	352	0	High
TCGA-LD-A66U-01A-11R-A31O-07	646	0	Low
TCGA-LD-A74U-01A-13R-A33J-07	402	0	High
TCGA-LD-A7W6-01A-81R-A352-07	404	0	Low
TCGA-LD-A9QF-01A-32R-A41B-07	323	0	Low
TCGA-LL-A440-01A-11R-A24H-07	759	0	High
TCGA-LL-A441-01A-11R-A24H-07	996	0	High
TCGA-LL-A442-01A-11R-A24H-07	889	0	Low
TCGA-LL-A50Y-01A-11R-A266-07	762	0	Low
TCGA-LL-A5YL-01A-12R-A29R-07	519	0	Low
TCGA-LL-A5YM-01A-11R-A28M-07	466	0	Low
TCGA-LL-A5YN-01A-11R-A28M-07	447	0	Low
TCGA-LL-A5YO-01A-21R-A28M-07	440	0	High
TCGA-LL-A5YP-01A-21R-A28M-07	450	0	High
TCGA-LL-A6FQ-01A-11R-A31O-07	80	0	High
TCGA-LL-A6FR-01A-12R-A31O-07	489	0	High
TCGA-LL-A73Y-01A-11R-A33J-07	477	0	Low
TCGA-LL-A73Z-01A-11R-A32P-07	227	1	High
TCGA-LL-A740-01A-21R-A32P-07	441	0	High
TCGA-LL-A7SZ-01A-32R-A352-07	594	0	High
TCGA-LL-A7T0-01A-31R-A352-07	376	0	High
TCGA-LL-A8F5-01A-11R-A36F-07	596	0	High
TCGA-LL-A9Q3-01A-11R-A41B-07	532	0	High
TCGA-LQ-A4E4-01A-11R-A266-07	849	0	Low
TCGA-MS-A51U-01A-31R-A266-07	681	0	Low
TCGA-OK-A5Q2-01A-11R-A27Q-07	64	0	High
TCGA-OL-A5D6-01A-21R-A27Q-07	1104	1	High
TCGA-OL-A5D7-01A-11R-A27Q-07	1780	0	High
TCGA-OL-A5D8-01A-11R-A27Q-07	973	0	High
TCGA-OL-A5DA-01A-11R-A27Q-07	1783	0	High
TCGA-OL-A5RU-01A-11R-A28M-07	1219	0	Low
TCGA-OL-A5RV-01A-12R-A28M-07	1062	0	High
TCGA-OL-A5RW-01A-11R-A28M-07	1106	0	High
TCGA-OL-A5RX-01A-11R-A28M-07	878	0	Low
TCGA-OL-A5RY-01A-21R-A28M-07	752	0	High
TCGA-OL-A5RZ-01A-11R-A28M-07	679	0	High
TCGA-OL-A5S0-01A-11R-A28M-07	620	0	High
TCGA-OL-A66I-01A-21R-A29R-07	714	0	High
TCGA-OL-A66J-01A-11R-A29R-07	1996	0	Low
TCGA-OL-A66K-01A-11R-A29R-07	1275	1	Low
TCGA-OL-A66L-01A-12R-A31O-07	1301	0	Low
TCGA-OL-A66N-01A-12R-A31O-07	792	0	Low
TCGA-OL-A66O-01A-11R-A31O-07	528	0	High
TCGA-OL-A66P-01A-11R-A31O-07	428	0	High
TCGA-OL-A6VO-01A-12R-A33J-07	858	0	High
TCGA-OL-A6VQ-01A-12R-A41B-07	600	0	Low
TCGA-OL-A6VR-01A-32R-A33J-07	1220	0	Low
TCGA-OL-A97C-01A-32R-A41B-07	271	0	High
TCGA-PE-A5DC-01A-12R-A27Q-07	1430	1	High
TCGA-PE-A5DD-01A-12R-A27Q-07	1953	0	High
TCGA-PE-A5DE-01A-11R-A27Q-07	2645	0	Low
TCGA-PL-A8LX-01A-11R-A41B-07	5	0	Low
TCGA-PL-A8LY-01A-11R-A41B-07	8	0	Low
TCGA-PL-A8LZ-01A-31R-A36F-07	302	0	High
TCGA-S3-A6ZF-01A-32R-A32P-07	572	0	High
TCGA-S3-A6ZG-01A-22R-A32P-07	562	0	Low
TCGA-S3-A6ZH-01A-22R-A32P-07	641	0	Low
TCGA-S3-AA0Z-01A-11R-A41B-07	629	0	High
TCGA-S3-AA10-01A-21R-A41B-07	586	0	High
TCGA-S3-AA11-01A-31R-A41B-07	421	0	High
TCGA-S3-AA12-01A-11R-A41B-07	574	0	Low
TCGA-S3-AA14-01A-11R-A41B-07	529	0	Low
TCGA-S3-AA15-01A-11R-A41B-07	525	0	Low
TCGA-S3-AA17-01A-11R-A41B-07	424	0	Low
TCGA-UL-AAZ6-01A-11R-A41B-07	518	0	High
TCGA-UU-A93S-01A-21R-A41B-07	116	1	High
TCGA-V7-A7HQ-01A-11R-A33J-07	2033	0	Low
TCGA-W8-A86G-01A-21R-A36F-07	347	0	Low
TCGA-WT-AB41-01A-11R-A41B-07	1611	0	High
TCGA-WT-AB44-01A-11R-A41B-07	883	0	Low
TCGA-XX-A899-01A-11R-A36F-07	467	0	High
TCGA-XX-A89A-01A-11R-A36F-07	488	0	Low
TCGA-Z7-A8R5-01A-42R-A41B-07	3287	0	Low
TCGA-Z7-A8R6-01A-11R-A41B-07	3256	0	High
