# Supplementary material for: Comprehensive research into prognostic and immune signatures of transcription factor family in breast cancer
Source: BMC Med Genomics. 2023 Apr 25;16:87. doi: 10.1186/s12920-023-01521-y (PMC10127334; doi:10.1186/s12920-023-01521-y)
Supplement: Supplementary file 1 — Additional file 1. R code and data. [file 12920_2023_1521_MOESM1_ESM.zip › Supplementary R code and data/KM curve/R code.txt]

library(survival)
library(survminer)
setwd("D:\\sx\\wq\\km")   

bioSurvival=function(inputFile=null, outFile=null){
  rt=read.table(inputFile, header=T, sep="\t", check.names=F)
  diff=survdiff(Surv(futime, fustat) ~risk,data = rt)
  pValue=1-pchisq(diff$chisq,df=1)
  if(pValue<0.001){
    pValue="p<0.001"
  }else{
    pValue=paste0("p=",sprintf("%.03f",pValue))
  }
  fit <- survfit(Surv(futime, fustat) ~ risk, data = rt)
  
  #绘制生存曲线
  surPlot=ggsurvplot(fit, 
                     data=rt,
                     conf.int=TRUE,
                     pval=pValue,
                     pval.size=5,
                     legend.title="Risk",
                     legend.labs=c("High risk group", "Low risk group"),
                     xlab="Time(years)",
                     break.time.by = 1,
                     palette=c("red", "blue"),
                     risk.table=F,
                     risk.table.title="",
                     risk.table.height=.25)
  TIFF(file=outFile,onefile = FALSE,width = 5,height =4.5)
  print(surPlot)
  dev.off()
}

#调用函数，绘制生存曲线
bioSurvival(inputFile="testRisk.txt", outFile="test.survival.TIFF")
bioSurvival(inputFile="trainRisk.txt", outFile="train.survival.TIFF")
bioSurvival(inputFile="ZNF106.txt", outFile="ZNF106.survival.TIFF")
bioSurvival(inputFile="OVOL1.txt", outFile="OVOL1.survival.TIFF")
bioSurvival(inputFile="CBX2.txt", outFile="CBX2.survival.TIFF")
bioSurvival(inputFile="NFKBIE.txt", outFile="NFKBIE.survival.TIFF")
bioSurvival(inputFile="LEF1.txt", outFile="LEF1.survival.TIFF")
bioSurvival(inputFile="KLF15.txt", outFile="KLF15.survival.TIFF")
bioSurvival(inputFile="EGR3.txt", outFile="EGR3.survival.TIFF")
bioSurvival(inputFile="NR3C2.txt", outFile="NR3C2.survival.TIFF")
bioSurvival(inputFile="MEOX1.txt", outFile="MEOX1.survival.TIFF")
