# Supplementary material for: Comprehensive research into prognostic and immune signatures of transcription factor family in breast cancer
Source: BMC Med Genomics. 2023 Apr 25;16:87. doi: 10.1186/s12920-023-01521-y (PMC10127334; doi:10.1186/s12920-023-01521-y)
Supplement: Supplementary file 1 — Additional file 1. R code and data. [file 12920_2023_1521_MOESM1_ESM.zip › Supplementary R code and data/LASSO/Lasso.xlsx]

## Sheet: Sheet1
event	time	ZNF106	OVOL1	CBX2	NFKBIE	LEF1	KLF15	EGR3	NR3C2	MEOX1	RGCC	BHLHE41
0	4047	40.6321	5.1955	9.30799	21.5408	8.79999	1.54345	7.10295	1.17133	5.1231	28.8562	12.6395
0	4005	6.57127	3.49973	47.6594	26.2616	8.73834	0.903782	1.85559	4.9477	2.44053	35.0013	18.7332
0	1474	9.01917	6.46811	45.8526	18.4463	10.341	0.630829	11.0487	0.543848	1.46959	65.6565	102.552
0	1448	14.0688	14.7521	15.0357	28.4784	13.1508	1.07536	100.83	2.49385	8.05535	57.335	69.1649
0	348	18.7881	8.10403	1.65092	20.6534	14.4447	2.09785	11.3793	6.64715	2.52242	247.817	58.7844
0	1477	23.1016	19.3507	4.55971	32.5975	12.4279	2.02703	13.9181	2.99373	10.2086	76.7566	70.4758
0	1471	21.0812	8.55396	2.7217	50.2631	11.9648	3.40826	5.02534	1.58828	9.98206	84.906	39.5377
0	303	18.0245	1.7843	1.40085	31.6114	1.62268	1.22179	0.37722	1.08105	0.101482	15.6166	1.50761
0	259	46.2321	3.11342	25.0245	13.8076	16.8891	4.37272	268.076	9.68528	2.25684	243.32	48.6648
0	437	25.7847	3.19462	4.70522	25.6353	16.3721	1.54194	7.30854	6.06176	9.17117	51.9145	54.2666
0	1321	33.7607	7.48441	2.83463	13.8221	11.5721	2.49299	31.4539	7.75137	10.0184	61.8624	106.282
0	1463	14.6562	16.9202	2.58301	17.5628	16.17	8.9211	16.297	2.66228	9.17617	44.2295	187.204
0	434	23.1144	15.1736	3.09378	14.7462	7.90849	1.48009	13.0362	9.95843	4.46845	39.6028	27.4044
0	1437	29.4009	2.69626	1.78452	15.4171	16.5774	0.82542	11.7389	3.0981	0.360074	90.4494	74.2993
0	635	21.8876	8.35477	6.8729	27.6646	14.2265	0.408566	15.1863	3.44226	1.95385	116.8	46.7147
0	416	23.0429	11.3534	1.71099	15.4187	7.64053	10.8839	25.8626	4.44468	3.87435	51.2649	26.1813
1	967	39.4682	26.8542	59.0504	21.1904	4.61866	2.77696	0.551354	2.00733	0.134844	44.2718	89.3137
0	1196	46.6646	16.1997	21.145	19.7558	15.9124	0.220539	59.0518	8.49535	3.69132	37.4024	37.5746
0	852	47.983	0.0637201	57.8064	35.4442	1.8208	1.86011	2.17222	2.1456	0.706693	32.2259	3.5037
0	584	19.3176	7.61909	50.6485	39.8323	15.3643	0.487548	2.68841	4.1696	3.95992	27.394	114.417
0	554	28.5403	5.8386	1.03933	17.8195	20.3968	0.518842	3.52549	1.70534	4.11675	34.9608	9.18549
0	4354	16.8742	13.0075	2.24071	26.3941	16.2557	0.296876	14.0938	4.99999	2.05251	80.8751	43.7344
1	548	4.57485	1.64778	28.4974	22.9253	4.48862	1.30996	5.04865	3.58001	1.62627	97.5352	4.58315
0	2385	7.77335	0.658545	14.0437	49.569	26.7428	1.18668	2.30818	6.0912	5.94674	67.2638	54.0545
0	3709	15.1935	9.32276	0.795003	15.1002	38.463	0.783699	17.4107	0.866204	1.6279	39.0962	15.6412
0	2246	23.8163	21.8766	37.6036	40.5826	10.5566	1.44913	3.00947	7.9339	8.69205	59.2518	10.2374
0	2654	8.36867	3.4954	38.2456	22.9681	6.52226	2.80484	2.81442	0.646947	0.517708	65.3189	39.4198
1	1920	13.3877	6.74081	3.01696	22.2127	9.50584	0.799985	1.676	0.478554	4.63769	36.0443	168.358
0	3102	6.31814	12.5088	10.0004	12.578	11.4509	0.257115	13.1219	1.0529	1.10457	30.8066	36.5699
0	1686	9.62925	1.36972	6.43563	22.1821	8.81006	1.26979	1.21155	1.49698	3.91123	51.5925	9.02758
0	1099	8.1995	8.38524	4.71711	17.1883	5.41493	1.47405	7.88653	3.21306	3.6846	42.7566	11.3424
0	4159	15.1134	16.3046	2.00638	24.7348	8.42839	5.04808	52.6799	2.68548	14.2259	63.6299	31.5603
0	3015	25.2673	1.13992	34.8295	42.7202	38.7859	2.36667	43.2867	5.17786	18.4397	81.1481	47.0625
1	754	21.6318	10.1537	74.7653	54.1987	9.14385	0.314856	3.98641	0.508955	1.82191	30.4841	27.5206
1	3492	23.1955	8.30297	2.92772	29.4665	19.0896	7.70926	130.319	6.48012	55.6492	99.6387	44.9383
0	2813	10.8162	3.55765	9.97535	21.4745	11.5854	3.8064	16.1002	3.34324	7.97921	66.1071	36.3361
0	2695	11.1026	4.83938	3.89177	31.0277	9.935	0.266951	27.7872	0.799106	2.29365	35.4026	12.3032
0	3283	9.50381	1.98487	1.97028	88.4843	18.2313	3.02229	27.5483	3.6925	33.5845	77.2366	38.431
1	2348	10.4799	16.0106	1.93271	26.4314	10.7433	1.3379	3.50153	1.31978	0.595516	105.156	12.194
0	2289	15.2011	5.1771	5.17242	26.9956	5.19617	3.52216	9.93981	30.796	2.27846	46.6301	12.2062
1	158	24.5635	13.8212	4.41731	17.0943	20.7224	1.59365	24.4692	2.9555	12.185	26.9504	10.4803
0	3011	26.7268	19.3654	1.98657	31.4951	31.661	1.70686	66.1761	6.80574	12.0882	126.483	58.6345
0	3283	13.1795	40.0528	12.3359	24.7804	5.62389	0.325468	12.8521	0.753165	1.56792	18.8147	9.07012
0	1728	10.2886	8.47143	34.733	19.1937	8.58544	2.13517	1.96515	1.78522	0.154923	66.2387	13.1453
0	1673	5.27674	5.31377	28.2689	8.77408	32.1571	2.70423	5.95663	0.903209	0.0565249	8.50071	59.027
0	1616	18.0845	2.41816	1.56843	23.5044	12.3597	4.55197	12.2899	5.05634	8.90276	58.4081	60.1308
0	2048	11.7609	3.91465	14.6488	32.2998	2.17033	0.857928	2.87583	0.651582	1.50436	105.302	25.0651
0	1051	21.1642	4.75868	58.6772	19.2937	6.41672	0.361757	1.15537	0.649743	0.148011	30.3384	62.5008
0	1027	26.3453	4.57758	17.0345	93.025	6.172	2.99887	7.13511	1.49156	4.61126	65.0501	36.8521
0	1873	25.6401	11.474	15.3045	21.9511	33.794	1.02967	83.0521	2.03282	1.34329	27.5063	14.1277
0	767	12.5433	59.08	3.56908	9.98197	66.7596	1.06031	2.9446	6.01691	28.8345	64.3746	9.88537
0	3094	31.2987	18.0354	0.984393	21.6674	7.89236	0.455209	2.62176	1.00786	1.78506	54.5892	28.942
0	4088	15.307	4.31721	1.96991	28.5926	42.4699	1.66703	32.3821	1.95405	15.2463	90.9603	38.7877
0	2442	19.6685	9.479	2.11839	21.8394	12.4145	1.8915	7.26269	3.80989	6.15099	71.9405	127.877
0	3603	22.2522	7.76142	3.24834	46.0996	18.8611	8.02224	134.632	3.01435	44.332	186.58	39.9437
0	2426	11.5986	4.67756	20.2518	40.9712	14.2333	0.483417	4.7772	5.01717	6.70957	42.8958	43.4567
0	2263	46.9655	15.906	0.8335	21.1299	6.40336	1.68189	30.102	1.11769	4.8661	21.757	12.7141
0	2190	42.811	7.73709	0.967254	13.9879	15.5798	29.1716	195.985	12.2397	13.874	205.979	124.645
0	1066	34.7897	2.08246	0.430149	16.6973	4.95141	5.09881	9.53053	0.82716	4.44149	33.4883	56.3458
0	1043	21.7176	13.2524	13.2513	21.5216	24.8216	0.303564	6.18808	3.72933	3.96558	45.4475	18.4129
0	968	32.4164	9.79969	4.3027	28.2015	53.0684	1.04923	10.2311	2.6966	2.08279	37.6421	34.6742
1	1884	50.0605	5.07824	2.09159	16.1676	11.5856	18.6704	110.569	12.7289	14.2987	140.431	50.9747
0	752	26.376	5.76297	4.57571	17.1115	20.0581	0.95322	13.7065	10.112	6.31074	47.7356	36.847
0	1925	18.9292	3.97387	39.0226	26.657	6.95247	3.99401	2.86611	3.05049	6.42545	15.6237	21.0355
0	3017	19.2076	1.48763	21.0759	70.1594	12.3649	1.10191	15.7515	4.3832	20.3386	105.259	29.8851
0	1662	18.0733	14.6784	2.37072	27.749	9.341	1.70322	16.9117	5.10692	21.3451	39.9531	265.554
1	825	15.3498	5.29863	26.1009	28.0198	9.00916	0.149811	8.67385	0.56828	0.504366	96.4123	12.936
1	1365	7.42806	10.0296	2.6972	18.0278	6.0703	0.638448	1.57491	0.529246	2.18734	39.3495	17.7966
0	1534	23.9575	5.45215	5.30735	35.4719	12.8575	3.19237	13.6641	2.92021	9.37299	127.847	68.7659
0	1347	26.4303	8.22829	2.81691	29.2782	23.6796	3.99666	16.0966	8.87716	19.2721	71.1303	74.6269
0	533	11.4456	9.13481	63.9842	24.9778	6.31687	1.16212	0.642196	1.08901	0.0531589	146.783	6.64589
0	521	10.6363	4.65317	18.2734	33.7542	10.6349	0.718702	2.63499	1.762	7.79766	44.9156	27.7482
1	255	5.63768	16.7453	9.07659	32.8953	3.56028	1.66719	1.11356	1.10289	0.191033	47.9681	4.08433
0	1516	26.7326	10.4575	32.6539	12.7374	9.993	1.52572	54.9605	1.41919	5.00567	25.0415	22.0414
0	624	21.4809	1.86996	3.59046	20.0358	18.2706	1.92288	28.9569	4.34565	25.5769	101.658	35.7679
0	531	22.4646	8.36253	4.45773	27.6125	8.8944	0.660102	53.871	1.96593	2.73585	33.8942	87.2569
0	575	39.765	3.69042	2.12804	28.1997	14.7423	2.87281	62.7043	5.64995	7.26226	125.858	124.962
0	631	23.9644	23.4006	25.0341	23.9594	10.4281	2.57053	29.4613	6.84975	4.4664	42.2408	82.3208
0	990	39.5153	13.1242	3.98242	23.4824	116.856	0.950813	23.3447	4.64255	2.49175	61.4004	21.1505
0	769	29.9503	9.79073	5.08209	35.7175	14.3492	3.58683	230.166	3.78049	16.4753	99.8305	67.5423
0	554	23.942	10.0981	41.0776	34.424	5.88598	1.41528	7.62615	14.4673	5.99853	52.7831	167.217
0	1535	30.5036	7.11429	0.696245	18.1321	136.576	1.44054	11.3294	1.19137	4.49386	55.0553	27.3086
0	666	41.7221	5.21932	62.6067	18.9027	5.26403	0.566821	7.06879	2.30759	0.949735	25.5494	21.4593
0	659	22.062	13.697	3.78178	22.5627	10.3791	1.64586	6.38354	5.09143	1.42602	59.6347	30.9673
0	1505	38.8992	5.06841	0.915907	28.5964	131.57	0.793682	28.0666	3.51048	14.5947	48.9964	61.9469
0	566	26.8773	29.4913	38.131	91.6563	1.76665	2.11846	3.12124	1.8476	1.5809	22.0936	40.2311
0	588	48.5734	7.30626	6.76674	19.6581	15.527	9.52083	92.3725	11.5683	30.7282	106.36	72.79
0	1474	48.7109	13.4849	7.85044	16.3998	15.9275	5.9749	56.0037	9.07435	14.6451	69.5014	113.331
0	965	32.5595	23.2114	92.0992	94.0675	5.34295	1.7361	4.93992	1.12684	48.3926	37.613	110.584
0	714	42.0266	4.12237	2.26001	3.51987	6.88776	1.19069	41.5895	38.431	13.7644	92.1282	40.805
0	528	63.2695	19.3823	19.5895	15.0108	4.91892	6.59008	2.25686	14.1877	5.03538	36.6779	24.4735
0	1847	33.9616	5.34111	1.74323	42.7569	17.4996	0.641227	17.3889	1.65054	10.6591	45.0486	40.6398
0	683	36.4913	9.62274	8.40938	20.373	14.0543	5.73663	16.3358	4.06935	13.0084	53.0273	47.2286
0	616	39.4353	8.76527	1.0295	15.542	9.22345	3.21593	37.0853	18.1617	11.4566	64.147	45.2969
0	584	29.5227	6.07203	11.8141	37.973	10.3321	0.124572	27.997	1.22834	3.34205	39.7496	345.784
0	595	58.8716	6.63081	5.21467	10.8981	10.4936	0.504866	45.1274	1.96544	2.57282	43.9316	15.1143
0	501	44.3342	6.74058	2.10392	17.8573	14.5185	7.07343	136.816	27.4138	26.0465	64.9499	169.639
0	1596	32.9466	17.7947	3.31343	29.0764	11.4413	0.690406	18.6075	7.9444	17.2916	44.563	29.9241
0	3276	34.5079	8.80108	4.75192	34.5671	16.1237	4.83796	140.089	12.6163	69.8814	70.924	108.923
0	1291	25.6823	12.3478	6.76716	11.2762	12.2807	0.138899	3.98088	2.10413	0.062629	40.6318	19.41
0	523	69.2603	8.86304	1.69839	16.1155	13.616	0.418514	13.0118	1.57387	6.54397	42.6144	47.0246
0	552	11.7316	5.10631	1.65286	21.2888	11.4129	1.06516	4.18905	1.84952	16.3677	68.3127	14.9348
0	3204	14.7166	5.13133	2.99807	11.8169	24.1689	0.427619	21.6928	3.59841	7.35476	53.72	15.987
0	322	42.6933	7.42739	10.8438	69.2429	31.1119	1.95023	23.5871	4.97597	17.4404	103.96	54.5568
0	1102	23.9794	17.1683	4.75942	19.7448	23.3808	4.31345	37.5933	7.4476	21.9176	73.1232	81.2784
0	1206	33.0594	22.1975	1.80174	16.3736	19.9688	2.84601	31.269	3.73439	7.1184	29.7369	24.7657
1	1032	11.3217	20.4672	46.8108	35.0291	6.79002	1.60167	5.35549	2.19552	3.89258	49.4611	16.4299
0	2770	18.9341	17.5814	72.9087	97.3772	4.61234	4.46379	1.51172	0.595099	1.69454	41.7396	16.4656
1	912	3.677	1.69141	60.9924	21.7312	0.509526	3.54874	0.965849	1.11628	0.538174	74.0682	6.25005
0	996	6.32423	0.75005	7.4911	35.1583	2.35052	2.34241	0.940163	1.60019	0.648531	50.3158	3.17201
0	1712	10.817	36.6027	5.17306	30.155	9.99859	2.44612	28.8721	3.33787	30.8496	47.5547	10.5088
1	1439	10.11	25.8131	55.5069	101.342	5.38919	2.96826	8.4193	1.35476	2.35134	41.7766	8.45159
1	1093	16.6688	10.3669	58.4725	64.4965	11.049	6.39952	29.6405	4.29184	9.67439	120.238	43.0833
0	1532	18.5756	2.20515	3.00323	48.46	10.2958	2.39513	10.7789	1.49743	7.36731	35.6224	99.6319
0	1546	12.4076	28.3417	60.6994	73.4936	5.13568	0.106736	5.67988	0.565261	1.04275	30.7184	6.46778
0	222	19.5889	9.45344	8.2675	16.3483	14.0446	4.9642	8.32985	2.23939	10.0002	37.2758	35.1167
0	742	33.5646	17.4999	12.7077	32.4858	15.3346	1.27287	23.6047	3.85846	10.4542	88.838	39.987
0	648	28.5496	3.4175	8.02266	39.9876	14.739	8.49446	80.2009	13.1428	34.7962	52.767	186.022
0	706	29.5394	7.92339	1.38603	15.8153	5.42615	5.4365	9.95391	4.38864	1.10927	41.6449	19.0622
0	820	15.9505	0	6.19256	49.4989	3.11275	0.646813	7.6332	1.80409	0.440326	49.4551	31.015
0	643	21.286	3.69418	1.85916	22.8132	47.2141	1.53618	12.616	2.4418	14.8152	71.1864	74.3165
0	666	9.3515	21.0616	68.2499	38.0369	14.5442	1.02628	1.82379	2.36807	1.52434	24.8236	14.5454
0	1165	30.6186	5.39219	1.19488	22.7768	7.54626	2.05305	15.5805	2.81441	1.12864	37.8229	12.8355
0	1074	38.8999	8.41105	35.4589	26.4711	6.96033	5.24078	1.78613	18.3828	1.66966	159.856	23.6952
0	1043	48.2622	10.0908	5.17958	16.751	12.0858	3.00275	29.8467	7.05605	12.4392	54.899	45.9547
0	1079	32.2064	16.2124	1.6565	26.1337	40.7538	1.79943	5.79009	6.2623	1.61475	76.1676	108.732
0	931	18.676	16.765	16.887	26.7352	203.224	0.191112	17.0779	1.48285	1.36279	34.2231	8.21058
0	1139	18.1004	23.6041	3.88076	12.1968	9.37002	8.53369	5.41034	3.39161	3.65129	46.4447	41.223
0	1085	14.9062	3.80096	29.083	38.9423	5.75474	2.01871	1.56484	1.50728	2.57898	94.7571	31.9076
0	1007	19.2139	6.56133	5.48614	15.8194	15.1222	3.27786	6.63883	4.35039	6.35267	60.893	33.2036
0	1007	29.1783	4.01672	2.47522	4.8808	7.60128	2.49644	1.80844	3.445	3.2258	36.5739	10.7327
0	1007	44.6781	1.42032	2.08735	3.87309	26.3383	0.712966	6.94912	10.8275	0	40.108	37.5056
0	906	12.5791	2.99899	0.277272	1.70234	1.0623	0.376279	0.179737	3.81628	0.0622094	5.23656	0.515734
0	906	28.0507	3.96794	0.941679	4.64932	6.21564	1.35805	2.53294	12.8188	1.75851	41.4181	5.19979
0	965	11.8924	10.922	47.4201	27.645	3.76077	0.719633	1.08972	0.995536	0.140859	69.6934	43.4859
0	965	23.3809	7.21536	28.6272	15.3432	3.04852	0.581872	0.647355	1.68655	0.105548	47.343	25.2429
0	965	26.9369	4.99651	21.1054	7.87396	7.58168	1.1015	1.62942	3.57139	0.503857	34.495	65.0877
1	614	16.7052	5.92517	49.4022	12.999	2.72828	3.89433	1.01373	14.678	0.153644	22.2332	109.72
1	614	24.694	3.90188	27.5153	6.73639	1.81014	2.63665	0.464006	14.3642	0.0640149	19.0304	42.7954
1	614	30.2948	0.21508	2.96594	3.16736	15.8859	1.45338	5.26461	10.9009	1.49085	18.45	67.3881
0	765	24.8731	1.37129	4.01432	13.1323	16.0492	0.290271	41.3117	1.21274	2.49011	51.2677	20.3597
0	718	39.2227	8.48473	1.03611	7.33263	6.95798	1.06954	6.13007	5.09406	1.67866	27.387	20.9582
0	899	26.2622	19.6305	3.39695	49.3487	10.7589	5.36434	35.1277	5.40384	8.69056	75.4142	83.6756
0	954	52.4063	8.94445	8.97437	16.2571	30.1455	1.50891	8.65251	9.42021	2.67556	38.8806	67.4742
0	954	27.4835	2.91876	2.93428	5.34542	5.82101	0.772779	0.622471	3.74379	0.970783	15.756	9.1857
0	954	47.7804	3.21272	4.13665	5.72592	48.017	0.635402	16.773	7.69189	1.55983	21.9189	58.8999
0	738	19.1697	5.21397	9.04539	11.2031	14.4543	0.158188	2.48859	2.48577	0.66571	23.7324	12.2931
0	722	27.4315	2.2741	10.4889	21.7924	20.3486	2.27659	3.46388	5.37898	2.90414	89.4103	49.525
0	724	39.7778	9.89759	5.9496	16.4268	9.75256	0.856899	15.8979	2.69204	4.12566	54.47	33.0342
0	661	27.5265	11.1932	14.1656	22.1374	10.7514	0.26436	1.18892	3.69719	3.67749	69.8748	32.1653
0	627	40.6796	7.15058	5.24671	22.53	21.3501	1.44126	10.7308	3.33731	1.12753	61.1402	37.109
0	627	23.6053	3.78149	2.23315	9.06707	3.79298	1.00208	0.822962	1.24187	0.474423	27.1357	4.20172
0	627	49.1857	1.70605	1.9871	9.82178	25.6655	1.93034	10.9147	7.11896	0.67696	27.8194	35.122
0	679	26.7058	12.281	7.617	23.9678	20.9801	0.106736	64.8564	4.6393	1.85288	63.4775	42.541
0	345	20.6981	3.91509	1.92972	40.0869	27.2432	0.575125	57.5112	2.57829	1.04881	99.9915	60.96
0	322	53.0143	38.5786	2.45066	18.4141	7.58341	0.608878	1.5213	11.9955	1.92178	46.9866	8.21525
0	313	29.9232	21.2132	2.5502	20.0947	3.53705	2.43216	5.89421	6.63116	1.18347	34.9445	68.6891
0	343	31.798	11.149	2.49263	23.5571	27.3594	13.2561	120.953	4.78003	12.2188	52.9351	28.6269
0	408	17.2476	7.82417	1.113	21.401	3.91101	5.71248	2.4445	0.890659	0.602829	37.0398	13.1016
0	447	14.1593	23.6182	5.60967	25.5146	9.29196	10.0095	10.6221	3.02116	29.6248	70.6177	26.0655
0	364	17.3332	13.9242	3.48827	26.4265	19.2179	14.0447	19.754	7.2229	30.5433	57.5784	67.2195
0	454	18.6673	10.6503	6.64756	17.265	9.0059	5.65083	9.31908	3.01032	12.956	39.5748	33.111
0	418	17.0538	11.7359	1.43257	17.189	6.96646	1.27453	4.56899	0.90345	13.8263	36.8926	23.7414
0	446	31.8904	0.904954	5.37231	13.1098	23.8913	6.01028	225.993	5.528	19.1538	67.5997	39.979
0	441	18.2325	8.80086	8.64914	33.6804	6.3764	1.52071	8.52243	3.46486	0.25713	73.0674	121.121
0	644	18.5876	3.56197	7.15637	49.5638	14.8408	0.947621	18.7	6.15987	6.06164	186.407	32.2929
0	545	12.3009	5.65016	8.7364	32.4051	4.23298	0.120728	1.61117	0.494387	0.793852	12.6605	8.97032
0	448	3.25253	5.8651	9.46164	41.4561	4.15324	0.173732	1.14653	0.608471	0.0228477	91.2748	12.6737
0	368	8.1429	3.65279	56.6554	54.8576	19.787	0.474679	1.42939	4.77433	0.199761	78.6853	118.912
0	326	24.198	8.83796	3.65693	29.6548	28.5251	1.4116	30.6223	6.98582	11.2812	98.2882	87.3971
0	336	25.742	6.862	4.15996	25.0631	16.3212	9.57138	33.1644	7.49274	5.34802	53.1018	193.65
0	313	20.5366	2.25352	32.9487	33.9523	9.05334	1.32124	8.7752	3.98672	1.74347	111.117	52.1628
0	285	7.99157	3.30946	40.6169	67.8212	3.25204	0.371004	2.92598	0.861813	1.8649	102.954	56.56
0	317	21.1775	10.9195	22.291	23.003	10.0151	4.2012	2.96361	3.51877	1.62254	68.3166	31.8411
0	266	11.541	14.7528	73.1112	43.8858	6.15165	0.992546	3.84073	2.477	0.641203	78.7617	41.93
0	396	33.215	5.89124	11.2111	14.4358	13.4687	1.07719	15.312	1.06998	2.98928	29.5979	13.897
0	396	25.1767	13.9266	1.57546	21.1076	19.6517	1.12097	7.4136	3.11743	3.57611	70.6021	27.7938
0	31	40.0035	7.94642	18.2022	6.84015	6.4708	0.743408	6.17909	0.714855	1.80492	11.552	20.8159
0	547	11.5076	5.94983	108.785	17.8203	12.9678	0.895327	1.15942	2.43214	0.533186	65.034	20.7409
0	1614	38.171	9.51935	3.52544	23.9377	15.2993	2.75682	9.11591	1.25908	2.19258	49.4971	12.536
1	883	17.2053	8.51825	27.3552	14.5436	5.36456	0.0725178	3.69033	1.31289	0.972762	23.9151	13.3398
1	943	21.5513	36.2811	57.6105	17.0205	7.4766	0.309623	11.971	1.10412	2.3987	45.8302	16.8937
0	791	13.6965	9.25965	3.55574	13.1722	97.4581	3.3948	3.87874	2.24764	0.490224	65.9476	15.766
0	31	16.7554	8.84249	3.35813	10.5837	2.34096	0.598718	0.807794	2.99891	0.403138	20.6534	7.01408
0	518	28.9081	11.4239	27.0565	21.9973	6.88071	0.420894	14.1071	0.659745	1.54986	31.8895	20.3014
0	1642	25.9228	7.65581	22.6031	20.5467	11.6447	0.829112	37.3287	0.573322	0.963163	36.7048	31.6247
0	274	22.7885	25.1983	23.3171	11.2287	79.6968	0.177959	2.90401	1.34592	1.44676	22.5911	6.51214
0	1308	23.4495	6.34166	17.8804	10.5467	7.25975	0.236975	17.4924	0.8172	0.290871	28.339	47.5237
0	1034	55.4102	0.809145	26.0909	18.2723	12.5897	0.999807	14.9374	9.15822	1.57783	43.8016	17.5013
0	608	49.2951	11.5835	29.1814	23.8549	12.7482	0.763215	19.262	4.05499	30.4008	75.7756	37.3617
0	577	46.3287	5.91541	53.6419	33.7441	11.1471	0.55489	4.44857	1.7452	1.70813	45.2591	29.9917
0	577	33.4717	8.61216	8.65731	13.4405	11.5803	0.577445	13.2848	5.12603	2.50603	53.4343	28.7814
0	426	34.5226	23.0882	39.9857	23.0549	12.6727	0.329031	2.78261	0.827351	0.980814	44.0392	24.1312
0	365	35.9725	1.58995	4.11784	45.8723	9.92368	4.61272	3.98318	2.97635	10.1581	139.236	126.197
0	975	46.3241	22.1052	17.8331	13.9019	13.2485	2.9146	7.16987	12.9689	1.7805	46.7036	23.1956
0	304	31.2654	13.0042	107.428	70.2257	2.77932	1.04948	0.872914	1.06007	1.59853	29.6539	17.9097
0	334	20.9836	9.20003	2.62422	22.7351	17.5609	0.338074	5.01304	4.62286	1.34369	40.4291	12.9662
0	273	26.1809	3.69061	98.194	15.3855	2.3056	2.00806	0.408484	1.24254	1.80598	90.1409	3.96021
0	243	39.7458	9.73081	2.32567	20.7771	27.1829	0.401072	2.50133	0.718839	1.62123	26.331	17.4356
0	760	26.5399	6.30538	18.2175	35.339	7.2415	1.48345	3.90626	1.19364	6.46829	42.9854	77.6316
0	304	30.0877	9.71325	35.3802	22.5325	11.481	0.616301	4.00093	2.60348	0.734856	28.7435	25.0302
0	1371	15.6269	28.7241	1.73092	25.279	4.249	1.99955	17.1084	0.27089	3.45608	17.0274	5.6873
0	549	31.5243	6.60191	2.79411	16.3915	21.4985	0.447293	35.3809	2.32386	1.48608	38.8508	32.3516
0	396	24.5821	6.68556	4.34808	19.4338	8.1281	0.158825	3.41618	7.82757	0.352761	56.6877	28.1467
0	30	22.4885	16.8954	1.31319	31.8286	7.62962	2.17848	4.89869	4.20833	1.01864	40.8031	79.8993
0	1156	33.2562	10.015	8.66233	16.7072	9.28658	0.229407	21.424	0.0197775	0.530983	12.5352	32.4028
0	881	38.9749	13.5243	2.91192	25.5677	53.9816	6.12182	0.514858	6.78159	1.24659	22.3441	70.9433
0	607	31.4249	23.2262	11.1224	31.2923	93.6772	3.22257	23.5227	4.74552	0.568125	38.7459	12.9303
0	365	37.9526	4.0993	11.0657	42.1712	29.3023	2.58452	7.6406	3.8717	1.92494	46.573	42.4478
1	1127	18.3004	10.4649	38.6336	18.0215	7.3862	0.376235	1.92614	0.427563	0.341855	26.0517	23.8468
1	304	25.505	26.7749	99.5143	29.7002	8.38754	0.438082	3.68001	2.35671	3.79782	45.6024	12.919
0	943	46.8246	18.5727	1.27198	27.0706	10.3501	1.37455	16.9504	2.87239	4.40132	36.2841	37.6582
0	943	23.9354	11.6641	11.095	32.7453	11.6017	0.135504	6.01462	2.20012	1.56819	41.3838	19.4848
0	30	29.1723	10.8311	44.0177	41.7503	11.5235	2.94472	2.53085	1.2841	1.94532	73.2331	27.4424
1	3409	31.2118	10.6348	3.72756	31.3409	37.3882	5.27316	1.18372	6.95041	1.80254	41.5029	21.2581
0	1308	11.8382	6.54502	16.6017	19.9276	9.27451	0.737119	1.59306	0.98667	0.653064	50.3202	24.1243
0	1217	42.212	5.0426	4.59897	30.4003	17.461	0.871419	8.8081	1.73369	0.799269	111.116	62.3787
0	1004	40.7712	16.4098	1.59169	16.0953	12.3771	1.20607	1.46493	18.8994	4.86656	29.4855	18.3832
0	942	22.2388	3.10678	6.59362	17.7316	4.30506	0.224624	3.90233	0.84164	0.399932	28.515	21.3766
0	546	26.8454	14.0376	4.10191	16.0826	8.43606	0.481815	9.70391	1.02114	1.30952	42.0505	15.2931
0	1277	57.3156	6.39595	12.3049	23.055	40.8084	0.835742	26.5859	1.26603	5.92882	27.8085	23.4781
0	365	35.4401	5.92164	8.57402	21.2127	9.73275	0.352863	8.03964	9.16278	6.01414	40.8214	37.2251
0	304	51.5306	14.6119	2.3287	17.77	16.0837	0.603901	11.0646	0.772272	1.186	34.4982	15.1313
0	304	30.1336	10.3951	6.91007	14.2586	12.0264	0.751269	5.24437	6.10979	6.16512	29.164	51.0696
0	365	32.1445	11.765	6.6419	19.0632	12.386	1.58619	56.9047	1.6558	6.43395	41.4533	18.4457
0	1522	35.0348	16.4767	9.06443	19.7505	10.0221	4.63075	5.71637	4.26129	10.4006	54.9516	35.4241
0	1371	23.8308	7.59577	8.98671	22.4325	5.66163	0.14553	11.873	2.56236	0.577109	23.8191	12.2264
0	1006	11.5938	16.2042	5.7618	24.6366	7.39273	0.205148	1.32376	1.48858	0.881321	27.7411	11.2349
0	31	25.3802	11.6093	26.939	30.6618	48.8041	0.804595	2.44421	2.29154	3.56741	42.664	17.1016
0	761	27.5268	9.77306	2.52167	24.0772	9.30837	1.03531	2.4385	6.32904	6.08982	36.0605	16.4307
0	273	39.3272	11.2088	40.9481	25.3812	9.90855	0.558201	6.23279	1.50178	0.506272	51.0477	25.3129
0	579	24.0249	9.55326	2.01099	28.6054	6.99391	0.559138	7.12647	0.964083	0.160435	85.7092	25.1177
0	457	60.2285	33.1403	1.28828	15.5064	35.267	2.66848	8.19844	2.36674	0.585732	46.5162	22.8228
0	30	16.5531	8.83286	4.25733	17.5056	59.1375	0.803264	1.59686	10.503	2.37098	21.1824	10.8326
1	426	25.8659	4.96771	28.0477	22.853	12.5666	0.215939	1.15157	0.803891	3.65564	41.1188	12.4477
0	365	53.2597	20.6089	2.46626	32.893	50.5401	3.39187	52.1916	3.02259	5.8675	90.3648	51.6655
0	579	39.1034	7.48954	1.2206	11.5116	7.0679	0.217342	5.59158	3.49319	0.849319	51.5825	24.1226
0	396	48.1099	8.92697	2.56442	13.3718	35.9629	7.66771	24.9433	12.0537	16.247	37.8077	39.2221
0	640	29.209	1.67264	2.27826	30.6184	7.77577	2.06273	12.2826	5.05479	12.1886	49.8288	65.4928
0	30	14.6305	6.74403	7.78873	41.5533	11.3898	0.827106	3.34876	3.43248	2.88356	52.3198	31.5058
0	822	28.6342	22.7215	5.87696	28.2335	42.5352	0.906822	45.5289	0.590172	0.636037	47.6466	18.9579
0	518	43.7117	13.1486	6.83214	18.5984	6.23844	1.36427	44.695	1.86101	2.01673	19.7779	171.778
0	1157	37.3446	3.13639	5.89647	45.9929	18.501	0.156991	6.49253	0.800787	0.935952	115.171	41.5626
0	585	37.1212	7.70604	9.23185	26.9652	15.5786	0.754438	5.09909	4.72963	4.64162	46.4832	59.8422
0	698	30.2668	6.93336	1.85351	19.703	13.8691	0.866614	6.11098	3.26088	0.265928	195.761	77.3501
0	2248	18.665	3.53981	4.62631	29.6253	14.8763	1.15475	363.565	4.42655	10.4134	154.33	110.701
1	174	26.8593	13.6004	40.3576	19.9814	7.06292	0.581204	2.30135	2.56013	0.152869	18.9466	22.8501
0	677	49.5247	9.59782	6.48778	34.0982	27.7266	4.39374	51.084	3.61383	13.6468	85.5461	65.0456
0	2222	31.1986	1.8798	27.6104	22.3774	6.87838	3.63248	9.26857	19.5486	2.79007	71.8322	120.2
0	3022	36.126	4.33069	8.92157	22.4882	151.859	4.33715	5.34834	1.51776	1.22663	34.5562	10.7655
0	1234	35.6243	4.8844	3.15633	21.7358	16.2377	2.98456	40.031	13.849	36.572	63.1785	103.597
1	2636	24.154	3.55365	5.02468	32.331	14.5073	3.8533	114.505	2.95288	23.9324	125.706	33.5308
0	2759	49.8744	2.04448	3.5819	20.5511	16.2301	4.5643	15.7673	11.7973	26.9724	55.3068	66.3942
0	1853	34.8725	18.3459	1.28852	18.2393	15.4664	7.29788	39.9196	20.2394	24.9043	58.2249	65.7503
0	2650	52.6287	6.86421	4.39001	30.5529	9.25365	6.8654	157.681	20.9236	25.3103	54.8036	240.117
1	792	26.4024	16.4634	36.7917	20.3966	4.52345	2.18219	43.7367	6.04968	35.6308	85.6684	11.9299
0	2255	27.5019	9.77257	2.29214	22.363	14.1537	8.19769	61.8339	14.282	32.103	79.5578	162.51
0	1005	70.655	0	18.3531	4.2243	28.7695	2.36579	3.45688	6.08167	82.9521	85.231	5.58532
0	588	44.2586	28.2078	5.49993	39.271	16.204	1.0262	35.3887	7.41642	6.50086	54.4102	136.069
1	446	5.55193	1.50424	5.08105	71.9279	13.3463	0.167857	3.77457	0.160792	0.883003	87.1395	11.9205
0	987	17.8531	8.81479	2.97263	34.7965	14.891	5.85343	56.8372	3.34053	21.4674	86.2286	34.4642
1	197	18.5599	18.231	3.37704	18.9632	6.96633	0.616434	34.013	2.68134	2.65313	33.3016	106.562
0	496	34.9757	4.00696	4.36086	37.6789	23.9649	2.67423	45.6991	4.43087	20.5563	98.8463	50.4708
0	451	20.4971	0.148315	1.15438	3.68633	27.3843	0.668147	17.461	5.58739	2.28458	25.9065	16.5803
0	675	13.7093	2.98156	1.68017	27.9567	7.10182	1.29705	8.91734	1.55058	6.49555	96.5022	51.711
0	734	24.5617	1.05349	0.512868	1.1025	40.9501	0.0249784	156.798	2.09959	3.81052	9.71951	38.2361
0	762	7.56891	6.11585	4.28886	42.8112	4.60257	0.617417	44.4201	0.472188	2.61926	44.7405	32.5566
0	456	12.5213	11.7533	1.65269	29.6526	19.6897	1.79514	12.6366	0.992664	1.5071	70.7575	9.09098
0	504	21.9929	5.42344	13.1919	41.3108	18.7485	0.992134	12.9821	3.9712	3.79181	104.602	37.7716
0	602	18.7962	16.1681	14.0199	32.3591	13.4717	3.14119	10.3835	2.86621	14.6183	113.01	41.0193
0	471	32.1815	21.5987	3.49892	29.4459	9.40428	3.35215	87.671	3.57996	10.3425	43.5	67.7902
0	707	18.3028	6.77654	3.27415	53.3056	9.88222	0.466997	42.9638	2.20315	24.102	104.82	94.5513
0	754	12.3509	12.2643	1.70104	30.0692	12.1022	6.84448	12.2399	0.836671	1.6659	50.6751	11.4962
0	890	30.6561	31.1908	3.08155	12.4294	38.391	2.31006	62.9586	2.31759	14.3888	67.5869	6.26754
0	511	17.782	11.5739	49.6855	30.8487	10.0111	3.35182	3.83048	1.44483	0.208972	160.813	31.3794
0	588	14.0585	10.3049	2.84231	33.4716	6.51171	3.8871	25.1383	1.45969	35.7774	138.4	19.2328
0	455	18.4352	7.92665	38.1822	22.3805	13.2394	0.224114	2.62936	9.13896	0.424418	54.8597	23.216
0	417	11.1863	8.46511	58.818	58.9363	7.04862	17.3073	5.74478	3.35573	0.332363	108.104	36.2507
0	530	16.9267	27.9467	2.40218	30.9473	96.2714	1.85821	242.776	0.707857	4.31918	92.4844	28.2746
0	568	28.6045	6.48554	7.05623	32.1892	14.0827	18.0743	13.5781	4.15523	20.1403	115.152	48.3542
0	413	11.8298	5.70722	14.7449	65.6789	3.37351	2.10641	11.2934	0.680988	2.83534	42.5292	34.5578
0	373	32.3928	5.53349	7.6579	25.5689	12.4166	6.7417	43.0178	3.91645	19.3997	81.2582	48.2305
0	373	32.0511	4.49165	4.47619	31.1358	13.585	2.26244	19.5899	4.29931	15.1031	46.3436	19.3895
0	51	19.947	7.96152	18.5654	29.7219	20.0381	2.25261	13.8888	0.991664	4.31127	26.7177	31.2723
0	250	25.6934	21.3725	113.76	10.8066	3.06502	1.30457	9.92706	2.77213	9.87831	31.0836	5.02357
0	1	10.3204	0.0793541	15.8571	122.097	35.708	0.589848	11.0409	1.07482	1.69247	102.477	63.7868
0	614	18.6218	19.482	23.0567	10.637	26.7824	2.50346	46.5212	12.1558	13.1693	51.4584	41.7649
0	34	14.3961	13.693	26.4373	47.0607	7.52366	3.51171	7.98253	1.86231	7.608	123.244	28.3993
0	40	16.5101	13.1982	0.996085	20.7442	37	2.30983	0.903316	1.8254	0.371272	27.711	10.067
0	70	30.3437	7.6001	3.01023	14.1732	10.6555	3.83857	55.9474	9.74606	24.8524	40.918	37.428
0	10	9.98192	1.0886	1.45819	13.1901	12.3912	0.551703	39.2318	1.40047	2.32176	155.044	27.9696
0	10	15.361	11.0948	5.32531	17.0284	6.25195	1.16712	3.5944	0.55201	2.37056	32.0748	137.972
0	7	26.5207	14.1705	7.49753	36.0222	13.1505	1.81962	2.34619	1.0717	0.151636	39.427	32.517
0	10	17.424	36.5827	15.6707	17.6814	36.7761	0.75554	52.1786	0.746354	2.81525	48.9119	15.2154
0	19	18.4279	10.0941	7.45618	18.1825	49.12	3.81388	9.23589	1.507	4.68129	48.51	16.384
0	90	14.1219	4.62403	6.89155	8.41422	14.0278	0.404745	6.44854	1.03983	1.73737	22.9202	33.9274
0	54	13.2771	20.044	40.9157	15.7788	3.85249	0.272114	1.95541	28.1923	1.63184	21.9277	5.41779
0	52	14.4197	16.7082	80.8165	16.0904	3.37689	1.03347	0.240838	2.75226	1.05752	13.8696	1.86892
0	303	17.9765	16.7257	26.2253	42.2123	25.3875	0.4784	4.89106	1.60555	2.42671	45.7367	14.9752
0	224	31.7561	11.2498	52.2287	22.6499	3.56953	2.45053	4.38981	0.715572	0.360389	16.3614	6.32971
0	227	17.0119	8.26996	18.6605	113.087	20.9474	2.54015	4.82557	2.32466	2.26131	107.415	20.1001
0	5	11.6719	9.31442	41.5473	25.0347	6.16709	1.36479	5.91504	0.332219	0.337854	26.3205	14.4321
0	10	8.50599	1.1605	30.3442	17.5805	1.41066	7.22078	0.865378	2.49006	0.963907	94.0218	4.49199
0	10	22.1746	17.8213	11.956	22.9055	6.22327	0.773158	2.69378	0.636254	0	58.5791	99.7339
0	10	17.8474	10.118	16.7352	50.1851	10.4405	0.512029	5.62737	0.830924	1.72701	27.9699	68.7456
0	196	6.15219	16.2251	4.12636	21.338	25.2435	0.223298	2.12202	1.28018	0.916222	48.9905	31.8459
0	172	19.8146	9.40585	2.11464	28.3448	61.3266	2.28724	21.1966	1.2419	7.33481	33.1384	20.3548
0	242	27.4764	1.69414	73.5382	32.544	25.378	0.465678	2.45855	8.26357	3.63368	71.5388	184.538
0	213	10.8297	32.1718	3.8643	23.8864	27.7549	0.843659	1.03808	0.647503	1.32058	35.7754	6.2641
0	231	4.94731	4.93024	0.370757	35.3096	2.73564	22.671	0.907192	8.3825	0.398107	284.266	1.88704
0	218	14.6225	2.99718	3.36628	33.0021	37.1196	1.13487	46.6624	3.38673	18.0567	176.397	72.5215
0	210	35.9076	16.3407	2.32421	13.8169	11.3514	5.03042	37.5121	14.0107	31.3778	66.1455	78.576
0	214	4.7519	7.46099	1.50159	15.1191	5.48442	0.265684	50.2664	1.68516	1.55734	34.8447	80.9073
0	10	18.5667	4.98735	111.548	16.4363	6.94224	0.884293	1.33719	3.88805	0.0826981	30.3149	17.8048
0	11	22.9268	29.506	11.8584	22.4635	23.4195	2.40431	2.0228	3.08191	15.2937	29.0724	17.4925
0	10	27.3492	8.15962	42.8368	26.3025	28.5144	1.06899	4.29058	5.81253	12.3912	92.3327	57.5385
0	10	23.1009	6.64783	4.92085	15.0583	8.18703	0.356138	8.48952	0.621042	2.4525	50.0796	11.1172
0	10	21.2472	12.1173	2.85977	24.05	7.8974	1.2322	1.35237	3.88366	0.752736	29.2514	13.2281
0	16	39.6481	1.72371	37.8669	29.1844	17.4468	4.64159	0.904179	7.61057	0.773967	33.7394	8.02339
0	163	34.0236	7.72954	5.47945	12.3219	57.1099	8.44258	55.6134	20.797	35.4582	88.7843	37.1589
0	10	22.7617	4.57438	15.7275	30.2883	20.9461	0.686907	15.2475	2.36877	0.260167	103.73	49.9087
0	375	26.2972	14.0797	29.1108	22.1494	10.9624	0.594634	4.85519	2.29304	0.236716	49.2302	74.65
0	9	31.9648	25.6761	1.82715	24.2651	35.9314	0.53538	10.1081	2.91467	0.0625852	50.8911	11.3861
0	10	19.2263	24.4187	1.6898	23.0733	31.4784	0.613502	8.02249	3.74644	0.0268941	34.0026	5.55052
0	10	22.273	11.4728	7.48994	30.6044	45.0776	2.04465	15.87	1.86881	6.73229	65.2033	25.607
0	10	26.2809	26.606	2.09816	14.8755	14.4543	0.862583	11.9995	8.69004	8.40097	94.0622	11.5383
0	10	21.5582	2.21255	82.2378	21.5374	3.18794	0.389137	1.38165	9.62301	0.129286	42.3342	60.4423
0	162	17.7269	9.76801	2.26933	12.8932	19.2884	2.52789	10.9624	4.36674	17.5334	82.3191	24.1251
0	170	20.089	2.03024	3.01198	30.7126	20.7567	0.548763	14.9238	1.28683	1.15469	86.0794	30.7825
0	2442	18.1758	20.7409	8.42253	28.9138	26.095	1.45801	20.3823	2.03594	5.48766	32.1326	54.2479
0	1866	19.1152	8.35384	51.8458	28.1071	17.032	0.804219	32.7876	4.82665	11.7316	49.5096	27.9697
0	2031	5.29627	3.10305	4.2804	13.5433	7.6375	0.282859	0.663714	0.222653	0.310531	43.612	35.673
1	2483	34.0361	11.7188	17.2565	14.5634	14.8154	3.81597	32.7864	0.952314	3.32046	36.0268	11.8389
1	2911	11.6979	4.19637	3.12134	14.2199	5.16061	1.19322	1.00464	0.659573	0.206767	36.7256	6.80507
0	2091	9.20669	3.75783	0.482528	13.5116	17.3716	0.983605	5.62864	2.24975	7.72961	37.2267	14.582
0	2124	5.96439	4.54705	1.83487	11.2077	3.45557	0.626117	32.2465	1.47442	4.56232	29.6301	22.1735
1	1793	33.0803	5.19546	1.66876	32.9614	4.01465	4.62648	8.10694	4.09116	2.83283	40.6841	90.9909
0	1351	19.2679	4.15072	10.9859	15.3825	7.46917	1.86191	19.5899	6.61622	6.83099	50.6582	26.8111
0	997	13.6617	11.9465	11.7034	36.2804	4.55752	0.985143	11.6863	2.58331	0.489438	24.5437	7.34349
0	651	10.9628	1.26323	13.2426	13.9706	7.72566	0.0124615	0.767557	16.9153	0.603087	22.4222	2.61593
0	1587	29.6022	23.0351	21.8405	34.6144	15.1112	1.39916	3.66883	1.94808	42.071	79.9281	22.6291
0	1140	13.7901	9.65781	26.1134	107.103	2.05399	0.726568	1.41564	2.85789	0.0955517	31.7952	9.15356
0	618	11.9935	18.7994	3.30534	12.2188	6.08329	1.3121	43.7558	0.539881	0.669304	31.0526	9.23571
0	680	18.7461	11.7566	4.15345	30.9416	18.7054	2.93168	40.4811	1.9185	2.71681	57.7236	37.9906
0	1613	8.45452	2.70363	1.87623	22.0902	26.7381	3.00545	2.20983	1.66377	10.0599	53.3437	16.7431
0	655	34.5157	11.0798	12.624	19.4473	15.1429	2.11145	29.7011	5.23804	2.08542	64.0369	50.6681
0	1542	2.61165	1.63655	13.2404	8.03508	7.05894	1.10588	2.72463	1.03407	2.50596	11.738	13.881
0	1547	20.5613	3.02136	2.05536	58.2968	81.0065	0.984177	20.268	8.3674	33.795	120.314	18.0512
0	2190	32.3193	14.0676	50.7572	14.6042	53.0306	0.775998	11.7975	4.37637	2.26783	26.174	20.8832
0	2335	16.2397	3.1473	9.52635	20.4255	17.4704	0.511995	2.21791	1.50246	1.94748	67.2237	29.249
0	1980	45.7531	6.61254	4.90107	27.3594	60.7636	1.8699	17.8497	6.61579	26.9035	71.6418	47.1067
0	798	30.6439	5.11994	2.76835	35.8206	23.2201	4.68923	21.2792	4.16591	8.3829	94.0577	27.9005
0	1528	27.4123	9.5009	5.6221	12.1039	14.9348	10.5248	4.18457	6.09946	14.8624	30.7233	12.0128
0	1887	23.2579	6.58267	1.44466	20.3233	42.3528	4.70032	21.1114	5.17397	24.6833	66.8613	84.2438
0	1683	4.55239	2.98208	12.0355	8.24026	5.15577	3.63015	1.86873	1.89054	0.436484	54.3839	2.23392
0	2184	18.7763	4.26516	14.5717	31.8705	9.12154	0.245288	5.95339	0.607966	3.25806	59.6534	62.4395
0	3506	21.714	9.27111	46.5356	23.1936	5.13487	5.77899	1.90001	12.1909	2.60059	55.2778	35.0846
0	3456	11.7048	15.8456	1.77713	21.1877	62.8742	0.737838	53.8867	0.923862	0.0739305	55.5593	2.50923
0	3307	10.2246	2.44921	2.42137	28.7607	9.95222	2.63417	10.2168	2.14396	4.13883	116.742	24.828
0	3248	21.6808	7.2979	31.1972	68.684	7.72439	0.508398	3.96649	3.22149	2.0682	65.0067	14.132
0	3286	8.47266	4.04657	2.96851	74.6019	8.21865	4.23926	4.34921	3.50443	6.68046	70.1943	52.8484
0	3112	22.3988	9.7719	2.408	28.4607	15.9152	2.52607	63.4454	7.11594	12.4956	63.0463	86.3971
0	2989	15.281	10.704	1.01243	18.7388	2.3986	9.29968	21.6367	3.96997	2.17424	67.4461	7.09748
0	2372	25.3344	7.77187	13.0649	12.5413	11.6057	2.08709	8.13101	2.63051	1.19337	55.4685	54.5608
0	2515	13.8486	8.62236	24.643	15.0946	11.8315	0.211103	2.84822	3.41241	0.421988	57.8501	34.3708
0	2142	25.4976	3.40725	1.76725	13.7872	74.1123	9.48218	33.1554	8.62614	22.2009	79.8892	45.8637
0	1842	14.3259	13.3054	27.2296	19.3887	5.30032	7.06785	20.9522	1.95553	14.1976	99.1584	83.8896
0	1639	12.9882	5.963	2.45568	13.3991	4.96331	0.942475	2.81241	4.58074	4.67042	30.8343	54.5284
0	1234	16.5343	1.9044	1.06335	25.0275	7.25517	3.13675	1.90611	0.651792	0.558485	45.4132	30.507
0	622	39.7807	1.15927	0.425547	4.99594	3.25872	46.4574	23.7086	24.1809	2.27693	137.405	48.2059
0	2953	17.2953	9.52692	1.74332	6.64763	4.83865	3.68777	6.55513	4.02207	0.66894	41.805	10.9966
0	2513	4.21915	10.0365	47.5495	35.9215	1.44117	11.0826	2.89901	0.326339	1.1505	96.6867	52.7016
0	350	50.2525	10.0589	9.1996	7.60964	10.117	0.812487	139.439	3.19477	2.33508	46.3755	65.7158
0	541	14.5771	3.29815	3.43038	37.3225	13.2239	0.409684	14.2465	6.03964	0.775842	52.3242	27.9815
0	754	23.4652	24.2084	20.1668	10.6982	7.88016	2.68708	7.87071	3.53747	5.04283	45.9962	15.7167
0	819	21.8926	4.04249	24.4696	29.3387	18.4933	6.4019	17.2816	4.59529	7.1775	91.777	21.6964
0	3957	15.3737	8.87509	31.8374	8.48909	5.30379	2.20306	7.77457	0.497435	0.0551861	58.3368	11.5409
0	475	27.1852	20.3316	0.695305	24.6195	30.8585	4.42355	6.14632	0.633282	1.56264	52.3947	6.45197
0	989	43.3706	15.035	7.12765	25.8912	17.2615	3.58578	201.339	4.51814	11.6272	79.1143	34.0781
0	78	5.36868	3.77923	9.66446	26.7065	0.138751	5.16558	1.63426	4.85363	0.305317	14.6558	27.2148
1	584	22.9571	0.832256	4.80509	46.4283	25.462	2.75454	43.197	4.56147	28.3765	83.4285	74.4322
0	4275	20.3108	12.2847	15.2797	20.2595	27.0688	3.76373	1.41213	6.11071	0.100502	78.1905	22.0789
0	2991	27.1387	8.04137	2.23117	14.7134	12.6372	1.14564	19.3214	1.90677	11.7518	39.7837	20.4774
1	160	47.4404	49.1783	0.597617	13.4581	58.9473	2.32601	39.3678	1.45602	5.93704	19.0339	13.263
0	2558	30.8963	10.2553	39.3419	51.9559	37.5765	3.39637	5.8533	5.79247	24.0586	44.827	15.1417
0	3316	27.2628	13.8041	38.1335	37.0693	17.2398	0.873445	3.11365	2.89619	3.25163	48.2705	36.8357
0	709	13.0814	1.61344	42.5499	35.5107	3.15562	1.10906	0.992424	0.575305	1.66125	69.9803	68.5198
0	2288	22.1293	20.3362	1.51974	30.2007	16.2432	0.400807	2.74304	0.740447	4.61844	27.9686	15.5857
0	3009	21.5927	10.4229	47.0286	17.4445	6.17324	0.760051	4.61708	2.30066	0.888489	59.6158	7.51758
0	1972	29.0661	15.8152	68.2726	29.3891	13.0126	3.78802	4.6169	8.35887	10.5312	58.4436	33.8389
1	1699	12.7458	12.7054	39.1804	25.3318	5.10184	0.424186	2.78693	1.01664	2.64198	27.6267	9.26564
1	3262	49.9101	19.2128	9.0664	22.1988	28.8439	0.490248	69.8216	1.43399	2.04471	46.3862	25.0084
0	1988	30.9427	4.9071	32.0895	49.6675	6.74867	0.492905	1.62972	2.8587	0.495008	49.897	9.81053
1	2551	72.3973	18.3956	88.9212	16.7933	9.58392	1.51078	6.19066	1.8292	1.44923	42.7352	18.6075
0	4080	59.3215	12.4131	46.9482	26.9115	32.9524	8.84615	105.997	3.47898	3.00343	21.8838	154.73
0	3261	22.3652	5.29967	23.2664	235.448	12.3917	3.48497	4.2517	2.70032	2.38435	45.7861	83.0694
0	3807	19.327	9.78372	45.2339	44.0025	6.15264	1.22112	19.3296	9.81194	19.1705	79.2457	589.949
0	3296	40.049	2.64122	41.6056	35.6737	4.87339	3.45857	1.81185	4.39281	1.18696	53.0822	83.2001
0	3072	33.4449	2.22868	32.4829	62.1691	11.4985	1.77451	8.06736	1.98275	14.174	59.3452	22.9238
0	3159	26.497	8.77294	6.01322	35.0545	77.6298	1.91314	50.2805	7.84524	24.842	66.4126	52.4435
0	2971	61.3122	7.77119	2.64698	21.7389	10.9644	1.46441	180.264	10.4451	38.7097	65.924	133.419
0	2991	28.2945	8.2769	5.67905	34.4055	48.2186	3.25892	35.6381	9.72908	11.6528	60.4638	95.895
0	2920	37.8036	4.81994	5.44632	33.5228	25.2281	4.77321	6.33573	3.62287	12.1509	42.4622	28.5725
0	2618	27.3343	6.90518	23.9849	45.1071	10.7652	1.63313	49.4648	6.89608	25.0541	231.739	58.196
0	2856	30.498	11.1977	30.8987	24.9105	9.8097	1.44392	49.2412	1.99891	5.05403	29.0429	20.3715
0	3021	12.5364	1.7476	51.2181	73.2836	8.75998	2.83855	3.58447	2.12959	5.72203	73.6708	87.6119
1	524	33.2564	4.36735	11.0692	33.7062	13.6819	0.654127	11.5651	1.5541	7.9703	46.5571	22.6609
0	1150	21.5406	21.0026	6.52918	23.211	5.72946	0.535026	10.6214	0.740434	0.029626	38.7	9.16137
1	1272	30.9244	1.62304	9.4707	37.8434	10.2041	1.12639	94.7658	1.06052	5.27039	52.108	10.9053
0	2868	31.4504	3.71239	11.2576	13.1575	8.69991	9.25249	26.0169	6.02935	7.44935	82.4161	53.882
0	2632	25.2773	3.93042	10.8768	31.447	17.5254	2.25404	10.1885	2.42529	6.63639	54.2	52.9023
0	2629	48.1822	3.83989	28.7102	30.1555	33.5679	0.779541	16.201	4.82919	22.636	53.9052	46.9958
0	1026	28.3731	7.42017	63.7457	46.1065	4.19501	2.71294	17.378	4.69861	2.80328	28.3431	92.4707
0	4894	66.9469	1.93794	6.4187	24.0955	20.4618	3.47028	23.6315	1.05841	2.51439	39.3918	10.3324
0	1548	55.146	2.56941	2.25796	12.8192	8.07438	0.563599	10.2597	0.877733	0.363424	33.2646	21.5874
1	2866	39.644	14.7174	4.8356	15.1756	33.5774	0.498059	11.5736	3.31734	1.52129	61.7633	52.1548
0	3660	42.4493	9.13072	3.87599	18.7296	88.4415	2.4512	6.46071	3.66918	0.0706541	45.7302	73.5757
0	3035	35.8346	8.1889	12.4637	17.9262	80.8937	0.225152	21.6098	1.26916	0.710639	59.554	19.8277
0	3607	50.6857	3.09953	2.54434	20.4341	45.2782	3.25576	95.761	8.644	26.5519	116.517	81.7534
0	84	41.1521	7.53622	5.26629	16.7362	20.9983	0.606689	36.7322	2.25856	3.84908	59.7664	42.0544
0	3172	22.1853	3.7346	62.146	23.0211	8.91825	3.99702	3.4205	17.7024	2.44067	102.519	29.4894
0	3430	26.5799	18.9416	4.20897	15.9398	56.6486	1.61089	61.3098	4.29463	5.60019	31.6504	19.2245
0	2976	28.8321	1.10808	7.65966	30.7654	23.0534	0.723531	5.00435	1.94383	4.39028	61.8055	45.1053
0	3202	33.9091	3.59165	2.78255	17.7095	21.2658	0.76425	15.4851	7.0428	3.69432	66.1799	80.7748
0	3128	39.3328	7.87052	22.5582	22.4886	10.8006	1.00909	13.6535	4.30698	5.30825	67.3825	24.7617
0	3203	22.0347	3.2758	1.17267	17.0576	9.75748	0.109764	7.0184	10.6695	0.0769877	143.885	32.9263
0	1550	41.8523	7.82748	3.42984	13.3337	5.97904	2.37747	218.064	20.8256	13.5392	105.88	74.5182
0	3004	44.8151	1.67674	3.52484	19.5493	10.7798	1.13303	122.598	1.89441	2.63696	53.156	33.2387
0	3001	40.5373	14.7025	6.07592	14.4486	36.7509	1.40403	3.10648	7.47312	2.05518	30.8711	16.6677
0	2707	23.594	12.1678	27.5084	26.9791	15.2464	0.688306	3.43203	3.87645	0.330594	44.9275	29.5434
0	3030	32.0964	28.1246	40.4073	45.1243	4.99725	5.39747	9.66013	8.73903	8.8264	32.1687	14.314
0	2838	52.8037	5.32231	4.12833	23.2583	21.0725	1.32545	19.0967	5.6995	18.2133	76.0559	46.035
0	2605	49.4817	5.4879	3.59044	17.5104	10.6629	0.818934	66.4488	1.15893	1.268	88.7372	20.019
0	2161	32.0066	3.65472	5.63712	22.7365	61.173	1.05993	9.99799	3.97494	10.683	58.8524	54.1954
1	2854	25.4414	3.20255	26.8052	50.1575	3.98615	1.05842	2.40591	1.44204	2.30663	488.521	22.742
0	5062	25.5851	32.6544	1.18191	11.7075	11.0289	0.375943	10.3773	1.01733	5.84498	34.9287	11.4957
1	616	22.4623	11.2549	12.3505	36.306	10.795	2.0084	16.8926	11.7638	14.7911	45.7261	60.9355
0	2632	10.4632	5.95031	4.20111	60.8244	28.5842	2.41251	14.0663	2.08774	10.941	95.2263	37.0743
1	1649	32.4242	18.1005	16.1707	25.8008	21.8974	0.754256	3.46789	1.54655	1.00801	33.7543	27.6463
0	2012	20.8506	6.90533	3.9842	21.7572	30.7145	1.09316	8.09891	1.74525	2.32151	49.833	16.8669
0	1935	47.3	8.74242	2.75443	24.4114	12.0989	2.70934	20.8286	8.35957	10.5017	76.4558	446.63
0	1161	48.8117	14.752	2.24823	24.4568	12.7886	12.0895	111.292	9.29493	31.1657	78.3351	78.4131
0	1198	33.732	4.90226	8.90164	29.6349	13.6665	3.8459	61.1218	6.95163	13.3967	76.5241	89.3386
0	1233	51.0348	6.97061	4.09046	10.5391	13.0869	17.1189	39.2041	8.30163	10.5702	76.2654	67.4875
0	1742	25.6545	0.837925	48.6338	16.92	67.0702	4.68277	8.90521	11.821	6.34351	111.493	24.5295
0	2231	21.2849	13.9758	3.15711	23.3341	57.5148	2.97839	186.8	2.62121	15.3543	95.2083	31.4045
0	1013	33.3424	38.5972	38.3483	17.3977	5.74116	23.4281	23.1053	4.37561	15.0042	162.967	17.9724
0	1185	21.2629	13.1415	6.21864	21.8051	5.88398	4.4401	52.1065	6.33072	12.7821	92.9769	48.696
1	322	11.1869	13.065	8.30727	61.1938	9.30612	0.557589	6.63717	0.330486	5.15748	53.9853	17.1452
1	2361	5.5774	12.6718	57.7158	12.3798	0.859333	2.81965	0.261164	0.889184	0.0468397	31.7397	16.754
0	4361	7.23599	0.590783	21.6091	76.7448	2.72938	0.260357	0.773824	3.26212	0.566097	67.4436	27.7341
0	8556	9.28768	5.83449	4.75884	30.1995	10.4187	0.716833	29.3597	0.483302	3.61615	25.0577	15.7519
1	991	28.9256	9.54327	45.8863	17.4622	15.2167	2.29465	6.56014	2.39891	0.249741	94.8421	25.5336
1	749	28.2458	32.9765	1.76045	14.5648	20.6861	0.236609	6.69202	18.038	2.95164	30.7361	17.739
1	362	27.7682	8.82835	21.9442	30.8372	4.99906	0.852235	1.66644	4.26294	1.98005	23.813	27.4859
0	8391	8.75085	7.67887	1.68555	23.0005	1.37241	0.428103	0.51092	0.15272	0.0155311	19.5547	2.19371
1	3941	8.31386	7.30619	22.6197	24.8944	2.89669	1.29676	5.26988	2.06755	2.90942	25.2231	75.3661
1	1542	38.9002	21.0627	0.882787	39.6413	5.89629	3.26442	0.727679	0.907613	0.188895	28.1975	33.2626
1	1993	9.68383	11.4755	6.42854	9.88639	7.03518	0.890714	3.47311	0.971167	12.2513	37.1968	19.2668
1	4456	18.2905	2.46956	12.8142	21.1845	4.77606	1.26286	10.4154	0.874871	1.17046	25.9307	17.6018
1	3418	31.0812	8.7342	4.59773	19.3863	18.3426	2.56212	12.6679	10.1765	59.2063	44.0232	138.025
0	7106	10.0815	2.6839	32.4493	79.2458	4.73793	0.221014	1.67782	0.498766	3.11858	132.534	21.2986
1	571	29.2718	11.0441	19.1417	27.1036	7.05013	0.74629	5.08208	2.05604	4.16477	22.028	34.6187
1	3873	45.5576	20.1662	19.6749	27.9382	254.619	0.585411	2.62326	1.40893	2.94265	25.2206	22.6988
1	2573	6.78754	2.47575	4.47762	27.857	6.34905	1.37641	9.50523	1.16251	7.9587	42.3699	9.12996
0	5042	9.05329	3.18795	9.59639	38.7368	5.47006	0.622157	3.19344	1.51525	1.57095	23.9516	12.0506
1	3926	26.3376	12.0244	2.1156	31.7199	52.5981	0.971155	14.3752	2.06521	5.92609	23.8081	26.3881
0	4285	19.6608	1.31737	40.5441	17.1562	3.98545	12.5715	2.02501	2.1969	8.79368	34.9934	53.2361
0	7777	11.5592	8.01208	50.8144	48.2173	3.1882	3.50259	52.3061	1.31649	0.786439	103.91	75.3539
0	2082	14.9321	35.6611	8.29919	26.7403	8.18326	0.32601	33.3716	1.72148	2.05794	33.1384	18.2458
1	6456	8.96069	5.71252	19.1912	19.2815	11.0518	0.191535	0.872925	0.539833	0.0930053	73.5942	8.05632
0	7126	25.8306	21.7899	5.895	37.3049	99.3726	0.160701	47.7592	1.10835	0.422679	92.3559	48.1384
1	2469	24.7736	14.1919	34.046	20.7659	1.39219	0.24687	20.0516	0.139159	0.359625	9.06634	2.00005
1	2373	93.7242	19.5593	1.67247	15.6562	4.32253	1.29538	1.69787	11.0106	6.00508	20.0527	10.0016
0	8008	20.1528	6.48999	2.46171	26.4561	6.66933	1.25301	21.6268	1.32952	3.29568	64.8359	227.59
0	4929	16.4181	7.7585	1.37805	27.9429	6.59265	1.87047	18.3471	3.93062	5.10896	23.0301	256.318
1	3126	27.7063	6.18448	1.81626	26.4496	61.371	1.50963	149.153	2.25377	4.4355	73.7704	29.0049
1	4267	27.4453	9.98313	2.4176	20.6917	6.05746	12.0509	48.7129	15.3121	15.6729	35.9908	238.811
1	3063	16.2088	15.3931	14.7458	19.9785	5.02766	1.60137	15.2755	0.708938	1.77585	36.3894	10.3031
0	2721	23.283	17.908	51.9797	64.4639	31.1302	1.72873	14.8664	4.32514	10.0314	77.1191	37.2064
0	8605	31.0908	5.30998	36.6875	22.7991	9.02991	4.9432	21.8116	5.72887	9.3749	121.579	20.6448
0	5156	36.7838	8.19058	8.54507	34.5889	93.0858	3.08616	46.2169	7.39918	18.4349	56.1689	26.1267
1	2965	33.6653	14.8558	3.65714	43.5968	85.2501	0.561748	19.8205	2.19725	7.22343	83.4838	38.1519
0	5739	57.5079	7.82258	4.00307	21.1974	14.6116	0.171903	9.88234	3.39008	2.80328	71.7528	134.423
1	2417	24.2153	10.5574	48.4962	15.5346	31.731	0.506183	14.16	5.05937	2.23005	14.0564	20.6766
1	558	19.3952	14.7593	6.03151	17.3013	26.8694	0.284503	2.37359	6.62241	0.16629	42.4848	13.6823
1	639	11.5732	6.24712	21.5876	27.9915	12.4039	3.24127	2.68696	3.39672	2.36869	100.965	71.9235
1	3461	18.7528	14.9693	6.52796	31.9346	18.0641	2.43166	11.3414	4.09824	7.06683	46.9744	203.581
0	6292	13.63	13.2188	2.68675	23.3546	26.0625	0.0553094	17.0661	1.36692	0.717681	57.2897	11.3978
1	3945	21.0737	16.0856	2.6381	28.9822	23.1962	6.04692	38.1922	1.0874	2.38083	13.4115	29.6249
1	7455	27.4835	12.4186	40.4342	115.618	3.45138	1.29936	8.1515	1.16687	2.31637	20.8177	54.365
1	860	27.663	5.60741	1.45108	11.1379	1.86072	4.23492	4.07194	2.59413	0.201	23.7256	19.2946
1	2097	34.3089	13.2551	0.261168	13.5808	15.9442	0.234679	35.3801	14.1512	0.109735	13.5285	23.1931
1	1781	26.1252	11.0792	2.26248	15.4031	6.42628	2.61848	4.88935	13.6639	13.9102	48.7514	104.01
0	1326	24.7914	6.72497	0.483924	10.2882	7.47828	2.85978	0.704737	1.37908	2.15695	11.712	9.33524
0	3088	14.3444	3.45801	40.1999	17.594	5.34272	0.343633	8.25131	3.86115	0.289226	96.4126	4.04886
0	2236	21.2021	8.443	4.57143	18.894	27.8915	2.00548	9.4034	2.15822	3.92886	141.187	27.5474
0	4233	32.8426	9.52762	35.8086	11.7113	8.53662	0.561367	8.32522	3.74315	2.63927	35.8252	30.1946
0	5176	17.1631	37.0392	1.60188	13.2933	75.5632	2.45095	9.57691	16.4026	12.1501	30.1508	15.2533
1	1152	22.1844	2.92068	50.4744	56.2443	37.8406	4.01932	8.00376	4.86359	25.9599	81.3252	22.7405
0	215	12.7392	6.60553	51.5744	54.6815	9.74901	2.89844	11.212	2.61302	3.25852	57.5914	38.9739
0	2596	10.6974	16.7691	12.5185	31.7389	26.8493	1.03943	52.8778	0.852042	5.32446	63.4365	19.0529
0	2281	11.9258	11.2124	1.68147	23.0445	3.14719	2.33803	0.989966	0.15913	1.53507	32.3582	8.86418
0	2072	15.4089	25.5882	16.4671	38.6725	17.7916	1.77113	4.05092	3.34688	6.00424	74.7977	41.2334
1	573	7.10648	32.1737	15.3072	73.8718	2.54281	0.871459	2.44159	2.45013	2.49055	34.7104	9.05446
0	3152	7.1802	5.12777	2.29703	35.5758	58.534	0.332377	40.1846	0.365348	2.88494	96.8164	23.0418
0	2164	10.0379	6.16338	3.48736	29.4212	7.81147	1.43291	2.79664	0.577261	7.45322	59.4638	13.2445
0	1914	22.7356	13.7121	27.921	18.5179	11.5349	1.80279	26.2829	4.49121	5.80164	54.1411	26.2011
0	1820	25.1037	12.4578	26.4962	38.3716	18.505	1.77018	4.71899	4.87505	10.3673	109.916	37.6848
0	622	12.2578	6.5959	38.0718	41.6777	13.1572	1.14874	1.90029	2.86209	5.65611	54.5267	17.5347
0	777	6.82607	5.7051	15.4984	21.8383	6.70091	1.03041	5.86733	1.76135	11.2707	81.5821	18.5957
0	1919	15.721	8.35609	3.63036	16.216	39.9914	2.12053	11.0941	3.06107	3.26865	111.937	82.3727
0	2477	24.9183	15.0488	3.35587	18.3681	13.3668	2.64631	21.2823	2.22623	21.1505	63.5477	63.5662
0	1148	25.486	7.64779	7.4661	10.5525	25.8235	0.584651	11.9302	14.104	17.0691	47.3665	26.5253
0	1203	13.8755	4.41055	48.0219	40.4068	5.6131	0.575649	1.84091	1.85703	2.16856	77.7908	13.8376
0	2136	32.4375	10.7625	7.36493	28.3353	29.4878	2.14375	30.1541	3.28893	6.88749	81.1076	60.0456
0	2559	35.294	4.56583	30.2897	24.9081	13.7617	4.06116	23.06	11.7358	22.9813	82.4789	72.8284
0	1569	20.1174	11.2694	3.63539	10.7589	7.28442	1.70807	10.6599	0.96125	2.84531	39.543	11.2435
0	1572	13.9218	1.86857	59.3962	68.758	5.24904	4.13124	2.02792	0.893045	2.08938	60.6923	113.91
0	1132	31.163	7.85198	17.8547	20.067	7.60017	5.04931	15.4481	4.62737	11.7044	90.1779	33.2263
0	974	16.7687	15.2065	3.23292	31.4573	19.939	0.850741	3.85544	2.32255	4.05407	68.3158	38.0377
0	554	26.5828	1.60386	5.42753	36.0009	9.11286	1.40145	14.8637	1.24044	5.34735	31.4047	22.8616
1	1324	14.8064	2.14452	5.89396	34.1633	17.5711	0.861645	8.12168	1.41815	6.09845	87.2788	28.1826
0	1871	12.6154	3.32413	4.39127	65.0498	7.40732	8.4858	1.57145	3.91607	2.76587	113.647	27.5946
0	660	31.7078	7.20349	2.77796	26.6717	16.2493	1.13616	9.12169	5.8578	6.75015	49.7983	49.0475
0	2278	30.4249	5.5842	19.3913	42.5454	15.7943	6.06676	18.5767	2.55211	11.0352	80.787	49.4852
0	1876	18.2235	10.4854	1.66681	21.0065	8.23805	5.54725	40.7204	6.34752	5.99536	95.8185	109.7
0	2197	39.8584	3.29419	1.98065	44.8529	33.7165	3.60302	82.7331	6.92652	29.9334	176.407	39.0618
1	2296	29.0374	34.7644	16.3678	15.9612	7.36174	4.83082	14.5577	6.0329	20.0684	77.7039	54.4034
0	2255	20.5244	5.61629	2.60498	44.9523	14.6206	5.12211	107.406	2.97441	4.52333	100.12	63.0252
0	2330	29.3296	9.51186	13.8999	35.9777	14.9195	0.707154	10.0447	1.33905	4.38421	81.8246	86.0472
0	2365	5.85957	4.70913	1.30513	58.4109	11.9287	1.73743	5.14029	0.993149	4.11283	41.5372	25.8706
0	1519	27.6709	10.509	1.95837	34.4412	86.3226	0.839687	47.2727	1.67533	1.11059	50.4504	29.404
0	2371	22.3712	4.34458	34.522	94.2901	31.1925	0.399768	1.40705	11.5349	1.44578	34.8209	41.6895
0	2255	10.9857	29.0992	66.1909	45.2945	15.5921	0.140516	10.4684	3.11938	1.47835	49.7328	28.9524
0	1270	17.8431	11.0489	26.4731	38.2169	13.0266	0.399528	12.6852	0.656587	3.52033	46.377	14.9149
1	1411	31.5801	6.59016	17.7624	26.488	12.8239	2.26587	127.931	2.43697	5.52308	72.1892	28.2243
0	2709	46.9833	4.19868	29.8378	25.3561	22.2973	10.2468	5.47443	6.18575	35.9678	127.8	28.7721
0	2767	32.4715	19.3955	33.8438	15.3185	8.30142	2.45906	12.3688	2.73645	3.61466	47.2149	31.6411
0	2372	22.8325	6.69404	2.15651	21.6952	31.5555	1.37874	20.7847	3.57405	13.9492	69.5307	57.9454
0	2041	25.7352	7.78797	3.49536	20.1524	25.7777	1.18186	8.45033	3.03748	5.91211	47.6928	39.009
0	1156	21.5996	5.36798	3.46222	22.8068	30.0499	1.83163	3.07589	1.1069	1.28469	26.5126	20.0526
0	912	28.1002	2.2879	23.6628	23.2009	16.913	2.35911	12.8714	4.97596	5.90376	135.012	53.5822
0	423	11.6743	10.4862	3.87952	26.1104	41.0568	2.33138	22.3879	3.58462	9.27047	108.616	34.0201
0	2381	19.5451	24.0258	32.7245	34.7813	3.8654	0.349142	7.152	2.54045	1.4987	44.9388	63.3185
0	1644	23.1635	23.9595	3.03234	17.506	95.5221	2.88648	43.8206	6.68896	8.08299	48.8728	108.543
0	476	19.3417	13.3772	2.93291	26.0182	21.3865	2.75003	22.4056	3.84165	7.25997	73.4329	75.0175
0	98	23.5631	14.014	3.02955	24.3898	47.7865	2.73618	35.1487	4.81918	12.0096	77.103	34.2643
0	78	15.0018	8.15912	5.11036	24.591	8.23249	1.13853	9.68416	1.67226	3.59349	75.9312	17.7342
0	2403	26.9022	7.26259	3.13567	31.8248	50.0493	2.36919	47.6926	4.26218	13.048	52.3058	52.685
0	2064	22.5893	5.71164	3.20892	32.7518	18.1932	4.83068	49.1862	9.28808	39.8026	149.667	63.6356
0	2156	17.392	10.5311	11.0407	23.3373	12.0085	3.32889	12.6287	1.89035	13.5058	149.793	36.3372
0	495	14.2608	4.23143	21.2403	30.4039	9.41322	0.476555	4.44743	0.933741	1.41297	45.9105	38.253
0	134	11.347	30.4917	37.482	21.3954	2.89469	12.3131	16.5077	2.32845	2.85395	24.6064	5.58127
0	477	25.9694	17.3379	2.15648	22.6459	36.6139	5.19943	12.4958	1.79695	3.30143	79.1397	14.5734
0	435	21.1235	8.86533	23.04	32.0589	18.0257	1.2076	15.2374	2.31694	3.53747	44.5	36.656
0	293	6.25517	7.2275	27.2765	36.1892	3.28183	2.39343	0.80636	0.641332	14.411	28.6073	55.2035
0	1363	34.9791	16.7264	1.92855	17.9111	47.6983	0.42361	3.71612	14.0934	0.141805	38.0998	11.6955
0	2489	36.2665	12.3944	6.25553	11.5918	9.83665	7.81258	69.7023	11.0448	17.5535	63.95	95.6976
1	991	38.4442	6.54114	4.41238	32.5372	8.65928	10.9841	25.8771	5.01332	26.8514	117.928	83.7923
0	745	21.2595	10.3364	3.20563	45.2575	29.985	0.820657	4.40755	2.10678	1.38144	66.3323	51.5833
0	943	12.4718	8.66533	10.8422	20.2085	2.83125	0.733666	0.422257	0.841351	1.38356	17.4582	10.3853
0	1926	37.5074	4.24099	2.7852	17.2584	12.2053	0.971457	12.4516	8.59493	0.843197	149.997	30.2039
0	923	16.8185	12.3031	19.3271	22.941	9.4446	0.171416	33.183	0.950016	5.87407	46.4945	26.7273
0	328	7.66963	4.07992	2.2506	23.5934	8.66831	0.656828	2.53489	0.99841	1.14567	57.623	15.9728
0	461	31.5652	27.1851	0.456111	14.3425	3.76416	2.0068	2.1371	0.672077	3.49182	40.1303	7.12696
0	1928	47.4171	7.52347	7.44518	27.021	21.0037	2.0052	29.1455	3.94636	22.4816	66.0694	84.4819
0	1620	27.0656	4.40115	2.16084	36.7103	30.9667	11.7146	20.0008	5.80583	10.5853	80.2376	30.0064
0	747	16.5056	15.6784	1.87186	26.0592	7.60751	1.1893	10.1232	3.52583	2.22161	92.0999	28.0668
0	702	12.486	9.17675	10.0553	16.832	10.3233	0.381349	1.5562	7.75462	1.20364	91.6509	25.7754
0	1247	25.9689	7.56251	2.84353	24.3499	5.81351	2.89066	48.6755	1.72443	3.74722	28.989	24.2597
0	1611	10.6291	4.18116	3.45374	31.3483	16.4515	3.02559	8.16951	1.76451	8.35585	101.363	61.2089
0	806	9.58041	15.9174	5.20146	20.9383	6.38787	1.01867	5.77648	1.25705	4.53911	51.3738	10.8498
0	727	20.0494	12.6832	6.75565	31.4452	20.1139	1.56474	12.7114	1.95194	14.3423	109.067	31.9134
0	620	22.4818	18.2125	2.24786	23.0906	93.7142	1.45406	115.806	1.45341	1.61848	81.2438	23.3044
0	178	14.446	28.3793	2.08181	7.07781	3.29762	1.99388	22.8188	4.86496	18.2661	80.5646	13.3114
0	72	35.0973	16.8062	3.33119	18.1176	4.08171	4.31528	17.5222	7.64017	0.553665	33.9256	3.59887
0	516	8.26651	7.92002	1.11339	23.0909	1.92384	2.08573	7.40832	0.800273	1.47095	20.8101	8.1017
0	76	32.2848	7.67841	1.30532	31.5118	41.212	6.67919	3.6983	0.926935	2.48519	38.5284	12.8564
0	414	24.0748	8.28185	1.86273	23.2206	10.2861	3.29497	48.8398	5.52023	8.23764	43.7781	54.7427
0	1121	26.5537	14.8293	3.63921	31.0618	8.43893	1.2239	18.1732	2.56092	1.98513	33.2129	82.2012
0	392	9.62192	7.28174	5.45425	26.3161	37.7479	0.508146	1.34138	0.313958	1.78205	27.8128	18.145
0	1561	21.6507	25.9941	1.0272	15.69	4.91273	1.44276	1.05028	1.8058	0.201169	42.4062	1.51728
0	829	21.0704	7.54169	19.0018	15.9756	9.30336	2.2238	6.42741	9.53593	7.11637	65.5891	25.8844
0	1545	13.8531	17.081	87.9821	30.0286	5.85258	0.957162	4.54691	1.49666	1.38218	40.8651	12.2661
0	170	8.40002	3.77046	13.1069	42.0946	7.99475	3.41034	2.44252	1.09399	10.7013	101.173	19.4523
0	728	49.2174	14.019	3.68345	21.4861	82.7191	1.60896	14.6969	0.750174	2.79825	18.0328	24.8242
0	759	36.0755	10.7957	2.20393	25.429	16.2965	4.09738	20.4113	4.73792	7.04781	65.1527	84.4971
0	1288	29.7162	6.1449	2.98667	32.4551	46.8106	2.32043	14.3402	6.21201	10.9001	94.3697	55.9583
0	1363	14.6286	10.5754	3.58981	49.1383	22.3096	1.43366	20.7662	2.31033	7.79691	89.5374	49.0533
0	701	19.8842	12.6102	48.5611	53.327	10.9928	2.44101	2.96895	6.86355	1.76708	134.482	29.1274
0	1001	29.284	7.71291	18.9198	36.7095	10.841	3.7339	36.9317	4.0797	18.3597	76.9968	126.26
0	149	8.12548	4.24849	3.06552	24.6359	3.76871	2.27771	1.53099	1.23751	0.12481	129.382	4.24465
0	652	13.3308	13.3541	1.12346	28.4258	10.418	0.529333	8.05855	6.26933	6.17899	73.1789	13.2738
0	1093	31.2823	12.1603	1.85786	39.7694	41.0652	1.1615	13.332	1.89807	4.34082	115.776	46.2958
1	612	12.9555	11.7968	15.0419	28.6613	33.3012	0.648404	1.01803	1.82497	0.160512	102.89	15.5594
1	2763	12.8866	6.90639	4.15493	21.4219	14.0443	1.49195	5.66744	1.10585	3.40733	71.7018	29.3216
1	811	27.6391	16.4106	8.93695	9.37992	3.91115	1.02815	6.64511	7.89828	3.20646	33.6937	4.8739
1	2207	35.7008	6.75229	8.26666	20.2709	23.0592	3.77444	41.0035	3.98513	10.757	52.6088	41.0488
1	1148	28.7612	22.5619	1.24027	17.149	8.13552	4.65785	2.97226	1.64542	0.286856	59.5056	12.1946
1	921	56.5805	14.5512	3.95527	31.3509	8.96885	0.954125	3.29602	1.78223	1.70092	40.0815	78.3498
1	1692	36.0614	9.52007	21.3853	24.4167	4.29113	16.0498	28.245	12.9521	4.76123	63.752	22.093
1	1142	30.2133	10.2538	3.80711	15.7052	5.46934	4.72154	19.288	4.27624	6.54558	29.8231	23.338
1	2009	17.0681	16.6233	0.85402	14.9927	4.11618	2.65069	7.0896	2.7007	0.936087	46.6529	22.3575
1	224	27.5107	5.54446	68.4465	48.1775	2.94613	0.426593	2.9703	0.655595	0.70249	24.9273	136.822
1	1563	24.8135	6.0043	25.5251	13.5516	8.10528	0.317444	37.6856	1.05193	0.584463	48.1826	8.85933
1	1556	45.9581	26.0812	7.68888	73.1358	7.05359	0.216246	5.26437	0.904181	2.43435	40.4611	25.942
1	1556	33.7114	7.19853	9.75169	61.5701	10.597	0.674109	3.63985	2.33785	4.78725	101.304	28.6468
1	2127	29.7285	3.68782	2.30956	13.6597	7.72824	1.32691	0.873304	3.75968	0.561814	24.3379	15.0584
1	2798	37.3905	3.09397	4.13041	19.3872	18.0969	0.575425	7.06607	4.5805	5.20642	121.958	576.766
1	3462	29.7319	11.9936	28.868	10.6433	10.2786	1.42685	14.43	1.1563	0.300234	50.2446	42.2836
1	3462	14.4167	5.77546	19.3318	17.3275	1.80371	6.93812	7.72864	1.0738	0.155309	32.7435	2.06324
1	2520	37.7007	6.1991	2.19451	21.267	61.1285	1.42518	27.1748	2.79609	8.21174	59.731	43.4778
1	1286	68.4726	16.4274	3.01075	21.1215	12.3457	3.85522	181.602	6.40906	25.3573	107.434	55.2519
1	365	14.1358	8.47886	4.76246	9.52464	7.44155	0.47121	7.21197	2.01272	0.0676028	39.6029	22.9292
1	1694	41.3634	6.82772	13.998	17.8524	39.0734	0.31819	35.895	3.18629	21.1673	32.9627	15.0963
1	1508	34.7273	5.71693	8.64854	31.5178	9.06719	0.376892	59.8205	2.97654	3.29964	42.9044	159.828
1	538	34.9294	14.3262	8.74354	21.3331	15.4135	0.681345	66.2478	9.10467	2.41931	102.476	27.463
1	785	29.94	7.97777	15.3825	54.5198	8.29278	3.11734	34.2703	4.52127	26.4966	140.557	42.7014
1	959	27.8959	6.08664	14.8854	12.21	10.5414	2.72576	46.5031	1.93728	5.49649	79.7895	40.5081
1	2712	23.6527	12.2042	0.593848	6.70106	11.3202	1.07802	15.5565	8.52703	1.24759	46.1124	41.0085
1	2965	16.2733	16.8599	15.4353	30.0817	5.28234	1.88186	15.8428	1.39218	3.13035	49.7579	13.1717
1	763	33.6587	2.35136	18.5227	7.89874	21.4069	0.114663	4.35285	0.9391	0.741045	38.1529	17.2048
1	3669	46.4322	8.94322	6.43056	32.0937	17.4938	2.20759	132.586	11.1733	14.5741	119.814	163.816
1	3472	11.1186	10.4431	32.4735	30.2722	4.95509	2.3931	3.80554	1.37956	0.546019	42.5694	13.5611
1	1009	33.2518	11.8521	32.261	47.9878	52.7759	1.32791	40.2725	0.658266	0.0698537	37.1042	23.5529
1	2273	46.26	4.86345	17.704	18.2896	23.1475	0.302585	52.6485	4.91293	12.4509	61.3292	63.1431
1	2273	40.7688	0.0148783	1.71186	14.0449	3.33282	15.9253	221.317	6.67404	2.62323	89.4516	7.12208
1	3736	12.66	16.7704	1.27066	13.4642	2.81703	0.370619	2.81796	1.01999	2.18957	25.5698	8.63766
1	1034	50.6055	4.93868	7.67044	18.306	50.8913	3.81952	83.6367	17.828	38.2363	56.3234	207.33
1	1927	19.4449	18.8582	3.40356	10.1537	6.12573	1.01182	3.2701	1.67878	0.94401	34.8248	10.4665
1	1673	43.1913	13.8705	8.1405	23.9229	7.78427	2.1043	18.7653	2.58808	8.53067	46.3513	59.8704
1	1388	25.5191	5.77358	7.89763	5.24958	14.1847	0.148155	4.11372	0.631539	0.311745	50.1538	37.2641
1	2192	24.4479	3.61574	31.1054	16.8909	8.35088	0.441558	7.02816	0.723281	0.0309705	40.0501	22.5944
1	1642	33.1261	16.3501	1.18988	24.3826	9.68764	1.1583	7.31738	5.81229	4.90577	51.0627	142.84
1	1688	41.2935	8.63215	33.8129	29.4768	19.7307	0.980781	11.2494	7.94369	13.5229	53.1358	65.6871
0	856	34.0213	1.88084	1.30934	20.2551	10.0796	0.708103	30.9086	3.24017	6.68577	57.0209	60.5637
0	795	34.4755	3.44963	30.7431	16.2958	10.4203	0.611189	15.7503	0.790374	0.986967	46.4429	102.975
1	1174	14.4154	9.43702	49.6336	17.0761	8.28858	1.28809	5.38504	1.82995	2.69128	42.3563	24.133
1	2534	27.3478	12.6297	6.02132	6.7962	7.51667	0.102438	8.26252	2.35134	0.902601	62.7585	16.8021
1	1759	14.5783	8.47116	7.12992	16.9653	13.1776	1.17421	8.34101	3.68542	1.29328	110.378	74.3551
1	3959	20.0274	4.34948	10.6612	36.4954	63.7904	0.491055	2.70267	1.31984	6.56427	43.6839	42.55
0	1120	26.4207	6.12669	2.03617	16.0533	11.6662	34.645	77.4416	11.8486	16.1305	123.31	118.85
0	1119	51.9868	7.31634	1.88354	27.7745	13.2813	4.47591	53.0914	3.38191	5.03134	39.3577	32.4355
0	612	20.3203	6.75968	8.38047	31.9606	22.3873	1.28403	10.3599	2.64042	10.9401	55.7668	47.1638
1	320	9.59194	6.36511	11.4067	31.2831	13.4602	5.47566	135.506	0.600556	4.29508	91.6949	15.7183
0	3364	9.572	6.37522	3.59177	40.7185	6.16063	4.19154	123.678	8.11052	34.8053	118.587	57.0917
0	635	21.617	9.59638	3.72589	34.6112	10.1776	9.16473	43.4554	5.29167	28.4459	74.8021	63.3434
0	567	13.2497	8.53053	88.8697	147.818	2.99341	0.801593	20.8696	0.203255	2.45562	26.9361	22.8409
0	715	11.6025	9.02701	8.14952	39.6745	10.8422	1.35091	1.7556	1.19152	6.84399	103.756	25.0376
0	293	9.75648	24.3278	4.27589	34.4489	18.7563	1.98282	58.3234	2.11061	0.894042	48.8568	6.81611
0	160	20.1038	0.159769	6.49879	36.7161	33.2655	0.950067	10.0824	0.80976	1.61292	51.6631	65.9812
1	295	12.3294	8.39761	1.15752	14.9018	42.1077	2.25944	6.56614	2.49645	5.65594	39.2756	11.6155
0	574	16.3905	3.80775	1.45559	43.2717	10.1759	2.02508	108.088	8.43143	10.0011	147.407	38.8585
0	662	27.8672	5.44333	2.66922	22.6678	20.042	5.24673	28.4004	10.327	20.8534	141.269	72.4332
0	287	32.3384	2.50121	1.99233	33.3979	7.27979	9.88092	28.0204	3.18323	6.26471	37.171	32.0567
0	363	20.4946	23.4806	23.1115	18.1459	5.90907	0.17448	7.04948	2.7922	0.642488	27.3859	16.2524
0	358	32.3087	11.4673	7.6993	12.468	7.11785	0	1.91965	14.7315	1.07184	59.8936	6.94836
0	358	12.9434	8.26007	2.47722	38.1591	23.9466	0.22282	3.58142	1.45033	0.398524	169.101	31.3759
0	385	33.0126	3.33764	15.0561	19.3387	24.3478	0.227606	7.78037	1.40032	0.653077	38.9436	39.5997
0	358	20.0895	9.99148	10.2766	16.3901	9.11906	0.184135	1.56023	0.599706	0.559653	29.7553	24.9132
1	385	31.2145	8.81893	5.77706	20.8333	8.5584	0.728964	4.57552	6.42592	3.93053	39.7314	56.2406
0	385	11.7678	11.7249	76.0373	28.9961	6.4772	0.484179	1.78161	4.29752	2.0376	28.9709	4.61997
0	385	16.4686	0.157711	60.3188	92.3599	12.9649	3.49554	9.3649	6.82645	11.728	86.4078	43.4977
0	385	36.7442	5.5119	9.63382	27.6589	10.2752	0.810263	9.15354	2.23082	0.934964	34.9837	28.8482
0	385	16.4648	16.7897	6.0579	34.5178	85.1379	3.23605	24.5875	1.07941	0.689027	25.7283	6.97545
0	1476	10.8547	7.02507	5.77087	38.7545	45.7248	0.695758	15.6454	0.624817	3.29399	54.3222	12.1503
0	382	37.1479	17.5453	18.3134	20.4449	4.59432	0.795533	1.62582	1.23894	0.161994	24.9995	13.4769
0	370	7.97525	4.55568	32.0767	18.7862	8.71915	0.850399	3.76136	1.21702	2.0399	42.7124	18.2688
0	411	9.64114	1.89224	17.1474	30.7389	8.45209	0.409951	5.54253	2.38983	1.60199	46.3309	34.8397
0	383	39.5733	7.81514	11.9983	30.8014	21.7638	1.50885	22.9994	3.38012	7.64859	57.286	71.1287
0	383	19.3288	12.6218	29.5354	95.7149	9.37325	4.80714	2.36686	1.53259	8.78414	33.0737	73.6877
0	393	11.8965	5.08418	95.173	11.7579	9.07509	3.55185	4.11751	3.24438	3.20302	42.8254	27.9862
0	379	27.6076	7.01841	122.702	15.1732	6.21671	0.140314	1.74497	1.83869	0.413342	23.3108	24.5153
0	380	8.116	15.7759	4.84824	28.5822	11.0419	0.53579	3.71742	0.876042	4.08195	59.5014	110.514
0	375	34.602	16.783	1.38927	21.0626	9.64634	1.13488	28.0439	1.9432	2.27189	36.2344	36.0558
0	332	13.6699	3.07863	50.3244	38.8747	10.8595	0.286425	71.8507	2.29386	1.04677	55.6638	16.9538
0	345	15.8651	5.97598	34.5937	28.5101	12.0363	1.03635	13.6052	2.17202	3.00781	53.5511	17.4526
0	5	11.2585	5.41789	25.8039	7.29069	4.17143	5.44846	103.158	0.967072	2.54191	37.4541	25.3609
0	366	32.6083	7.83185	64.9568	12.4601	5.76753	0.435354	1.75576	5.41877	2.06114	29.0599	48.0308
0	317	13.8386	5.34755	1.7081	18.8709	16.6625	0.381628	8.10121	0.96646	1.7064	54.9626	82.8131
0	375	16.2628	12.4436	41.1205	45.6507	27.0208	0.63099	23.8664	0.295645	2.04929	35.2053	10.5681
0	394	18.0653	18.0811	55.8016	18.4704	5.62789	0.144024	7.24705	1.93147	0.151526	35.1534	12.5137
0	375	30.1894	12.1822	16.8627	16.544	7.06111	2.72922	9.42921	5.14888	8.48361	33.942	18.5885
0	616	31.6863	4.94642	14.0823	40.9889	37.9505	0.0676615	2.07981	2.37995	0.242032	46.0837	24.4829
0	381	24.0279	8.8006	12.7736	31.129	37.8031	0.625166	23.8466	1.40805	6.74172	41.6651	55.2677
0	376	10.7679	4.58882	4.77135	22.6612	6.51205	0.944048	1.95104	1.32725	4.7369	55.3923	24.9356
0	394	21.9756	21.8815	19.8809	26.0416	5.63265	2.36579	31.7163	2.26966	0.531192	31.4101	22.7481
0	470	35.0142	21.2003	9.27546	14.8975	7.95453	0.780604	20.939	1.53713	2.74377	27.907	24.0218
0	513	17.0046	24.3589	2.92661	31.91	13.895	0.0669796	25.7061	5.27637	2.2726	34.2421	22.6851
0	508	19.8048	12.7227	5.60303	12.2301	3.45326	0.449332	83.714	1.19441	0.126063	21.7003	13.214
0	1	28.0853	15.6487	45.0581	30.0068	10.1395	0.317312	2.49426	2.42784	5.39152	42.5144	21.5397
0	297	15.6109	7.87321	21.2663	21.3075	12.1913	3.6387	2.67622	1.23578	2.11713	71.9654	23.4648
0	747	26.2125	14.0837	7.33224	18.5706	18.5253	1.00757	11.4517	1.80515	0.215324	31.3251	43.6105
0	439	28.5183	17.3705	31.4203	41.0563	3.92264	0.791644	1.83222	0.136498	1.81719	26.693	24.9092
1	1034	20.0055	13.8782	6.43262	20.2755	8.06698	5.42572	7.82987	14.0179	26.2802	120.121	32.8875
0	394	19.3936	7.42858	27.9646	14.6426	9.96194	1.78272	4.15947	1.66403	6.37415	43.1311	14.8907
0	396	8.573	6.48464	19.3882	31.1267	5.489	1.39425	2.86258	0.783447	5.94605	41.8436	12.1412
0	380	17.3973	6.30624	20.4405	41.6246	17.4118	0.648468	40.7136	1.34173	3.15782	81.7067	30.7806
0	408	24.3824	7.7015	11.3977	26.0929	13.3648	3.64533	42.5709	5.36533	25.6606	103.313	48.8737
0	1728	43.9497	20.4683	42.6098	11.3993	14.223	7.27476	2.66214	1.02234	0.0479855	28.6352	7.74839
0	635	51.79	2.90211	34.9808	40.6744	10.7698	2.02049	2.3406	1.56624	2.25077	31.2533	31.5758
0	403	31.6698	19.8634	26.0059	14.2104	8.8102	1.01913	4.78269	9.66473	1.7058	36.3067	24.0772
0	626	30.7043	3.84197	22.2	43.0503	37.1675	1.92917	121.631	2.44167	3.34677	114.237	53.7121
0	425	16.1656	0.545347	43.6297	71.4447	10.8744	0.695304	9.09558	5.7126	2.00437	170.852	27.8175
0	431	46.6789	3.09364	92.2077	30.5201	4.68632	6.73092	1.77882	2.53503	3.09363	37.7845	13.8209
0	410	49.3474	5.99846	2.96584	14.2484	10.7925	5.2427	23.1369	10.044	15.7557	41.9981	79.8066
0	584	37.5171	7.70112	65.6458	45.3058	7.44117	5.29563	1.6272	6.36396	4.79966	33.5307	137.327
0	431	31.5775	3.68751	9.39465	15.2601	43.8728	0.124589	5.55451	2.54716	0.524316	64.345	28.7732
0	532	31.5023	6.74501	32.6843	14.116	14.7396	0.229808	2.16591	6.97385	0.950992	131.279	46.5616
0	502	46.7941	9.53607	14.0731	10.3987	10.6983	0.118859	2.05189	1.86643	0.0357287	51.967	106.247
0	1688	32.2475	7.796	4.60509	23.1929	17.632	1.47452	25.5716	11.3715	22.3108	57.043	86.8353
0	480	42.1496	18.2514	15.7623	19.0956	14.8648	0.389981	33.3619	4.71393	1.12831	51.5692	33.372
0	552	39.8579	4.41492	2.67478	24.194	13.4544	0.577417	9.15484	2.1364	0.590619	112.253	41.2949
0	575	24.1437	7.37936	1.27082	11.5138	13.3207	0.088728	14.8756	1.44573	0.280049	115.281	85.615
0	366	20.1424	4.8765	16.7128	9.6215	4.57455	1.95273	2.33076	10.06	0.898819	42.7372	13.0692
0	1612	31.1211	3.94402	57.8951	24.7175	10.159	2.01365	1.31248	2.70612	1.38466	33.8508	18.542
0	426	48.9365	10.532	3.60533	23.4866	18.6765	1.48268	38.3274	8.05295	13.9526	69.9689	62.4395
0	577	44.0813	12.3796	2.27237	21.6782	58.6612	0.202796	90.9171	6.1301	4.90726	55.5456	9.5273
0	611	26.332	8.89922	29.8018	26.6262	10.0072	0.455284	3.18264	1.65998	0.259457	65.0732	29.0662
0	612	17.0165	11.2108	19.2113	50.5032	9.38844	0.292667	2.33751	1.99909	0.402652	43.6141	87.8597
0	611	53.7632	3.48459	23.1491	69.1578	19.1362	4.60914	11.4323	3.31854	3.7599	45.441	30.9122
0	590	32.4651	3.15423	20.4959	41.7277	3.36954	0.189079	1.67382	0.815039	0.144674	272.616	7.04306
0	620	32.2255	12.6726	7.28546	12.9908	4.8545	2.32654	8.59974	1.06329	4.18768	20.5767	12.4559
0	639	21.169	12.5576	10.6924	21.3547	12.7967	0.602206	3.00272	2.12388	1.00796	68.9689	39.4135
0	371	16.5907	5.92664	0.720625	30.1879	9.44044	2.23647	14.4822	2.58575	0.601922	54.0646	2.21366
0	405	16.9204	5.60171	0.684078	10.2606	12.4327	0.164578	8.7275	19.6653	0.155835	39.9681	10.7207
0	447	54.9967	8.60387	2.33739	18.1602	14.834	7.89399	45.8071	8.9924	32.8577	175.512	73.7364
0	565	21.6987	2.21467	6.09639	14.876	14.6312	3.72248	2.15414	2.30933	0.635088	29.014	20.8838
0	541	26.366	5.84282	2.47253	25.3716	4.56482	0.284841	5.47687	7.88539	0.882383	26.4644	10.8903
0	509	39.2844	13.2334	2.11459	13.6466	7.55701	0.806966	15.8856	1.40758	1.16491	44.7985	11.6696
0	783	48.0572	12.5007	1.99383	18.8978	91.7649	2.48571	91.2207	3.72296	25.5756	65.7494	53.0343
0	727	36.3076	13.5218	3.1664	16.6934	9.86383	0.601436	2.7682	5.99607	0.210921	33.0253	23.3173
0	839	37.5186	24.8702	17.2363	29.3148	31.9264	0.645341	6.86148	24.6536	1.24475	33.9121	19.2033
0	552	34.2357	7.4659	26.7483	25.0595	11.3434	0.339418	10.8061	4.07005	0.324634	85.5793	35.9482
1	377	41.314	11.884	0.6235	12.5843	1.56094	2.36556	16.0677	0.65475	0.0261976	25.2195	12.0889
0	522	42.6549	21.0134	6.56964	10.7358	7.20196	0.964167	27.217	9.00492	0.245912	50.0715	110.547
0	463	16.8816	17.3115	106.528	11.0577	9.26507	0.223594	25.6721	1.41944	0.66295	12.4532	6.89172
0	448	40.2463	22.8342	5.07533	13.7272	3.00155	0.608077	2.67529	2.02048	0.106625	20.6966	41.5076
0	664	35.7004	12.8546	11.8943	20.1514	5.47505	1.59459	43.8262	1.1649	0.158935	32.0547	7.64043
0	441	37.704	4.54213	69.8669	54.2881	3.94007	1.29612	8.45856	2.03306	0.587119	88.379	31.4261
0	606	13.0796	6.95819	6.90648	38.2978	6.07075	0.952285	7.93043	0.41782	3.07722	51.1054	20.1794
0	538	52.1076	9.17446	3.14015	28.5557	12.3081	3.68429	24.4803	2.8327	11.6845	62.9603	90.709
0	1682	32.4012	8.88307	4.08975	24.8332	26.1406	4.61016	71.3845	2.19814	1.16803	77.0628	131.873
0	499	16.5856	12.5885	22.1299	62.2643	7.765	7.00239	2.21336	4.43974	0.858306	377.67	23.7733
0	482	42.0682	16.258	3.28299	18.6382	25.3198	1.56832	3.19239	3.5154	1.35301	33.0233	57.2579
0	506	26.9342	6.14628	65.1417	38.5312	15.5282	6.40441	3.84903	0.872583	0.917983	55.4786	26.65
0	395	21.7744	4.77298	3.72004	11.5684	30.8486	0.285183	6.90675	2.5347	0.871536	36.7649	37.4321
0	461	19.9186	4.4083	0.622339	6.67484	1.22328	1.93717	4.84563	1.25255	0.249952	14.8275	9.08329
0	1309	35.7575	2.25244	3.69992	76.4041	14.7818	1.72774	8.16601	17.8883	0.276988	63.6645	20.8438
0	503	16.4564	2.067	1.3207	16.1237	42.6944	0.0586048	36.9337	15.4351	3.80221	121.191	26.9159
0	466	26.8074	6.95188	3.31343	30.4993	10.9138	1.68718	2.1735	5.09091	1.42701	45.1915	23.9481
0	472	31.5231	7.89369	4.35856	28.8788	25.4339	0.706092	22.1778	5.96161	33.6552	57.653	54.8447
1	302	19.8475	5.48644	4.85282	20.5314	9.35835	0.139317	9.86151	1.11433	0.211718	135.249	18.6596
0	433	19.3078	5.64583	4.53658	40.0376	11.0393	0.243517	6.18064	1.51857	2.20333	125.939	32.6508
0	430	11.8721	10.0552	18.9543	55.5984	5.16451	0.0740971	0.408582	0.945428	5.61287	23.0659	9.17236
0	530	36.964	8.45378	1.34625	17.3567	4.06333	4.35241	2.21525	1.33123	1.46464	34.8416	20.7776
0	488	35.1879	14.4413	70.1309	36.0129	5.23413	1.53947	4.81637	0.70784	1.8716	37.764	29.6514
0	409	51.2598	7.24342	4.38736	22.5917	80.0009	0.971312	27.9529	8.78432	7.97487	159.044	43.9232
0	397	21.0861	19.6479	23.2512	42.147	13.0792	0.69773	3.39132	6.04962	17.1773	84.9429	33.5072
0	439	44.6236	2.12654	8.55036	22.2176	16.0356	5.90097	80.4144	9.55155	27.9286	60.3056	62.503
0	1461	50.8035	4.3762	3.70496	29.3092	21.6671	2.05623	46.5324	5.89381	4.90654	32.6434	59.4093
0	499	45.8733	14.7953	15.8555	38.1444	45.5885	1.01672	31.0138	4.39802	5.79877	61.8266	74.489
0	410	29.5485	6.38969	15.6555	59.1297	13.6873	1.25898	4.50399	4.84601	3.41399	79.8619	62.397
0	519	18.963	12.3554	15.6558	23.5469	9.25808	1.12032	3.08776	2.6599	0.168382	51.0381	23.8347
0	49	40.0473	24.3568	1.79741	25.1205	63.6977	3.71732	10.3768	12.3107	1.99593	29.8562	55.0559
0	307	25.7481	18.5584	8.11469	27.4894	10.2971	1.13657	20.4882	1.32412	11.6991	45.6498	18.0266
0	398	28.6323	8.55992	3.34159	19.3657	16.2557	1.67803	24.4466	2.44229	8.47406	90.274	22.7288
0	381	51.9181	27.9222	3.11353	15.8918	50.7902	1.6658	106.828	11.6076	15.9525	62.2596	110.459
0	373	30.6733	5.70096	14.3945	12.6029	7.34304	1.96687	4.19342	2.52012	3.19674	34.5517	17.4862
0	1015	22.202	26.7488	3.86561	21.0708	9.21375	15.13	91.2275	5.8913	13.8524	56.6285	37.4647
0	563	12.9372	9.88009	3.39243	25.4853	47.709	1.12013	29.0577	1.72444	0.579885	68.5956	28.5764
0	659	31.0171	14.3175	10.5695	24.6453	9.94365	5.12717	107.06	13.7602	47.883	58.1482	108.552
0	492	18.2431	4.48368	5.82551	47.049	33.9417	1.43749	24.4153	2.24978	9.88854	83.7348	58.8203
1	385	27.2208	3.3891	1.5827	26.7867	6.94692	0.82445	6.12601	1.02667	4.77066	51.0662	15.0667
0	767	14.8274	12.957	4.19174	33.0233	10.3489	4.94507	11.1387	3.23894	1.6216	62.4448	47.6253
0	1308	26.5991	16.5684	21.2501	21.9337	5.33312	1.25714	39.2241	10.5553	4.2554	41.3302	21.2919
0	2541	30.8116	10.0414	0.825987	24.5353	59.1833	2.23395	19.0813	0.872965	2.26245	75.7662	83.4979
0	1047	13.7203	17.1197	1.76278	18.4758	47.6793	0.837187	39.132	3.3053	13.312	37.2811	124.89
0	837	34.1897	4.09876	8.03523	41.3114	18.4683	3.72475	42.411	6.78256	30.3453	97.5202	59.9052
0	1417	17.8658	24.8064	82.779	22.1274	13.8397	0.601784	1.62842	4.26761	3.57412	51.215	77.3282
0	1229	57.389	8.86963	1.69875	36.5706	66.9804	0.572996	10.2586	0.652066	0.289364	41.9991	20.3697
0	1141	36.079	14.7287	5.03424	24.2873	53.4615	1.43349	8.68576	1.68949	3.28358	44.8679	30.8394
0	1220	6.35398	9.74358	32.7962	22.4542	9.1472	0.176098	5.89964	0.236159	1.31748	24.2988	86.7212
0	865	30.6733	2.49383	1.4385	25.5681	10.8649	2.815	14.6709	2.00587	3.14295	44.6559	23.8985
0	878	29.8118	3.44085	5.31471	38.4084	13.1959	1.19709	32.5994	2.71899	2.5431	95.5499	44.9711
0	1434	14.4409	1.3274	30.4848	18.5275	5.6646	4.81745	0.804043	4.01418	1.10274	60.0207	30.4626
0	1359	2.26974	4.98868	20.5842	28.8374	8.46661	0.116818	1.64464	4.33056	1.31682	47.1138	6.59714
0	1246	17.5914	16.5791	50.1393	25.3007	4.97411	2.417	5.58194	2.44979	6.1625	25.6591	17.1529
0	1163	23.0434	22.3749	9.10915	31.8005	10.2543	6.81147	33.2149	10.1317	4.64293	45.5377	48.7766
0	1174	8.69441	8.76544	22.3929	25.8945	11.4477	0.714537	5.85715	1.07802	0.65284	48.7267	11.0279
0	2311	19.7515	19.2119	10.9201	20.2475	3.85888	1.08185	3.96435	1.87142	4.33107	45.6366	22.5309
0	1318	22.144	23.6839	2.02988	18.0376	23.272	19.9432	78.1083	8.82638	13.294	53.0415	61.0196
0	1042	18.9038	5.32228	19.2469	16.0656	4.63052	0.366396	8.23529	1.08063	0.91298	36.0285	22.3551
0	972	27.498	24.7321	17.5781	31.5883	7.79297	1.45775	8.00591	2.41948	14.4793	52.8999	28.103
0	2109	15.9918	16.5481	34.9069	14.5409	2.45353	0.100401	1.25155	5.09607	0.422523	38.1672	9.8501
1	563	15.4657	0.86496	4.61574	29.1468	17.2808	0.696887	16.5103	2.40319	10.5484	63.0931	25.59
0	1935	18.0812	5.22745	15.9612	72.9283	8.22752	0.575307	4.03628	3.71986	1.88845	49.3447	68.8259
0	2128	23.1842	3.09389	18.891	19.7523	11.7309	0.610246	1.77663	9.81084	0.285347	39.8568	47.8859
0	707	14.1044	9.57045	3.47637	28.7736	15.9331	0.088997	48.1693	2.60867	1.93507	154.157	28.7404
0	591	26.2701	8.34355	3.46204	12.5782	108.088	0.2458	35.1281	1.0463	0.290929	65.9679	23.4277
0	640	30.8143	18.5293	4.58623	8.14349	4.35722	0.134183	2.60737	37.0396	18.8641	20.274	7.75581
0	726	43.9139	21.3354	2.44888	36.9029	8.98778	3.70967	14.8703	1.55063	0	61.5804	64.7529
0	450	18.9157	5.3737	27.8188	14.708	9.58457	1.2485	10.8311	2.47865	0.721519	25.0404	2.6385
0	762	26.9012	9.55482	48.2332	26.8991	8.06267	1.77487	4.53648	1.74093	1.48623	46.4819	11.1704
0	710	35.4461	18.1667	19.0226	29.8552	9.45467	0.341524	14.4914	1.36584	1.15779	27.3849	23.9935
0	710	42.5543	12.0795	28.3539	30.9903	16.6848	0.22419	17.9336	2.74104	20.885	48.7083	18.819
0	694	34.9305	18.5332	3.09372	22.8374	81.3055	0.456714	25.2121	11.2112	3.33823	43.5166	36.137
0	526	36.5315	9.98025	11.5434	29.5247	17.6049	4.60568	28.8958	2.92125	9.645	60.4644	24.3962
0	630	33.7517	5.59703	3.75816	12.5696	8.78343	3.88676	16.8897	8.32555	8.43007	34.4066	64.0998
0	630	31.7825	10.3172	1.92186	17.3149	37.5804	0.533005	2.85152	9.83356	5.04691	25.1823	4.70626
0	658	32.5655	11.7744	2.29797	18.0623	8.5106	2.36143	33.4032	3.18097	6.12637	20.1428	21.9904
0	554	33.175	15.1149	7.99711	21.9297	82.7597	1.83585	18.3933	1.85906	3.64833	55.4888	16.2494
0	393	13.3238	12.7884	6.71013	21.4803	7.87516	0.413693	13.145	0.861907	1.23318	24.2921	31.2521
0	1692	50.8431	11.3687	2.49255	27.6993	36.7239	5.84283	43.6826	12.707	6.42543	52.0227	65.4435
0	1640	25.785	5.96795	3.64022	38.1487	17.8267	1.65294	3.04908	0.420639	0.18857	33.3601	19.6816
0	275	24.3863	21.4952	8.8993	44.4216	19.8495	0.121549	3.60789	1.07933	6.11268	40.4538	25.0072
0	275	27.5042	28.1456	1.89439	30.5638	113.977	3.19436	7.48307	0.298944	3.05121	25.6344	5.33637
0	626	36.6539	3.02443	4.52712	30.6651	9.20271	2.05453	11.5954	2.45177	0.136519	65.7705	42.7467
1	336	39.7652	11.1533	3.01698	24.4199	26.6159	4.25398	14.273	5.60183	20.2564	115.055	70.3501
0	1545	18.3212	9.14405	27.3533	17.5659	4.88623	0.801851	26.1058	0.731953	2.18348	23.17	12.4875
0	595	39.3308	11.755	2.15239	13.8589	15.2218	1.24164	6.69531	6.55299	10.0653	19.6806	48.9529
0	1732	44.9928	8.01285	63.1527	13.7427	7.67058	2.53149	7.30585	12.8387	4.76773	42.9087	32.544
0	428	31.2594	16.9958	27.5741	16.4203	2.17028	2.60867	1.68427	3.04107	4.88496	39.9348	5.61001
0	1563	55.518	11.3442	1.64669	12.2428	3.45078	4.57923	69.7829	2	2.82274	35.685	16.9388
0	2329	21.9956	8.27824	30.5667	28.5732	18.094	4.82701	6.50999	4.80316	10.7739	51.5412	317.945
0	1631	36.4229	8.31431	26.1277	23.5269	8.4056	0.423817	4.67908	3.44768	1.56634	57.4005	32.5957
0	2653	31.6501	3.36483	2.23949	27.2163	15.6594	0.906978	27.1712	7.79748	20.5157	137.977	140.069
1	1004	16.2783	13.2576	0.794509	29.0058	6.27091	3.4059	3.38967	8.99078	0.229699	62.1795	43.6054
0	984	13.4564	7.14469	2.69774	33.0484	35.1604	1.79565	11.8452	5.87825	26.0921	131.366	21.3732
0	867	10.7666	0.634484	12.8725	69.6129	41.4755	2.37851	5.37146	5.17918	7.17426	78.5984	23.6163
0	501	42.8945	6.85872	3.67811	19.6741	17.1947	14.3346	17.5606	6.09172	8.79297	91.6989	60.2171
0	1133	8.50979	8.53514	7.48143	23.3761	8.64585	2.77574	3.74044	1.3884	0.84028	43.7569	24.2455
0	2362	29.8382	17.1462	9.92741	13.8503	13.4323	0.754317	9.70825	3.1605	4.82513	40.2597	87.4119
0	1138	7.92329	7.07199	2.311	34.3661	17.1094	1.56397	9.38966	2.01417	8.57252	69.2172	34.6822
0	2140	17.4482	9.71859	6.72868	31.086	14.4483	0.835405	9.65143	2.79084	0.122072	56.6118	32.8608
0	1026	21.9037	1.46271	3.07454	21.2456	20.7643	1.06073	21.9762	5.4314	13.3072	190.229	66.1654
0	1025	18.6036	0.573986	23.4951	68.8204	14.44	2.07895	2.31166	6.40679	3.00337	58.657	46.1776
0	865	21.1704	5.29842	3.36507	45.5363	66.2196	1.08598	38.1035	3.36461	10.4614	109.108	51.68
0	1800	17.7966	7.91053	0.698335	25.947	4.11071	1.58586	7.39415	1.7915	5.43689	46.2549	42.1309
0	118	59.9934	8.79498	2.23418	21.6604	6.75462	5.0349	9.10361	3.80496	5.83358	45.9935	33.2403
0	675	16.6069	10.5116	6.32304	19.3339	14.157	0.26804	3.21919	1.56892	0.489792	115.394	49.8151
0	1855	32.1101	9.85481	4.11819	22.3321	16.2658	2.01437	20.3244	3.89207	6.55733	65.4004	132.131
0	337	36.9739	3.65547	1.52455	33.0616	116.215	3.12439	7.69152	6.19295	10.1143	43.1118	42.7079
0	1648	35.6305	12.4828	1.81967	20.466	52.3309	3.79331	68.2551	3.24446	7.41466	55.1518	74.5456
0	1836	30.4575	10.1577	52.608	21.3195	11.7646	1.10162	74.3987	0.888847	3.98222	47.4729	22.618
0	2240	10.4897	8.28973	1.26105	15.6234	11.3988	2.51812	12.2507	1.43644	2.44305	90.8392	29.6081
0	598	18.6342	5.46689	4.45417	25.8601	42.9503	0.627462	41.5742	1.39293	1.41931	64.0692	35.4981
0	748	6.34474	10.6921	1.04474	39.8096	7.78839	0.516759	4.62565	1.79028	1.85253	52.2373	23.1537
0	2306	18.8004	6.15501	5.28773	24.6728	6.97624	7.1205	1.63956	1.19523	0.30339	27.8533	7.87288
1	879	18.6249	8.5818	60.0315	27.1079	13.8843	1.3306	3.40179	1.73782	7.39654	84.786	27.8218
0	1523	19.3423	12.0462	8.46141	12.3807	1.57391	0.176001	0.103244	5.85437	0.154307	54.7635	81.4257
0	3247	5.05229	9.84363	7.19344	40.113	5.68207	1.19333	1.15374	0.676333	31.9684	34.8837	9.18231
0	3121	11.5401	25.0873	25.3488	88.9579	4.06811	8.00017	1.43843	1.57664	5.30378	75.1559	11.7893
1	266	5.86327	19.7238	35.1599	34.6428	1.48353	0.11283	1.43958	2.07921	0.47483	65.2335	4.9243
0	1309	21.465	8.2657	32.7147	12.8473	3.41023	0.440542	6.03611	0.623954	2.84714	27.0072	23.5397
0	1604	10.2892	2.76871	3.36735	6.3124	1.06117	3.48864	8.6095	5.85756	0.651191	94.5416	2.34073
1	821	9.01618	11.824	24.3336	21.323	8.5276	1.75344	3.98711	1.34024	3.80366	63.8044	32.9916
0	1051	10.9079	7.29909	1.3144	25.1217	117.883	2.32974	6.57377	0.927981	2.4666	40.0818	14.4236
0	1325	53.7499	5.81989	3.03587	14.1406	16.0718	20.0665	35.0886	9.79926	7.87146	104.666	26.3908
0	252	15.4055	12.1217	5.10337	28.3584	36.041	2.3548	11.4676	5.04903	1.28144	37.0304	25.3341
0	931	14.5906	9.04164	9.87007	32.6217	25.0868	0.420458	58.2083	1.33666	2.84768	148.015	62.9366
0	1208	5.17895	1.1365	0.738424	37.6708	8.18142	4.50546	0.564632	0.370768	6.46383	16.6159	5.58434
0	1062	8.82641	19.7603	22.4369	66.8518	7.80675	2.00855	9.14939	2.03198	6.2317	124.774	19.3535
0	1179	7.76084	1.50418	9.33203	61.5233	3.48733	0.571743	0.521719	0.57506	2.33926	644.574	13.7175
0	1043	5.67635	10.3902	10.7807	35.2609	8.76079	0.434496	8.02873	2.46886	6.89847	48.835	7.33724
0	538	8.09707	4.2416	11.7543	22.973	5.80276	0.057039	5.95584	0.737614	0.330055	89.3302	10.0809
0	1059	45.6743	6.6541	1.16758	16.8059	4.59242	7.60002	18.3126	1.29215	3.53603	20.1381	9.61073
0	1000	42.1983	2.02967	1.13044	80.6361	31.2317	4.8289	6.63755	3.91674	7.15469	43.0147	17.4379
0	1120	34.7678	13.8686	22.7572	40.8089	31.2414	1.79254	60.9517	2.77898	8.90019	82.6214	49.7504
1	678	16.3041	13.2488	29.5765	23.6465	15.5214	0.937903	13.788	2.14396	0.53823	46.4329	30.9383
0	1039	27.991	13.3478	87.2966	28.616	3.84967	3.20697	5.58947	4.91812	0.551521	22.2958	259.928
0	1101	20.1913	10.1271	45.8778	26.0964	11.561	0.943898	6.0292	3.20979	6.64801	44.3551	140.986
0	1112	14.5341	6.2399	163.375	16.6022	8.45678	0.390076	5.33921	1.65743	0.234511	42.2906	59.1727
0	1203	5.91938	11.5981	11.5881	40.9654	7.05336	1.19875	3.00459	0.986486	6.841	119.546	47.3648
0	1266	12.5888	20.6203	31.0492	55.148	8.03855	0.414563	3.13442	1.47925	1.26001	57.8389	10.0018
0	1088	41.4687	11.7893	19.9879	25.1996	40.979	2.23704	86.8179	5.6054	37.9279	92.0702	82.9748
1	1072	9.84683	6.34837	16.1918	15.6468	19.448	1.68283	4.28851	2.0216	0.40634	171.679	33.9509
1	786	18.4957	5.3993	4.01971	38.488	25.0325	0.547276	13.5371	4.1048	0.21112	129.686	57.0608
0	576	24.7856	8.23115	7.88538	20.0432	32.4318	1.28976	24.2739	2.94196	1.18732	107.225	40.6858
0	300	10.3241	18.402	6.94736	26.5904	54.6018	0.772188	22.102	1.27404	0.336169	138.735	25.9888
0	755	28.3639	7.92639	3.30066	45.7034	76.2792	4.37689	18.4623	6.74659	27.2171	99.0279	42.975
0	860	32.4463	17.9641	2.90074	24.2512	8.8973	4.4187	38.3081	3.09606	23.9233	67.2282	20.343
0	1063	28.8425	29.6035	8.30238	19.1336	9.42136	2.05822	88.2045	1.23967	7.92012	37.426	36.5697
0	78	32.1835	19.1474	10.7133	43.2802	17.9487	1.36681	19.6843	3.97195	2.63364	54.4603	52.4344
0	186	24.8631	14.7785	1.84529	30.3779	7.63051	0.422455	11.9778	0.961097	2.24699	31.5426	20.5875
0	92	26.913	3.60737	4.6178	11.686	8.24519	0.365189	1.73521	3.22706	1.84421	65.3563	15.1741
0	339	26.2569	29.3888	3.82957	21.2231	5.19501	0.301247	13.8246	2.57712	0.170659	40.3524	12.0859
0	1467	50.4308	17.6513	22.3501	14.4965	26.6214	0.434765	1.68547	6.04597	14.8559	31.5604	22.5268
0	1369	36.8431	9.60951	4.04144	23.8842	8.03496	1.06889	35.3171	1.45137	4.94809	42.6247	16.0769
1	976	25.0548	5.3123	14.8091	18.0372	59.9168	0.643771	7.20807	0.742018	0.397547	30.1251	91.2651
0	1224	27.9446	20.3658	8.07645	10.4586	13.6632	0.455208	8.31609	4.94758	0.478919	75.0151	42.8298
0	34	35.1253	9.88633	1.85389	14.2456	77.2271	1.16657	11.5423	1.47505	0.212738	65.5464	17.1225
0	1419	20.8733	11.9544	8.93112	11.7791	9.14313	1.03872	5.14645	11.3453	4.57305	20.4627	19.678
0	200	9.60079	5.32316	72.704	25.8859	7.96018	0.327682	1.20576	3.19739	1.2223	39.9948	26.0558
0	647	6.87021	28.9045	16.0144	35.6323	27.3145	1.08684	28.2486	4.05426	1.97906	36.9728	7.41808
0	1417	28.7335	9.36773	37.9222	13.0548	6.00636	2.14954	1.23116	0.817136	0.819126	40.2165	42.4164
0	1449	22.6401	4.31812	1.15943	19.2553	12.8076	2.00906	15.2312	2.53208	0.181175	96.525	47.9784
1	1048	30.8196	7.25842	5.31697	18.1891	23.6968	0.760064	8.26239	4.18754	0.0749675	50.0788	33.1546
0	975	20.5597	3.55468	1.84774	21.0878	12.4806	2.15354	11.7495	1.64238	11.8514	60.5532	32.1785
0	1285	33.2668	12.384	14.2709	20.4436	8.85637	0.574862	1.94625	1.57883	3.33507	54.6189	15.2252
0	1148	37.9861	11.3635	3.40621	26.703	20.0635	0.769661	11.7913	1.64341	1.16755	116.179	42.6613
0	1189	8.10906	6.31543	22.8624	24.3155	17.6542	0.355631	2.89746	1.19799	2.24493	88.0744	29.1225
0	1167	11.005	9.62794	23.6511	16.6738	10.2788	1.50294	5.05156	1.36574	2.79207	41.7754	21
0	1248	14.7511	6.35288	2.20513	41.2209	36.6754	0.961189	4.74696	2.02685	4.31833	70.5085	15.0951
0	1269	9.83954	9.2554	2.4193	20.5152	23.141	0.715697	4.11249	3.21128	0.598958	281.048	39.1792
0	1239	15.0655	7.58524	75.0968	58.4249	71.1674	1.64673	0.722318	3.47244	0.967705	44.8715	8.25119
0	1232	51.1734	8.13639	5.19047	17.852	239.283	0.615394	42.1037	3.37871	3.81654	38.748	15.1638
0	612	27.1735	0.232405	1.70639	25.0799	12.7369	2.17959	5.03613	3.33964	5.15702	154.761	58.3059
0	21	12.7435	17.0768	7.77296	12.8228	4.41206	2.43791	1.51591	2.55714	1.79543	138.415	55.4797
0	26	26.7755	5.80121	2.37285	15.6475	4.94374	7.12434	2.51953	1.99836	5.45122	34.6184	12.541
0	1186	8.99107	6.74871	13.0568	11.1147	4.54351	0.460642	33.2458	0.582452	2.18086	31.018	110.843
0	59	26.4808	3.82446	17.4593	21.8383	13.3217	0.983713	3.34498	1.59553	2.75402	48.5433	33.4007
0	217	23.0056	5.72427	4.87696	15.5163	86.6365	0.106183	102.375	0.529637	1.18098	38.9733	8.62277
0	747	42.1207	12.1413	1.56698	28.1148	42.7439	1.37825	3.82398	5.68415	0.293927	50.9367	31.5738
0	375	14.6411	21.7356	10.7201	22.2828	16.4993	1.31161	17.8705	3.49895	11.8465	54.7042	22.3331
1	904	19.2511	6.22076	74.1875	14.4517	5.58964	0.255797	0.800286	0.632177	0.502359	28.6133	15.5125
0	288	39.6023	5.32487	15.9373	67.7182	35.8094	6.79663	13.673	10.3058	24.5646	114.636	43.4343
0	1158	9.98865	6.06051	8.19662	12.2142	18.7125	0.584051	14.3815	0.821217	5.19376	33.464	5.93863
0	1001	11.9831	2.33385	0.659241	13.7635	33.0069	7.11637	7.22518	1.91583	6.29405	33.487	14.9025
0	918	12.6142	10.9404	56.773	247.111	8.70944	2.237	13.0685	1.26809	4.62643	34.8417	26.4937
0	926	2.77827	5.06108	1.59967	43.7333	7.82991	3.19428	17.8113	0.860574	7.61627	89.1103	18.5094
0	727	28.428	17.5221	0.952828	25.3551	20.6974	1.72702	12.0197	1.94313	0.0923884	17.2062	15.858
0	725	4.39096	13.1109	0.869244	34.5153	14.1869	0.0180806	1.6758	4.66849	0.152179	7.43464	0.860836
0	812	8.43327	8.24171	2.39349	43.9114	10.6188	1.7619	25.1617	1.9991	33.4514	98.6433	23.9298
0	24	4.41387	6.65959	30.9923	16.0628	5.48814	2.50442	5.2108	0.649417	2.82013	37.7969	5.46225
0	785	13.4152	29.1483	0.927319	23.0917	10.0662	4.28683	26.6053	1.68386	0.133436	45.6413	0.585548
0	803	12.6256	18.9578	1.10145	46.0863	1.25544	1.61447	4.3922	0.494212	0.147701	18.2092	9.62098
0	847	10.4047	7.54268	5.16073	79.2501	66.6119	3.56502	32.8506	0.824393	2.59815	127.233	10.528
0	371	46.7024	14.8533	8.45854	19.4963	29.775	2.0516	48.5029	7.19686	10.1969	54.3239	50.2683
0	1208	43.1292	12.6937	4.02219	19.4922	23.2932	3.03311	51.1002	3.61901	5.59079	118.86	61.0194
0	258	45.1011	2.60959	6.30539	18.6686	23.1348	0.817809	32.0624	2.11514	3.72843	101.231	72.0844
0	554	14.2182	2.71976	11.0137	39.0185	9.99252	1.43742	9.34755	3.25738	22.6628	76.3332	27.8636
0	575	28.3974	27.8271	1.74216	16.319	6.71799	0.197848	2.79511	1.27926	0.936689	35.2624	15.7947
0	403	47.2614	7.77182	2.11873	22.5851	35.6574	5.88061	47.3462	9.44244	9.4866	114.863	70.3135
0	504	15.2524	6.46883	2.39702	9.69684	9.2246	0.301985	37.8122	1.26268	1.60446	59.337	40.3123
0	477	37.8776	14.0902	13.7588	34.8628	23.5285	1.03406	16.6019	7.80386	9.77453	46.5808	28.5296
0	875	3.1944	0.648043	1.0234	8.76009	6.04853	0.461451	1.80093	0.2801	2.68504	26.067	6.46739
0	789	14.1725	6.35035	24.6113	54.3059	14.3328	2.00022	4.36596	1.57404	26.6966	51.0278	134.946
0	694	18.1842	7.89888	61.5253	44.5115	10.7718	2.08595	10.167	3.19997	7.10017	75.9359	80.3274
0	911	31.0729	11.0895	2.40173	16.297	15.3446	3.73315	8.00836	1.09238	0.659379	23.8383	1.76913
0	908	12.1588	8.60798	6.14817	19.085	5.11371	2.00754	5.69197	0.843179	2.51829	28.4823	17.1556
0	1229	10.1839	6.27497	15.7999	17.7475	4.88494	2.45316	1.45811	0.847364	0.6666	40.0818	12.5751
0	1251	47.4931	13.3259	0.894806	21.9382	13.2439	0.311978	8.28536	1.13697	3.49115	30.2902	15.2628
0	1210	33.0384	8.55883	10.1756	23.9587	10.7351	2.53639	135.446	10.717	49.6165	249.834	51.895
0	1611	11.8844	7.38171	2.83188	34.6868	24.5837	2.00018	115.421	1.37312	8.15764	45.3856	24.4221
0	907	29.6388	2.14828	38.4323	62.6652	5.27256	0.844236	6.74008	1.34915	1.84141	27.4465	60.1141
0	703	35.5861	10.8003	15.8871	39.287	42.1268	0.189256	13.0726	2.20267	1.14491	23.7641	23.6871
0	562	22.5531	8.28382	3.34676	18.5933	12.7294	0.371275	11.275	1.18184	1.83288	35.2306	39.4534
0	915	26.1823	4.66517	5.93948	57.992	19.2065	3.70355	51.7403	6.60435	19.4127	78.7234	205.193
1	239	24.1625	1.0889	45.7131	97.1796	3.57861	9.76241	6.61433	0.518203	3.00931	288.975	112.917
0	575	25.6865	30.4263	71.602	13.1585	11.308	0.967537	21.3831	3.76401	13.284	27.9026	28.9828
0	608	16.6556	0.259593	20.6353	102.84	4.65013	0.2105	1.1422	1.44424	0.627481	23.5754	31.2684
0	187	13.1604	6.69319	96.2231	19.3689	13.0025	6.90761	18.9536	0.541378	0.644943	66.6375	5.10164
0	320	26.3854	21.7239	2.36781	25.1583	47.595	0.76622	28.8211	2.09449	4.08963	60.1351	23.3631
0	439	30.5918	6.3048	28.5312	30.0964	15.4105	0.856254	27.8832	4.42014	6.50373	44.3782	40.6466
0	1051	30.5435	3.56092	1.11724	27.8529	10.6836	1.56167	51.3948	4.69846	6.57206	54.4433	120.449
0	607	8.6272	9.2832	37.2952	13.0781	4.55975	1.62532	16.3583	4.67596	1.69077	266.805	8.43125
0	1673	19.485	4.32686	36.2125	23.0884	21.8923	0.327744	13.2658	1.80685	1.21593	105.776	73.5662
0	1604	8.08375	4.94231	5.50899	29.2559	13.7446	1.58125	20.2068	1.5395	18.3714	73.5066	27.0616
0	788	16.4998	25.5024	2.39946	20.1896	7.66687	2.44633	53.1223	8.69192	20.8642	44.3417	60.3559
0	672	22.6563	28.0594	1.24566	17.3108	8.68185	2.02917	4.85094	0.865286	4.3386	51.3624	16.4953
0	1035	13.7823	7.42826	3.78872	59.2875	14.2589	6.16802	7.54741	4.23742	20.3636	91.6697	45.4681
0	532	17.4843	3.71123	54.5593	36.8815	11.3788	8.85959	41.4445	4.82912	12.2623	73.803	51.4699
0	533	6.24692	16.3221	1.46526	32.5388	17.9894	3.65735	1.23679	0.791356	2.00692	58.5403	10.9051
0	715	8.24944	5.62297	3.22672	28.5705	20.3119	3.85915	23.7253	3.05589	4.97236	62.7274	37.1719
0	463	24.322	6.724	17.4825	23.4551	8.73505	0.47236	6.74257	1.10534	0.591624	58.5364	43.1617
0	760	4.60478	4.86838	11.2997	46.5736	3.32407	2.04779	1.15677	0.106253	1.61584	62.6873	45.083
0	952	21.1698	24.5368	2.21826	34.1608	22.0013	1.23445	357.174	4.29871	8.02172	90.4449	29.7535
0	1010	13.9277	12.0557	62.4956	28.7129	6.63699	4.61536	2.45068	1.86086	1.27673	27.5052	11.8969
0	3342	9.54097	2.23514	22.3109	33.951	20.1218	1.26618	3.19384	4.8108	0.761216	36.8894	62.3586
1	1812	11.5953	8.66319	1.40591	22.1775	65.7575	1.37179	13.9233	0.921362	5.30308	75.5383	18.1346
1	6593	8.01424	3.00168	1.41887	18.0475	14.8462	1.12686	15.9214	1.027	10.8055	80.0548	24.0152
0	2406	6.4431	2.66339	37.9437	29.5194	4.46184	1.68866	1.55105	0.402266	0.53766	17.2304	10.0819
0	2535	11.9987	10.7737	11.0424	13.2636	6.32997	1.02132	2.93414	4.89916	1.79086	45.7467	11.1647
0	2282	8.28729	2.50812	11.0084	20.8709	9.44485	3.79641	4.57335	8.65724	9.34348	59.1666	16.9332
0	2155	5.85665	5.5002	15.1697	45.4208	5.92742	2.15613	5.90836	0.480958	56.2034	37.1995	14.923
0	2193	23.939	12.0678	88.5248	28.7785	14.6173	1.72538	14.01	3.24114	6.5158	60.0953	16.5604
0	2590	45.0848	12.5305	6.12636	47.023	32.0648	3.79133	53.4066	6.23207	14.4661	117.185	38.9462
0	2645	8.18072	11.4002	2.47881	17.3471	5.4813	5.03693	39.2088	2.2839	19.6385	71.9067	12.1453
0	3519	18.3333	4.16962	30.9111	30.9458	13.2625	1.81285	13.0944	0.932086	8.18063	82.2769	23.3032
0	3226	40.1164	0.600515	2.1278	28.8943	5.27522	7.16101	10.8099	3.83794	0.904081	66.9279	30.9776
0	3091	17.2067	7.69498	4.29661	44.2465	22.2157	2.4799	29.259	2.30176	4.60795	113.308	64.5174
0	2596	9.80795	1.4053	2.22647	55.5359	21.8301	0.647463	4.81092	3.03282	5.99445	71.2336	17.4371
0	3361	17.3779	10.2145	1.19295	11.3545	9.77129	6.50206	16.9061	3.84644	20.1114	120.487	20.1703
0	1162	12.2297	4.24491	3.05422	21.9936	20.6218	3.35099	95.8804	0.993795	2.51018	40.061	21.8817
0	1330	13.219	4.98808	1.73885	19.5035	10.4298	29.1259	25.233	7.76227	9.89049	91.8467	90.9181
0	2108	11.3922	5.13252	43.8425	42.0882	2.16762	1.06087	1.76164	2.15985	0.377767	43.4647	21.5812
0	2019	14.8425	2.2344	2.81592	19.9735	12.972	8.20881	81.7495	2.76794	8.65464	140.999	71.786
0	2191	15.4114	3.43532	2.38108	16.6653	24.7684	20.7526	31.6155	5.29258	29.2192	160.929	19.4293
0	412	14.7735	13.3723	0.876533	25.8291	12.5584	3.50059	12.3209	10.9718	12.9346	41.9594	34.1669
0	551	15.8649	8.25313	2.5277	27.9473	15.6456	7.3458	17.9767	3.10819	17.2586	200.42	27.6008
0	79	18.6629	0.257895	41.6795	40.2811	12.8344	7.63115	1.03304	3.28156	1.73696	35.0825	13.4183
1	1900	33.2054	5.77303	3.43202	18.8763	15.6551	11.5714	46.1392	8.8851	12.1741	67.3583	102.792
0	360	16.452	8.95676	11.5924	50.2288	12.3731	1.9805	10.7814	6.61797	1.15018	97.4184	28.3224
0	352	8.46413	11.1675	29.5812	33.726	13.935	0.64259	19.0022	1.01564	5.04445	49.2445	11.042
0	646	10.9255	3.64838	2.41376	43.6892	15.893	2.64078	75.2567	1.81496	17.3695	72.3169	36.608
0	402	31.2954	8.11158	8.49392	26.2728	12.661	4.87226	8.5609	5.76572	19.5612	85.3056	57.4296
0	404	25.8342	13.7016	1.3788	16.7766	48.7592	5.67704	24.0262	5.32488	9.63842	78.2672	48.9502
0	323	14.5661	6.15997	3.01595	41.1427	14.9852	0.952066	39.2244	2.38602	18.4957	209.643	53.2829
0	759	35.2155	3.07781	10.7671	24.5788	6.30403	6.82461	124.507	6.34156	34.4038	184.164	104.334
0	996	17.8145	5.63979	26.1867	85.6895	21.4511	5.86719	13.3719	7.44976	11.0961	154.823	40.381
0	889	45.6519	4.9805	1.29777	12.3294	4.05855	6.25985	3.83991	0.507755	0.017704	57.9092	10.5488
0	762	13.3942	16.9197	2.48624	48.1438	11.1082	3.62126	13.5508	0.679778	2.15074	51.1766	18.4757
0	519	9.84085	2.7787	2.59708	52.6857	6.85056	0.655694	8.89329	1.36182	5.05888	35.4774	28.1509
0	466	5.92529	0.0713494	3.67968	37.5174	3.25799	3.91493	1.45938	0.324212	5.68118	33.1039	6.6917
0	447	5.7798	4.97679	2.93736	54.7263	21.499	1.24556	6.57592	1.3862	8.91094	66.247	58.812
0	440	14.5511	4.94027	13.5485	72.1397	17.3655	3.07771	4.499	1.67974	5.3793	112.334	14.4492
0	450	15.5627	13.7684	77.3005	53.8004	10.4969	7.06618	12.3125	2.75262	3.19397	114.33	21.1825
0	80	7.77348	4.08509	28.9717	43.4435	2.1113	0.195776	29.0672	0.346003	4.61381	40.4671	10.0414
0	489	5.24637	6.40142	17.9854	60.2729	4.0424	1.09051	1.91911	1.23263	1.88668	160.304	17.6738
0	477	21.6873	8.08886	2.33723	37.093	16.7524	5.90743	12.2829	7.60308	7.56432	537.06	35.0777
1	227	14.6019	4.12543	11.1889	31.2549	11.0477	2.07552	5.19238	3.68393	16.5057	81.5368	39.7061
0	441	22.8365	2.81878	10.6991	47.7146	11.1012	5.25757	3.30632	6.10754	3.0001	84.3505	22.3223
0	594	4.32772	2.9425	13.3592	17.078	15.7361	2.14958	9.659	0.277978	1.176	77.5334	8.62165
0	376	15.7069	19.599	75.7583	29.8465	7.05599	0.637333	2.78157	0.747258	2.09205	34.4733	18.3719
0	596	9.08825	5.41305	6.90618	26.3488	5.40671	2.05695	3.78778	0.886667	1.46782	62.5408	19.2641
0	532	10.0587	2.9179	35.9994	22.6483	4.22775	0.261314	2.31328	0.79873	2.84922	74.0813	17.3083
0	849	26.8007	2.58197	2.46546	13.1333	7.2857	4.95017	3.09424	1.18934	5.40722	15.0793	7.72729
0	681	21.6386	14.7278	1.20591	16.9517	26.7022	4.38929	55.1617	5.47903	15.7137	46.2652	60.3583
0	64	25.4961	16.0249	9.09266	38.6276	12.8442	7.07127	59.4833	5.64356	15.5667	47.7236	42.2731
1	1104	11.3484	3.57207	8.97344	20.42	8.09817	3.89249	4.9367	2.86835	1.89891	86.4767	17.4595
0	1780	7.14144	19.7316	169.461	80.886	5.17499	4.35921	2.38574	0.818814	2.844	25.5387	22.8733
0	973	20.7638	20.5157	14.7115	32.6913	67.1527	0.450023	51.2138	2.25239	3.52467	38.5686	21.5523
0	1783	19.8382	10.1984	10.5209	34.8437	9.54872	1.59428	9.74444	6.78361	2.94884	57.4093	136.08
0	1219	14.1632	14.3413	1.99835	28.4372	20.9085	2.30397	33.0778	8.23185	19.3668	48.9651	20.8868
0	1062	29.5298	14.9425	9.75455	24.3064	35.6844	12.5463	209.418	6.80345	6.32867	65.9277	65.9993
0	1106	6.04556	17.7472	30.742	39.7362	1.5376	0.897468	4.40915	0.63832	2.33693	157.706	24.974
0	878	20.7796	14.3081	3.37406	50.519	12.4287	3.87271	73.3037	6.43734	11.4419	67.4922	75.1808
0	752	12.689	4.1288	19.3127	42.0071	14.1152	4.64128	10.3858	3.07967	12.5916	80.7367	48.9239
0	679	15.8623	8.07292	14.8882	15.8408	2.06606	2.24471	1.53113	0.47255	3.43261	27.1559	185.295
0	620	4.84848	8.82567	21.6951	104.837	5.82904	1.16179	4.74033	0.879178	5.16083	137.652	25.2171
0	714	9.15816	7.0769	38.7726	99.7459	30.2564	2.09005	4.25119	1.83124	1.64919	75.9857	62.1605
0	1996	18.4634	8.59693	2.33723	27.213	6.52461	3.51258	20.7349	3.71649	25.1969	91.1744	72.5085
1	1275	20.1811	6.05332	2.40529	22.5972	17.8469	1.0556	35.5747	2.38888	5.49739	54.1843	38.398
0	1301	7.84131	4.52476	4.20286	42.0916	19.6933	4.32274	130.153	1.33616	26.2447	211.296	14.2683
0	792	7.8407	6.25024	5.56396	29.4101	6.17683	3.7167	2.70492	7.05958	13.9474	99.2235	33.3208
0	528	5.32643	12.86	7.33863	32.8851	18.5049	0.622021	4.15325	1.22234	1.46282	58.8182	8.92145
0	428	4.65919	2.47508	21.5799	28.4862	4.98611	3.06954	4.60546	1.22985	4.59572	80.4744	11.4831
0	858	23.4494	23.5609	41.0314	61.6089	3.70485	1.3572	4.21347	0.576031	2.04298	27.0249	60.7616
0	600	22.6049	9.65709	1.35341	19.3474	17.8238	6.78932	564.344	5.79635	10.2637	122.06	72.9895
0	1220	15.4963	15.0272	1.2857	19.3654	1.42496	7.97027	2.2141	7.29249	5.09979	46.2116	24.4357
0	271	28.08	3.85775	7.50391	11.959	14.6555	20.7314	52.7873	2.54822	51.7424	46.3363	37.699
1	1430	11.7889	6.49956	7.52799	16.8335	12.7169	0.973745	5.6288	1.24173	13.19	62.0303	11.9268
0	1953	9.1667	15.1488	7.51446	18.8586	45.9505	3.43339	12.4126	1.58962	4.06709	82.9596	28.2352
0	2645	16.2452	12.83	2.39805	45.6083	52.8054	3.7048	28.6962	1.64044	10.341	85.6877	32.2889
0	5	26.9371	1.05478	1.31794	31.4353	5.30105	3.57474	0.836221	1.94742	0.78449	84.671	194.386
0	8	15.0486	4.56126	4.85114	29.2734	8.26013	4.4582	23.6178	5.75336	19.6592	136.323	105.871
0	302	21.6608	5.57667	26.5241	50.7272	19.2212	2.14965	4.25402	6.51987	12.616	246.372	13.4146
0	572	23.7895	25.9774	32.3814	30.3788	12.5749	0.571855	3.60616	4.12012	3.20159	50.3879	20.0369
0	562	30.2242	22.7961	3.21681	18.8642	116.472	1.14776	62.0374	1.2499	2.05495	39.6212	23.8078
0	641	23.7027	3.13948	4.18294	12.7019	4.5586	0.456638	4.15197	1.76333	6.50572	27.4089	9.99205
0	629	30.9518	0.442567	97.669	38.1382	7.20605	4.91312	4.14771	2.37566	2.29235	217.293	11.7267
0	586	22.2762	11.4636	31.6238	55.94	8.74928	0.532704	19.101	0.564498	17.0704	44.7767	54.0715
0	421	21.0244	13.9821	6.90082	18.4132	38.0077	0.290714	9.07252	4.97498	1.74338	25.5125	34.0157
0	574	10.8681	21.3	1.98426	11.3941	3.73145	0.240136	1.02128	13.7413	0.947417	24.7685	9.8091
0	529	28.3155	5.37976	1.30781	14.4409	9.42758	5.84617	12.2554	3.41548	4.93303	53.806	33.5671
0	525	12.0165	0.270985	4.693	20.182	7.40463	4.97642	7.12746	1.80153	7.32081	106.954	26.3258
0	424	11.1727	7.92172	4.06291	23.2585	12.7212	0.766118	3.45703	2.04919	6.57218	42.2307	10.4722
0	518	4.50771	7.73362	22.6787	15.2494	2.60402	0.347866	0.871902	4.68254	0.715335	31.4182	7.79063
1	116	5.03688	3.8275	20.7238	27.2675	1.41881	0.39358	0.692636	0.133301	1.77463	24.7489	3.12312
0	2033	4.71909	13.4727	1.63351	42.6275	4.53903	0.657242	13.1942	2.02514	1.28051	51.9951	13.4158
0	347	11.5229	13.8729	2.38019	20.8333	8.38388	4.67408	45.2409	5.30866	6.27125	51.741	162.565
0	1611	4.8841	2.71444	10.9596	58.9752	10.2148	0.600875	2.44881	1.15874	5.32357	59.0854	9.80985
0	883	3.67763	2.10782	0.749563	15.6102	6.98957	1.47262	4.56001	0.759658	1.04135	75.683	10.2052
0	467	33.5535	2.68681	6.87641	36.3	51.624	13.8513	55.1282	4.41585	15.9137	68.8189	46.6989
0	488	25.289	0.35808	2.01534	26.2783	37.8461	12.1748	5.93165	3.11809	9.48613	149.929	85.3275
0	3287	9.15977	4.37139	2.36949	47.3059	8.6517	2.6925	5.91912	5.29606	14.6313	60.4538	83.7269
0	3256	17.9496	25.6129	29.4548	19.9073	40.0398	0.523839	22.1372	0.858058	3.15243	43.4846	16.8688
