# Supplementary material for: Comprehensive research into prognostic and immune signatures of transcription factor family in breast cancer
Source: BMC Med Genomics. 2023 Apr 25;16:87. doi: 10.1186/s12920-023-01521-y (PMC10127334; doi:10.1186/s12920-023-01521-y)
Supplement: Supplementary file 1 — Additional file 1. R code and data. [file 12920_2023_1521_MOESM1_ESM.zip › Supplementary R code and data/LASSO/R code.txt]

library(tidyverse)
library(survival)
library(glmnet)
library(readxl)
setwd("C:\\")
## read data
data <- read_xlsx("lasso.xlsx")

head(data)

set.seed(2021)
cvfit = cv.glmnet(x = as.matrix(data[,c(-1, -2)]), 
                  y = Surv(time = data$time, event = data$event), family = "cox",
                  alpha = 1)
# cvfit
 cv.glmnet(x = as.matrix(data[, c(-1, -2)]), y = Surv(time = data$time, event = data$event), family = "cox", alpha = 1) 


## Check Coefficients
 coef(cvfit, s = "lambda.1se") 
coef.min = coef(cvfit, s = "lambda.min") 

## riskscore
as.matrix(dat1[,c(-1,-2)]) %*% as.matrix(coef.min)

## plot
plot(cvfit)
plot(cvfit$glmnet.fit, xvar = "norm")
plot(cvfit$glmnet.fit, xvar = "lambda")
