# Supplementary material for: Comprehensive research into prognostic and immune signatures of transcription factor family in breast cancer
Source: BMC Med Genomics. 2023 Apr 25;16:87. doi: 10.1186/s12920-023-01521-y (PMC10127334; doi:10.1186/s12920-023-01521-y)
Supplement: Supplementary file 1 — Additional file 1. R code and data. [file 12920_2023_1521_MOESM1_ESM.zip › Supplementary R code and data/Nomogram_calibration/clinical.txt]

Id	Age	N stage	Risk score
TCGA-3C-AAAU-01A-11R-A41B-07	55		-0.402896245
TCGA-3C-AALI-01A-11R-A41B-07	50	N1	-0.851236399
TCGA-3C-AALJ-01A-31R-A41B-07	62	N1	-0.598792691
TCGA-3C-AALK-01A-11R-A41B-07	52	N0	-0.94948893
TCGA-4H-AAAK-01A-12R-A41B-07	50	N2	-0.896818326
TCGA-5L-AAT0-01A-12R-A41B-07	42	N0	-0.792181992
TCGA-5L-AAT1-01A-12R-A41B-07	63	N0	-1.04085162
TCGA-5T-A9QA-01A-11R-A41B-07	52		-0.414955536
TCGA-A1-A0SB-01A-11R-A144-07	70	N0	-0.849698214
TCGA-A1-A0SD-01A-11R-A115-07	59	N0	-0.943259909
TCGA-A1-A0SE-01A-11R-A084-07	56	N0	-0.695458334
TCGA-A1-A0SF-01A-11R-A144-07	54	N0	-1.033298031
TCGA-A1-A0SG-01A-11R-A144-07	61	N1	-0.506014272
TCGA-A1-A0SH-01A-11R-A084-07	39	N0	-0.665403716
TCGA-A1-A0SI-01A-11R-A144-07	52	N1	-0.709338922
TCGA-A1-A0SJ-01A-11R-A084-07	39	N1	-0.821865862
TCGA-A1-A0SK-01A-12R-A084-07	54	N0	0.204952106
TCGA-A1-A0SN-01A-11R-A144-07	50	N1	-0.398375595
TCGA-A1-A0SO-01A-22R-A084-07	67	N1	-0.250333948
TCGA-A1-A0SP-01A-11R-A084-07	40	N0	-0.686178138
TCGA-A1-A0SQ-01A-21R-A144-07	45	N1	-0.620800724
TCGA-A2-A04N-01A-11R-A115-07	66	N0	-0.808579179
TCGA-A2-A04P-01A-31R-A034-07	36	N3	-0.937470793
TCGA-A2-A04Q-01A-21R-A034-07	48	N0	-1.567470646
TCGA-A2-A04R-01A-41R-A109-07	36	N0	-0.933701037
TCGA-A2-A04T-01A-21R-A034-07	62	N0	-0.57511267
TCGA-A2-A04U-01A-11R-A115-07	47	N0	-0.69513542
TCGA-A2-A04V-01A-21R-A034-07	39	N0	-0.62105836
TCGA-A2-A04W-01A-31R-A115-07	50	N1	-0.601862443
TCGA-A2-A04X-01A-21R-A034-07	34	N0	-0.883827868
TCGA-A2-A04Y-01A-21R-A034-07	53	N1	-0.72000437
TCGA-A2-A0CK-01A-11R-A22K-07	60	N2	-1.032973225
TCGA-A2-A0CL-01A-11R-A115-07	37	N2	-1.481872622
TCGA-A2-A0CM-01A-31R-A034-07	40	N0	-0.456778742
TCGA-A2-A0CO-01A-13R-A22K-07	85	N0	-1.460584549
TCGA-A2-A0CP-01A-11R-A034-07	60	N0	-1.12549587
TCGA-A2-A0CQ-01A-21R-A034-07	62	N0	-0.937646155
TCGA-A2-A0CR-01A-11R-A22K-07	54	N0	-1.944544111
TCGA-A2-A0CS-01A-11R-A115-07	73	N3	-0.728175205
TCGA-A2-A0CT-01A-31R-A056-07	71	N0	-0.964249445
TCGA-A2-A0CU-01A-12R-A034-07	73	N0	-0.768734358
TCGA-A2-A0CV-01A-31R-A115-07	41	N1	-1.154550377
TCGA-A2-A0CW-01A-21R-A115-07	67	N1	-0.271322059
TCGA-A2-A0CX-01A-21R-A00Z-07	52	N0	-0.510102785
TCGA-A2-A0CY-01A-12R-A034-07	63	N1	-0.902194578
TCGA-A2-A0CZ-01A-11R-A034-07	46	N0	-1.191407235
TCGA-A2-A0D0-01A-11R-A00Z-07	60	N0	-0.457339139
TCGA-A2-A0D1-01A-11R-A034-07	76	N0	-0.083873066
TCGA-A2-A0D2-01A-21R-A034-07	45	N0	-0.966659132
TCGA-A2-A0D3-01A-11R-A115-07	42	N0	-0.848642842
TCGA-A2-A0D4-01A-11R-A00Z-07	37	N1	-0.785921524
TCGA-A2-A0EM-01A-11R-A034-07	73	N0	-0.211837829
TCGA-A2-A0EN-01A-13R-A084-07	70	N0	-1.445404836
TCGA-A2-A0EO-01A-11R-A034-07	54	N0	-0.79289802
TCGA-A2-A0EP-01A-52R-A22U-07	56	N0	-1.565625136
TCGA-A2-A0EQ-01A-11R-A034-07	64	N0	-1.018705592
TCGA-A2-A0ER-01A-21R-A034-07	63	N1	-0.365473615
TCGA-A2-A0ES-01A-11R-A115-07	52	N0	-1.258832379
TCGA-A2-A0ET-01A-31R-A034-07	58	N2	-0.631246428
TCGA-A2-A0EU-01A-22R-A056-07	79	N0	-0.613232928
TCGA-A2-A0EV-01A-11R-A034-07	80	N0	-0.929886089
TCGA-A2-A0EW-01A-21R-A115-07	53	N3	-1.10185869
TCGA-A2-A0EX-01A-21R-A034-07	46	N0	-0.811016706
TCGA-A2-A0EY-01A-11R-A034-07	62	N1	-0.686672206
TCGA-A2-A0ST-01A-12R-A084-07	62	N1	-1.308583139
TCGA-A2-A0SU-01A-11R-A084-07	66	N0	-0.886711736
TCGA-A2-A0SV-01A-11R-A084-07	63	N2	-0.510409793
TCGA-A2-A0SW-01A-11R-A084-07	82	N2	-0.538303633
TCGA-A2-A0SX-01A-12R-A084-07	48	N0	-1.021740371
TCGA-A2-A0SY-01A-31R-A084-07	62	N1	-1.19287531
TCGA-A2-A0T0-01A-22R-A084-07	59	N1	-0.312730593
TCGA-A2-A0T1-01A-21R-A084-07	55	N3	-0.862731423
TCGA-A2-A0T2-01A-11R-A084-07	66	N3	-0.583994348
TCGA-A2-A0T3-01A-21R-A115-07	37	N1	-0.386326964
TCGA-A2-A0T4-01A-31R-A084-07	62	N0	-1.171364934
TCGA-A2-A0T5-01A-21R-A084-07	39	N0	-0.726818862
TCGA-A2-A0T6-01A-11R-A084-07	50	N0	-1.054876849
TCGA-A2-A0T7-01A-21R-A084-07	51	N0	-0.608119802
TCGA-A2-A0YC-01A-11R-A109-07	59	N1	-1.057562902
TCGA-A2-A0YD-01A-11R-A109-07	63	N0	-1.180376631
TCGA-A2-A0YE-01A-11R-A109-07	48	N1	-0.579593549
TCGA-A2-A0YF-01A-21R-A109-07	67	N0	-1.188979351
TCGA-A2-A0YG-01A-21R-A109-07	63	N3	-0.017087673
TCGA-A2-A0YH-01A-11R-A109-07	53	N2	-0.588935792
TCGA-A2-A0YI-01A-31R-A10J-07	62	N0	-1.402599624
TCGA-A2-A0YJ-01A-11R-A109-07	39	N2	-0.295245961
TCGA-A2-A0YK-01A-22R-A109-07	61	N0	-1.044456867
TCGA-A2-A0YL-01A-21R-A109-07	48	N2	-0.749047725
TCGA-A2-A0YM-01A-11R-A109-07	67	N0	-0.555795942
TCGA-A2-A1FV-01A-11R-A13Q-07	74	N0	-0.292901894
TCGA-A2-A1FW-01A-11R-A13Q-07	62	N2	-0.043965913
TCGA-A2-A1FX-01A-11R-A13Q-07	61	N2	-0.954879967
TCGA-A2-A1FZ-01A-51R-A14D-07	63	N0	-0.762279539
TCGA-A2-A1G0-01A-11R-A13Q-07	49	N1	-0.759143652
TCGA-A2-A1G1-01A-21R-A13Q-07	85	N1	-0.634545049
TCGA-A2-A1G4-01A-11R-A13Q-07	71	N1	-0.180388498
TCGA-A2-A1G6-01A-11R-A13Q-07	50	N2	-1.141573816
TCGA-A2-A259-01A-11R-A16F-07	70	N0	-0.672613189
TCGA-A2-A25A-01A-12R-A16F-07	44	N0	-1.313425359
TCGA-A2-A25B-01A-11R-A169-07	39	N1	-0.103069751
TCGA-A2-A25C-01A-11R-A169-07	50	N1	-0.247029664
TCGA-A2-A25D-01A-12R-A16F-07	90	N3	-0.92716775
TCGA-A2-A25E-01A-11R-A169-07	34	N2	-0.885845276
TCGA-A2-A25F-01A-11R-A169-07	66	N0	-1.221135646
TCGA-A2-A3KC-01A-11R-A213-07	55	N1	-1.038697988
TCGA-A2-A3KD-01A-12R-A213-07	47	N1	-0.704981589
TCGA-A2-A3XS-01A-11R-A22U-07	62	N2	-0.587049252
TCGA-A2-A3XT-01A-11R-A22U-07	45	N1	-0.630772109
TCGA-A2-A3XU-01A-12R-A22U-07	35	N1	-0.542734385
TCGA-A2-A3XV-01A-21R-A239-07	46	N0	-0.915052079
TCGA-A2-A3XW-01A-11R-A239-07	42	N1	-0.976964131
TCGA-A2-A3XX-01A-21R-A239-07	49	N0	-0.915802697
TCGA-A2-A3XY-01A-11R-A239-07	49	N1	-1.212463974
TCGA-A2-A3XZ-01A-42R-A239-07	46	N0	-1.188083356
TCGA-A2-A3Y0-01A-11R-A239-07	57	N1	-0.44693851
TCGA-A2-A4RW-01A-21R-A266-07	49	N3	-0.775134586
TCGA-A2-A4RX-01A-11R-A266-07	67	N0	-0.687802393
TCGA-A2-A4RY-01A-31R-A266-07	46	N3	-1.483955276
TCGA-A2-A4S0-01A-21R-A266-07	77	N0	-0.530743677
TCGA-A2-A4S1-01A-21R-A266-07	66	N0	-0.910598901
TCGA-A2-A4S2-01A-12R-A266-07	62	N2	-1.255030966
TCGA-A2-A4S3-01A-21R-A266-07	59	N1	-0.673538963
TCGA-A7-A0CD-01A-11R-A00Z-07	66	N0	-0.64816236
TCGA-A7-A0CE-01A-11R-A00Z-07	57	N0	-0.447364332
TCGA-A7-A0CG-01A-12R-A056-07	78	N0	-0.601555035
TCGA-A7-A0CH-01A-21R-A00Z-07	79	N0	-0.871915827
TCGA-A7-A0CJ-01A-21R-A00Z-07	57	N0	-1.157355497
TCGA-A7-A0D9-01A-31R-A056-07	37	N0	-0.559733119
TCGA-A7-A0DA-01A-31R-A115-07	62	N0	-0.678739232
TCGA-A7-A0DB-01A-11R-A00Z-07	56	N0	-0.808811089
TCGA-A7-A0DB-01A-11R-A277-07	56	N0	-0.14811544
TCGA-A7-A0DB-01C-02R-A277-07	56	N0	-0.326810189
TCGA-A7-A0DC-01A-11R-A00Z-07	63	N0	0.371023123
TCGA-A7-A0DC-01B-04R-A22O-07	63	N0	-0.162234731
TCGA-A7-A13D-01A-13R-A12P-07	46	N0	-0.208433367
TCGA-A7-A13D-01A-13R-A277-07	46	N0	0.132537877
TCGA-A7-A13D-01B-04R-A277-07	46	N0	-0.014746548
TCGA-A7-A13E-01A-11R-A12P-07	62	N1	-0.205593565
TCGA-A7-A13E-01A-11R-A277-07	62	N1	0.155098026
TCGA-A7-A13E-01B-06R-A277-07	62	N1	-0.445882269
TCGA-A7-A13F-01A-11R-A12P-07	44	N1	-0.730703392
TCGA-A7-A13G-01B-04R-A22O-07	79	N0	-0.084487727
TCGA-A7-A13H-01A-11R-A22K-07	61	N1	-1.076482703
TCGA-A7-A26E-01A-11R-A169-07	71	N1	-0.550849247
TCGA-A7-A26E-01A-11R-A277-07	71	N1	0.020261001
TCGA-A7-A26E-01B-06R-A277-07	71	N1	-0.514832065
TCGA-A7-A26F-01B-04R-A22O-07	55	N0	-0.326662561
TCGA-A7-A26G-01A-21R-A169-07	50	N0	-0.849297938
TCGA-A7-A26H-01A-11R-A169-07	72	N1	-0.331390849
TCGA-A7-A26I-01B-06R-A22O-07	65	N0	-0.274710234
TCGA-A7-A26J-01A-11R-A169-07	49	N0	-0.630764383
TCGA-A7-A26J-01A-11R-A277-07	49	N0	-0.031437906
TCGA-A7-A26J-01B-02R-A277-07	49	N0	-0.645743976
TCGA-A7-A2KD-01A-31R-A21T-07	53	N2	-0.725744687
TCGA-A7-A3IY-01A-21R-A21T-07	71	N0	-1.241969495
TCGA-A7-A3IZ-01A-11R-A213-07	62	N0	0.033505232
TCGA-A7-A3J0-01A-11R-A213-07	62	N0	-0.242383367
TCGA-A7-A3J1-01A-11R-A213-07	63	N0	-1.329663247
TCGA-A7-A3RF-01A-11R-A22K-07	79	N0	-0.554954978
TCGA-A7-A425-01A-11R-A24H-07	70	N3	-0.988096353
TCGA-A7-A426-01A-22R-A24H-07	50	N3	-1.352025142
TCGA-A7-A4SA-01A-11R-A266-07	40	N1	-0.755412031
TCGA-A7-A4SB-01A-21R-A266-07	56	N1	-0.525561435
TCGA-A7-A4SC-01A-12R-A266-07	62	N0	-1.32338701
TCGA-A7-A4SD-01A-11R-A266-07	52	N0	-0.633410226
TCGA-A7-A4SE-01A-11R-A266-07	54	N0	-1.196021992
TCGA-A7-A4SF-01A-11R-A266-07	54	N0	-0.421649783
TCGA-A7-A56D-01A-11R-A27Q-07	84	N0	-0.811076716
TCGA-A7-A5ZV-01A-11R-A28M-07	62	N0	-1.082068526
TCGA-A7-A5ZW-01A-12R-A29R-07	47	N1	-1.139612307
TCGA-A7-A5ZX-01A-12R-A29R-07	48	N3	-1.173498279
TCGA-A7-A6VV-01A-22R-A33J-07	51	N0	-0.788846655
TCGA-A7-A6VW-01A-21R-A33J-07	48	N0	-0.79068167
TCGA-A7-A6VX-01A-12R-A33J-07	68	N0	-0.559294059
TCGA-A7-A6VY-01A-12R-A33J-07	48	N1	-0.535376496
TCGA-A8-A06O-01A-11R-A00Z-07	60	N0	-0.41078593
TCGA-A8-A06P-01A-11R-A00Z-07	63	N2	-0.694344668
TCGA-A8-A06Q-01A-11R-A034-07	63	N2	0.216375548
TCGA-A8-A06R-01A-11R-A00Z-07	69	N1	-0.44100481
TCGA-A8-A06T-01A-11R-A00Z-07	75	N1	-0.605265163
TCGA-A8-A06U-01A-11R-A00Z-07	80	N1	-0.075190371
TCGA-A8-A06X-01A-21R-A00Z-07	77	N0	-0.003512442
TCGA-A8-A06Y-01A-21R-A00Z-07	66	N0	-1.128688125
TCGA-A8-A06Z-01A-11R-A00Z-07	84	N0	0.035047777
TCGA-A8-A075-01A-11R-A084-07	42	N1	-0.183544002
TCGA-A8-A076-01A-21R-A00Z-07	66	N0	-0.473525223
TCGA-A8-A079-01A-21R-A00Z-07	69	N3	-0.405508553
TCGA-A8-A07B-01A-11R-A00Z-07	69	N0	-0.111788931
TCGA-A8-A07C-01A-11R-A034-07	57	N0	-0.536853396
TCGA-A8-A07E-01A-11R-A034-07	81	N3	-0.433722995
TCGA-A8-A07F-01A-11R-A00Z-07	65	N1	-0.289263519
TCGA-A8-A07G-01A-11R-A034-07	65	N1	-0.336682314
TCGA-A8-A07I-01A-11R-A00Z-07	69	N2	-0.027132746
TCGA-A8-A07J-01A-11R-A00Z-07	35	N1	-1.035136146
TCGA-A8-A07L-01A-11R-A00Z-07	58	N1	-0.24463229
TCGA-A8-A07O-01A-11R-A00Z-07	51	N0	-0.136516972
TCGA-A8-A07P-01A-11R-A00Z-07	68	N1	-0.669368624
TCGA-A8-A07R-01A-21R-A034-07	80	N3	0.094504209
TCGA-A8-A07S-01A-11R-A034-07	73	N0	-0.434615739
TCGA-A8-A07U-01A-11R-A034-07	66	N2	-0.541587458
TCGA-A8-A07W-01A-11R-A00Z-07	76		-0.262840865
TCGA-A8-A07Z-01A-11R-A00Z-07	85	N0	-0.481518847
TCGA-A8-A082-01A-11R-A00Z-07	58	N1	-0.656248586
TCGA-A8-A086-01A-11R-A00Z-07	59	N1	-0.374200216
TCGA-A8-A08A-01A-11R-A32Y-07	89	N0	-0.632837664
TCGA-A8-A08B-01A-11R-A00Z-07	52	N0	-0.1636294
TCGA-A8-A08C-01A-11R-A00Z-07	65	N0	-0.896047143
TCGA-A8-A08G-01A-11R-A00Z-07	41	N0	-1.102787794
TCGA-A8-A08I-01A-11R-A00Z-07	53	N0	-1.003274355
TCGA-A8-A08J-01A-11R-A00Z-07	52	N3	-0.085691372
TCGA-A8-A08L-01A-11R-A00Z-07	89	N2	-0.137548728
TCGA-A8-A08O-01A-21R-A056-07	45	N3	-0.485579621
TCGA-A8-A08P-01A-11R-A00Z-07	70	N2	-0.483339294
TCGA-A8-A08R-01A-11R-A034-07	52	N1	-0.538764949
TCGA-A8-A08T-01A-21R-A00Z-07	64	N1	-0.980530133
TCGA-A8-A08X-01A-21R-A00Z-07	43	N3	-0.472216837
TCGA-A8-A08Z-01A-21R-A00Z-07	76	N3	-0.620425275
TCGA-A8-A091-01A-11R-A00Z-07	61	N0	-0.368790036
TCGA-A8-A092-01A-11R-A00Z-07	48	N2	-0.221261835
TCGA-A8-A093-01A-11R-A00Z-07	61	N0	-0.232759731
TCGA-A8-A095-01A-11R-A00Z-07	45	N0	-0.683440973
TCGA-A8-A097-01A-11R-A034-07	65	N1	-0.476997401
TCGA-A8-A099-01A-11R-A00Z-07	76	N3	-0.242323189
TCGA-A8-A09A-01A-11R-A00Z-07	40		-0.379351112
TCGA-A8-A09B-01A-11R-A00Z-07	58	N1	-0.609107734
TCGA-A8-A09D-01A-11R-A00Z-07	47	N1	-0.499526427
TCGA-A8-A09I-01A-22R-A034-07	84	N0	-0.317234444
TCGA-A8-A09M-01A-11R-A00Z-07	75	N3	-0.393589797
TCGA-A8-A09N-01A-11R-A00Z-07	57	N3	-0.769072538
TCGA-A8-A09Q-01A-11R-A00Z-07	83	N2	-0.549879216
TCGA-A8-A09R-01A-11R-A00Z-07	82	N1	-0.146411198
TCGA-A8-A09T-01A-11R-A00Z-07	68	N0	-0.440243349
TCGA-A8-A09V-01A-11R-A034-07	51	N0	-0.382876953
TCGA-A8-A09W-01A-11R-A00Z-07	70	N3	-0.975137386
TCGA-A8-A09X-01A-11R-A00Z-07	62	N3	-0.324439378
TCGA-A8-A0A1-01A-11R-A00Z-07	84	N0	-1.027649061
TCGA-A8-A0A2-01A-11R-A034-07	66	N0	-0.100114236
TCGA-A8-A0A4-01A-11R-A00Z-07	73	N0	-0.99589803
TCGA-A8-A0A6-01A-12R-A056-07	64	N3	-0.967500017
TCGA-A8-A0A7-01A-11R-A00Z-07	57	N1	-0.874321358
TCGA-A8-A0A9-01A-11R-A00Z-07	80	N0	-0.790756061
TCGA-A8-A0AB-01A-11R-A034-07	54	N0	-0.26881299
TCGA-A8-A0AD-01A-11R-A056-07	83	N0	-0.719606741
TCGA-AC-A23C-01A-12R-A169-07	62	N1	-0.56133713
TCGA-AC-A23E-01A-11R-A157-07	50	N1	-0.530475011
TCGA-AC-A23G-01A-11R-A213-07	76	N1	-1.313996567
TCGA-AC-A23H-01A-11R-A157-07	90		-0.041630436
TCGA-AC-A2B8-01A-11R-A17B-07	84	N0	-1.048932332
TCGA-AC-A2BK-01A-11R-A21T-07	78	N2	-0.732745655
TCGA-AC-A2BM-01A-11R-A21T-07	41	N1	-1.203165091
TCGA-AC-A2FB-01A-11R-A17B-07	65	N0	-1.078386367
TCGA-AC-A2FE-01A-11R-A19W-07	62	N3	-1.303991261
TCGA-AC-A2FF-01A-11R-A17B-07	40	N1	-1.005390457
TCGA-AC-A2FG-01A-11R-A17B-07	79	N1	-1.005306916
TCGA-AC-A2FK-01A-12R-A180-07	45	N3	-1.098795811
TCGA-AC-A2FM-01A-11R-A19W-07	87	N1	-0.475639743
TCGA-AC-A2FO-01A-11R-A180-07	65	N1	-1.220103065
TCGA-AC-A2QH-01B-04R-A22O-07	58	N0	-0.474941984
TCGA-AC-A2QI-01A-12R-A19W-07	76	N1	-0.689480188
TCGA-AC-A2QJ-01A-12R-A19W-07	48	N0	-1.355290089
TCGA-AC-A3BB-01A-21R-A19W-07	46	N2	-1.337562057
TCGA-AC-A3EH-01A-22R-A22K-07	79	N3	-0.49861241
TCGA-AC-A3HN-01A-11R-A213-07	87	N1	-1.249167031
TCGA-AC-A3OD-01B-06R-A22O-07	68	N1	-0.776030673
TCGA-AC-A3QP-01A-11R-A22U-07	79	N1	-0.943076427
TCGA-AC-A3QQ-01B-06R-A22O-07	54	N0	-0.559904988
TCGA-AC-A3TM-01A-11R-A22K-07	50	N1	-1.012543097
TCGA-AC-A3TN-01A-11R-A22K-07	75	N0	-1.027738563
TCGA-AC-A3W5-01A-11R-A22K-07	65	N0	-0.984751986
TCGA-AC-A3W6-01A-12R-A22K-07	90	N1	-0.867790974
TCGA-AC-A3W7-01A-11R-A22K-07	66	N1	-0.80599464
TCGA-AC-A3YI-01A-21R-A239-07	74	N3	-1.122544408
TCGA-AC-A3YJ-01A-11R-A22U-07	66	N0	-1.073048825
TCGA-AC-A4ZE-01A-11R-A41B-07	63	N0	-0.762239625
TCGA-AC-A5EH-01A-11R-A28M-07	76	N1	-0.545971746
TCGA-AC-A5XS-01A-11R-A29R-07	74	N0	-1.062925453
TCGA-AC-A5XU-01A-11R-A28M-07	74	N0	-0.456840471
TCGA-AC-A62X-01A-11R-A29R-07	72	N0	-1.133235383
TCGA-AC-A62Y-01A-11R-A29R-07	79	N1	-1.449605197
TCGA-AC-A6IV-01A-12R-A33J-07	47	N1	-1.209585556
TCGA-AC-A6IW-01A-12R-A33J-07	73	N0	-0.902635874
TCGA-AC-A6IX-01A-12R-A32P-07	49	N3	-1.030186216
TCGA-AC-A6IX-06A-11R-A32P-07	49	N3	-0.970640591
TCGA-AC-A6NO-01A-12R-A33J-07	43	N1	-0.877292193
TCGA-AC-A7VB-01A-11R-A352-07	51	N1	0.160573596
TCGA-AC-A7VC-01A-11R-A352-07	56	N0	-1.814921454
TCGA-AC-A8OP-01A-11R-A36F-07	72	N0	-0.804585098
TCGA-AC-A8OQ-01A-11R-A41B-07	72	N1	-0.859205017
TCGA-AC-A8OR-01A-21R-A41B-07	75	N0	-0.853749369
TCGA-AC-A8OS-01A-12R-A41B-07	71	N0	-0.863848478
TCGA-AN-A03X-01A-21R-A00Z-07	74	N0	-1.037991681
TCGA-AN-A03Y-01A-21R-A00Z-07	66	N0	-0.361881703
TCGA-AN-A041-01A-11R-A034-07	29	N1	-0.520036525
TCGA-AN-A046-01A-21R-A034-07	68	N0	-0.678827644
TCGA-AN-A049-01A-21R-A00Z-07	62	N0	-1.039490029
TCGA-AN-A04A-01A-21R-A034-07	36	N2	-0.436055947
TCGA-AN-A04C-01A-21R-A034-07	51	N1	-0.14758856
TCGA-AN-A04D-01A-21R-A034-07	58	N1	0.069593981
TCGA-AN-A0AJ-01A-11R-A00Z-07	79	N0	-0.748540569
TCGA-AN-A0AK-01A-21R-A00Z-07	76	N0	-0.016287633
TCGA-AN-A0AL-01A-11R-A00Z-07	41	N0	-1.298197653
TCGA-AN-A0AM-01A-11R-A034-07	56	N0	-0.437750885
TCGA-AN-A0AR-01A-11R-A00Z-07	55	N0	-0.58558837
TCGA-AN-A0AS-01A-11R-A00Z-07	70	N2	-0.121331545
TCGA-AN-A0AT-01A-11R-A034-07	62	N0	-0.67670157
TCGA-AN-A0FD-01A-11R-A034-07	71	N0	-0.844512955
TCGA-AN-A0FF-01A-11R-A034-07	32	N0	-1.298326763
TCGA-AN-A0FJ-01A-11R-A00Z-07	59	N2	-0.812518435
TCGA-AN-A0FK-01A-11R-A034-07	88	N0	-0.665828428
TCGA-AN-A0FL-01A-11R-A034-07	62	N0	-1.338305974
TCGA-AN-A0FN-01A-11R-A034-07	61	N0	-1.516472185
TCGA-AN-A0FS-01A-11R-A034-07	55	N0	-0.765540391
TCGA-AN-A0FT-01A-11R-A034-07	63	N1	-0.877371606
TCGA-AN-A0FV-01A-11R-A00Z-07	58	N0	-0.172472499
TCGA-AN-A0FW-01A-11R-A034-07	67	N2	-0.618845926
TCGA-AN-A0FX-01A-11R-A034-07	52	N0	-0.74818977
TCGA-AN-A0FY-01A-11R-A034-07	55	N0	-0.323166964
TCGA-AN-A0FZ-01A-11R-A034-07	45	N2	-0.442370368
TCGA-AN-A0G0-01A-11R-A034-07	56	N0	-0.73329235
TCGA-AN-A0XL-01A-11R-A10J-07	61	N0	-1.314406563
TCGA-AN-A0XN-01A-21R-A109-07	68	N2	-0.806395046
TCGA-AN-A0XO-01A-11R-A109-07	59	N2	-0.237519574
TCGA-AN-A0XP-01A-11R-A109-07	69	N2	-0.609484086
TCGA-AN-A0XR-01A-11R-A109-07	55	N2	-0.729624632
TCGA-AN-A0XS-01A-22R-A109-07	63	N2	-1.09691617
TCGA-AN-A0XT-01A-11R-A109-07	54	N2	-0.511227769
TCGA-AN-A0XU-01A-11R-A109-07	54	N0	-0.178274622
TCGA-AN-A0XV-01A-11R-A109-07	67	N2	-0.874151308
TCGA-AN-A0XW-01A-11R-A109-07	36	N2	-1.019794178
TCGA-AO-A03L-01A-41R-A056-07	34	N2	-0.901506175
TCGA-AO-A03M-01B-11R-A10J-07	29	N0	-0.852604777
TCGA-AO-A03N-01B-11R-A10J-07	59	N1	-0.583104483
TCGA-AO-A03O-01A-11R-A00Z-07	69	N0	-0.49711273
TCGA-AO-A03P-01A-11R-A00Z-07	54	N1	-0.393076707
TCGA-AO-A03R-01A-21R-A034-07	57	N1	-1.021307288
TCGA-AO-A03T-01A-21R-A034-07	42	N1	-0.728791175
TCGA-AO-A03U-01B-21R-A10J-07	31	N0	-0.696320613
TCGA-AO-A03V-01A-11R-A115-07	41	N0	-0.701785112
TCGA-AO-A0J2-01A-11R-A034-07	41	N0	-0.590433413
TCGA-AO-A0J3-01A-11R-A034-07	67	N1	-0.581356705
TCGA-AO-A0J4-01A-11R-A034-07	41	N0	-0.574179556
TCGA-AO-A0J6-01A-11R-A034-07	61	N0	-0.593840423
TCGA-AO-A0J7-01A-11R-A034-07	71	N1	-0.438603525
TCGA-AO-A0J8-01A-21R-A034-07	61	N0	-1.052318138
TCGA-AO-A0J9-01A-11R-A034-07	61	N3	-1.334501219
TCGA-AO-A0JA-01A-11R-A056-07	36	N3	-0.602618287
TCGA-AO-A0JB-01A-11R-A32Y-07	50	N1	-0.811866995
TCGA-AO-A0JC-01A-11R-A056-07	64	N0	-1.810983761
TCGA-AO-A0JD-01A-11R-A056-07	59	N1	-0.54120779
TCGA-AO-A0JE-01A-11R-A056-07	53	N2	-0.695497085
TCGA-AO-A0JF-01A-11R-A056-07	68	N1	-1.145935445
TCGA-AO-A0JG-01A-31R-A084-07	49	N2	-1.225346384
TCGA-AO-A0JI-01A-21R-A056-07	56	N1	-0.750694844
TCGA-AO-A0JJ-01A-11R-A056-07	54	N1	-1.336578868
TCGA-AO-A0JL-01A-11R-A056-07	59	N2	-0.645831021
TCGA-AO-A0JM-01A-21R-A056-07	40	N1	-0.597509039
TCGA-AO-A124-01A-11R-A10J-07	38	N0	-0.492216504
TCGA-AO-A125-01A-11R-A10J-07	72	N0	-1.166959073
TCGA-AO-A126-01A-11R-A10J-07	39	N0	-1.191886305
TCGA-AO-A128-01A-11R-A10J-07	61	N0	-0.694780302
TCGA-AO-A129-01A-21R-A10J-07	29	N1	-1.476371871
TCGA-AO-A12A-01A-21R-A115-07	47	N0	-1.144016443
TCGA-AO-A12B-01A-11R-A10J-07	63	N0	-0.740401025
TCGA-AO-A12C-01A-11R-A10J-07	42	N1	-0.397465491
TCGA-AO-A12D-01A-11R-A115-07	43	N1	-0.359110872
TCGA-AO-A12E-01A-11R-A10J-07	51	N0	-1.554351114
TCGA-AO-A12F-01A-11R-A115-07	36	N0	-0.70766188
TCGA-AO-A12G-01A-11R-A10J-07	75	N0	-0.500077168
TCGA-AO-A12H-01A-11R-A115-07	69	N0	-0.809363521
TCGA-AO-A1KO-01A-31R-A13Q-07	46	N0	-0.76477006
TCGA-AO-A1KP-01A-11R-A13Q-07	77	N1	-0.287246049
TCGA-AO-A1KR-01A-12R-A144-07	51	N0	-0.776686581
TCGA-AO-A1KS-01A-11R-A13Q-07	69	N0	-0.166988895
TCGA-AO-A1KT-01A-11R-A13Q-07	78	N1	-1.064329597
TCGA-AQ-A04H-01B-11R-A10J-07	61	N2	-0.194045882
TCGA-AQ-A04J-01A-02R-A034-07	45	N0	-1.132952658
TCGA-AQ-A04L-01B-21R-A10J-07	48	N0	-0.091708634
TCGA-AQ-A1H2-01A-11R-A13Q-07	84	N2	-0.838680149
TCGA-AQ-A1H3-01A-31R-A13Q-07	49	N3	-0.914983132
TCGA-AQ-A54N-01A-11R-A266-07	51	N0	-0.610906475
TCGA-AQ-A7U7-01A-22R-A352-07	55	N2	-1.616046828
TCGA-AR-A0TP-01A-11R-A084-07	43	N0	-0.705769325
TCGA-AR-A0TQ-01A-11R-A084-07	27	N1	-0.618719609
TCGA-AR-A0TR-01A-11R-A084-07	68	N1	-0.65705537
TCGA-AR-A0TS-01A-11R-A115-07	46	N1	-1.13122906
TCGA-AR-A0TT-01A-31R-A084-07	53	N2	-0.542403854
TCGA-AR-A0TU-01A-31R-A109-07	35	N0	-0.511559289
TCGA-AR-A0TV-01A-21R-A084-07	66	N0	-0.567450614
TCGA-AR-A0TW-01A-11R-A084-07	50	N1	-0.141961767
TCGA-AR-A0TX-01A-11R-A084-07	64	N1	-0.610483145
TCGA-AR-A0TY-01A-12R-A115-07	54	N0	-0.290159273
TCGA-AR-A0TZ-01A-12R-A084-07	43	N2	-0.508739664
TCGA-AR-A0U0-01A-11R-A109-07	73	N1	-0.41172997
TCGA-AR-A0U2-01A-11R-A109-07	47	N2	0.189398741
TCGA-AR-A0U3-01A-11R-A109-07	59	N1	-0.882378827
TCGA-AR-A0U4-01A-11R-A109-07	54	N0	-1.409341615
TCGA-AR-A1AH-01A-11R-A12D-07	51	N1	-0.809108686
TCGA-AR-A1AI-01A-11R-A12P-07	47	N0	-0.435256115
TCGA-AR-A1AJ-01A-21R-A12P-07	83	N0	-0.955261267
TCGA-AR-A1AK-01A-21R-A12P-07	70	N0	-1.487216268
TCGA-AR-A1AL-01A-21R-A12P-07	60	N1	-0.800114331
TCGA-AR-A1AM-01A-41R-A22K-07	52	N1	-1.369258101
TCGA-AR-A1AN-01A-11R-A12P-07	46	N0	-1.05337273
TCGA-AR-A1AO-01A-11R-A12P-07	47	N1	-1.012150952
TCGA-AR-A1AP-01A-11R-A12P-07	80	N0	-0.540722555
TCGA-AR-A1AQ-01A-11R-A12P-07	49	N0	-1.192122006
TCGA-AR-A1AR-01A-31R-A137-07	50	N2	-0.708811324
TCGA-AR-A1AS-01A-11R-A12P-07	54	N1	-0.205625423
TCGA-AR-A1AT-01A-11R-A12P-07	62	N0	-0.985234186
TCGA-AR-A1AU-01A-11R-A12P-07	39	N2	-0.770818915
TCGA-AR-A1AW-01A-21R-A12P-07	65	N0	-0.949811062
TCGA-AR-A1AX-01A-11R-A12P-07	64	N0	-0.865456075
TCGA-AR-A1AY-01A-21R-A12P-07	65	N0	-0.58818953
TCGA-AR-A24H-01A-11R-A169-07	65	N0	-0.753655609
TCGA-AR-A24K-01A-11R-A169-07	46	N0	-0.162420262
TCGA-AR-A24L-01A-11R-A169-07	26	N1	-0.470048646
TCGA-AR-A24M-01A-11R-A169-07	38	N2	-0.873600805
TCGA-AR-A24N-01A-11R-A169-07	54	N0	-0.734067458
TCGA-AR-A24O-01A-11R-A169-07	43	N2	-1.289962449
TCGA-AR-A24P-01A-11R-A169-07	47	N0	-0.574500598
TCGA-AR-A24Q-01A-12R-A169-07	49	N0	-0.70490875
TCGA-AR-A24R-01A-11R-A169-07	45	N2	-0.97901914
TCGA-AR-A24S-01A-11R-A169-07	61	N0	-0.939105118
TCGA-AR-A24T-01A-11R-A169-07	46	N3	-0.791852369
TCGA-AR-A24U-01A-11R-A169-07	47	N1	-0.435647313
TCGA-AR-A24V-01A-21R-A169-07	52	N1	-0.606640319
TCGA-AR-A24W-01A-11R-A169-07	55	N1	-0.684782237
TCGA-AR-A24X-01A-11R-A169-07	52	N0	-0.754307738
TCGA-AR-A24Z-01A-11R-A169-07	57	N0	-0.498530453
TCGA-AR-A250-01A-31R-A169-07	58	N0	-0.447282723
TCGA-AR-A251-01A-12R-A169-07	51	N2	-0.551131699
TCGA-AR-A252-01A-11R-A169-07	50	N0	-0.783546567
TCGA-AR-A254-01A-21R-A169-07	50	N2	-0.438215274
TCGA-AR-A255-01A-11R-A169-07	62	N0	-1.097622865
TCGA-AR-A256-01A-11R-A169-07	45	N0	-0.50676088
TCGA-AR-A2LE-01A-11R-A180-07	69	N0	-0.197719147
TCGA-AR-A2LH-01A-31R-A18M-07	55	N3	-0.929911941
TCGA-AR-A2LJ-01A-12R-A19W-07	40	N1	-1.581095847
TCGA-AR-A2LK-01A-11R-A180-07	62	N2	-0.381707877
TCGA-AR-A2LL-01A-11R-A180-07	70	N0	-0.873537717
TCGA-AR-A2LM-01A-11R-A180-07	49	N1	-0.739626742
TCGA-AR-A2LN-01A-21R-A18M-07	65	N0	-1.065498849
TCGA-AR-A2LO-01A-31R-A18M-07	46	N1	-1.06207831
TCGA-AR-A2LQ-01A-22R-A18M-07	59	N0	-0.786647364
TCGA-AR-A2LR-01A-12R-A18M-07	49	N0	-1.290077736
TCGA-AR-A5QM-01A-11R-A27Q-07	62	N0	-1.394421891
TCGA-AR-A5QN-01A-12R-A28M-07	68	N3	-0.488488202
TCGA-AR-A5QP-01A-11R-A28M-07	54	N1	-0.812302077
TCGA-AR-A5QQ-01A-11R-A28M-07	68	N1	-0.893075922
TCGA-B6-A0I1-01A-11R-A21T-07	73	N0	0.010189561
TCGA-B6-A0I2-01A-11R-A034-07	45	N0	-0.968235692
TCGA-B6-A0I5-01A-11R-A034-07	49	N1	-1.010579096
TCGA-B6-A0I6-01A-11R-A034-07	49	N1	-0.369528812
TCGA-B6-A0I8-01A-11R-A034-07	46		-0.442223962
TCGA-B6-A0I9-01A-11R-A034-07	62		-0.274228399
TCGA-B6-A0IA-01A-11R-A034-07	51	N0	-0.217944418
TCGA-B6-A0IB-01A-11R-A034-07	64	N3	-0.5565242
TCGA-B6-A0IC-01A-11R-A034-07	90		-0.314050759
TCGA-B6-A0IE-01A-11R-A034-07	38	N1	-0.40514791
TCGA-B6-A0IG-01A-11R-A034-07	50	N1	-0.523715989
TCGA-B6-A0IH-01A-11R-A115-07	81	N1	-0.915917379
TCGA-B6-A0IJ-01A-11R-A034-07	42	N0	-0.839773877
TCGA-B6-A0IK-01A-12R-A056-07	63	N1	-0.314088986
TCGA-B6-A0IM-01A-11R-A034-07	75	N0	-0.859281759
TCGA-B6-A0IN-01A-11R-A034-07	45		-1.095348572
TCGA-B6-A0IO-01A-11R-A034-07	66	N0	-0.829303313
TCGA-B6-A0IP-01A-11R-A034-07	74	N0	-1.081469141
TCGA-B6-A0IQ-01A-11R-A034-07	40	N1	-0.671712782
TCGA-B6-A0RE-01A-11R-A056-07	61	N0	-0.835023073
TCGA-B6-A0RG-01A-11R-A056-07	26	N0	-0.491661571
TCGA-B6-A0RH-01A-21R-A115-07	51	N0	-0.465613968
TCGA-B6-A0RI-01A-11R-A056-07	44	N1	-1.056954834
TCGA-B6-A0RL-01A-11R-A084-07	60	N0	0.174961238
TCGA-B6-A0RM-01A-11R-A084-07	57		0.161299013
TCGA-B6-A0RN-01A-12R-A084-07	60	N0	-0.715708737
TCGA-B6-A0RO-01A-22R-A084-07	71	N1	-0.889232109
TCGA-B6-A0RP-01A-21R-A084-07	73	N1	-1.353958636
TCGA-B6-A0RQ-01A-11R-A115-07	68	N0	-1.011880087
TCGA-B6-A0RS-01A-11R-A084-07	38	N0	-0.367107442
TCGA-B6-A0RT-01A-21R-A084-07	39	N1	-1.078360663
TCGA-B6-A0RU-01A-11R-A084-07	40	N0	-0.735455778
TCGA-B6-A0RV-01A-11R-A084-07	42	N2	-1.443413905
TCGA-B6-A0WS-01A-11R-A115-07	58		-1.163891747
TCGA-B6-A0WT-01A-11R-A109-07	61	N1	-0.331302862
TCGA-B6-A0WV-01A-11R-A109-07	67	N1	-0.56314646
TCGA-B6-A0WW-01A-11R-A109-07	58	N1	-0.533167742
TCGA-B6-A0WX-01A-11R-A109-07	40	N1	-0.894385341
TCGA-B6-A0WY-01A-11R-A109-07	40	N1	-0.954279846
TCGA-B6-A0WZ-01A-11R-A109-07	50	N1	-0.820527052
TCGA-B6-A0X0-01A-21R-A115-07	54	N0	-1.085741207
TCGA-B6-A0X1-01A-11R-A109-07	48	N1	-0.60521692
TCGA-B6-A0X4-01A-11R-A109-07	62	N1	-0.142550601
TCGA-B6-A0X5-01A-21R-A109-07	61	N1	-0.530386856
TCGA-B6-A0X7-01A-11R-A10J-07	62		-0.556808102
TCGA-B6-A1KC-01B-11R-A157-07	67	N1	-0.313190883
TCGA-B6-A1KF-01A-11R-A13Q-07	68	N1	-0.392853007
TCGA-B6-A1KI-01A-11R-A14M-07	63	N0	-0.865125053
TCGA-B6-A1KN-01A-11R-A13Q-07	57	N1	-0.076403213
TCGA-B6-A2IU-01A-32R-A18M-07	62	N0	-1.097238571
TCGA-B6-A3ZX-01A-11R-A239-07	50	N1	-1.433566122
TCGA-B6-A400-01A-11R-A239-07	43	N2	-1.034913479
TCGA-B6-A401-01A-11R-A239-07	47	N1	-1.105255834
TCGA-B6-A402-01A-11R-A239-07	47	N0	-0.415139455
TCGA-B6-A408-01A-12R-A24H-07	55	N3	-0.811403118
TCGA-B6-A409-01A-11R-A24H-07	44	N2	-0.657443351
TCGA-B6-A40B-01A-11R-A239-07	76	N0	-1.560942597
TCGA-B6-A40C-01A-11R-A239-07	51	N0	-0.850596055
TCGA-BH-A0AU-01A-11R-A12P-07	45	N0	-0.575352256
TCGA-BH-A0AV-01A-31R-A115-07	52	N0	-0.797674367
TCGA-BH-A0AW-01A-11R-A056-07	56	N1	-0.868909275
TCGA-BH-A0AY-01A-21R-A00Z-07	62	N0	-0.830978151
TCGA-BH-A0AZ-01A-21R-A12P-07	47	N1	-1.035894111
TCGA-BH-A0B0-01A-21R-A115-07	56	N0	-0.742107147
TCGA-BH-A0B1-01A-12R-A056-07	66	N1	-0.6951782
TCGA-BH-A0B3-01A-11R-A056-07	53	N1	-0.564615324
TCGA-BH-A0B5-01A-11R-A12P-07	40	N2	-0.951863945
TCGA-BH-A0B7-01A-12R-A115-07	42	N1	-0.915422403
TCGA-BH-A0B8-01A-21R-A056-07	64	N0	-0.329386562
TCGA-BH-A0B9-01A-11R-A056-07	44	N0	-0.954619426
TCGA-BH-A0BA-01A-11R-A056-07	51	N3	-0.629963327
TCGA-BH-A0BC-01A-22R-A084-07	60	N3	-0.819649828
TCGA-BH-A0BD-01A-11R-A034-07	47	N1	-0.907862287
TCGA-BH-A0BF-01A-21R-A12P-07	56	N1	-1.108633181
TCGA-BH-A0BG-01A-11R-A115-07	73	N0	-1.304101127
TCGA-BH-A0BJ-01A-11R-A056-07	41	N1	-0.792755662
TCGA-BH-A0BL-01A-11R-A115-07	35	N0	-1.073268498
TCGA-BH-A0BM-01A-11R-A056-07	54	N1	-0.994873856
TCGA-BH-A0BO-01A-23R-A12D-07	54	N0	-1.533452234
TCGA-BH-A0BP-01A-11R-A115-07	76	N0	-0.403625398
TCGA-BH-A0BQ-01A-21R-A115-07	39	N0	-1.393822971
TCGA-BH-A0BR-01A-21R-A115-07	59	N0	-0.635372404
TCGA-BH-A0BT-01A-11R-A12P-07	56	N1	-1.434631531
TCGA-BH-A0BV-01A-11R-A00Z-07	78	N1	-1.245002827
TCGA-BH-A0BW-01A-11R-A115-07	71	N0	-1.158640696
TCGA-BH-A0BZ-01A-31R-A12P-07	59	N1	-0.688989044
TCGA-BH-A0C0-01A-21R-A056-07	62	N1	-0.662878387
TCGA-BH-A0C1-01B-11R-A12D-07	61	N2	-0.849766102
TCGA-BH-A0C3-01A-21R-A12P-07	47	N0	-0.95653546
TCGA-BH-A0C7-01B-11R-A115-07	48	N1	-0.205890539
TCGA-BH-A0DE-01A-11R-A115-07	62	N0	-1.087188935
TCGA-BH-A0DG-01A-21R-A12P-07	30	N0	-0.810037471
TCGA-BH-A0DH-01A-11R-A084-07	63	N1	-0.858015676
TCGA-BH-A0DI-01A-21R-A12P-07	63	N1	-0.882467889
TCGA-BH-A0DK-01A-21R-A056-07	49	N0	-1.354026973
TCGA-BH-A0DL-01A-11R-A115-07	64	N0	-0.202805971
TCGA-BH-A0DO-01B-11R-A12D-07	78	N0	-1.236394473
TCGA-BH-A0DP-01A-21R-A056-07	60	N0	-1.043964824
TCGA-BH-A0DQ-01A-11R-A084-07	42	N1	-1.216261259
TCGA-BH-A0DS-01A-11R-A056-07	71	N2	-0.701899483
TCGA-BH-A0DT-01A-21R-A12D-07	41	N1	-1.360692936
TCGA-BH-A0DV-01A-21R-A12P-07	54	N2	-1.401274397
TCGA-BH-A0DX-01A-11R-A115-07	62	N0	-0.836035587
TCGA-BH-A0DZ-01A-11R-A00Z-07	43	N1	-0.639532931
TCGA-BH-A0E0-01A-11R-A056-07	38	N3	-0.549620403
TCGA-BH-A0E1-01A-11R-A056-07	52	N1	-0.981972783
TCGA-BH-A0E2-01A-11R-A056-07	49	N2	-0.805307052
TCGA-BH-A0E6-01A-11R-A034-07	69	N0	-0.747352818
TCGA-BH-A0E7-01A-11R-A034-07	79	N1	-0.634712517
TCGA-BH-A0E9-01B-11R-A115-07	53	N1	-0.727580567
TCGA-BH-A0EA-01A-11R-A115-07	72	N1	-1.041566304
TCGA-BH-A0EB-01A-11R-A034-07	69	N0	-0.975269826
TCGA-BH-A0EE-01A-11R-A034-07	68	N0	-0.175978127
TCGA-BH-A0EI-01A-11R-A115-07	51	N1	-0.573620462
TCGA-BH-A0GY-01A-11R-A056-07	67	N1	-0.534730899
TCGA-BH-A0GZ-01A-11R-A056-07	62	N1	-0.838264872
TCGA-BH-A0H0-01A-11R-A056-07	69	N0	-0.007865225
TCGA-BH-A0H3-01A-11R-A12P-07	46	N0	-0.843380401
TCGA-BH-A0H5-01A-21R-A115-07	45	N0	-1.519356912
TCGA-BH-A0H6-01A-21R-A056-07	82		-0.663913469
TCGA-BH-A0H7-01A-13R-A056-07	65	N2	-0.499290914
TCGA-BH-A0H9-01A-11R-A056-07	69	N0	-0.721697933
TCGA-BH-A0HA-01A-11R-A12P-07	31	N0	-1.262416789
TCGA-BH-A0HB-01A-11R-A056-07	55	N0	-0.587797026
TCGA-BH-A0HF-01A-11R-A056-07	77	N0	-0.931616321
TCGA-BH-A0HI-01A-11R-A084-07	78	N0	-1.241239086
TCGA-BH-A0HK-01A-11R-A056-07	81	N1	-0.275317956
TCGA-BH-A0HL-01A-11R-A10U-07	56	N1	-0.348055757
TCGA-BH-A0HN-01A-11R-A10U-07	67	N0	-0.630428715
TCGA-BH-A0HO-01A-11R-A034-07	48	N1	-1.091466574
TCGA-BH-A0HP-01A-12R-A084-07	65	N2	-0.971600271
TCGA-BH-A0HQ-01A-11R-A034-07	56	N0	-0.597906986
TCGA-BH-A0HU-01A-11R-A034-07	52	N0	-0.961979345
TCGA-BH-A0HW-01A-11R-A034-07	62	N0	-0.089986329
TCGA-BH-A0HX-01A-21R-A056-07	54	N1	-0.58550474
TCGA-BH-A0HY-01A-11R-A056-07	60	N0	-0.324131273
TCGA-BH-A0RX-01A-21R-A084-07	59	N0	-1.11914192
TCGA-BH-A0W3-01A-11R-A109-07	58	N1	-0.806653331
TCGA-BH-A0W4-01A-11R-A109-07	46	N0	-0.880982932
TCGA-BH-A0W5-01A-11R-A109-07	77	N1	-1.264784786
TCGA-BH-A0W7-01A-11R-A115-07	49	N0	-1.258189092
TCGA-BH-A0WA-01A-11R-A109-07	82	N0	-0.764706061
TCGA-BH-A18F-01A-11R-A12D-07	50	N0	-0.952708643
TCGA-BH-A18G-01A-11R-A12D-07	81	N0	-0.69848112
TCGA-BH-A18H-01A-11R-A12D-07	63	N0	-0.866378027
TCGA-BH-A18I-01A-11R-A12D-07	53	N1	-1.036746047
TCGA-BH-A18J-01A-11R-A12D-07	56	N2	-0.758064005
TCGA-BH-A18K-01A-11R-A12D-07	46	N0	-0.824355022
TCGA-BH-A18L-01A-32R-A12D-07	50	N1	0.005476484
TCGA-BH-A18M-01A-11R-A12D-07	39	N1	-0.936738857
TCGA-BH-A18N-01A-11R-A12D-07	88	N1	-0.333104149
TCGA-BH-A18P-01A-11R-A12D-07	60	N0	-0.219628109
TCGA-BH-A18Q-01A-12R-A12D-07	56	N1	-0.721487559
TCGA-BH-A18R-01A-11R-A12D-07	50	N1	-0.532548265
TCGA-BH-A18S-01A-11R-A12D-07	79	N0	-0.396562699
TCGA-BH-A18T-01A-11R-A12D-07	70	N0	-0.179085984
TCGA-BH-A18U-01A-21R-A12D-07	72	N2	-0.262947388
TCGA-BH-A18V-01A-11R-A12D-07	48	N1	-0.315463413
TCGA-BH-A18V-06A-11R-A213-07	48	N1	-0.699683654
TCGA-BH-A1EN-01A-11R-A13Q-07	78		-0.310611589
TCGA-BH-A1EO-01A-11R-A137-07	68	N1	-0.661465171
TCGA-BH-A1ES-01A-11R-A137-07	35	N1	-0.104816693
TCGA-BH-A1ES-06A-12R-A24H-07	35	N1	-0.38040086
TCGA-BH-A1ET-01A-11R-A137-07	55	N0	-1.082185584
TCGA-BH-A1EU-01A-11R-A137-07	83	N0	-0.730118475
TCGA-BH-A1EV-01A-11R-A137-07	45	N1	-0.27066706
TCGA-BH-A1EW-01A-11R-A137-07	38	N1	-0.751291109
TCGA-BH-A1EX-01A-11R-A13Q-07	67	N1	-0.656847608
TCGA-BH-A1EY-01A-11R-A13Q-07	79	N0	-0.624617385
TCGA-BH-A1F0-01A-11R-A137-07	80	N1	-1.014920708
TCGA-BH-A1F2-01A-31R-A13Q-07	53	N1	-0.561442656
TCGA-BH-A1F5-01A-12R-A13Q-07	62	N1	-0.377587638
TCGA-BH-A1F6-01A-11R-A13Q-07	51	N2	-0.547581801
TCGA-BH-A1F8-01A-11R-A13Q-07	90	N2	-0.181825848
TCGA-BH-A1FB-01A-11R-A13Q-07	60	N1	-1.01832702
TCGA-BH-A1FC-01A-11R-A13Q-07	78	N1	-0.541473836
TCGA-BH-A1FD-01A-11R-A13Q-07	68	N0	-0.947157753
TCGA-BH-A1FE-01A-11R-A13Q-07	31	N1	-0.656287435
TCGA-BH-A1FE-06A-11R-A213-07	31	N1	-1.057884717
TCGA-BH-A1FG-01A-11R-A13Q-07	88		-0.135196779
TCGA-BH-A1FH-01A-12R-A13Q-07	47	N1	-1.241378011
TCGA-BH-A1FJ-01A-11R-A13Q-07	66	N1	-0.079945218
TCGA-BH-A1FL-01A-11R-A13Q-07	69	N1	-0.426644116
TCGA-BH-A1FM-01A-11R-A13Q-07	44	N2	0.017446314
TCGA-BH-A1FN-01A-11R-A13Q-07	34	N0	-0.244028601
TCGA-BH-A1FR-01A-11R-A13Q-07	73	N1	-0.533419924
TCGA-BH-A1FU-01A-11R-A14D-07	44	N0	-0.663420589
TCGA-BH-A201-01A-11R-A14M-07	64	N0	-0.791538652
TCGA-BH-A202-01A-11R-A14M-07	60	N0	-0.295026279
TCGA-BH-A203-01A-12R-A169-07	78	N1	-0.401394004
TCGA-BH-A204-01A-11R-A157-07	80	N1	0.086533634
TCGA-BH-A208-01A-11R-A157-07	48	N1	-0.674705728
TCGA-BH-A209-01A-11R-A157-07	77	N0	-1.122638512
TCGA-BH-A28O-01A-11R-A22K-07	50	N3	-1.339088751
TCGA-BH-A28Q-01A-11R-A16F-07	46	N1	-0.860404234
TCGA-BH-A2L8-01A-11R-A18M-07	45	N0	-0.998379476
TCGA-BH-A42T-01A-11R-A24H-07	75	N0	-1.344007034
TCGA-BH-A42U-01A-12R-A24H-07	80	N0	-1.499189189
TCGA-BH-A42V-01A-11R-A24H-07	41	N1	-1.249648523
TCGA-BH-A5IZ-01A-11R-A27Q-07	51	N1	-0.862737611
TCGA-BH-A5J0-01A-11R-A27Q-07	63	N0	-0.862967447
TCGA-BH-A6R8-01A-21R-A33J-07	46	N0	-1.129391723
TCGA-BH-A6R9-01A-21R-A32P-07	61	N0	-1.285427004
TCGA-BH-A8FY-01A-11R-A36F-07	87	N0	-1.126906197
TCGA-BH-A8FZ-01A-11R-A352-07	58	N0	-1.427212659
TCGA-BH-A8G0-01A-11R-A352-07	54	N1	-1.2070688
TCGA-BH-AB28-01A-31R-A41B-07	53	N1	-1.119214911
TCGA-C8-A12L-01A-11R-A115-07	67	N0	-0.062970782
TCGA-C8-A12M-01A-11R-A115-07	70	N0	-0.030338439
TCGA-C8-A12N-01A-11R-A115-07	58	N0	-0.941085871
TCGA-C8-A12O-01A-11R-A115-07	50	N0	-0.523123388
TCGA-C8-A12P-01A-11R-A115-07	55	N1	-0.149817434
TCGA-C8-A12Q-01A-11R-A115-07	78	N2	-0.413827234
TCGA-C8-A12U-01A-11R-A115-07	46	N1	-0.411585235
TCGA-C8-A12V-01A-11R-A115-07	55	N0	-1.575851839
TCGA-C8-A12W-01A-11R-A115-07	49	N1	-0.470983367
TCGA-C8-A12X-01A-11R-A115-07	62	N1	-1.323163154
TCGA-C8-A12Y-01A-11R-A12D-07	44	N1	-1.304853296
TCGA-C8-A12Z-01A-11R-A115-07	45	N1	0.152837224
TCGA-C8-A130-01A-31R-A115-07	52	N2	-0.650990432
TCGA-C8-A131-01A-11R-A115-07	82	N2	-0.885515102
TCGA-C8-A132-01A-31R-A115-07	56	N1	-0.808392598
TCGA-C8-A134-01A-11R-A115-07	52	N0	-1.005520124
TCGA-C8-A135-01A-11R-A115-07	64	N1	-0.526684769
TCGA-C8-A137-01A-11R-A115-07	34	N1	0.134602176
TCGA-C8-A138-01A-11R-A115-07	54	N2	-0.765458419
TCGA-C8-A1HE-01A-11R-A13Q-07	59	N0	-0.474147135
TCGA-C8-A1HF-01A-11R-A137-07	48	N0	-0.953328805
TCGA-C8-A1HG-01A-11R-A137-07	50	N0	-0.756252105
TCGA-C8-A1HJ-01A-11R-A13Q-07	53	N0	-0.55422295
TCGA-C8-A1HK-01A-21R-A13Q-07	53	N1	0.098208834
TCGA-C8-A1HL-01A-11R-A137-07	38	N1	-0.785516425
TCGA-C8-A1HM-01A-12R-A137-07	74	N0	-0.902973526
TCGA-C8-A1HN-01A-11R-A137-07	56	N0	-0.035762216
TCGA-C8-A1HO-01A-11R-A13Q-07	34	N3	-0.390201575
TCGA-C8-A26V-01A-11R-A16F-07	47	N2	-0.733576355
TCGA-C8-A26W-01A-11R-A16F-07	58	N1	-0.960733226
TCGA-C8-A26X-01A-31R-A16F-07	58	N1	-0.684559065
TCGA-C8-A26Y-01A-11R-A16F-07	90	N0	-0.423619636
TCGA-C8-A26Z-01A-11R-A16F-07	59	N0	-0.135558422
TCGA-C8-A273-01A-11R-A16F-07	29	N1	-0.748778733
TCGA-C8-A274-01A-11R-A16F-07	63	N0	-0.186911761
TCGA-C8-A275-01A-21R-A16F-07	56	N1	-0.262327626
TCGA-C8-A278-01A-11R-A169-07	61	N2	-0.652593184
TCGA-C8-A27A-01A-11R-A169-07	48	N1	-0.476941334
TCGA-C8-A27B-01A-11R-A169-07	48	N0	-0.077989612
TCGA-C8-A3M7-01A-12R-A21T-07	60	N0	-0.833551513
TCGA-C8-A3M8-01A-11R-A213-07	68	N0	-0.421885686
TCGA-C8-A8HP-01A-11R-A36F-07	59	N2	-0.724630798
TCGA-C8-A8HQ-01A-11R-A36F-07	53	N1	-0.989445299
TCGA-C8-A8HR-01A-11R-A36F-07	49	N2	-1.022655113
TCGA-D8-A13Y-01A-11R-A115-07	52	N0	-0.03905477
TCGA-D8-A13Z-01A-11R-A115-07	51	N2	-0.488148878
TCGA-D8-A140-01A-11R-A115-07	62	N1	-0.11564932
TCGA-D8-A141-01A-11R-A115-07	40	N1	-1.26759311
TCGA-D8-A142-01A-11R-A115-07	74	N0	-1.20393031
TCGA-D8-A143-01A-11R-A115-07	51	N0	-0.346393262
TCGA-D8-A145-01A-11R-A115-07	80	N1	-0.703090885
TCGA-D8-A147-01A-11R-A115-07	45	N0	-0.575603524
TCGA-D8-A1J8-01A-11R-A13Q-07	77	N1	-0.609795174
TCGA-D8-A1J9-01A-11R-A13Q-07	48	N0	-0.201155409
TCGA-D8-A1JA-01A-11R-A13Q-07	60		0.193432819
TCGA-D8-A1JB-01A-11R-A13Q-07	54	N1	-0.92168207
TCGA-D8-A1JC-01A-11R-A13Q-07	59	N2	-0.307042079
TCGA-D8-A1JD-01A-11R-A13Q-07	41	N1	-0.53345314
TCGA-D8-A1JE-01A-11R-A13Q-07	62	N1	-0.378189296
TCGA-D8-A1JF-01A-11R-A13Q-07	79	N2	-0.218228478
TCGA-D8-A1JG-01B-11R-A13Q-07	62	N0	-0.388802935
TCGA-D8-A1JH-01A-11R-A13Q-07	56	N0	-0.772251832
TCGA-D8-A1JI-01A-11R-A13Q-07	54	N1	-0.943819933
TCGA-D8-A1JJ-01A-31R-A14M-07	54	N0	-0.279134047
TCGA-D8-A1JK-01A-11R-A13Q-07	90	N0	-0.569367661
TCGA-D8-A1JL-01A-11R-A13Q-07	72	N0	-1.036841712
TCGA-D8-A1JM-01A-11R-A13Q-07	59	N1	-0.18489782
TCGA-D8-A1JN-01A-11R-A13Q-07	80	N3	-0.136652147
TCGA-D8-A1JP-01A-11R-A13Q-07	73	N0	-0.398369095
TCGA-D8-A1JS-01A-11R-A13Q-07	77	N0	-0.957298175
TCGA-D8-A1JT-01A-31R-A13Q-07	70	N0	-0.608669463
TCGA-D8-A1JU-01A-11R-A13Q-07	51	N0	-0.914552058
TCGA-D8-A1X5-01A-11R-A14D-07	81	N3	-0.704640496
TCGA-D8-A1X6-01A-11R-A14M-07	80	N2	-0.424177162
TCGA-D8-A1X7-01A-11R-A14M-07	40	N0	-0.162797116
TCGA-D8-A1X8-01A-11R-A14M-07	62	N2	-1.199060419
TCGA-D8-A1X9-01A-12R-A157-07	66	N1	-0.190747278
TCGA-D8-A1XA-01A-11R-A14D-07	64	N0	-0.619438393
TCGA-D8-A1XB-01A-11R-A14D-07	62	N1	-0.357112028
TCGA-D8-A1XC-01A-11R-A14D-07	85	N1	0.076507789
TCGA-D8-A1XD-01A-11R-A14D-07	36	N2	-0.057514661
TCGA-D8-A1XF-01A-11R-A14D-07	45	N0	-0.080250066
TCGA-D8-A1XG-01A-11R-A14D-07	86	N1	0.307768526
TCGA-D8-A1XJ-01A-11R-A14M-07	76	N1	-0.242469613
TCGA-D8-A1XK-01A-21R-A14M-07	55	N1	-0.381195667
TCGA-D8-A1XL-01A-11R-A14M-07	34	N1	-0.737614951
TCGA-D8-A1XM-01A-21R-A14M-07	57	N0	-0.738987282
TCGA-D8-A1XO-01A-11R-A14M-07	56	N1	-1.016367228
TCGA-D8-A1XQ-01A-11R-A14M-07	69	N0	-0.912466168
TCGA-D8-A1XR-01A-11R-A14M-07	56	N1	-0.450899636
TCGA-D8-A1XT-01A-11R-A14M-07	61	N1	-0.742170048
TCGA-D8-A1XU-01A-11R-A14M-07	56	N0	-0.625527194
TCGA-D8-A1XV-01A-11R-A14M-07	84	N0	0.017522222
TCGA-D8-A1XW-01A-11R-A14M-07	53	N0	-1.197728054
TCGA-D8-A1XY-01A-11R-A14M-07	74	N0	-1.277619093
TCGA-D8-A1XZ-01A-11R-A14M-07	81	N2	-0.66789381
TCGA-D8-A1Y0-01A-11R-A14M-07	65	N2	-0.992763435
TCGA-D8-A1Y1-01A-21R-A14M-07	80	N1	-0.46738063
TCGA-D8-A1Y2-01A-11R-A157-07	71	N0	-0.759024263
TCGA-D8-A1Y3-01A-11R-A157-07	61	N2	-0.54178556
TCGA-D8-A27E-01A-11R-A16F-07	66	N0	-0.247153492
TCGA-D8-A27F-01A-11R-A16F-07	40	N0	-0.143829026
TCGA-D8-A27G-01A-11R-A16F-07	75	N0	-1.050334313
TCGA-D8-A27H-01A-11R-A16F-07	72	N0	-0.683494254
TCGA-D8-A27I-01A-11R-A16F-07	58	N2	-1.152958839
TCGA-D8-A27K-01A-11R-A16F-07	47	N1	-0.957770736
TCGA-D8-A27L-01A-11R-A16F-07	49	N2	-0.890859978
TCGA-D8-A27M-01A-11R-A16F-07	59	N0	-0.85631311
TCGA-D8-A27N-01A-11R-A16F-07	36	N2	-0.3962734
TCGA-D8-A27P-01A-11R-A16F-07	64	N0	-1.01061299
TCGA-D8-A27R-01A-11R-A16F-07	41	N3	-0.579290993
TCGA-D8-A27T-01A-11R-A16F-07	53	N3	-0.763427484
TCGA-D8-A27V-01A-12R-A17B-07	62	N0	-0.86341657
TCGA-D8-A27W-01A-11R-A16F-07	55	N0	-0.253098811
TCGA-D8-A3Z5-01A-41R-A24H-07	54	N3	-1.024316511
TCGA-D8-A3Z6-01A-11R-A239-07	56	N3	-1.188399594
TCGA-D8-A4Z1-01A-21R-A266-07	68	N0	-0.991287071
TCGA-D8-A73U-01A-11R-A33J-07	88	N0	-1.383814121
TCGA-D8-A73W-01A-22R-A352-07	79	N1	-0.617723005
TCGA-D8-A73X-01A-11R-A32P-07	53	N0	-0.969074424
TCGA-E2-A105-01A-11R-A10J-07	79	N0	-0.441760205
TCGA-E2-A106-01A-11R-A10J-07	34	N1	-1.071114113
TCGA-E2-A107-01A-11R-A10J-07	54	N2	-1.171078841
TCGA-E2-A108-01A-13R-A10J-07	64	N2	-1.262487234
TCGA-E2-A109-01A-11R-A10J-07	64	N0	-0.289449972
TCGA-E2-A10A-01A-21R-A115-07	41	N0	-0.810274207
TCGA-E2-A10B-01A-11R-A10J-07	67	N1	-0.79695239
TCGA-E2-A10C-01A-21R-A10J-07	54	N1	-0.582629862
TCGA-E2-A10E-01A-21R-A10J-07	64	N1	-0.89194933
TCGA-E2-A10F-01A-11R-A10J-07	47	N0	-0.950482994
TCGA-E2-A14N-01A-31R-A137-07	37	N1	-0.658400306
TCGA-E2-A14O-01A-31R-A115-07	76	N1	-1.033534708
TCGA-E2-A14P-01A-31R-A12D-07	79	N3	-0.387710877
TCGA-E2-A14Q-01A-11R-A12D-07	50	N1	-0.93238758
TCGA-E2-A14R-01A-11R-A115-07	62	N0	-0.707326582
TCGA-E2-A14T-01A-11R-A115-07	52	N0	-0.187748573
TCGA-E2-A14U-01A-11R-A22K-07	74	N0	-1.290863203
TCGA-E2-A14V-01A-11R-A12D-07	53	N1	-0.213985441
TCGA-E2-A14X-01A-11R-A115-07	55	N2	-0.440689007
TCGA-E2-A14Y-01A-21R-A12D-07	35	N0	0.161825438
TCGA-E2-A14Z-01A-11R-A115-07	64	N0	-1.220639718
TCGA-E2-A150-01A-11R-A12D-07	48	N0	-0.881347632
TCGA-E2-A152-01A-11R-A12D-07	56	N0	-0.506939655
TCGA-E2-A153-01A-12R-A12D-07	51	N1	-0.931794996
TCGA-E2-A154-01A-11R-A115-07	68	N0	-0.885006686
TCGA-E2-A155-01A-11R-A12D-07	58	N1	0.005790447
TCGA-E2-A156-01A-11R-A12D-07	61	N0	-0.505196469
TCGA-E2-A158-01A-11R-A12D-07	43	N1	-0.443992555
TCGA-E2-A159-01A-11R-A115-07	50	N0	-0.344859709
TCGA-E2-A15A-01A-11R-A12D-07	45	N3	-0.252704264
TCGA-E2-A15A-06A-11R-A12D-07	45	N3	-0.515497828
TCGA-E2-A15C-01A-31R-A12D-07	61	N0	-0.990153368
TCGA-E2-A15D-01A-11R-A115-07	47	N0	-0.885337344
TCGA-E2-A15E-01A-11R-A12D-07	40	N1	-0.630526926
TCGA-E2-A15E-06A-11R-A12D-07	40	N1	-0.718200476
TCGA-E2-A15F-01A-11R-A115-07	64	N0	-0.592916169
TCGA-E2-A15G-01A-11R-A12D-07	76	N0	-0.952435
TCGA-E2-A15H-01A-11R-A12D-07	38	N1	-0.505412041
TCGA-E2-A15I-01A-21R-A137-07	44	N0	-1.141161037
TCGA-E2-A15J-01A-11R-A12P-07	51	N0	-0.75432639
TCGA-E2-A15K-01A-11R-A12P-07	58	N1	-0.607821492
TCGA-E2-A15K-06A-11R-A12P-07	58	N1	-1.111060308
TCGA-E2-A15L-01A-11R-A12D-07	65	N0	-0.673110348
TCGA-E2-A15M-01A-11R-A12D-07	66	N0	-0.96851443
TCGA-E2-A15O-01A-11R-A115-07	89		-0.308095394
TCGA-E2-A15P-01A-11R-A115-07	61	N0	-0.4708602
TCGA-E2-A15R-01A-11R-A115-07	64	N1	-0.205230673
TCGA-E2-A15S-01A-11R-A115-07	34	N1	0.095353469
TCGA-E2-A15T-01A-11R-A115-07	65	N0	-0.230788186
TCGA-E2-A1AZ-01A-11R-A12P-07	63	N1	-0.925191623
TCGA-E2-A1B0-01A-11R-A12P-07	50	N2	-0.214669712
TCGA-E2-A1B1-01A-21R-A12P-07	45	N1	-1.027508601
TCGA-E2-A1B4-01A-11R-A12P-07	74	N2	-0.758999757
TCGA-E2-A1B5-01A-21R-A12P-07	46	N0	-1.420585728
TCGA-E2-A1B6-01A-31R-A12P-07	44	N0	-1.811606853
TCGA-E2-A1BC-01A-11R-A12P-07	63	N0	-0.981217279
TCGA-E2-A1BD-01A-11R-A12P-07	53	N0	-0.80223835
TCGA-E2-A1IE-01A-11R-A13Q-07	61	N1	-0.302061944
TCGA-E2-A1IF-01A-11R-A144-07	74	N0	-1.284271343
TCGA-E2-A1IG-01A-11R-A144-07	45	N1	-0.746273982
TCGA-E2-A1IH-01A-11R-A13Q-07	80	N0	-1.1510624
TCGA-E2-A1II-01A-11R-A144-07	51	N0	-1.278645969
TCGA-E2-A1IJ-01A-11R-A144-07	57	N0	-1.53245003
TCGA-E2-A1IK-01A-11R-A144-07	71	N1	-0.646499053
TCGA-E2-A1IL-01A-11R-A14D-07	78	N1	-0.453318824
TCGA-E2-A1IN-01A-11R-A13Q-07	60	N0	-0.45930595
TCGA-E2-A1IO-01A-11R-A144-07	37	N0	-0.759827375
TCGA-E2-A1IU-01A-11R-A14D-07	60	N0	-1.503089607
TCGA-E2-A1L6-01A-11R-A13Q-07	44	N1	-1.14664082
TCGA-E2-A1L7-01A-11R-A144-07	40	N2	-0.478009718
TCGA-E2-A1L8-01A-11R-A13Q-07	52	N1	-0.880673841
TCGA-E2-A1L9-01A-11R-A13Q-07	40	N1	-1.1213594
TCGA-E2-A1LA-01A-11R-A144-07	59	N1	-0.997018719
TCGA-E2-A1LB-01A-11R-A144-07	41	N1	-0.655649902
TCGA-E2-A1LE-01A-12R-A19W-07	71	N3	-0.592644602
TCGA-E2-A1LG-01A-21R-A14M-07	50	N0	0.249575188
TCGA-E2-A1LH-01A-11R-A14D-07	59	N0	-0.974277535
TCGA-E2-A1LI-01A-12R-A157-07	57	N1	-0.894644981
TCGA-E2-A1LK-01A-21R-A14D-07	84	N3	-0.242746793
TCGA-E2-A1LL-01A-11R-A144-07	73	N2	0.038769796
TCGA-E2-A1LS-01A-12R-A157-07	46	N0	-0.325259998
TCGA-E2-A2P5-01A-11R-A19W-07	78	N3	-0.635899824
TCGA-E2-A2P6-01A-11R-A19W-07	77	N1	-1.510480969
TCGA-E2-A3DX-01A-21R-A213-07	43	N3	-0.955701017
TCGA-E2-A56Z-01A-12R-A29R-07	69	N1	-1.128600557
TCGA-E2-A570-01A-11R-A29R-07	47	N1	-1.050997916
TCGA-E2-A572-01A-13R-A31O-07	72	N2	-1.405348433
TCGA-E2-A573-01A-11R-A29R-07	48	N0	-1.019289573
TCGA-E2-A574-01A-11R-A29R-07	44	N0	-0.900283228
TCGA-E2-A576-01A-11R-A31O-07	69	N0	-0.992245797
TCGA-E2-A9RU-01A-11R-A41B-07	90	N3	-0.580512359
TCGA-E9-A1N3-01A-12R-A157-07	70	N2	-0.479243798
TCGA-E9-A1N4-01A-11R-A14M-07	41	N2	-1.503541735
TCGA-E9-A1N5-01A-11R-A14D-07	45	N1	-0.988646447
TCGA-E9-A1N6-01A-11R-A144-07	52	N1	-0.598013999
TCGA-E9-A1N8-01A-11R-A144-07	48	N0	-0.223019406
TCGA-E9-A1N9-01A-11R-A14D-07	58	N0	-0.546298482
TCGA-E9-A1NA-01A-11R-A144-07	58	N0	-0.231303986
TCGA-E9-A1NC-01A-21R-A26B-07	61	N1	-0.923119679
TCGA-E9-A1ND-01A-11R-A144-07	75	N1	-0.575452206
TCGA-E9-A1NE-01A-21R-A14M-07	28	N1	-1.039114746
TCGA-E9-A1NF-01A-11R-A14D-07	60	N0	-0.771496826
TCGA-E9-A1NG-01A-21R-A14M-07	62	N0	-1.052022553
TCGA-E9-A1NH-01A-11R-A14D-07	71	N1	-0.846638957
TCGA-E9-A1NI-01A-11R-A14D-07	51	N0	-1.101652357
TCGA-E9-A1QZ-01A-21R-A169-07	61	N0	-1.605451969
TCGA-E9-A1R0-01A-22R-A16F-07	58	N1	-0.768095357
TCGA-E9-A1R2-01A-11R-A14D-07	51	N3	-0.495572157
TCGA-E9-A1R3-01A-31R-A14M-07	70	N3	-0.761398633
TCGA-E9-A1R4-01A-21R-A14D-07	66	N0	-0.484742802
TCGA-E9-A1R5-01A-11R-A14M-07	63	N0	-0.243000139
TCGA-E9-A1R6-01A-11R-A14D-07	63	N0	-0.13211088
TCGA-E9-A1R7-01A-11R-A14M-07	64	N0	-0.202285636
TCGA-E9-A1RA-01A-11R-A14D-07	48	N0	-0.508145066
TCGA-E9-A1RB-01A-11R-A157-07	40	N0	-0.753636336
TCGA-E9-A1RC-01A-11R-A157-07	56	N3	-0.149095283
TCGA-E9-A1RD-01A-11R-A157-07	67	N0	-0.773146788
TCGA-E9-A1RE-01A-11R-A157-07	74	N2	-0.386657558
TCGA-E9-A1RF-01A-11R-A157-07	68	N2	-0.518736296
TCGA-E9-A1RG-01A-11R-A14D-07	62	N2	-1.164585896
TCGA-E9-A1RH-01A-21R-A169-07	63	N0	0.034397293
TCGA-E9-A1RI-01A-11R-A169-07	43	N2	-0.79527934
TCGA-E9-A226-01A-21R-A157-07	45	N2	-0.581249555
TCGA-E9-A227-01A-11R-A157-07	42	N1	-0.935280895
TCGA-E9-A228-01A-31R-A157-07	58	N1	-0.147454031
TCGA-E9-A229-01A-31R-A157-07	37	N0	-0.57403769
TCGA-E9-A22A-01A-11R-A157-07	74	N0	-0.80364795
TCGA-E9-A22B-01A-11R-A157-07	71	N0	-0.56538617
TCGA-E9-A22D-01A-11R-A157-07	38	N0	-1.239813446
TCGA-E9-A22E-01A-11R-A157-07	56	N2	-0.913490769
TCGA-E9-A22G-01A-11R-A157-07	47	N0	-1.188069942
TCGA-E9-A22H-01A-11R-A157-07	42	N1	-1.132660218
TCGA-E9-A243-01A-21R-A169-07	52	N0	-1.047824894
TCGA-E9-A244-01A-11R-A169-07	54	N0	-0.251334613
TCGA-E9-A245-01A-22R-A16F-07	47	N1	-0.514461095
TCGA-E9-A247-01A-11R-A169-07	59	N0	-0.432380515
TCGA-E9-A248-01A-11R-A169-07	51	N0	-0.526942107
TCGA-E9-A249-01A-11R-A169-07	45	N0	-1.034433674
TCGA-E9-A24A-01A-11R-A169-07	69	N1	-0.773253608
TCGA-E9-A295-01A-11R-A16F-07	71	N0	-0.799220888
TCGA-E9-A2JS-01A-11R-A180-07	72	N1	0.067610807
TCGA-E9-A2JT-01A-22R-A18M-07	63	N0	-1.459828341
TCGA-E9-A3HO-01A-11R-A213-07	49	N0	-0.774504161
TCGA-E9-A3Q9-01A-11R-A21T-07	78	N3	-1.3666247
TCGA-E9-A3QA-01A-61R-A22K-07	33	N0	-1.378424344
TCGA-E9-A3X8-01A-31R-A22U-07	48	N1	-1.597347263
TCGA-E9-A54X-01A-11R-A266-07	85	N0	-0.692047835
TCGA-E9-A54Y-01A-11R-A466-07	63	N2	-1.045413248
TCGA-E9-A5FK-01A-11R-A27Q-07	60	N3	-1.360813953
TCGA-E9-A5FL-01A-11R-A27Q-07	65	N0	-0.729086836
TCGA-E9-A5UO-01A-11R-A28M-07	41	N0	-0.809407657
TCGA-E9-A5UP-01A-11R-A28M-07	63	N0	-0.427992704
TCGA-E9-A6HE-01A-11R-A31O-07	45	N3	-1.838114019
TCGA-EW-A1IW-01A-11R-A13Q-07	80	N1	-0.770865804
TCGA-EW-A1IX-01A-12R-A144-07	48	N1	-0.783925914
TCGA-EW-A1IY-01A-11R-A13Q-07	38	N0	-0.723925493
TCGA-EW-A1IZ-01A-11R-A13Q-07	53	N2	-1.121820016
TCGA-EW-A1J1-01A-11R-A13Q-07	38	N1	-0.00129758
TCGA-EW-A1J2-01A-21R-A13Q-07	50	N1	-1.158071554
TCGA-EW-A1J3-01A-11R-A13Q-07	61	N0	-0.500661013
TCGA-EW-A1J5-01A-11R-A13Q-07	59	N0	-0.79224306
TCGA-EW-A1J6-01A-11R-A13Q-07	70	N0	-0.852129071
TCGA-EW-A1OV-01A-11R-A144-07	56	N1	-1.105373755
TCGA-EW-A1OW-01A-21R-A144-07	58	N0	-0.851676264
TCGA-EW-A1OX-01A-11R-A144-07	43	N0	-0.540067053
TCGA-EW-A1OY-01A-11R-A144-07	63	N0	-0.543985552
TCGA-EW-A1OZ-01A-11R-A144-07	56	N0	-0.451147741
TCGA-EW-A1P0-01A-11R-A144-07	55	N1	-0.335430687
TCGA-EW-A1P1-01A-31R-A14D-07	68	N3	-0.971570495
TCGA-EW-A1P3-01A-11R-A144-07	48	N0	-1.43811888
TCGA-EW-A1P4-01A-21R-A144-07	43	N0	-0.643080179
TCGA-EW-A1P5-01A-11R-A144-07	77	N1	-0.760753994
TCGA-EW-A1P6-01A-11R-A144-07	64	N1	-0.517630479
TCGA-EW-A1P7-01A-21R-A144-07	59	N0	-1.452895389
TCGA-EW-A1P8-01A-11R-A144-07	58	N3	-1.074843172
TCGA-EW-A1PA-01A-11R-A144-07	59	N1	-0.21087764
TCGA-EW-A1PB-01A-11R-A144-07	70	N1	-0.931867002
TCGA-EW-A1PC-01B-11R-A21T-07	66	N0	-0.76724951
TCGA-EW-A1PE-01A-11R-A144-07	56	N1	-0.918463785
TCGA-EW-A1PF-01A-11R-A144-07	50	N0	-0.747039141
TCGA-EW-A1PG-01A-11R-A144-07	53	N1	-0.994840207
TCGA-EW-A1PH-01A-11R-A14M-07	52	N1	-0.50028514
TCGA-EW-A2FR-01A-11R-A21T-07	59	N3	-0.698695013
TCGA-EW-A2FS-01A-11R-A17B-07	41	N1	-1.258244775
TCGA-EW-A2FV-01A-11R-A17B-07	39	N3	-0.851962099
TCGA-EW-A2FW-01A-11R-A17B-07	52	N0	-0.369750644
TCGA-EW-A3E8-01B-11R-A24H-07	60	N0	-1.445416511
TCGA-EW-A3U0-01A-11R-A22K-07	61	N1	-1.254601031
TCGA-EW-A423-01A-11R-A24H-07	75	N0	-1.127515958
TCGA-EW-A424-01A-11R-A24H-07	51	N1	-1.434460557
TCGA-EW-A6S9-01A-22R-A33J-07	34	N1	-0.352436444
TCGA-EW-A6SB-01A-12R-A32P-07	62	N0	-0.898988772
TCGA-EW-A6SC-01A-12R-A32P-07	60	N0	-1.182949801
TCGA-EW-A6SD-01A-12R-A33J-07	32	N1	-0.540721659
TCGA-GI-A2C9-01A-11R-A21T-07	58	N0	-1.138502625
TCGA-GM-A2D9-01A-11R-A18M-07	69	N0	-1.319173824
TCGA-GM-A2DA-01A-11R-A18M-07	46	N1	-1.169726086
TCGA-GM-A2DB-01A-31R-A18M-07	62	N0	-0.700472031
TCGA-GM-A2DC-01A-11R-A18M-07	57	N1	-0.383334293
TCGA-GM-A2DD-01A-11R-A180-07	53	N0	-1.153601562
TCGA-GM-A2DF-01A-11R-A180-07	53	N1	-1.179695914
TCGA-GM-A2DH-01A-11R-A180-07	58	N0	-0.622309208
TCGA-GM-A2DI-01A-31R-A18M-07	52	N0	-1.19844651
TCGA-GM-A2DK-01A-21R-A180-07	58	N0	-1.033287535
TCGA-GM-A2DL-01A-11R-A18M-07	50	N0	-0.866161944
TCGA-GM-A2DM-01A-11R-A180-07	57	N0	-0.882684565
TCGA-GM-A2DN-01A-11R-A180-07	58	N0	-1.268832507
TCGA-GM-A2DO-01A-11R-A18M-07	54	N0	-1.502405875
TCGA-GM-A3NW-01A-21R-A22K-07	63	N0	-0.858590214
TCGA-GM-A3NY-01A-11R-A21T-07	72	N1	-1.298323979
TCGA-GM-A3XG-01A-31R-A24H-07	46	N1	-1.448923546
TCGA-GM-A3XL-01A-11R-A22U-07	49	N0	-0.448125485
TCGA-GM-A3XN-01A-12R-A22U-07	44	N2	-1.38141395
TCGA-GM-A4E0-01A-12R-A266-07	67	N3	-1.578490677
TCGA-GM-A5PV-01A-11R-A28M-07	63	N1	-1.123801118
TCGA-GM-A5PX-01A-12R-A28M-07	65	N1	-1.2610161
TCGA-HN-A2NL-01A-11R-A18M-07	56	N0	-1.142597475
TCGA-HN-A2OB-01A-21R-A27Q-07	45	N1	-1.13254659
TCGA-JL-A3YW-01A-12R-A239-07	49	N1	-1.019703181
TCGA-JL-A3YX-01A-11R-A22U-07	46	N0	-0.929736922
TCGA-LD-A66U-01A-11R-A31O-07	44	N1	-1.571593499
TCGA-LD-A74U-01A-13R-A33J-07	79	N3	-0.855912201
TCGA-LD-A7W6-01A-81R-A352-07	54	N1	-1.176447775
TCGA-LD-A9QF-01A-32R-A41B-07	73	N0	-1.2484061
TCGA-LL-A440-01A-11R-A24H-07	61	N0	-1.034016013
TCGA-LL-A441-01A-11R-A24H-07	62	N0	-1.535497447
TCGA-LL-A442-01A-11R-A24H-07	56	N0	-0.155573625
TCGA-LL-A50Y-01A-11R-A266-07	84	N0	-1.04091956
TCGA-LL-A5YL-01A-12R-A29R-07	64	N1	-1.148073897
TCGA-LL-A5YM-01A-11R-A28M-07	88		-1.225798465
TCGA-LL-A5YN-01A-11R-A28M-07	46	N0	-1.540394961
TCGA-LL-A5YO-01A-21R-A28M-07	50	N0	-1.281619469
TCGA-LL-A5YP-01A-21R-A28M-07	49	N1	-0.983129608
TCGA-LL-A6FQ-01A-11R-A31O-07	77	N2	-0.731912661
TCGA-LL-A6FR-01A-12R-A31O-07	50	N0	-0.938389386
TCGA-LL-A73Y-01A-11R-A33J-07	67	N0	-1.234783143
TCGA-LL-A73Z-01A-11R-A32P-07	55		-1.006085506
TCGA-LL-A740-01A-21R-A32P-07	61	N0	-1.090617713
TCGA-LL-A7SZ-01A-32R-A352-07	49	N1	-1.1184853
TCGA-LL-A7T0-01A-31R-A352-07	70	N1	-0.245024799
TCGA-LL-A8F5-01A-11R-A36F-07	61	N0	-0.750351396
TCGA-LL-A9Q3-01A-11R-A41B-07	69	N3	-0.443869775
TCGA-LQ-A4E4-01A-11R-A266-07	73	N1	-0.577693711
TCGA-MS-A51U-01A-31R-A266-07	44	N1	-1.140208301
TCGA-OK-A5Q2-01A-11R-A27Q-07	59	N1	-1.127132801
TCGA-OL-A5D6-01A-21R-A27Q-07	71	N0	-0.878018313
TCGA-OL-A5D7-01A-11R-A27Q-07	70	N0	-0.849728184
TCGA-OL-A5D8-01A-11R-A27Q-07	40	N0	-1.066737129
TCGA-OL-A5DA-01A-11R-A27Q-07	61	N0	-0.783743336
TCGA-OL-A5RU-01A-11R-A28M-07	63	N1	-1.267564443
TCGA-OL-A5RV-01A-12R-A28M-07	43	N3	-1.333691089
TCGA-OL-A5RW-01A-11R-A28M-07	40	N1	-0.448388388
TCGA-OL-A5RX-01A-11R-A28M-07	51	N0	-1.270106932
TCGA-OL-A5RY-01A-21R-A28M-07	52	N1	-1.279214567
TCGA-OL-A5RZ-01A-11R-A28M-07	57	N0	-0.125164682
TCGA-OL-A5S0-01A-11R-A28M-07	66	N1	-1.23677396
TCGA-OL-A66I-01A-21R-A29R-07	36	N1	-1.445061268
TCGA-OL-A66J-01A-11R-A29R-07	80	N0	-0.955435339
TCGA-OL-A66K-01A-11R-A29R-07	72	N0	-0.967187624
TCGA-OL-A66L-01A-12R-A31O-07	71	N0	-1.756894795
TCGA-OL-A66N-01A-12R-A31O-07	59	N3	-1.086454549
TCGA-OL-A66O-01A-11R-A31O-07	39	N1	-1.036459631
TCGA-OL-A66P-01A-11R-A31O-07	75	N0	-1.067002567
TCGA-OL-A6VO-01A-12R-A33J-07	43	N0	-0.30968875
TCGA-OL-A6VQ-01A-12R-A41B-07	49	N0	-1.351279248
TCGA-OL-A6VR-01A-32R-A33J-07	48	N0	-0.49991638
TCGA-OL-A97C-01A-32R-A41B-07	67	N0	-1.128265384
TCGA-PE-A5DC-01A-12R-A27Q-07	72	N2	-0.753156064
TCGA-PE-A5DD-01A-12R-A27Q-07	64	N0	-1.186485309
TCGA-PE-A5DE-01A-11R-A27Q-07	41	N0	-1.526151129
TCGA-PL-A8LX-01A-11R-A41B-07	35	N1	-0.737912605
TCGA-PL-A8LY-01A-11R-A41B-07	30	N0	-1.184605064
TCGA-PL-A8LZ-01A-31R-A36F-07	29	N2	-1.083999956
TCGA-S3-A6ZF-01A-32R-A32P-07	64	N0	-0.371878887
TCGA-S3-A6ZG-01A-22R-A32P-07	71	N1	-1.024679222
TCGA-S3-A6ZH-01A-22R-A32P-07	29	N3	-0.281663918
TCGA-S3-AA0Z-01A-11R-A41B-07	63	N1	-0.775079712
TCGA-S3-AA10-01A-21R-A41B-07	65	N0	-0.718934607
TCGA-S3-AA11-01A-31R-A41B-07	67	N0	-0.722105347
TCGA-S3-AA12-01A-11R-A41B-07	82	N1	-0.179650707
TCGA-S3-AA14-01A-11R-A41B-07	47	N0	-0.748489029
TCGA-S3-AA15-01A-11R-A41B-07	51	N1	-1.153587027
TCGA-S3-AA17-01A-11R-A41B-07	64	N1	-0.818785215
TCGA-UL-AAZ6-01A-11R-A41B-07	73	N0	-0.369856078
TCGA-UU-A93S-01A-21R-A41B-07	63	N3	-0.421544481
TCGA-V7-A7HQ-01A-11R-A33J-07	75	N2	-1.016942092
TCGA-W8-A86G-01A-21R-A36F-07	66	N0	-1.052630318
TCGA-WT-AB41-01A-11R-A41B-07	55	N1	-1.28797667
TCGA-WT-AB44-01A-11R-A41B-07	77	N0	-1.063125356
TCGA-XX-A899-01A-11R-A36F-07	46	N2	-1.67088178
TCGA-XX-A89A-01A-11R-A36F-07	68	N0	-1.570142873
TCGA-Z7-A8R5-01A-42R-A41B-07	61	N1	-1.349710167
TCGA-Z7-A8R6-01A-11R-A41B-07	46	N0	-0.656161392
