# Supplementary material for: Comprehensive research into prognostic and immune signatures of transcription factor family in breast cancer
Source: BMC Med Genomics. 2023 Apr 25;16:87. doi: 10.1186/s12920-023-01521-y (PMC10127334; doi:10.1186/s12920-023-01521-y)
Supplement: Supplementary file 1 — Additional file 1. R code and data. [file 12920_2023_1521_MOESM1_ESM.zip › Supplementary R code and data/Nomogram_calibration/R code.txt]

#install.packages("rms")

library(rms)                  
riskFile="trainRisk.txt"     
cliFile="clinical.txt"        
setwd("C:\\")     


risk=read.table(riskFile, header=T, sep="\t", check.names=F, row.names=1)
risk=risk[,c("futime", "fustat", "riskScore")]

cli=read.table(cliFile, header=T, sep="\t", check.names=F, row.names=1)


samSample=intersect(row.names(risk), row.names(cli))
risk1=risk[samSample,,drop=F]
cli=cli[samSample,,drop=F]
rt=cbind(risk1, cli)
paste(colnames(rt)[3:ncol(rt)],collapse="+")

dd <- datadist(rt)
options(datadist="dd")

f <- cph(Surv(futime, fustat) ~ riskScore+Age+N, x=T, y=T, surv=T, data=rt, time.inc=1)
surv <- Survival(f)

nom <- nomogram(f, fun=list(function(x) surv(2, x), function(x) surv(3, x), function(x) surv(5, x)), 
    lp=F, funlabel=c("2-year survival", "3-year survival", "5-year survival"), 
    maxscale=100, 
    fun.at=c(0.99, 0.9, 0.8, 0.7, 0.5, 0.3,0.1,0.01))  


TIFF(file="Nomogram.TIFF", width=9.5, height=7.5)
plot(nom)
dev.off()

#Calibration
time=2    
f <- cph(Surv(futime, fustat) ~ riskScore+Age+N, x=T, y=T, surv=T, data=rt, time.inc=time)
cal <- calibrate(f, cmethod="KM", method="boot", u=time, m=80, B=1000)
TIFF(file="calibration2.TIFF", width=9, height=8.5)
plot(cal,
	 xlim=c(0,1),
	 ylim=c(0,1),
	 xlab=paste0("Nomogram-Predicted Probability of ", time, "-Year OS"),
	 ylab=paste0("Actual ", time, "-Year OS(proportion)"), lwd=1.5,
	 col="red", sub=T)
time=3    
f <- cph(Surv(futime, fustat) ~ riskScore+Age+N, x=T, y=T, surv=T, data=rt, time.inc=time)
cal <- calibrate(f, cmethod="KM", method="boot", u=time, m=80, B=1000)
TIFF(file="calibration3.TIFF", width=9, height=8.5)
plot(cal,
	 xlim=c(0,1),
	 ylim=c(0,1),
	 xlab=paste0("Nomogram-Predicted Probability of ", time, "-Year OS"),
	 ylab=paste0("Actual ", time, "-Year OS(proportion)"), lwd=1.5,
	 col="red", sub=T)
time=5    
f <- cph(Surv(futime, fustat) ~ riskScore+Age+N, x=T, y=T, surv=T, data=rt, time.inc=time)
cal <- calibrate(f, cmethod="KM", method="boot", u=time, m=80, B=1000)
TIFF(file="calibration5.TIFF", width=9, height=8.5)
plot(cal,
	 xlim=c(0,1),
	 ylim=c(0,1),
	 xlab=paste0("Nomogram-Predicted Probability of ", time, "-Year OS"),
	 ylab=paste0("Actual ", time, "-Year OS(proportion)"), lwd=1.5,
	 col="red", sub=T)
dev.off()
