# Supplementary material for: Comprehensive research into prognostic and immune signatures of transcription factor family in breast cancer
Source: BMC Med Genomics. 2023 Apr 25;16:87. doi: 10.1186/s12920-023-01521-y (PMC10127334; doi:10.1186/s12920-023-01521-y)
Supplement: Supplementary file 1 — Additional file 1. R code and data. [file 12920_2023_1521_MOESM1_ESM.zip › Supplementary R code and data/PPI/input genes.txt]

ARID5B
ARNT2
ASCL2
ATF3
BHLHE41
CBX2
CBX4
CEBPA
CERS2
CERS6
CREB5
DMRT2
EBF1
EGR1
EGR2
EGR3
EMX2
EPAS1
ERG
ERMP1
EZH1
EZH2
FHL1
FLI1
FOS
FOSB
FOXA1
FOXM1
FOXN3
FOXO1
FOXP2
GATA3
HES4
HLF
HMG20B
HMGA1
HOXA10
HOXA5
HOXA7
HOXC10
ID1
ID4
IRF7
KLF11
KLF15
KLF2
KLF4
KLF9
LDB2
LEF1
LMO2
LMO3
LSR
MAF
MAFF
MAZ
MBNL2
MEIS2
MEOX1
MEOX2
MID1
MITF
MKX
MLXIPL
MSX1
MYB
MYBL1
MYBL2
NFKBIE
NR2F6
NR3C1
NR3C2
NR4A1
NR4A3
OVOL1
PCGF2
PLAGL1
PPARA
PPARG
PPARGC1A
RASSF7
RGCC
RHOXF1
RUNX1T1
RUNX2
SATB1
SIM1
SIX4
SMAD9
SOX11
SOX5
SPDEF
STAT5A
STAT5B
STON1
TBX15
TEAD1
TEF
THRB
TOX3
TRIP13
TRPS1
TSHZ2
TWIST1
UHRF1
ZBTB16
ZEB2
ZFP36
ZFPM2
ZIC1
ZNF106
ZNF239
ZNF423
