# Supplementary material for: Comprehensive research into prognostic and immune signatures of transcription factor family in breast cancer
Source: BMC Med Genomics. 2023 Apr 25;16:87. doi: 10.1186/s12920-023-01521-y (PMC10127334; doi:10.1186/s12920-023-01521-y)
Supplement: Supplementary file 1 — Additional file 1. R code and data. [file 12920_2023_1521_MOESM1_ESM.zip › Supplementary R code and data/PPI/output (string_interactions).tsv]

#node1	node2	node1_string_id	node2_string_id	neighborhood_on_chromosome	gene_fusion	phylogenetic_cooccurrence	homology	coexpression	experimentally_determined_interaction	database_annotated	automated_textmining	combined_score
ARID5B	GATA3	9606.ENSP00000279873	9606.ENSP00000368632	0	0	0	0	0.062	0	0	0.424	0.436
ARID5B	PPARG	9606.ENSP00000279873	9606.ENSP00000287820	0	0	0	0	0	0.101	0	0.448	0.483
ARNT2	EPAS1	9606.ENSP00000307479	9606.ENSP00000263734	0	0	0	0.602	0.062	0.758	0.800	0.684	0.963
ARNT2	LDB2	9606.ENSP00000307479	9606.ENSP00000306772	0	0	0	0	0.106	0.389	0	0	0.431
ARNT2	TEAD1	9606.ENSP00000307479	9606.ENSP00000435233	0	0	0	0	0.076	0.394	0	0.058	0.426
ARNT2	THRB	9606.ENSP00000307479	9606.ENSP00000379904	0	0	0	0	0.067	0.213	0	0.474	0.580
ARNT2	SIM1	9606.ENSP00000307479	9606.ENSP00000358210	0	0	0	0.583	0	0.847	0	0.992	0.910
ASCL2	MAF	9606.ENSP00000332293	9606.ENSP00000327048	0	0	0	0	0	0	0	0.451	0.451
ASCL2	GATA3	9606.ENSP00000332293	9606.ENSP00000368632	0	0	0	0	0	0.077	0	0.400	0.423
ATF3	EGR1	9606.ENSP00000344352	9606.ENSP00000239938	0	0	0	0	0.254	0.062	0	0.716	0.784
ATF3	EGR2	9606.ENSP00000344352	9606.ENSP00000242480	0	0	0	0	0.176	0.062	0	0.512	0.590
ATF3	FOSB	9606.ENSP00000344352	9606.ENSP00000245919	0	0	0	0.785	0.333	0	0	0.666	0.427
ATF3	PPARG	9606.ENSP00000344352	9606.ENSP00000287820	0	0	0	0	0	0.082	0	0.433	0.458
ATF3	FOS	9606.ENSP00000344352	9606.ENSP00000306245	0	0	0	0.764	0.854	0.271	0	0.803	0.910
ATF3	EGR3	9606.ENSP00000344352	9606.ENSP00000318057	0	0	0	0	0.093	0.062	0	0.421	0.464
ATF3	EZH2	9606.ENSP00000344352	9606.ENSP00000320147	0	0	0	0	0	0.345	0	0.253	0.490
ATF3	SOX11	9606.ENSP00000344352	9606.ENSP00000322568	0	0	0	0	0	0.124	0	0.483	0.528
ATF3	MAF	9606.ENSP00000344352	9606.ENSP00000327048	0	0	0	0	0.063	0.062	0	0.396	0.423
ATF3	ZFP36	9606.ENSP00000344352	9606.ENSP00000469647	0	0	0	0	0.211	0	0	0.273	0.402
ATF3	IRF7	9606.ENSP00000344352	9606.ENSP00000380697	0	0	0	0	0.062	0	0	0.504	0.515
ATF3	NR4A3	9606.ENSP00000344352	9606.ENSP00000482027	0	0	0	0	0.179	0.146	0	0.402	0.544
ATF3	ID1	9606.ENSP00000344352	9606.ENSP00000365280	0	0	0	0	0	0	0	0.546	0.547
ATF3	KLF4	9606.ENSP00000344352	9606.ENSP00000363804	0	0	0	0	0.135	0.062	0	0.552	0.604
ATF3	NR4A1	9606.ENSP00000344352	9606.ENSP00000440864	0	0	0	0	0.258	0.146	0	0.568	0.702
ATF3	MAFF	9606.ENSP00000344352	9606.ENSP00000345393	0	0	0	0	0.360	0.286	0	0.462	0.733
ATF3	CEBPA	9606.ENSP00000344352	9606.ENSP00000427514	0	0	0	0	0.146	0.299	0	0.617	0.751
BHLHE41	CEBPA	9606.ENSP00000242728	9606.ENSP00000427514	0	0	0	0	0	0.345	0	0.184	0.443
BHLHE41	EPAS1	9606.ENSP00000242728	9606.ENSP00000263734	0	0	0	0	0.124	0.057	0	0.398	0.460
BHLHE41	TEF	9606.ENSP00000242728	9606.ENSP00000266304	0	0	0	0	0.121	0.057	0	0.532	0.578
CBX2	EGR1	9606.ENSP00000308750	9606.ENSP00000239938	0	0	0	0	0	0.061	0.650	0	0.657
CBX2	LMO2	9606.ENSP00000308750	9606.ENSP00000257818	0	0	0	0	0	0	0	0.441	0.441
CBX2	CBX4	9606.ENSP00000308750	9606.ENSP00000269397	0	0	0	0.614	0	0.486	0.900	0.915	0.965
CBX2	PPARG	9606.ENSP00000308750	9606.ENSP00000287820	0	0	0	0	0.062	0	0.650	0	0.657
CBX2	EMX2	9606.ENSP00000308750	9606.ENSP00000450962	0	0	0	0	0	0.064	0	0.461	0.474
CBX2	ZFPM2	9606.ENSP00000308750	9606.ENSP00000384179	0	0	0	0	0	0.061	0	0.474	0.485
CBX2	EZH1	9606.ENSP00000308750	9606.ENSP00000404658	0	0	0	0	0	0.211	0.900	0.548	0.961
CBX2	EZH2	9606.ENSP00000308750	9606.ENSP00000320147	0	0	0	0	0.152	0.211	0.900	0.628	0.971
CBX2	PCGF2	9606.ENSP00000308750	9606.ENSP00000482063	0	0	0	0	0.087	0.901	0.900	0.704	0.996
CBX4	EGR1	9606.ENSP00000269397	9606.ENSP00000239938	0	0	0	0	0	0.061	0.650	0.045	0.658
CBX4	ZEB2	9606.ENSP00000269397	9606.ENSP00000454157	0	0	0	0	0	0.502	0	0.120	0.543
CBX4	SATB1	9606.ENSP00000269397	9606.ENSP00000399518	0	0	0	0	0	0.469	0	0.302	0.613
CBX4	PPARG	9606.ENSP00000269397	9606.ENSP00000287820	0	0	0	0	0.062	0	0.650	0.061	0.664
CBX4	EZH1	9606.ENSP00000269397	9606.ENSP00000404658	0	0	0	0	0	0.211	0.900	0.542	0.960
CBX4	CBX2	9606.ENSP00000269397	9606.ENSP00000308750	0	0	0	0.614	0	0.486	0.900	0.915	0.965
CBX4	EZH2	9606.ENSP00000269397	9606.ENSP00000320147	0	0	0	0	0	0.211	0.900	0.645	0.969
CBX4	PCGF2	9606.ENSP00000269397	9606.ENSP00000482063	0	0	0	0	0	0.809	0.900	0.662	0.993
CEBPA	HOXA5	9606.ENSP00000427514	9606.ENSP00000222726	0	0	0	0	0	0.078	0	0.390	0.413
CEBPA	NR3C1	9606.ENSP00000427514	9606.ENSP00000231509	0	0	0	0	0	0.477	0	0.973	0.985
CEBPA	EGR1	9606.ENSP00000427514	9606.ENSP00000239938	0	0	0	0	0.062	0.058	0	0.479	0.499
CEBPA	HOXA7	9606.ENSP00000427514	9606.ENSP00000242159	0	0	0	0	0	0.078	0.900	0.260	0.925
CEBPA	EGR2	9606.ENSP00000427514	9606.ENSP00000242480	0	0	0	0	0	0.058	0	0.460	0.469
CEBPA	BHLHE41	9606.ENSP00000427514	9606.ENSP00000242728	0	0	0	0	0	0.345	0	0.184	0.443
CEBPA	KLF2	9606.ENSP00000427514	9606.ENSP00000248071	0	0	0	0	0.091	0.058	0	0.456	0.493
CEBPA	FOXA1	9606.ENSP00000427514	9606.ENSP00000250448	0	0	0	0	0.062	0.078	0	0.535	0.562
CEBPA	LMO2	9606.ENSP00000427514	9606.ENSP00000257818	0	0	0	0	0.118	0.076	0	0.404	0.473
CEBPA	PPARGC1A	9606.ENSP00000427514	9606.ENSP00000264867	0	0	0	0	0	0	0.900	0.637	0.962
CEBPA	LEF1	9606.ENSP00000427514	9606.ENSP00000265165	0	0	0	0	0	0.223	0.650	0.391	0.819
CEBPA	PPARG	9606.ENSP00000427514	9606.ENSP00000287820	0	0	0	0	0.062	0.069	0.900	0.949	0.995
CEBPA	STAT5B	9606.ENSP00000427514	9606.ENSP00000293328	0	0	0	0	0.062	0.145	0	0.532	0.592
CEBPA	KLF15	9606.ENSP00000427514	9606.ENSP00000296233	0	0	0	0	0.062	0.058	0	0.627	0.642
CEBPA	FOS	9606.ENSP00000427514	9606.ENSP00000306245	0	0	0	0	0.112	0.299	0.900	0.880	0.991
CEBPA	EZH2	9606.ENSP00000427514	9606.ENSP00000320147	0	0	0	0	0	0.060	0	0.639	0.646
CEBPA	MLXIPL	9606.ENSP00000427514	9606.ENSP00000320886	0	0	0	0	0.062	0.148	0	0.391	0.470
CEBPA	EBF1	9606.ENSP00000427514	9606.ENSP00000322898	0	0	0	0	0.049	0	0.900	0.518	0.950
CEBPA	MAF	9606.ENSP00000427514	9606.ENSP00000327048	0	0	0	0	0	0.352	0	0.352	0.562
CEBPA	ZBTB16	9606.ENSP00000427514	9606.ENSP00000338157	0	0	0	0	0	0.282	0	0.261	0.447
CEBPA	MYB	9606.ENSP00000427514	9606.ENSP00000339992	0	0	0	0	0	0	0.650	0.649	0.872
CEBPA	STAT5A	9606.ENSP00000427514	9606.ENSP00000341208	0	0	0	0	0.096	0.145	0	0.556	0.627
CEBPA	FOXM1	9606.ENSP00000427514	9606.ENSP00000342307	0	0	0	0	0	0.078	0	0.497	0.516
CEBPA	ATF3	9606.ENSP00000427514	9606.ENSP00000344352	0	0	0	0	0.146	0.299	0	0.617	0.751
CEBPA	RUNX2	9606.ENSP00000427514	9606.ENSP00000360493	0	0	0	0	0	0.065	0	0.633	0.642
CEBPA	KLF4	9606.ENSP00000427514	9606.ENSP00000363804	0	0	0	0	0.107	0.058	0	0.547	0.586
CEBPA	KLF9	9606.ENSP00000427514	9606.ENSP00000366330	0	0	0	0	0.062	0.058	0	0.533	0.551
CEBPA	GATA3	9606.ENSP00000427514	9606.ENSP00000368632	0	0	0	0	0.049	0.058	0	0.815	0.820
CEBPA	FOXO1	9606.ENSP00000427514	9606.ENSP00000368880	0	0	0	0	0.062	0.182	0	0.987	0.989
CEBPA	PPARA	9606.ENSP00000427514	9606.ENSP00000385523	0	0	0	0	0.063	0.069	0	0.686	0.702
CEBPA	RUNX1T1	9606.ENSP00000427514	9606.ENSP00000402257	0	0	0	0	0	0.124	0.800	0.606	0.924
CEBPA	ZNF423	9606.ENSP00000427514	9606.ENSP00000455426	0	0	0	0	0	0.058	0	0.503	0.511
CEBPA	FLI1	9606.ENSP00000427514	9606.ENSP00000433488	0	0	0	0	0	0.058	0.650	0.081	0.670
CERS2	CERS6	9606.ENSP00000271688	9606.ENSP00000376453	0	0	0	0.912	0	0	0.800	0.877	0.815
CERS6	CERS2	9606.ENSP00000376453	9606.ENSP00000271688	0	0	0	0.912	0	0	0.800	0.877	0.815
CREB5	PPARGC1A	9606.ENSP00000350359	9606.ENSP00000264867	0	0	0	0	0	0	0.600	0.112	0.629
CREB5	LEF1	9606.ENSP00000350359	9606.ENSP00000265165	0	0	0	0	0	0.134	0	0.451	0.505
CREB5	FOS	9606.ENSP00000350359	9606.ENSP00000306245	0	0	0	0	0	0.876	0	0.235	0.901
CREB5	ID1	9606.ENSP00000350359	9606.ENSP00000365280	0	0	0	0	0	0	0	0.434	0.434
EBF1	LMO2	9606.ENSP00000322898	9606.ENSP00000257818	0	0	0	0	0.062	0	0	0.400	0.413
EBF1	LEF1	9606.ENSP00000322898	9606.ENSP00000265165	0	0	0	0	0	0	0	0.609	0.609
EBF1	PPARG	9606.ENSP00000322898	9606.ENSP00000287820	0	0	0	0	0	0.067	0.900	0.328	0.931
EBF1	STAT5B	9606.ENSP00000322898	9606.ENSP00000293328	0	0	0	0	0	0	0	0.462	0.462
EBF1	EZH2	9606.ENSP00000322898	9606.ENSP00000320147	0	0	0	0	0.049	0	0	0.488	0.493
EBF1	SATB1	9606.ENSP00000322898	9606.ENSP00000399518	0	0	0	0	0	0	0	0.411	0.410
EBF1	EMX2	9606.ENSP00000322898	9606.ENSP00000450962	0	0	0	0	0.091	0	0	0.398	0.430
EBF1	MEIS2	9606.ENSP00000322898	9606.ENSP00000453793	0	0	0	0	0.062	0	0	0.429	0.441
EBF1	MKX	9606.ENSP00000322898	9606.ENSP00000364946	0	0	0	0	0	0	0	0.467	0.467
EBF1	RUNX2	9606.ENSP00000322898	9606.ENSP00000360493	0	0	0	0	0	0	0	0.470	0.470
EBF1	STAT5A	9606.ENSP00000322898	9606.ENSP00000341208	0	0	0	0	0	0	0	0.472	0.472
EBF1	GATA3	9606.ENSP00000322898	9606.ENSP00000368632	0	0	0	0	0.062	0	0	0.496	0.507
EBF1	FOXO1	9606.ENSP00000322898	9606.ENSP00000368880	0	0	0	0	0.062	0.069	0	0.507	0.532
EBF1	ZNF423	9606.ENSP00000322898	9606.ENSP00000455426	0	0	0	0	0.062	0.375	0	0.795	0.870
EBF1	CEBPA	9606.ENSP00000322898	9606.ENSP00000427514	0	0	0	0	0.049	0	0.900	0.518	0.950
EGR1	NR3C1	9606.ENSP00000239938	9606.ENSP00000231509	0	0	0	0	0	0.161	0	0.821	0.843
EGR1	FOXO1	9606.ENSP00000239938	9606.ENSP00000368880	0	0	0	0	0	0.078	0	0.391	0.414
EGR1	MYB	9606.ENSP00000239938	9606.ENSP00000339992	0	0	0	0	0	0.082	0	0.400	0.426
EGR1	ID1	9606.ENSP00000239938	9606.ENSP00000365280	0	0	0	0	0	0.077	0	0.406	0.428
EGR1	PPARA	9606.ENSP00000239938	9606.ENSP00000385523	0	0	0	0	0	0.076	0	0.408	0.429
EGR1	FOXP2	9606.ENSP00000239938	9606.ENSP00000386200	0	0	0	0	0	0.078	0	0.419	0.441
EGR1	CEBPA	9606.ENSP00000239938	9606.ENSP00000427514	0	0	0	0	0.062	0.058	0	0.479	0.499
EGR1	MKX	9606.ENSP00000239938	9606.ENSP00000364946	0	0	0	0	0	0.077	0	0.481	0.500
EGR1	LEF1	9606.ENSP00000239938	9606.ENSP00000265165	0	0	0	0	0	0.343	0	0.306	0.524
EGR1	NR4A3	9606.ENSP00000239938	9606.ENSP00000482027	0	0	0	0	0.091	0.061	0	0.525	0.559
EGR1	ZFP36	9606.ENSP00000239938	9606.ENSP00000469647	0	0	0	0	0.300	0.077	0	0.450	0.614
EGR1	CBX2	9606.ENSP00000239938	9606.ENSP00000308750	0	0	0	0	0	0.061	0.650	0	0.657
EGR1	CBX4	9606.ENSP00000239938	9606.ENSP00000269397	0	0	0	0	0	0.061	0.650	0.045	0.658
EGR1	EGR3	9606.ENSP00000239938	9606.ENSP00000318057	0	0	0	0.886	0.631	0	0.300	0.740	0.753
EGR1	ATF3	9606.ENSP00000239938	9606.ENSP00000344352	0	0	0	0	0.254	0.062	0	0.716	0.784
EGR1	NR4A1	9606.ENSP00000239938	9606.ENSP00000440864	0	0	0	0	0.372	0.061	0	0.732	0.828
EGR1	PPARG	9606.ENSP00000239938	9606.ENSP00000287820	0	0	0	0	0	0.076	0.650	0.604	0.860
EGR1	EGR2	9606.ENSP00000239938	9606.ENSP00000242480	0	0	0	0.843	0.810	0	0.300	0.834	0.879
EGR1	EZH2	9606.ENSP00000239938	9606.ENSP00000320147	0	0	0	0	0.052	0.345	0.650	0.634	0.909
EGR1	IRF7	9606.ENSP00000239938	9606.ENSP00000380697	0	0	0	0	0	0	0.900	0.240	0.920
EGR1	FOSB	9606.ENSP00000239938	9606.ENSP00000245919	0	0	0	0	0.753	0.062	0.650	0.777	0.979
EGR1	FOS	9606.ENSP00000239938	9606.ENSP00000306245	0	0	0	0	0.961	0.062	0.650	0.948	0.999
EGR2	EGR1	9606.ENSP00000242480	9606.ENSP00000239938	0	0	0	0.843	0.810	0	0.300	0.834	0.879
EGR2	THRB	9606.ENSP00000242480	9606.ENSP00000379904	0	0	0	0	0	0.076	0	0.383	0.406
EGR2	CEBPA	9606.ENSP00000242480	9606.ENSP00000427514	0	0	0	0	0	0.058	0	0.460	0.469
EGR2	SIM1	9606.ENSP00000242480	9606.ENSP00000358210	0	0	0	0	0	0.058	0	0.461	0.471
EGR2	GATA3	9606.ENSP00000242480	9606.ENSP00000368632	0	0	0	0	0	0.078	0	0.458	0.479
EGR2	ATF3	9606.ENSP00000242480	9606.ENSP00000344352	0	0	0	0	0.176	0.062	0	0.512	0.590
EGR2	NR4A3	9606.ENSP00000242480	9606.ENSP00000482027	0	0	0	0	0.155	0.061	0	0.531	0.595
EGR2	TEAD1	9606.ENSP00000242480	9606.ENSP00000435233	0	0	0	0	0	0.057	0.600	0.221	0.680
EGR2	NR4A1	9606.ENSP00000242480	9606.ENSP00000440864	0	0	0	0	0.267	0.061	0	0.612	0.710
EGR2	FOS	9606.ENSP00000242480	9606.ENSP00000306245	0	0	0	0	0.269	0.062	0.650	0.689	0.915
EGR2	ID4	9606.ENSP00000242480	9606.ENSP00000367972	0	0	0	0	0	0	0.900	0.342	0.931
EGR2	FOSB	9606.ENSP00000242480	9606.ENSP00000245919	0	0	0	0	0.565	0.062	0.650	0.649	0.943
EGR2	EGR3	9606.ENSP00000242480	9606.ENSP00000318057	0	0	0	0.915	0.802	0	0.800	0.866	0.961
EGR3	EGR1	9606.ENSP00000318057	9606.ENSP00000239938	0	0	0	0.886	0.631	0	0.300	0.740	0.753
EGR3	EGR2	9606.ENSP00000318057	9606.ENSP00000242480	0	0	0	0.915	0.802	0	0.800	0.866	0.961
EGR3	FOSB	9606.ENSP00000318057	9606.ENSP00000245919	0	0	0	0	0.271	0.062	0.650	0.605	0.892
EGR3	FOS	9606.ENSP00000318057	9606.ENSP00000306245	0	0	0	0	0.139	0.062	0.650	0.563	0.859
EGR3	ATF3	9606.ENSP00000318057	9606.ENSP00000344352	0	0	0	0	0.093	0.062	0	0.421	0.464
EGR3	NR4A3	9606.ENSP00000318057	9606.ENSP00000482027	0	0	0	0	0.159	0.061	0	0.469	0.544
EGR3	NR4A1	9606.ENSP00000318057	9606.ENSP00000440864	0	0	0	0	0.158	0.061	0	0.602	0.658
EMX2	TBX15	9606.ENSP00000450962	9606.ENSP00000207157	0	0	0	0	0.062	0.104	0	0.471	0.516
EMX2	MITF	9606.ENSP00000450962	9606.ENSP00000295600	0	0	0	0	0	0	0	0.407	0.407
EMX2	CBX2	9606.ENSP00000450962	9606.ENSP00000308750	0	0	0	0	0	0.064	0	0.461	0.474
EMX2	EBF1	9606.ENSP00000450962	9606.ENSP00000322898	0	0	0	0	0.091	0	0	0.398	0.430
EMX2	LMO3	9606.ENSP00000450962	9606.ENSP00000442786	0	0	0	0	0.088	0.100	0	0.386	0.452
EMX2	MEIS2	9606.ENSP00000450962	9606.ENSP00000453793	0	0	0	0	0.062	0.101	0	0.384	0.435
EPAS1	NR3C1	9606.ENSP00000263734	9606.ENSP00000231509	0	0	0	0	0.070	0.323	0.600	0.211	0.775
EPAS1	BHLHE41	9606.ENSP00000263734	9606.ENSP00000242728	0	0	0	0	0.124	0.057	0	0.398	0.460
EPAS1	MKX	9606.ENSP00000263734	9606.ENSP00000364946	0	0	0	0	0.069	0	0	0.431	0.448
EPAS1	PPARA	9606.ENSP00000263734	9606.ENSP00000385523	0	0	0	0	0.062	0.108	0	0.394	0.449
EPAS1	PPARG	9606.ENSP00000263734	9606.ENSP00000287820	0	0	0	0	0.073	0.108	0	0.414	0.474
EPAS1	MITF	9606.ENSP00000263734	9606.ENSP00000295600	0	0	0	0	0.097	0.217	0	0.392	0.533
EPAS1	FOS	9606.ENSP00000263734	9606.ENSP00000306245	0	0	0	0	0	0.392	0	0.286	0.547
EPAS1	NR4A3	9606.ENSP00000263734	9606.ENSP00000482027	0	0	0	0	0.065	0.395	0	0.267	0.549
EPAS1	THRB	9606.ENSP00000263734	9606.ENSP00000379904	0	0	0	0	0.076	0.108	0	0.517	0.567
EPAS1	KLF4	9606.ENSP00000263734	9606.ENSP00000363804	0	0	0	0	0.084	0.058	0.650	0.289	0.756
EPAS1	ARNT2	9606.ENSP00000263734	9606.ENSP00000307479	0	0	0	0.602	0.062	0.758	0.800	0.684	0.963
ERG	LMO2	9606.ENSP00000414150	9606.ENSP00000257818	0	0	0	0	0.111	0.282	0	0.348	0.547
ERG	EZH2	9606.ENSP00000414150	9606.ENSP00000320147	0	0	0	0	0	0.494	0	0.152	0.553
ERG	RUNX2	9606.ENSP00000414150	9606.ENSP00000360493	0	0	0	0	0	0.830	0	0.145	0.848
EZH1	CBX4	9606.ENSP00000404658	9606.ENSP00000269397	0	0	0	0	0	0.211	0.900	0.542	0.960
EZH1	CBX2	9606.ENSP00000404658	9606.ENSP00000308750	0	0	0	0	0	0.211	0.900	0.548	0.961
EZH1	EZH2	9606.ENSP00000404658	9606.ENSP00000320147	0	0	0	0.966	0	0.524	0.900	0.978	0.952
EZH1	ZNF423	9606.ENSP00000404658	9606.ENSP00000455426	0	0	0	0	0.062	0.106	0	0.387	0.441
EZH1	PCGF2	9606.ENSP00000404658	9606.ENSP00000482063	0	0	0	0	0.062	0.058	0.900	0.518	0.951
EZH2	MYBL2	9606.ENSP00000320147	9606.ENSP00000217026	0	0	0	0	0.343	0.078	0	0.413	0.614
EZH2	HOXA5	9606.ENSP00000320147	9606.ENSP00000222726	0	0	0	0	0	0.107	0	0.391	0.432
EZH2	EGR1	9606.ENSP00000320147	9606.ENSP00000239938	0	0	0	0	0.052	0.345	0.650	0.634	0.909
EZH2	HOXA7	9606.ENSP00000320147	9606.ENSP00000242159	0	0	0	0	0	0.182	0	0.391	0.480
EZH2	TWIST1	9606.ENSP00000320147	9606.ENSP00000242261	0	0	0	0	0	0	0	0.566	0.566
EZH2	KLF2	9606.ENSP00000320147	9606.ENSP00000248071	0	0	0	0	0.052	0.106	0	0.517	0.554
EZH2	FOXA1	9606.ENSP00000320147	9606.ENSP00000250448	0	0	0	0	0	0.076	0	0.476	0.495
EZH2	LEF1	9606.ENSP00000320147	9606.ENSP00000265165	0	0	0	0	0.062	0	0	0.493	0.504
EZH2	CBX4	9606.ENSP00000320147	9606.ENSP00000269397	0	0	0	0	0	0.211	0.900	0.645	0.969
EZH2	HOXA10	9606.ENSP00000320147	9606.ENSP00000283921	0	0	0	0	0	0.298	0	0.401	0.561
EZH2	PPARG	9606.ENSP00000320147	9606.ENSP00000287820	0	0	0	0	0	0.309	0.650	0.369	0.834
EZH2	STAT5B	9606.ENSP00000320147	9606.ENSP00000293328	0	0	0	0	0	0.058	0	0.917	0.919
EZH2	FOS	9606.ENSP00000320147	9606.ENSP00000306245	0	0	0	0	0	0.056	0	0.520	0.527
EZH2	CBX2	9606.ENSP00000320147	9606.ENSP00000308750	0	0	0	0	0.152	0.211	0.900	0.628	0.971
EZH2	RUNX1T1	9606.ENSP00000320147	9606.ENSP00000402257	0	0	0	0	0	0	0	0.414	0.414
EZH2	RUNX2	9606.ENSP00000320147	9606.ENSP00000360493	0	0	0	0	0	0	0	0.417	0.416
EZH2	FOXO1	9606.ENSP00000320147	9606.ENSP00000368880	0	0	0	0	0	0.076	0	0.456	0.475
EZH2	ATF3	9606.ENSP00000320147	9606.ENSP00000344352	0	0	0	0	0	0.345	0	0.253	0.490
EZH2	EBF1	9606.ENSP00000320147	9606.ENSP00000322898	0	0	0	0	0.049	0	0	0.488	0.493
EZH2	MSX1	9606.ENSP00000320147	9606.ENSP00000372170	0	0	0	0	0	0.182	0	0.451	0.532
EZH2	ERG	9606.ENSP00000320147	9606.ENSP00000414150	0	0	0	0	0	0.494	0	0.152	0.553
EZH2	ZEB2	9606.ENSP00000320147	9606.ENSP00000454157	0	0	0	0	0	0.106	0	0.525	0.557
EZH2	GATA3	9606.ENSP00000320147	9606.ENSP00000368632	0	0	0	0	0	0.124	0	0.572	0.609
EZH2	CEBPA	9606.ENSP00000320147	9606.ENSP00000427514	0	0	0	0	0	0.060	0	0.639	0.646
EZH2	KLF4	9606.ENSP00000320147	9606.ENSP00000363804	0	0	0	0	0.052	0.106	0	0.619	0.649
EZH2	UHRF1	9606.ENSP00000320147	9606.ENSP00000479617	0	0	0	0	0.306	0.303	0	0.505	0.739
EZH2	ZBTB16	9606.ENSP00000320147	9606.ENSP00000338157	0	0	0	0	0.052	0.520	0	0.537	0.771
EZH2	FOXM1	9606.ENSP00000320147	9606.ENSP00000342307	0	0	0	0	0.342	0.296	0	0.709	0.854
EZH2	EZH1	9606.ENSP00000320147	9606.ENSP00000404658	0	0	0	0.966	0	0.524	0.900	0.978	0.952
EZH2	PCGF2	9606.ENSP00000320147	9606.ENSP00000482063	0	0	0	0	0.062	0.058	0.900	0.684	0.968
EZH2	STAT5A	9606.ENSP00000320147	9606.ENSP00000341208	0	0	0	0	0	0.058	0	0.983	0.983
FHL1	STAT5B	9606.ENSP00000377710	9606.ENSP00000293328	0	0	0	0	0.049	0	0.600	0	0.603
FHL1	STAT5A	9606.ENSP00000377710	9606.ENSP00000341208	0	0	0	0	0.049	0	0.600	0	0.603
FLI1	LMO2	9606.ENSP00000433488	9606.ENSP00000257818	0	0	0	0	0.124	0.113	0	0.647	0.702
FLI1	LEF1	9606.ENSP00000433488	9606.ENSP00000265165	0	0	0	0	0.056	0	0.650	0.061	0.662
FLI1	MYB	9606.ENSP00000433488	9606.ENSP00000339992	0	0	0	0	0	0	0.800	0.540	0.904
FLI1	RUNX2	9606.ENSP00000433488	9606.ENSP00000360493	0	0	0	0	0.060	0.830	0	0.115	0.846
FLI1	CEBPA	9606.ENSP00000433488	9606.ENSP00000427514	0	0	0	0	0	0.058	0.650	0.081	0.670
FOS	MAZ	9606.ENSP00000306245	9606.ENSP00000219782	0	0	0	0	0	0.285	0	0.242	0.435
FOS	NR3C1	9606.ENSP00000306245	9606.ENSP00000231509	0	0	0	0	0.054	0.225	0.900	0.677	0.973
FOS	EGR1	9606.ENSP00000306245	9606.ENSP00000239938	0	0	0	0	0.961	0.062	0.650	0.948	0.999
FOS	HOXA7	9606.ENSP00000306245	9606.ENSP00000242159	0	0	0	0	0	0.057	0.900	0.186	0.916
FOS	TWIST1	9606.ENSP00000306245	9606.ENSP00000242261	0	0	0	0	0	0.270	0.900	0.305	0.944
FOS	EGR2	9606.ENSP00000306245	9606.ENSP00000242480	0	0	0	0	0.269	0.062	0.650	0.689	0.915
FOS	FOSB	9606.ENSP00000306245	9606.ENSP00000245919	0	0	0	0.866	0.899	0.267	0.800	0.989	0.986
FOS	KLF2	9606.ENSP00000306245	9606.ENSP00000248071	0	0	0	0	0.148	0.062	0	0.392	0.472
FOS	FOXA1	9606.ENSP00000306245	9606.ENSP00000250448	0	0	0	0	0	0.057	0.600	0.395	0.752
FOS	EPAS1	9606.ENSP00000306245	9606.ENSP00000263734	0	0	0	0	0	0.392	0	0.286	0.547
FOS	LEF1	9606.ENSP00000306245	9606.ENSP00000265165	0	0	0	0	0	0.134	0	0.415	0.472
FOS	PPARG	9606.ENSP00000306245	9606.ENSP00000287820	0	0	0	0	0	0.082	0.900	0.605	0.960
FOS	STAT5B	9606.ENSP00000306245	9606.ENSP00000293328	0	0	0	0	0.062	0.056	0.900	0.505	0.950
FOS	MITF	9606.ENSP00000306245	9606.ENSP00000295600	0	0	0	0	0	0.281	0	0.697	0.773
FOS	SIM1	9606.ENSP00000306245	9606.ENSP00000358210	0	0	0	0	0	0.132	0	0.341	0.404
FOS	LDB2	9606.ENSP00000306245	9606.ENSP00000306772	0	0	0	0	0	0.398	0	0.071	0.417
FOS	LSR	9606.ENSP00000306245	9606.ENSP00000480821	0	0	0	0	0	0	0	0.419	0.419
FOS	ZEB2	9606.ENSP00000306245	9606.ENSP00000454157	0	0	0	0	0	0.259	0	0.249	0.419
FOS	PPARA	9606.ENSP00000306245	9606.ENSP00000385523	0	0	0	0	0	0.082	0	0.460	0.483
FOS	TEAD1	9606.ENSP00000306245	9606.ENSP00000435233	0	0	0	0	0	0.397	0	0.233	0.518
FOS	EZH2	9606.ENSP00000306245	9606.ENSP00000320147	0	0	0	0	0	0.056	0	0.520	0.527
FOS	KLF4	9606.ENSP00000306245	9606.ENSP00000363804	0	0	0	0	0.202	0.062	0	0.457	0.558
FOS	MAFF	9606.ENSP00000306245	9606.ENSP00000345393	0	0	0	0	0.063	0.286	0	0.418	0.577
FOS	MYB	9606.ENSP00000306245	9606.ENSP00000339992	0	0	0	0	0	0.139	0	0.602	0.642
FOS	NR4A3	9606.ENSP00000306245	9606.ENSP00000482027	0	0	0	0	0.065	0.397	0	0.487	0.685
FOS	GATA3	9606.ENSP00000306245	9606.ENSP00000368632	0	0	0	0	0.062	0.151	0.600	0.462	0.806
FOS	NR4A1	9606.ENSP00000306245	9606.ENSP00000440864	0	0	0	0	0.403	0.146	0	0.703	0.835
FOS	EGR3	9606.ENSP00000306245	9606.ENSP00000318057	0	0	0	0	0.139	0.062	0.650	0.563	0.859
FOS	ZFP36	9606.ENSP00000306245	9606.ENSP00000469647	0	0	0	0	0.793	0	0	0.481	0.888
FOS	CREB5	9606.ENSP00000306245	9606.ENSP00000350359	0	0	0	0	0	0.876	0	0.235	0.901
FOS	ATF3	9606.ENSP00000306245	9606.ENSP00000344352	0	0	0	0.764	0.854	0.271	0	0.803	0.910
FOS	FOXO1	9606.ENSP00000306245	9606.ENSP00000368880	0	0	0	0	0	0.057	0.900	0.433	0.941
FOS	STAT5A	9606.ENSP00000306245	9606.ENSP00000341208	0	0	0	0	0.062	0.056	0.900	0.518	0.951
FOS	RUNX2	9606.ENSP00000306245	9606.ENSP00000360493	0	0	0	0	0	0.486	0.800	0.898	0.988
FOS	CEBPA	9606.ENSP00000306245	9606.ENSP00000427514	0	0	0	0	0.112	0.299	0.900	0.880	0.991
FOS	MAF	9606.ENSP00000306245	9606.ENSP00000327048	0	0	0	0	0.063	0.715	0	0.986	0.996
FOSB	EGR1	9606.ENSP00000245919	9606.ENSP00000239938	0	0	0	0	0.753	0.062	0.650	0.777	0.979
FOSB	EGR2	9606.ENSP00000245919	9606.ENSP00000242480	0	0	0	0	0.565	0.062	0.650	0.649	0.943
FOSB	MAFF	9606.ENSP00000245919	9606.ENSP00000345393	0	0	0	0	0.132	0.062	0	0.326	0.404
FOSB	ATF3	9606.ENSP00000245919	9606.ENSP00000344352	0	0	0	0.785	0.333	0	0	0.666	0.427
FOSB	KLF4	9606.ENSP00000245919	9606.ENSP00000363804	0	0	0	0	0.212	0.062	0	0.294	0.432
FOSB	MAF	9606.ENSP00000245919	9606.ENSP00000327048	0	0	0	0	0.063	0.062	0	0.502	0.525
FOSB	NR4A3	9606.ENSP00000245919	9606.ENSP00000482027	0	0	0	0	0.170	0.146	0	0.558	0.659
FOSB	ZFP36	9606.ENSP00000245919	9606.ENSP00000469647	0	0	0	0	0.625	0	0	0.410	0.769
FOSB	NR4A1	9606.ENSP00000245919	9606.ENSP00000440864	0	0	0	0	0.565	0.146	0	0.677	0.869
FOSB	EGR3	9606.ENSP00000245919	9606.ENSP00000318057	0	0	0	0	0.271	0.062	0.650	0.605	0.892
FOSB	FOS	9606.ENSP00000245919	9606.ENSP00000306245	0	0	0	0.866	0.899	0.267	0.800	0.989	0.986
FOXA1	TOX3	9606.ENSP00000250448	9606.ENSP00000219746	0	0	0	0	0.065	0.056	0	0.401	0.425
FOXA1	HOXA5	9606.ENSP00000250448	9606.ENSP00000222726	0	0	0	0	0.084	0.104	0	0.363	0.432
FOXA1	NR3C1	9606.ENSP00000250448	9606.ENSP00000231509	0	0	0	0	0	0.062	0	0.481	0.493
FOXA1	MEIS2	9606.ENSP00000250448	9606.ENSP00000453793	0	0	0	0	0.062	0.125	0	0.332	0.404
FOXA1	PPARG	9606.ENSP00000250448	9606.ENSP00000287820	0	0	0	0	0	0.062	0	0.394	0.407
FOXA1	PPARGC1A	9606.ENSP00000250448	9606.ENSP00000264867	0	0	0	0	0	0.061	0	0.416	0.429
FOXA1	MITF	9606.ENSP00000250448	9606.ENSP00000295600	0	0	0	0	0.062	0.076	0	0.430	0.463
FOXA1	ZFPM2	9606.ENSP00000250448	9606.ENSP00000384179	0	0	0	0	0	0.078	0	0.456	0.476
FOXA1	KLF4	9606.ENSP00000250448	9606.ENSP00000363804	0	0	0	0	0.061	0.078	0	0.444	0.477
FOXA1	TRPS1	9606.ENSP00000250448	9606.ENSP00000379065	0	0	0	0	0	0.352	0	0.245	0.490
FOXA1	EZH2	9606.ENSP00000250448	9606.ENSP00000320147	0	0	0	0	0	0.076	0	0.476	0.495
FOXA1	PPARA	9606.ENSP00000250448	9606.ENSP00000385523	0	0	0	0	0.062	0.062	0	0.495	0.517
FOXA1	CEBPA	9606.ENSP00000250448	9606.ENSP00000427514	0	0	0	0	0.062	0.078	0	0.535	0.562
FOXA1	SPDEF	9606.ENSP00000250448	9606.ENSP00000363149	0	0	0	0	0.327	0	0	0.565	0.695
FOXA1	FOS	9606.ENSP00000250448	9606.ENSP00000306245	0	0	0	0	0	0.057	0.600	0.395	0.752
FOXA1	GATA3	9606.ENSP00000250448	9606.ENSP00000368632	0	0	0	0	0.151	0.464	0.800	0.862	0.985
FOXM1	TRIP13	9606.ENSP00000342307	9606.ENSP00000166345	0	0	0	0	0.798	0.061	0	0.265	0.848
FOXM1	MYBL2	9606.ENSP00000342307	9606.ENSP00000217026	0	0	0	0	0.629	0.154	0.800	0.955	0.996
FOXM1	LEF1	9606.ENSP00000342307	9606.ENSP00000265165	0	0	0	0	0	0.375	0	0.261	0.519
FOXM1	STAT5B	9606.ENSP00000342307	9606.ENSP00000293328	0	0	0	0	0	0.082	0	0.444	0.468
FOXM1	MITF	9606.ENSP00000342307	9606.ENSP00000295600	0	0	0	0	0	0.078	0	0.394	0.417
FOXM1	EZH2	9606.ENSP00000342307	9606.ENSP00000320147	0	0	0	0	0.342	0.296	0	0.709	0.854
FOXM1	CEBPA	9606.ENSP00000342307	9606.ENSP00000427514	0	0	0	0	0	0.078	0	0.497	0.516
FOXM1	GATA3	9606.ENSP00000342307	9606.ENSP00000368632	0	0	0	0	0.065	0.149	0	0.504	0.571
FOXM1	UHRF1	9606.ENSP00000342307	9606.ENSP00000479617	0	0	0	0	0.449	0	0	0.321	0.610
FOXN3	SOX11	9606.ENSP00000343288	9606.ENSP00000322568	0	0	0	0	0	0.125	0	0.543	0.583
FOXN3	KLF9	9606.ENSP00000343288	9606.ENSP00000366330	0	0	0	0	0	0.078	0	0.488	0.508
FOXN3	SOX5	9606.ENSP00000343288	9606.ENSP00000398273	0	0	0	0	0	0.151	0	0.610	0.654
FOXO1	HOXA5	9606.ENSP00000368880	9606.ENSP00000222726	0	0	0	0	0	0.317	0	0.181	0.418
FOXO1	NR3C1	9606.ENSP00000368880	9606.ENSP00000231509	0	0	0	0	0.062	0.062	0.600	0.533	0.814
FOXO1	EGR1	9606.ENSP00000368880	9606.ENSP00000239938	0	0	0	0	0	0.078	0	0.391	0.414
FOXO1	TWIST1	9606.ENSP00000368880	9606.ENSP00000242261	0	0	0	0	0	0	0.900	0.262	0.923
FOXO1	KLF2	9606.ENSP00000368880	9606.ENSP00000248071	0	0	0	0	0.062	0.298	0	0.601	0.714
FOXO1	PPARGC1A	9606.ENSP00000368880	9606.ENSP00000264867	0	0	0	0	0	0.061	0.800	0.989	0.997
FOXO1	LEF1	9606.ENSP00000368880	9606.ENSP00000265165	0	0	0	0	0	0.180	0	0.370	0.461
FOXO1	HOXA10	9606.ENSP00000368880	9606.ENSP00000283921	0	0	0	0	0	0.240	0	0.611	0.692
FOXO1	PPARG	9606.ENSP00000368880	9606.ENSP00000287820	0	0	0	0	0	0.230	0	0.925	0.940
FOXO1	STAT5B	9606.ENSP00000368880	9606.ENSP00000293328	0	0	0	0	0.051	0.082	0	0.531	0.556
FOXO1	KLF15	9606.ENSP00000368880	9606.ENSP00000296233	0	0	0	0	0	0.078	0	0.526	0.545
FOXO1	FOS	9606.ENSP00000368880	9606.ENSP00000306245	0	0	0	0	0	0.057	0.900	0.433	0.941
FOXO1	EZH2	9606.ENSP00000368880	9606.ENSP00000320147	0	0	0	0	0	0.076	0	0.456	0.475
FOXO1	MLXIPL	9606.ENSP00000368880	9606.ENSP00000320886	0	0	0	0	0	0	0	0.560	0.560
FOXO1	EBF1	9606.ENSP00000368880	9606.ENSP00000322898	0	0	0	0	0.062	0.069	0	0.507	0.532
FOXO1	ZBTB16	9606.ENSP00000368880	9606.ENSP00000338157	0	0	0	0	0.077	0.078	0	0.391	0.436
FOXO1	STAT5A	9606.ENSP00000368880	9606.ENSP00000341208	0	0	0	0	0.051	0.082	0	0.553	0.577
FOXO1	RUNX2	9606.ENSP00000368880	9606.ENSP00000360493	0	0	0	0	0.062	0.105	0	0.904	0.913
FOXO1	KLF4	9606.ENSP00000368880	9606.ENSP00000363804	0	0	0	0	0	0.078	0.900	0.390	0.938
FOXO1	GATA3	9606.ENSP00000368880	9606.ENSP00000368632	0	0	0	0	0	0.149	0	0.464	0.524
FOXO1	THRB	9606.ENSP00000368880	9606.ENSP00000379904	0	0	0	0	0	0.230	0	0.337	0.467
FOXO1	NR4A1	9606.ENSP00000368880	9606.ENSP00000440864	0	0	0	0	0	0	0	0.508	0.508
FOXO1	PPARA	9606.ENSP00000368880	9606.ENSP00000385523	0	0	0	0	0	0.062	0	0.660	0.668
FOXO1	CEBPA	9606.ENSP00000368880	9606.ENSP00000427514	0	0	0	0	0.062	0.182	0	0.987	0.989
FOXP2	EGR1	9606.ENSP00000386200	9606.ENSP00000239938	0	0	0	0	0	0.078	0	0.419	0.441
FOXP2	LEF1	9606.ENSP00000386200	9606.ENSP00000265165	0	0	0	0	0	0.162	0	0.441	0.511
FOXP2	RUNX2	9606.ENSP00000386200	9606.ENSP00000360493	0	0	0	0	0	0.137	0	0.751	0.776
FOXP2	LMO3	9606.ENSP00000386200	9606.ENSP00000442786	0	0	0	0	0.062	0.069	0	0.370	0.402
FOXP2	SOX5	9606.ENSP00000386200	9606.ENSP00000398273	0	0	0	0	0	0.125	0	0.398	0.451
FOXP2	MEIS2	9606.ENSP00000386200	9606.ENSP00000453793	0	0	0	0	0	0.057	0	0.469	0.478
GATA3	NR3C1	9606.ENSP00000368632	9606.ENSP00000231509	0	0	0	0	0	0.070	0	0.420	0.438
GATA3	EGR2	9606.ENSP00000368632	9606.ENSP00000242480	0	0	0	0	0	0.078	0	0.458	0.479
GATA3	KLF2	9606.ENSP00000368632	9606.ENSP00000248071	0	0	0	0	0	0.078	0	0.418	0.441
GATA3	FOXA1	9606.ENSP00000368632	9606.ENSP00000250448	0	0	0	0	0.151	0.464	0.800	0.862	0.985
GATA3	LMO2	9606.ENSP00000368632	9606.ENSP00000257818	0	0	0	0	0.062	0.327	0.600	0.534	0.867
GATA3	PPARGC1A	9606.ENSP00000368632	9606.ENSP00000264867	0	0	0	0	0	0	0	0.448	0.448
GATA3	LEF1	9606.ENSP00000368632	9606.ENSP00000265165	0	0	0	0	0.097	0	0	0.851	0.860
GATA3	ARID5B	9606.ENSP00000368632	9606.ENSP00000279873	0	0	0	0	0.062	0	0	0.424	0.436
GATA3	PPARG	9606.ENSP00000368632	9606.ENSP00000287820	0	0	0	0	0	0.070	0	0.566	0.579
GATA3	STAT5B	9606.ENSP00000368632	9606.ENSP00000293328	0	0	0	0	0	0	0	0.640	0.640
GATA3	FOS	9606.ENSP00000368632	9606.ENSP00000306245	0	0	0	0	0.062	0.151	0.600	0.462	0.806
GATA3	LDB2	9606.ENSP00000368632	9606.ENSP00000306772	0	0	0	0	0	0.245	0	0.681	0.749
GATA3	EZH2	9606.ENSP00000368632	9606.ENSP00000320147	0	0	0	0	0	0.124	0	0.572	0.609
GATA3	EBF1	9606.ENSP00000368632	9606.ENSP00000322898	0	0	0	0	0.062	0	0	0.496	0.507
GATA3	MAF	9606.ENSP00000368632	9606.ENSP00000327048	0	0	0	0	0	0	0	0.691	0.691
GATA3	ASCL2	9606.ENSP00000368632	9606.ENSP00000332293	0	0	0	0	0	0.077	0	0.400	0.423
GATA3	ZBTB16	9606.ENSP00000368632	9606.ENSP00000338157	0	0	0	0	0	0.078	0	0.567	0.584
GATA3	MYB	9606.ENSP00000368632	9606.ENSP00000339992	0	0	0	0	0.084	0.301	0.600	0.749	0.927
GATA3	STAT5A	9606.ENSP00000368632	9606.ENSP00000341208	0	0	0	0	0.065	0	0	0.673	0.682
GATA3	FOXM1	9606.ENSP00000368632	9606.ENSP00000342307	0	0	0	0	0.065	0.149	0	0.504	0.571
GATA3	RUNX2	9606.ENSP00000368632	9606.ENSP00000360493	0	0	0	0	0	0.181	0	0.522	0.592
GATA3	KLF4	9606.ENSP00000368632	9606.ENSP00000363804	0	0	0	0	0	0.078	0	0.472	0.492
GATA3	SOX5	9606.ENSP00000368632	9606.ENSP00000398273	0	0	0	0	0	0.143	0	0.332	0.403
GATA3	MSX1	9606.ENSP00000368632	9606.ENSP00000372170	0	0	0	0	0.063	0.142	0	0.371	0.450
GATA3	PCGF2	9606.ENSP00000368632	9606.ENSP00000482063	0	0	0	0	0	0.145	0	0.451	0.511
GATA3	FOXO1	9606.ENSP00000368632	9606.ENSP00000368880	0	0	0	0	0	0.149	0	0.464	0.524
GATA3	SATB1	9606.ENSP00000368632	9606.ENSP00000399518	0	0	0	0	0	0.213	0	0.624	0.692
GATA3	ZEB2	9606.ENSP00000368632	9606.ENSP00000454157	0	0	0	0	0.062	0.185	0	0.698	0.750
GATA3	CEBPA	9606.ENSP00000368632	9606.ENSP00000427514	0	0	0	0	0.049	0.058	0	0.815	0.820
GATA3	ZFPM2	9606.ENSP00000368632	9606.ENSP00000384179	0	0	0	0	0	0.243	0.600	0.769	0.924
HES4	TWIST1	9606.ENSP00000393198	9606.ENSP00000242261	0	0	0	0	0	0	0	0.445	0.445
HMG20B	MID1	9606.ENSP00000328269	9606.ENSP00000312678	0	0	0	0	0.062	0.270	0	0.302	0.480
HMGA1	PPARG	9606.ENSP00000399888	9606.ENSP00000287820	0	0	0	0	0	0.735	0	0.324	0.813
HMGA1	PPARA	9606.ENSP00000399888	9606.ENSP00000385523	0	0	0	0	0	0	0	0.400	0.400
HOXA10	HOXA5	9606.ENSP00000283921	9606.ENSP00000222726	0	0	0	0.710	0.332	0.394	0	0.812	0.676
HOXA10	HOXA7	9606.ENSP00000283921	9606.ENSP00000242159	0	0	0	0.729	0.367	0.078	0	0.797	0.521
HOXA10	KLF9	9606.ENSP00000283921	9606.ENSP00000366330	0	0	0	0	0	0.059	0	0.391	0.402
HOXA10	MEIS2	9606.ENSP00000283921	9606.ENSP00000453793	0	0	0	0	0.063	0.147	0	0.450	0.522
HOXA10	EZH2	9606.ENSP00000283921	9606.ENSP00000320147	0	0	0	0	0	0.298	0	0.401	0.561
HOXA10	FOXO1	9606.ENSP00000283921	9606.ENSP00000368880	0	0	0	0	0	0.240	0	0.611	0.692
HOXA5	TBX15	9606.ENSP00000222726	9606.ENSP00000207157	0	0	0	0	0	0.103	0	0.714	0.733
HOXA5	CEBPA	9606.ENSP00000222726	9606.ENSP00000427514	0	0	0	0	0	0.078	0	0.390	0.413
HOXA5	FOXO1	9606.ENSP00000222726	9606.ENSP00000368880	0	0	0	0	0	0.317	0	0.181	0.418
HOXA5	EZH2	9606.ENSP00000222726	9606.ENSP00000320147	0	0	0	0	0	0.107	0	0.391	0.432
HOXA5	FOXA1	9606.ENSP00000222726	9606.ENSP00000250448	0	0	0	0	0.084	0.104	0	0.363	0.432
HOXA5	TSHZ2	9606.ENSP00000222726	9606.ENSP00000360552	0	0	0	0	0	0.256	0	0.492	0.606
HOXA5	TWIST1	9606.ENSP00000222726	9606.ENSP00000242261	0	0	0	0	0.062	0.324	0	0.460	0.628
HOXA5	HOXA10	9606.ENSP00000222726	9606.ENSP00000283921	0	0	0	0.710	0.332	0.394	0	0.812	0.676
HOXA5	MEIS2	9606.ENSP00000222726	9606.ENSP00000453793	0	0	0	0	0.062	0.312	0	0.566	0.695
HOXA5	HOXA7	9606.ENSP00000222726	9606.ENSP00000242159	0	0	0	0.841	0.355	0.800	0	0.811	0.882
HOXA7	HOXA5	9606.ENSP00000242159	9606.ENSP00000222726	0	0	0	0.841	0.355	0.800	0	0.811	0.882
HOXA7	EZH2	9606.ENSP00000242159	9606.ENSP00000320147	0	0	0	0	0	0.182	0	0.391	0.480
HOXA7	HOXA10	9606.ENSP00000242159	9606.ENSP00000283921	0	0	0	0.729	0.367	0.078	0	0.797	0.521
HOXA7	FOS	9606.ENSP00000242159	9606.ENSP00000306245	0	0	0	0	0	0.057	0.900	0.186	0.916
HOXA7	CEBPA	9606.ENSP00000242159	9606.ENSP00000427514	0	0	0	0	0	0.078	0.900	0.260	0.925
HOXC10	TBX15	9606.ENSP00000307321	9606.ENSP00000207157	0	0	0	0	0.094	0.139	0	0.432	0.518
ID1	EGR1	9606.ENSP00000365280	9606.ENSP00000239938	0	0	0	0	0	0.077	0	0.406	0.428
ID1	MITF	9606.ENSP00000365280	9606.ENSP00000295600	0	0	0	0	0	0	0	0.453	0.453
ID1	ATF3	9606.ENSP00000365280	9606.ENSP00000344352	0	0	0	0	0	0	0	0.546	0.547
ID1	CREB5	9606.ENSP00000365280	9606.ENSP00000350359	0	0	0	0	0	0	0	0.434	0.434
ID1	RUNX2	9606.ENSP00000365280	9606.ENSP00000360493	0	0	0	0	0	0	0	0.413	0.412
ID1	SMAD9	9606.ENSP00000365280	9606.ENSP00000369154	0	0	0	0	0	0.107	0	0.469	0.506
ID4	TWIST1	9606.ENSP00000367972	9606.ENSP00000242261	0	0	0	0	0	0	0	0.491	0.491
ID4	EGR2	9606.ENSP00000367972	9606.ENSP00000242480	0	0	0	0	0	0	0.900	0.342	0.931
ID4	ZBTB16	9606.ENSP00000367972	9606.ENSP00000338157	0	0	0	0	0	0	0	0.574	0.574
IRF7	NR3C1	9606.ENSP00000380697	9606.ENSP00000231509	0	0	0	0	0	0	0.900	0.120	0.908
IRF7	EGR1	9606.ENSP00000380697	9606.ENSP00000239938	0	0	0	0	0	0	0.900	0.240	0.920
IRF7	STAT5A	9606.ENSP00000380697	9606.ENSP00000341208	0	0	0	0	0.126	0	0	0.367	0.423
IRF7	ATF3	9606.ENSP00000380697	9606.ENSP00000344352	0	0	0	0	0.062	0	0	0.504	0.515
KLF11	PPARG	9606.ENSP00000307023	9606.ENSP00000287820	0	0	0	0	0	0.076	0	0.460	0.480
KLF11	PPARA	9606.ENSP00000307023	9606.ENSP00000385523	0	0	0	0	0	0.076	0	0.380	0.403
KLF15	NR3C1	9606.ENSP00000296233	9606.ENSP00000231509	0	0	0	0	0.054	0.076	0	0.722	0.735
KLF15	PPARGC1A	9606.ENSP00000296233	9606.ENSP00000264867	0	0	0	0	0.062	0.056	0	0.423	0.444
KLF15	PPARG	9606.ENSP00000296233	9606.ENSP00000287820	0	0	0	0	0	0.076	0	0.507	0.525
KLF15	THRB	9606.ENSP00000296233	9606.ENSP00000379904	0	0	0	0	0.065	0.076	0	0.447	0.481
KLF15	PPARA	9606.ENSP00000296233	9606.ENSP00000385523	0	0	0	0	0.065	0.076	0	0.452	0.485
KLF15	FOXO1	9606.ENSP00000296233	9606.ENSP00000368880	0	0	0	0	0	0.078	0	0.526	0.545
KLF15	MKX	9606.ENSP00000296233	9606.ENSP00000364946	0	0	0	0	0.062	0.077	0	0.546	0.572
KLF15	CEBPA	9606.ENSP00000296233	9606.ENSP00000427514	0	0	0	0	0.062	0.058	0	0.627	0.642
KLF2	LEF1	9606.ENSP00000248071	9606.ENSP00000265165	0	0	0	0	0	0.137	0	0.339	0.405
KLF2	GATA3	9606.ENSP00000248071	9606.ENSP00000368632	0	0	0	0	0	0.078	0	0.418	0.441
KLF2	RUNX2	9606.ENSP00000248071	9606.ENSP00000360493	0	0	0	0	0	0.058	0	0.450	0.460
KLF2	FOS	9606.ENSP00000248071	9606.ENSP00000306245	0	0	0	0	0.148	0.062	0	0.392	0.472
KLF2	PPARG	9606.ENSP00000248071	9606.ENSP00000287820	0	0	0	0	0	0.076	0	0.459	0.478
KLF2	NR4A1	9606.ENSP00000248071	9606.ENSP00000440864	0	0	0	0	0.073	0.061	0	0.457	0.486
KLF2	CEBPA	9606.ENSP00000248071	9606.ENSP00000427514	0	0	0	0	0.091	0.058	0	0.456	0.493
KLF2	EZH2	9606.ENSP00000248071	9606.ENSP00000320147	0	0	0	0	0.052	0.106	0	0.517	0.554
KLF2	FOXO1	9606.ENSP00000248071	9606.ENSP00000368880	0	0	0	0	0.062	0.298	0	0.601	0.714
KLF4	TWIST1	9606.ENSP00000363804	9606.ENSP00000242261	0	0	0	0	0.062	0	0	0.473	0.485
KLF4	FOSB	9606.ENSP00000363804	9606.ENSP00000245919	0	0	0	0	0.212	0.062	0	0.294	0.432
KLF4	FOXA1	9606.ENSP00000363804	9606.ENSP00000250448	0	0	0	0	0.061	0.078	0	0.444	0.477
KLF4	EPAS1	9606.ENSP00000363804	9606.ENSP00000263734	0	0	0	0	0.084	0.058	0.650	0.289	0.756
KLF4	LEF1	9606.ENSP00000363804	9606.ENSP00000265165	0	0	0	0	0	0.137	0	0.391	0.451
KLF4	PPARG	9606.ENSP00000363804	9606.ENSP00000287820	0	0	0	0	0	0.296	0	0.606	0.711
KLF4	FOS	9606.ENSP00000363804	9606.ENSP00000306245	0	0	0	0	0.202	0.062	0	0.457	0.558
KLF4	EZH2	9606.ENSP00000363804	9606.ENSP00000320147	0	0	0	0	0.052	0.106	0	0.619	0.649
KLF4	SOX11	9606.ENSP00000363804	9606.ENSP00000322568	0	0	0	0	0	0.101	0	0.392	0.430
KLF4	ATF3	9606.ENSP00000363804	9606.ENSP00000344352	0	0	0	0	0.135	0.062	0	0.552	0.604
KLF4	RUNX2	9606.ENSP00000363804	9606.ENSP00000360493	0	0	0	0	0.065	0.058	0	0.592	0.610
KLF4	NR4A1	9606.ENSP00000363804	9606.ENSP00000440864	0	0	0	0	0.134	0.061	0	0.370	0.442
KLF4	MEIS2	9606.ENSP00000363804	9606.ENSP00000453793	0	0	0	0	0.049	0.077	0	0.463	0.488
KLF4	GATA3	9606.ENSP00000363804	9606.ENSP00000368632	0	0	0	0	0	0.078	0	0.472	0.492
KLF4	CEBPA	9606.ENSP00000363804	9606.ENSP00000427514	0	0	0	0	0.107	0.058	0	0.547	0.586
KLF4	FOXO1	9606.ENSP00000363804	9606.ENSP00000368880	0	0	0	0	0	0.078	0.900	0.390	0.938
KLF9	HOXA10	9606.ENSP00000366330	9606.ENSP00000283921	0	0	0	0	0	0.059	0	0.391	0.402
KLF9	PPARG	9606.ENSP00000366330	9606.ENSP00000287820	0	0	0	0	0	0.076	0	0.391	0.413
KLF9	FOXN3	9606.ENSP00000366330	9606.ENSP00000343288	0	0	0	0	0	0.078	0	0.488	0.508
KLF9	CEBPA	9606.ENSP00000366330	9606.ENSP00000427514	0	0	0	0	0.062	0.058	0	0.533	0.551
KLF9	THRB	9606.ENSP00000366330	9606.ENSP00000379904	0	0	0	0	0.062	0.076	0	0.720	0.736
LDB2	LMO2	9606.ENSP00000306772	9606.ENSP00000257818	0	0	0	0	0	0.255	0	0.990	0.992
LDB2	FOS	9606.ENSP00000306772	9606.ENSP00000306245	0	0	0	0	0	0.398	0	0.071	0.417
LDB2	TEAD1	9606.ENSP00000306772	9606.ENSP00000435233	0	0	0	0	0.064	0.398	0	0	0.412
LDB2	NR4A3	9606.ENSP00000306772	9606.ENSP00000482027	0	0	0	0	0	0.398	0	0.078	0.421
LDB2	ARNT2	9606.ENSP00000306772	9606.ENSP00000307479	0	0	0	0	0.106	0.389	0	0	0.431
LDB2	GATA3	9606.ENSP00000306772	9606.ENSP00000368632	0	0	0	0	0	0.245	0	0.681	0.749
LDB2	LMO3	9606.ENSP00000306772	9606.ENSP00000442786	0	0	0	0	0.098	0.781	0	0.352	0.861
LEF1	EGR1	9606.ENSP00000265165	9606.ENSP00000239938	0	0	0	0	0	0.343	0	0.306	0.524
LEF1	TWIST1	9606.ENSP00000265165	9606.ENSP00000242261	0	0	0	0	0	0	0	0.496	0.496
LEF1	KLF2	9606.ENSP00000265165	9606.ENSP00000248071	0	0	0	0	0	0.137	0	0.339	0.405
LEF1	LMO2	9606.ENSP00000265165	9606.ENSP00000257818	0	0	0	0	0	0.138	0	0.523	0.571
LEF1	ZBTB16	9606.ENSP00000265165	9606.ENSP00000338157	0	0	0	0	0	0.137	0	0.335	0.401
LEF1	ZEB2	9606.ENSP00000265165	9606.ENSP00000454157	0	0	0	0	0.062	0	0	0.402	0.415
LEF1	KLF4	9606.ENSP00000265165	9606.ENSP00000363804	0	0	0	0	0	0.137	0	0.391	0.451
LEF1	FOXO1	9606.ENSP00000265165	9606.ENSP00000368880	0	0	0	0	0	0.180	0	0.370	0.461
LEF1	SATB1	9606.ENSP00000265165	9606.ENSP00000399518	0	0	0	0	0.062	0	0	0.455	0.467
LEF1	FOS	9606.ENSP00000265165	9606.ENSP00000306245	0	0	0	0	0	0.134	0	0.415	0.472
LEF1	PCGF2	9606.ENSP00000265165	9606.ENSP00000482063	0	0	0	0	0.063	0	0	0.489	0.501
LEF1	EZH2	9606.ENSP00000265165	9606.ENSP00000320147	0	0	0	0	0.062	0	0	0.493	0.504
LEF1	CREB5	9606.ENSP00000265165	9606.ENSP00000350359	0	0	0	0	0	0.134	0	0.451	0.505
LEF1	STAT5A	9606.ENSP00000265165	9606.ENSP00000341208	0	0	0	0	0.079	0.270	0	0.324	0.506
LEF1	FOXP2	9606.ENSP00000265165	9606.ENSP00000386200	0	0	0	0	0	0.162	0	0.441	0.511
LEF1	FOXM1	9606.ENSP00000265165	9606.ENSP00000342307	0	0	0	0	0	0.375	0	0.261	0.519
LEF1	EBF1	9606.ENSP00000265165	9606.ENSP00000322898	0	0	0	0	0	0	0	0.609	0.609
LEF1	MSX1	9606.ENSP00000265165	9606.ENSP00000372170	0	0	0	0	0.062	0.140	0	0.590	0.641
LEF1	FLI1	9606.ENSP00000265165	9606.ENSP00000433488	0	0	0	0	0.056	0	0.650	0.061	0.662
LEF1	MITF	9606.ENSP00000265165	9606.ENSP00000295600	0	0	0	0	0.062	0.486	0	0.524	0.750
LEF1	CEBPA	9606.ENSP00000265165	9606.ENSP00000427514	0	0	0	0	0	0.223	0.650	0.391	0.819
LEF1	TEAD1	9606.ENSP00000265165	9606.ENSP00000435233	0	0	0	0	0.063	0.153	0.800	0.140	0.845
LEF1	GATA3	9606.ENSP00000265165	9606.ENSP00000368632	0	0	0	0	0.097	0	0	0.851	0.860
LEF1	RUNX2	9606.ENSP00000265165	9606.ENSP00000360493	0	0	0	0	0	0.213	0	0.872	0.895
LEF1	MYB	9606.ENSP00000265165	9606.ENSP00000339992	0	0	0	0	0.091	0.345	0.900	0.352	0.956
LMO2	MYBL2	9606.ENSP00000257818	9606.ENSP00000217026	0	0	0	0	0.063	0.070	0	0.369	0.402
LMO2	EBF1	9606.ENSP00000257818	9606.ENSP00000322898	0	0	0	0	0.062	0	0	0.400	0.413
LMO2	RUNX1T1	9606.ENSP00000257818	9606.ENSP00000402257	0	0	0	0	0	0	0	0.440	0.440
LMO2	CBX2	9606.ENSP00000257818	9606.ENSP00000308750	0	0	0	0	0	0	0	0.441	0.441
LMO2	MYBL1	9606.ENSP00000257818	9606.ENSP00000429633	0	0	0	0	0.063	0.070	0	0.442	0.471
LMO2	CEBPA	9606.ENSP00000257818	9606.ENSP00000427514	0	0	0	0	0.118	0.076	0	0.404	0.473
LMO2	ERG	9606.ENSP00000257818	9606.ENSP00000414150	0	0	0	0	0.111	0.282	0	0.348	0.547
LMO2	LEF1	9606.ENSP00000257818	9606.ENSP00000265165	0	0	0	0	0	0.138	0	0.523	0.571
LMO2	FLI1	9606.ENSP00000257818	9606.ENSP00000433488	0	0	0	0	0.124	0.113	0	0.647	0.702
LMO2	GATA3	9606.ENSP00000257818	9606.ENSP00000368632	0	0	0	0	0.062	0.327	0.600	0.534	0.867
LMO2	MYB	9606.ENSP00000257818	9606.ENSP00000339992	0	0	0	0	0.063	0.070	0.600	0.811	0.925
LMO2	LDB2	9606.ENSP00000257818	9606.ENSP00000306772	0	0	0	0	0	0.255	0	0.990	0.992
LMO3	LDB2	9606.ENSP00000442786	9606.ENSP00000306772	0	0	0	0	0.098	0.781	0	0.352	0.861
LMO3	FOXP2	9606.ENSP00000442786	9606.ENSP00000386200	0	0	0	0	0.062	0.069	0	0.370	0.402
LMO3	EMX2	9606.ENSP00000442786	9606.ENSP00000450962	0	0	0	0	0.088	0.100	0	0.386	0.452
LSR	FOS	9606.ENSP00000480821	9606.ENSP00000306245	0	0	0	0	0	0	0	0.419	0.419
MAF	FOSB	9606.ENSP00000327048	9606.ENSP00000245919	0	0	0	0	0.063	0.062	0	0.502	0.525
MAF	PPARGC1A	9606.ENSP00000327048	9606.ENSP00000264867	0	0	0	0	0	0	0	0.465	0.465
MAF	PPARG	9606.ENSP00000327048	9606.ENSP00000287820	0	0	0	0	0	0.058	0	0.394	0.404
MAF	STAT5B	9606.ENSP00000327048	9606.ENSP00000293328	0	0	0	0	0	0	0	0.516	0.516
MAF	FOS	9606.ENSP00000327048	9606.ENSP00000306245	0	0	0	0	0.063	0.715	0	0.986	0.996
MAF	SMAD9	9606.ENSP00000327048	9606.ENSP00000369154	0	0	0	0	0	0	0	0.411	0.411
MAF	ATF3	9606.ENSP00000327048	9606.ENSP00000344352	0	0	0	0	0.063	0.062	0	0.396	0.423
MAF	SATB1	9606.ENSP00000327048	9606.ENSP00000399518	0	0	0	0	0.061	0	0	0.415	0.427
MAF	ASCL2	9606.ENSP00000327048	9606.ENSP00000332293	0	0	0	0	0	0	0	0.451	0.451
MAF	STAT5A	9606.ENSP00000327048	9606.ENSP00000341208	0	0	0	0	0	0	0	0.517	0.517
MAF	ZEB2	9606.ENSP00000327048	9606.ENSP00000454157	0	0	0	0	0.062	0	0	0.519	0.530
MAF	CEBPA	9606.ENSP00000327048	9606.ENSP00000427514	0	0	0	0	0	0.352	0	0.352	0.562
MAF	GATA3	9606.ENSP00000327048	9606.ENSP00000368632	0	0	0	0	0	0	0	0.691	0.691
MAF	RUNX2	9606.ENSP00000327048	9606.ENSP00000360493	0	0	0	0	0	0	0.600	0.681	0.866
MAF	SOX5	9606.ENSP00000327048	9606.ENSP00000398273	0	0	0	0	0	0	0	0.880	0.880
MAF	MYB	9606.ENSP00000327048	9606.ENSP00000339992	0	0	0	0	0	0.270	0.900	0.903	0.992
MAFF	FOSB	9606.ENSP00000345393	9606.ENSP00000245919	0	0	0	0	0.132	0.062	0	0.326	0.404
MAFF	FOS	9606.ENSP00000345393	9606.ENSP00000306245	0	0	0	0	0.063	0.286	0	0.418	0.577
MAFF	ATF3	9606.ENSP00000345393	9606.ENSP00000344352	0	0	0	0	0.360	0.286	0	0.462	0.733
MAZ	SIX4	9606.ENSP00000219782	9606.ENSP00000216513	0	0	0	0	0	0.061	0	0.478	0.489
MAZ	FOS	9606.ENSP00000219782	9606.ENSP00000306245	0	0	0	0	0	0.285	0	0.242	0.435
MAZ	MYB	9606.ENSP00000219782	9606.ENSP00000339992	0	0	0	0	0.062	0.082	0	0.422	0.459
MEIS2	HOXA5	9606.ENSP00000453793	9606.ENSP00000222726	0	0	0	0	0.062	0.312	0	0.566	0.695
MEIS2	FOXA1	9606.ENSP00000453793	9606.ENSP00000250448	0	0	0	0	0.062	0.125	0	0.332	0.404
MEIS2	HOXA10	9606.ENSP00000453793	9606.ENSP00000283921	0	0	0	0	0.063	0.147	0	0.450	0.522
MEIS2	EBF1	9606.ENSP00000453793	9606.ENSP00000322898	0	0	0	0	0.062	0	0	0.429	0.441
MEIS2	TSHZ2	9606.ENSP00000453793	9606.ENSP00000360552	0	0	0	0	0.062	0.401	0	0.556	0.729
MEIS2	KLF4	9606.ENSP00000453793	9606.ENSP00000363804	0	0	0	0	0.049	0.077	0	0.463	0.488
MEIS2	MSX1	9606.ENSP00000453793	9606.ENSP00000372170	0	0	0	0	0.063	0.101	0	0.374	0.426
MEIS2	FOXP2	9606.ENSP00000453793	9606.ENSP00000386200	0	0	0	0	0	0.057	0	0.469	0.478
MEIS2	EMX2	9606.ENSP00000453793	9606.ENSP00000450962	0	0	0	0	0.062	0.101	0	0.384	0.435
MEOX1	TBX15	9606.ENSP00000321684	9606.ENSP00000207157	0	0	0	0	0	0.103	0	0.386	0.426
MEOX1	MEOX2	9606.ENSP00000321684	9606.ENSP00000262041	0	0	0	0.884	0.107	0.671	0	0.720	0.719
MEOX1	MID1	9606.ENSP00000321684	9606.ENSP00000312678	0	0	0	0	0	0.490	0	0	0.490
MEOX2	MKX	9606.ENSP00000262041	9606.ENSP00000364946	0	0	0	0	0.062	0.124	0	0.385	0.451
MEOX2	ZEB2	9606.ENSP00000262041	9606.ENSP00000454157	0	0	0	0	0.062	0.318	0	0.362	0.557
MEOX2	MEOX1	9606.ENSP00000262041	9606.ENSP00000321684	0	0	0	0.884	0.107	0.671	0	0.720	0.719
MID1	HMG20B	9606.ENSP00000312678	9606.ENSP00000328269	0	0	0	0	0.062	0.270	0	0.302	0.480
MID1	MEOX1	9606.ENSP00000312678	9606.ENSP00000321684	0	0	0	0	0	0.490	0	0	0.490
MITF	FOXA1	9606.ENSP00000295600	9606.ENSP00000250448	0	0	0	0	0.062	0.076	0	0.430	0.463
MITF	EPAS1	9606.ENSP00000295600	9606.ENSP00000263734	0	0	0	0	0.097	0.217	0	0.392	0.533
MITF	PPARGC1A	9606.ENSP00000295600	9606.ENSP00000264867	0	0	0	0	0.061	0	0	0.526	0.536
MITF	LEF1	9606.ENSP00000295600	9606.ENSP00000265165	0	0	0	0	0.062	0.486	0	0.524	0.750
MITF	EMX2	9606.ENSP00000295600	9606.ENSP00000450962	0	0	0	0	0	0	0	0.407	0.407
MITF	FOXM1	9606.ENSP00000295600	9606.ENSP00000342307	0	0	0	0	0	0.078	0	0.394	0.417
MITF	ID1	9606.ENSP00000295600	9606.ENSP00000365280	0	0	0	0	0	0	0	0.453	0.453
MITF	FOS	9606.ENSP00000295600	9606.ENSP00000306245	0	0	0	0	0	0.281	0	0.697	0.773
MKX	EGR1	9606.ENSP00000364946	9606.ENSP00000239938	0	0	0	0	0	0.077	0	0.481	0.500
MKX	MEOX2	9606.ENSP00000364946	9606.ENSP00000262041	0	0	0	0	0.062	0.124	0	0.385	0.451
MKX	EPAS1	9606.ENSP00000364946	9606.ENSP00000263734	0	0	0	0	0.069	0	0	0.431	0.448
MKX	KLF15	9606.ENSP00000364946	9606.ENSP00000296233	0	0	0	0	0.062	0.077	0	0.546	0.572
MKX	EBF1	9606.ENSP00000364946	9606.ENSP00000322898	0	0	0	0	0	0	0	0.467	0.467
MKX	ZBTB16	9606.ENSP00000364946	9606.ENSP00000338157	0	0	0	0	0	0.077	0	0.459	0.479
MKX	NR4A3	9606.ENSP00000364946	9606.ENSP00000482027	0	0	0	0	0.062	0	0	0.445	0.457
MKX	ZEB2	9606.ENSP00000364946	9606.ENSP00000454157	0	0	0	0	0	0	0	0.465	0.465
MKX	THRB	9606.ENSP00000364946	9606.ENSP00000379904	0	0	0	0	0.065	0.058	0	0.555	0.574
MLXIPL	PPARGC1A	9606.ENSP00000320886	9606.ENSP00000264867	0	0	0	0	0	0	0	0.680	0.680
MLXIPL	PPARG	9606.ENSP00000320886	9606.ENSP00000287820	0	0	0	0	0.062	0.104	0	0.694	0.720
MLXIPL	CEBPA	9606.ENSP00000320886	9606.ENSP00000427514	0	0	0	0	0.062	0.148	0	0.391	0.470
MLXIPL	FOXO1	9606.ENSP00000320886	9606.ENSP00000368880	0	0	0	0	0	0	0	0.560	0.560
MLXIPL	PPARA	9606.ENSP00000320886	9606.ENSP00000385523	0	0	0	0	0.066	0.104	0	0.765	0.787
MSX1	SIX4	9606.ENSP00000372170	9606.ENSP00000216513	0	0	0	0	0	0.105	0	0.522	0.554
MSX1	TWIST1	9606.ENSP00000372170	9606.ENSP00000242261	0	0	0	0	0.096	0	0	0.459	0.491
MSX1	LEF1	9606.ENSP00000372170	9606.ENSP00000265165	0	0	0	0	0.062	0.140	0	0.590	0.641
MSX1	ZIC1	9606.ENSP00000372170	9606.ENSP00000282928	0	0	0	0	0.062	0.061	0	0.785	0.795
MSX1	EZH2	9606.ENSP00000372170	9606.ENSP00000320147	0	0	0	0	0	0.182	0	0.451	0.532
MSX1	RUNX2	9606.ENSP00000372170	9606.ENSP00000360493	0	0	0	0	0	0.081	0	0.661	0.676
MSX1	GATA3	9606.ENSP00000372170	9606.ENSP00000368632	0	0	0	0	0.063	0.142	0	0.371	0.450
MSX1	ZEB2	9606.ENSP00000372170	9606.ENSP00000454157	0	0	0	0	0.062	0.149	0	0.321	0.411
MSX1	MEIS2	9606.ENSP00000372170	9606.ENSP00000453793	0	0	0	0	0.063	0.101	0	0.374	0.426
MYB	MAZ	9606.ENSP00000339992	9606.ENSP00000219782	0	0	0	0	0.062	0.082	0	0.422	0.459
MYB	EGR1	9606.ENSP00000339992	9606.ENSP00000239938	0	0	0	0	0	0.082	0	0.400	0.426
MYB	LMO2	9606.ENSP00000339992	9606.ENSP00000257818	0	0	0	0	0.063	0.070	0.600	0.811	0.925
MYB	LEF1	9606.ENSP00000339992	9606.ENSP00000265165	0	0	0	0	0.091	0.345	0.900	0.352	0.956
MYB	STAT5B	9606.ENSP00000339992	9606.ENSP00000293328	0	0	0	0	0.062	0	0	0.402	0.415
MYB	FOS	9606.ENSP00000339992	9606.ENSP00000306245	0	0	0	0	0	0.139	0	0.602	0.642
MYB	MAF	9606.ENSP00000339992	9606.ENSP00000327048	0	0	0	0	0	0.270	0.900	0.903	0.992
MYB	STAT5A	9606.ENSP00000339992	9606.ENSP00000341208	0	0	0	0	0.097	0.270	0	0.701	0.786
MYB	CEBPA	9606.ENSP00000339992	9606.ENSP00000427514	0	0	0	0	0	0	0.650	0.649	0.872
MYB	FLI1	9606.ENSP00000339992	9606.ENSP00000433488	0	0	0	0	0	0	0.800	0.540	0.904
MYB	GATA3	9606.ENSP00000339992	9606.ENSP00000368632	0	0	0	0	0.084	0.301	0.600	0.749	0.927
MYBL1	LMO2	9606.ENSP00000429633	9606.ENSP00000257818	0	0	0	0	0.063	0.070	0	0.442	0.471
MYBL2	TRIP13	9606.ENSP00000217026	9606.ENSP00000166345	0	0	0	0	0.574	0.057	0	0.163	0.634
MYBL2	LMO2	9606.ENSP00000217026	9606.ENSP00000257818	0	0	0	0	0.063	0.070	0	0.369	0.402
MYBL2	UHRF1	9606.ENSP00000217026	9606.ENSP00000479617	0	0	0	0	0.463	0	0	0.246	0.578
MYBL2	EZH2	9606.ENSP00000217026	9606.ENSP00000320147	0	0	0	0	0.343	0.078	0	0.413	0.614
MYBL2	FOXM1	9606.ENSP00000217026	9606.ENSP00000342307	0	0	0	0	0.629	0.154	0.800	0.955	0.996
NR3C1	NR4A1	9606.ENSP00000231509	9606.ENSP00000440864	0	0	0	0.588	0	0.203	0	0.651	0.412
NR3C1	GATA3	9606.ENSP00000231509	9606.ENSP00000368632	0	0	0	0	0	0.070	0	0.420	0.438
NR3C1	ZBTB16	9606.ENSP00000231509	9606.ENSP00000338157	0	0	0	0	0	0.296	0	0.244	0.445
NR3C1	FOXA1	9606.ENSP00000231509	9606.ENSP00000250448	0	0	0	0	0	0.062	0	0.481	0.493
NR3C1	PPARG	9606.ENSP00000231509	9606.ENSP00000287820	0	0	0	0.578	0.062	0.270	0	0.745	0.507
NR3C1	TWIST1	9606.ENSP00000231509	9606.ENSP00000242261	0	0	0	0	0	0	0.650	0.124	0.680
NR3C1	KLF15	9606.ENSP00000231509	9606.ENSP00000296233	0	0	0	0	0.054	0.076	0	0.722	0.735
NR3C1	EPAS1	9606.ENSP00000231509	9606.ENSP00000263734	0	0	0	0	0.070	0.323	0.600	0.211	0.775
NR3C1	NR3C2	9606.ENSP00000231509	9606.ENSP00000350815	0	0	0	0.861	0	0.486	0.600	0.968	0.814
NR3C1	FOXO1	9606.ENSP00000231509	9606.ENSP00000368880	0	0	0	0	0.062	0.062	0.600	0.533	0.814
NR3C1	EGR1	9606.ENSP00000231509	9606.ENSP00000239938	0	0	0	0	0	0.161	0	0.821	0.843
NR3C1	PPARGC1A	9606.ENSP00000231509	9606.ENSP00000264867	0	0	0	0	0	0.272	0.650	0.559	0.878
NR3C1	IRF7	9606.ENSP00000231509	9606.ENSP00000380697	0	0	0	0	0	0	0.900	0.120	0.908
NR3C1	RUNX2	9606.ENSP00000231509	9606.ENSP00000360493	0	0	0	0	0	0.152	0.900	0.464	0.950
NR3C1	FOS	9606.ENSP00000231509	9606.ENSP00000306245	0	0	0	0	0.054	0.225	0.900	0.677	0.973
NR3C1	STAT5B	9606.ENSP00000231509	9606.ENSP00000293328	0	0	0	0	0	0.470	0	0.962	0.979
NR3C1	CEBPA	9606.ENSP00000231509	9606.ENSP00000427514	0	0	0	0	0	0.477	0	0.973	0.985
NR3C1	STAT5A	9606.ENSP00000231509	9606.ENSP00000341208	0	0	0	0	0.061	0.225	0	0.987	0.990
NR3C2	NR3C1	9606.ENSP00000350815	9606.ENSP00000231509	0	0	0	0.861	0	0.486	0.600	0.968	0.814
NR4A1	NR3C1	9606.ENSP00000440864	9606.ENSP00000231509	0	0	0	0.588	0	0.203	0	0.651	0.412
NR4A1	EGR1	9606.ENSP00000440864	9606.ENSP00000239938	0	0	0	0	0.372	0.061	0	0.732	0.828
NR4A1	EGR2	9606.ENSP00000440864	9606.ENSP00000242480	0	0	0	0	0.267	0.061	0	0.612	0.710
NR4A1	FOSB	9606.ENSP00000440864	9606.ENSP00000245919	0	0	0	0	0.565	0.146	0	0.677	0.869
NR4A1	KLF2	9606.ENSP00000440864	9606.ENSP00000248071	0	0	0	0	0.073	0.061	0	0.457	0.486
NR4A1	FOS	9606.ENSP00000440864	9606.ENSP00000306245	0	0	0	0	0.403	0.146	0	0.703	0.835
NR4A1	EGR3	9606.ENSP00000440864	9606.ENSP00000318057	0	0	0	0	0.158	0.061	0	0.602	0.658
NR4A1	ATF3	9606.ENSP00000440864	9606.ENSP00000344352	0	0	0	0	0.258	0.146	0	0.568	0.702
NR4A1	KLF4	9606.ENSP00000440864	9606.ENSP00000363804	0	0	0	0	0.134	0.061	0	0.370	0.442
NR4A1	FOXO1	9606.ENSP00000440864	9606.ENSP00000368880	0	0	0	0	0	0	0	0.508	0.508
NR4A1	NR4A3	9606.ENSP00000440864	9606.ENSP00000482027	0	0	0	0.908	0.445	0	0	0.864	0.489
NR4A3	EGR1	9606.ENSP00000482027	9606.ENSP00000239938	0	0	0	0	0.091	0.061	0	0.525	0.559
NR4A3	EGR2	9606.ENSP00000482027	9606.ENSP00000242480	0	0	0	0	0.155	0.061	0	0.531	0.595
NR4A3	FOSB	9606.ENSP00000482027	9606.ENSP00000245919	0	0	0	0	0.170	0.146	0	0.558	0.659
NR4A3	EPAS1	9606.ENSP00000482027	9606.ENSP00000263734	0	0	0	0	0.065	0.395	0	0.267	0.549
NR4A3	FOS	9606.ENSP00000482027	9606.ENSP00000306245	0	0	0	0	0.065	0.397	0	0.487	0.685
NR4A3	LDB2	9606.ENSP00000482027	9606.ENSP00000306772	0	0	0	0	0	0.398	0	0.078	0.421
NR4A3	EGR3	9606.ENSP00000482027	9606.ENSP00000318057	0	0	0	0	0.159	0.061	0	0.469	0.544
NR4A3	ATF3	9606.ENSP00000482027	9606.ENSP00000344352	0	0	0	0	0.179	0.146	0	0.402	0.544
NR4A3	MKX	9606.ENSP00000482027	9606.ENSP00000364946	0	0	0	0	0.062	0	0	0.445	0.457
NR4A3	TEAD1	9606.ENSP00000482027	9606.ENSP00000435233	0	0	0	0	0	0.398	0	0.082	0.423
NR4A3	NR4A1	9606.ENSP00000482027	9606.ENSP00000440864	0	0	0	0.908	0.445	0	0	0.864	0.489
PCGF2	LEF1	9606.ENSP00000482063	9606.ENSP00000265165	0	0	0	0	0.063	0	0	0.489	0.501
PCGF2	CBX4	9606.ENSP00000482063	9606.ENSP00000269397	0	0	0	0	0	0.809	0.900	0.662	0.993
PCGF2	CBX2	9606.ENSP00000482063	9606.ENSP00000308750	0	0	0	0	0.087	0.901	0.900	0.704	0.996
PCGF2	EZH2	9606.ENSP00000482063	9606.ENSP00000320147	0	0	0	0	0.062	0.058	0.900	0.684	0.968
PCGF2	GATA3	9606.ENSP00000482063	9606.ENSP00000368632	0	0	0	0	0	0.145	0	0.451	0.511
PCGF2	EZH1	9606.ENSP00000482063	9606.ENSP00000404658	0	0	0	0	0.062	0.058	0.900	0.518	0.951
PPARA	EGR1	9606.ENSP00000385523	9606.ENSP00000239938	0	0	0	0	0	0.076	0	0.408	0.429
PPARA	FOXA1	9606.ENSP00000385523	9606.ENSP00000250448	0	0	0	0	0.062	0.062	0	0.495	0.517
PPARA	EPAS1	9606.ENSP00000385523	9606.ENSP00000263734	0	0	0	0	0.062	0.108	0	0.394	0.449
PPARA	PPARGC1A	9606.ENSP00000385523	9606.ENSP00000264867	0	0	0	0	0.062	0.934	0.900	0.989	0.999
PPARA	STAT5B	9606.ENSP00000385523	9606.ENSP00000293328	0	0	0	0	0	0.056	0	0.510	0.518
PPARA	KLF15	9606.ENSP00000385523	9606.ENSP00000296233	0	0	0	0	0.065	0.076	0	0.452	0.485
PPARA	FOS	9606.ENSP00000385523	9606.ENSP00000306245	0	0	0	0	0	0.082	0	0.460	0.483
PPARA	KLF11	9606.ENSP00000385523	9606.ENSP00000307023	0	0	0	0	0	0.076	0	0.380	0.403
PPARA	MLXIPL	9606.ENSP00000385523	9606.ENSP00000320886	0	0	0	0	0.066	0.104	0	0.765	0.787
PPARA	RUNX2	9606.ENSP00000385523	9606.ENSP00000360493	0	0	0	0	0	0.152	0	0.362	0.435
PPARA	FOXO1	9606.ENSP00000385523	9606.ENSP00000368880	0	0	0	0	0	0.062	0	0.660	0.668
PPARA	HMGA1	9606.ENSP00000385523	9606.ENSP00000399888	0	0	0	0	0	0	0	0.400	0.400
PPARA	CEBPA	9606.ENSP00000385523	9606.ENSP00000427514	0	0	0	0	0.063	0.069	0	0.686	0.702
PPARG	NR3C1	9606.ENSP00000287820	9606.ENSP00000231509	0	0	0	0.578	0.062	0.270	0	0.745	0.507
PPARG	EGR1	9606.ENSP00000287820	9606.ENSP00000239938	0	0	0	0	0	0.076	0.650	0.604	0.860
PPARG	KLF2	9606.ENSP00000287820	9606.ENSP00000248071	0	0	0	0	0	0.076	0	0.459	0.478
PPARG	FOXA1	9606.ENSP00000287820	9606.ENSP00000250448	0	0	0	0	0	0.062	0	0.394	0.407
PPARG	EPAS1	9606.ENSP00000287820	9606.ENSP00000263734	0	0	0	0	0.073	0.108	0	0.414	0.474
PPARG	PPARGC1A	9606.ENSP00000287820	9606.ENSP00000264867	0	0	0	0	0	0.991	0.900	0.989	0.999
PPARG	CBX4	9606.ENSP00000287820	9606.ENSP00000269397	0	0	0	0	0.062	0	0.650	0.061	0.664
PPARG	ARID5B	9606.ENSP00000287820	9606.ENSP00000279873	0	0	0	0	0	0.101	0	0.448	0.483
PPARG	MAF	9606.ENSP00000287820	9606.ENSP00000327048	0	0	0	0	0	0.058	0	0.394	0.404
PPARG	KLF9	9606.ENSP00000287820	9606.ENSP00000366330	0	0	0	0	0	0.076	0	0.391	0.413
PPARG	ATF3	9606.ENSP00000287820	9606.ENSP00000344352	0	0	0	0	0	0.082	0	0.433	0.458
PPARG	KLF11	9606.ENSP00000287820	9606.ENSP00000307023	0	0	0	0	0	0.076	0	0.460	0.480
PPARG	STAT5B	9606.ENSP00000287820	9606.ENSP00000293328	0	0	0	0	0.052	0.056	0	0.469	0.483
PPARG	KLF15	9606.ENSP00000287820	9606.ENSP00000296233	0	0	0	0	0	0.076	0	0.507	0.525
PPARG	GATA3	9606.ENSP00000287820	9606.ENSP00000368632	0	0	0	0	0	0.070	0	0.566	0.579
PPARG	ZNF423	9606.ENSP00000287820	9606.ENSP00000455426	0	0	0	0	0	0.076	0	0.622	0.635
PPARG	CBX2	9606.ENSP00000287820	9606.ENSP00000308750	0	0	0	0	0.062	0	0.650	0	0.657
PPARG	KLF4	9606.ENSP00000287820	9606.ENSP00000363804	0	0	0	0	0	0.296	0	0.606	0.711
PPARG	MLXIPL	9606.ENSP00000287820	9606.ENSP00000320886	0	0	0	0	0.062	0.104	0	0.694	0.720
PPARG	STAT5A	9606.ENSP00000287820	9606.ENSP00000341208	0	0	0	0	0.062	0.494	0	0.607	0.797
PPARG	HMGA1	9606.ENSP00000287820	9606.ENSP00000399888	0	0	0	0	0	0.735	0	0.324	0.813
PPARG	RUNX2	9606.ENSP00000287820	9606.ENSP00000360493	0	0	0	0	0	0.152	0	0.791	0.815
PPARG	EZH2	9606.ENSP00000287820	9606.ENSP00000320147	0	0	0	0	0	0.309	0.650	0.369	0.834
PPARG	EBF1	9606.ENSP00000287820	9606.ENSP00000322898	0	0	0	0	0	0.067	0.900	0.328	0.931
PPARG	FOXO1	9606.ENSP00000287820	9606.ENSP00000368880	0	0	0	0	0	0.230	0	0.925	0.940
PPARG	FOS	9606.ENSP00000287820	9606.ENSP00000306245	0	0	0	0	0	0.082	0.900	0.605	0.960
PPARG	CEBPA	9606.ENSP00000287820	9606.ENSP00000427514	0	0	0	0	0.062	0.069	0.900	0.949	0.995
PPARGC1A	NR3C1	9606.ENSP00000264867	9606.ENSP00000231509	0	0	0	0	0	0.272	0.650	0.559	0.878
PPARGC1A	TWIST1	9606.ENSP00000264867	9606.ENSP00000242261	0	0	0	0	0	0	0.650	0.902	0.964
PPARGC1A	FOXA1	9606.ENSP00000264867	9606.ENSP00000250448	0	0	0	0	0	0.061	0	0.416	0.429
PPARGC1A	ZIC1	9606.ENSP00000264867	9606.ENSP00000282928	0	0	0	0	0.069	0.056	0	0.391	0.418
PPARGC1A	KLF15	9606.ENSP00000264867	9606.ENSP00000296233	0	0	0	0	0.062	0.056	0	0.423	0.444
PPARGC1A	GATA3	9606.ENSP00000264867	9606.ENSP00000368632	0	0	0	0	0	0	0	0.448	0.448
PPARGC1A	MAF	9606.ENSP00000264867	9606.ENSP00000327048	0	0	0	0	0	0	0	0.465	0.465
PPARGC1A	MITF	9606.ENSP00000264867	9606.ENSP00000295600	0	0	0	0	0.061	0	0	0.526	0.536
PPARGC1A	THRB	9606.ENSP00000264867	9606.ENSP00000379904	0	0	0	0	0.096	0.343	0	0.335	0.571
PPARGC1A	CREB5	9606.ENSP00000264867	9606.ENSP00000350359	0	0	0	0	0	0	0.600	0.112	0.629
PPARGC1A	MLXIPL	9606.ENSP00000264867	9606.ENSP00000320886	0	0	0	0	0	0	0	0.680	0.680
PPARGC1A	RUNX2	9606.ENSP00000264867	9606.ENSP00000360493	0	0	0	0	0	0	0.900	0.254	0.922
PPARGC1A	CEBPA	9606.ENSP00000264867	9606.ENSP00000427514	0	0	0	0	0	0	0.900	0.637	0.962
PPARGC1A	FOXO1	9606.ENSP00000264867	9606.ENSP00000368880	0	0	0	0	0	0.061	0.800	0.989	0.997
PPARGC1A	PPARG	9606.ENSP00000264867	9606.ENSP00000287820	0	0	0	0	0	0.991	0.900	0.989	0.999
PPARGC1A	PPARA	9606.ENSP00000264867	9606.ENSP00000385523	0	0	0	0	0.062	0.934	0.900	0.989	0.999
RUNX1T1	LMO2	9606.ENSP00000402257	9606.ENSP00000257818	0	0	0	0	0	0	0	0.440	0.440
RUNX1T1	EZH2	9606.ENSP00000402257	9606.ENSP00000320147	0	0	0	0	0	0	0	0.414	0.414
RUNX1T1	ZBTB16	9606.ENSP00000402257	9606.ENSP00000338157	0	0	0	0	0.055	0.732	0	0.490	0.859
RUNX1T1	CEBPA	9606.ENSP00000402257	9606.ENSP00000427514	0	0	0	0	0	0.124	0.800	0.606	0.924
RUNX2	NR3C1	9606.ENSP00000360493	9606.ENSP00000231509	0	0	0	0	0	0.152	0.900	0.464	0.950
RUNX2	TWIST1	9606.ENSP00000360493	9606.ENSP00000242261	0	0	0	0	0.062	0.133	0.600	0.980	0.992
RUNX2	KLF2	9606.ENSP00000360493	9606.ENSP00000248071	0	0	0	0	0	0.058	0	0.450	0.460
RUNX2	PPARGC1A	9606.ENSP00000360493	9606.ENSP00000264867	0	0	0	0	0	0	0.900	0.254	0.922
RUNX2	LEF1	9606.ENSP00000360493	9606.ENSP00000265165	0	0	0	0	0	0.213	0	0.872	0.895
RUNX2	PPARG	9606.ENSP00000360493	9606.ENSP00000287820	0	0	0	0	0	0.152	0	0.791	0.815
RUNX2	FOS	9606.ENSP00000360493	9606.ENSP00000306245	0	0	0	0	0	0.486	0.800	0.898	0.988
RUNX2	EZH2	9606.ENSP00000360493	9606.ENSP00000320147	0	0	0	0	0	0	0	0.417	0.416
RUNX2	EBF1	9606.ENSP00000360493	9606.ENSP00000322898	0	0	0	0	0	0	0	0.470	0.470
RUNX2	MAF	9606.ENSP00000360493	9606.ENSP00000327048	0	0	0	0	0	0	0.600	0.681	0.866
RUNX2	STAT5A	9606.ENSP00000360493	9606.ENSP00000341208	0	0	0	0	0	0.270	0	0.648	0.732
RUNX2	ID1	9606.ENSP00000360493	9606.ENSP00000365280	0	0	0	0	0	0	0	0.413	0.412
RUNX2	ZNF423	9606.ENSP00000360493	9606.ENSP00000455426	0	0	0	0	0	0.153	0	0.343	0.420
RUNX2	TEAD1	9606.ENSP00000360493	9606.ENSP00000435233	0	0	0	0	0	0	0	0.431	0.432
RUNX2	PPARA	9606.ENSP00000360493	9606.ENSP00000385523	0	0	0	0	0	0.152	0	0.362	0.435
RUNX2	SMAD9	9606.ENSP00000360493	9606.ENSP00000369154	0	0	0	0	0	0.078	0	0.463	0.484
RUNX2	TRPS1	9606.ENSP00000360493	9606.ENSP00000379065	0	0	0	0	0	0.181	0	0.417	0.502
RUNX2	GATA3	9606.ENSP00000360493	9606.ENSP00000368632	0	0	0	0	0	0.181	0	0.522	0.592
RUNX2	KLF4	9606.ENSP00000360493	9606.ENSP00000363804	0	0	0	0	0.065	0.058	0	0.592	0.610
RUNX2	SOX5	9606.ENSP00000360493	9606.ENSP00000398273	0	0	0	0	0	0	0	0.638	0.638
RUNX2	CEBPA	9606.ENSP00000360493	9606.ENSP00000427514	0	0	0	0	0	0.065	0	0.633	0.642
RUNX2	MSX1	9606.ENSP00000360493	9606.ENSP00000372170	0	0	0	0	0	0.081	0	0.661	0.676
RUNX2	FOXP2	9606.ENSP00000360493	9606.ENSP00000386200	0	0	0	0	0	0.137	0	0.751	0.776
RUNX2	FLI1	9606.ENSP00000360493	9606.ENSP00000433488	0	0	0	0	0.060	0.830	0	0.115	0.846
RUNX2	ERG	9606.ENSP00000360493	9606.ENSP00000414150	0	0	0	0	0	0.830	0	0.145	0.848
RUNX2	FOXO1	9606.ENSP00000360493	9606.ENSP00000368880	0	0	0	0	0.062	0.105	0	0.904	0.913
SATB1	LEF1	9606.ENSP00000399518	9606.ENSP00000265165	0	0	0	0	0.062	0	0	0.455	0.467
SATB1	CBX4	9606.ENSP00000399518	9606.ENSP00000269397	0	0	0	0	0	0.469	0	0.302	0.613
SATB1	EBF1	9606.ENSP00000399518	9606.ENSP00000322898	0	0	0	0	0	0	0	0.411	0.410
SATB1	MAF	9606.ENSP00000399518	9606.ENSP00000327048	0	0	0	0	0.061	0	0	0.415	0.427
SATB1	ZBTB16	9606.ENSP00000399518	9606.ENSP00000338157	0	0	0	0	0	0.182	0	0.444	0.526
SATB1	GATA3	9606.ENSP00000399518	9606.ENSP00000368632	0	0	0	0	0	0.213	0	0.624	0.692
SIM1	EGR2	9606.ENSP00000358210	9606.ENSP00000242480	0	0	0	0	0	0.058	0	0.461	0.471
SIM1	FOS	9606.ENSP00000358210	9606.ENSP00000306245	0	0	0	0	0	0.132	0	0.341	0.404
SIM1	ARNT2	9606.ENSP00000358210	9606.ENSP00000307479	0	0	0	0.583	0	0.847	0	0.992	0.910
SIX4	TBX15	9606.ENSP00000216513	9606.ENSP00000207157	0	0	0	0	0.062	0.058	0	0.474	0.495
SIX4	MAZ	9606.ENSP00000216513	9606.ENSP00000219782	0	0	0	0	0	0.061	0	0.478	0.489
SIX4	MSX1	9606.ENSP00000216513	9606.ENSP00000372170	0	0	0	0	0	0.105	0	0.522	0.554
SMAD9	MAF	9606.ENSP00000369154	9606.ENSP00000327048	0	0	0	0	0	0	0	0.411	0.411
SMAD9	RUNX2	9606.ENSP00000369154	9606.ENSP00000360493	0	0	0	0	0	0.078	0	0.463	0.484
SMAD9	ID1	9606.ENSP00000369154	9606.ENSP00000365280	0	0	0	0	0	0.107	0	0.469	0.506
SMAD9	ZEB2	9606.ENSP00000369154	9606.ENSP00000454157	0	0	0	0	0	0.163	0	0.438	0.510
SOX11	ZIC1	9606.ENSP00000322568	9606.ENSP00000282928	0	0	0	0	0.097	0.101	0	0.451	0.515
SOX11	KLF4	9606.ENSP00000322568	9606.ENSP00000363804	0	0	0	0	0	0.101	0	0.392	0.430
SOX11	ATF3	9606.ENSP00000322568	9606.ENSP00000344352	0	0	0	0	0	0.124	0	0.483	0.528
SOX11	FOXN3	9606.ENSP00000322568	9606.ENSP00000343288	0	0	0	0	0	0.125	0	0.543	0.583
SOX5	MAF	9606.ENSP00000398273	9606.ENSP00000327048	0	0	0	0	0	0	0	0.880	0.880
SOX5	FOXN3	9606.ENSP00000398273	9606.ENSP00000343288	0	0	0	0	0	0.151	0	0.610	0.654
SOX5	RUNX2	9606.ENSP00000398273	9606.ENSP00000360493	0	0	0	0	0	0	0	0.638	0.638
SOX5	GATA3	9606.ENSP00000398273	9606.ENSP00000368632	0	0	0	0	0	0.143	0	0.332	0.403
SOX5	FOXP2	9606.ENSP00000398273	9606.ENSP00000386200	0	0	0	0	0	0.125	0	0.398	0.451
SPDEF	FOXA1	9606.ENSP00000363149	9606.ENSP00000250448	0	0	0	0	0.327	0	0	0.565	0.695
STAT5A	NR3C1	9606.ENSP00000341208	9606.ENSP00000231509	0	0	0	0	0.061	0.225	0	0.987	0.990
STAT5A	LEF1	9606.ENSP00000341208	9606.ENSP00000265165	0	0	0	0	0.079	0.270	0	0.324	0.506
STAT5A	PPARG	9606.ENSP00000341208	9606.ENSP00000287820	0	0	0	0	0.062	0.494	0	0.607	0.797
STAT5A	STAT5B	9606.ENSP00000341208	9606.ENSP00000293328	0	0	0	0.985	0.112	0.403	0.900	0.927	0.943
STAT5A	FOS	9606.ENSP00000341208	9606.ENSP00000306245	0	0	0	0	0.062	0.056	0.900	0.518	0.951
STAT5A	EZH2	9606.ENSP00000341208	9606.ENSP00000320147	0	0	0	0	0	0.058	0	0.983	0.983
STAT5A	EBF1	9606.ENSP00000341208	9606.ENSP00000322898	0	0	0	0	0	0	0	0.472	0.472
STAT5A	MAF	9606.ENSP00000341208	9606.ENSP00000327048	0	0	0	0	0	0	0	0.517	0.517
STAT5A	MYB	9606.ENSP00000341208	9606.ENSP00000339992	0	0	0	0	0.097	0.270	0	0.701	0.786
STAT5A	IRF7	9606.ENSP00000341208	9606.ENSP00000380697	0	0	0	0	0.126	0	0	0.367	0.423
STAT5A	FOXO1	9606.ENSP00000341208	9606.ENSP00000368880	0	0	0	0	0.051	0.082	0	0.553	0.577
STAT5A	FHL1	9606.ENSP00000341208	9606.ENSP00000377710	0	0	0	0	0.049	0	0.600	0	0.603
STAT5A	CEBPA	9606.ENSP00000341208	9606.ENSP00000427514	0	0	0	0	0.096	0.145	0	0.556	0.627
STAT5A	GATA3	9606.ENSP00000341208	9606.ENSP00000368632	0	0	0	0	0.065	0	0	0.673	0.682
STAT5A	RUNX2	9606.ENSP00000341208	9606.ENSP00000360493	0	0	0	0	0	0.270	0	0.648	0.732
STAT5B	NR3C1	9606.ENSP00000293328	9606.ENSP00000231509	0	0	0	0	0	0.470	0	0.962	0.979
STAT5B	PPARG	9606.ENSP00000293328	9606.ENSP00000287820	0	0	0	0	0.052	0.056	0	0.469	0.483
STAT5B	MYB	9606.ENSP00000293328	9606.ENSP00000339992	0	0	0	0	0.062	0	0	0.402	0.415
STAT5B	ZBTB16	9606.ENSP00000293328	9606.ENSP00000338157	0	0	0	0	0	0.062	0	0.418	0.430
STAT5B	THRB	9606.ENSP00000293328	9606.ENSP00000379904	0	0	0	0	0	0.056	0	0.436	0.445
STAT5B	EBF1	9606.ENSP00000293328	9606.ENSP00000322898	0	0	0	0	0	0	0	0.462	0.462
STAT5B	FOXM1	9606.ENSP00000293328	9606.ENSP00000342307	0	0	0	0	0	0.082	0	0.444	0.468
STAT5B	MAF	9606.ENSP00000293328	9606.ENSP00000327048	0	0	0	0	0	0	0	0.516	0.516
STAT5B	PPARA	9606.ENSP00000293328	9606.ENSP00000385523	0	0	0	0	0	0.056	0	0.510	0.518
STAT5B	FOXO1	9606.ENSP00000293328	9606.ENSP00000368880	0	0	0	0	0.051	0.082	0	0.531	0.556
STAT5B	CEBPA	9606.ENSP00000293328	9606.ENSP00000427514	0	0	0	0	0.062	0.145	0	0.532	0.592
STAT5B	FHL1	9606.ENSP00000293328	9606.ENSP00000377710	0	0	0	0	0.049	0	0.600	0	0.603
STAT5B	GATA3	9606.ENSP00000293328	9606.ENSP00000368632	0	0	0	0	0	0	0	0.640	0.640
STAT5B	EZH2	9606.ENSP00000293328	9606.ENSP00000320147	0	0	0	0	0	0.058	0	0.917	0.919
STAT5B	STAT5A	9606.ENSP00000293328	9606.ENSP00000341208	0	0	0	0.985	0.112	0.403	0.900	0.927	0.943
STAT5B	FOS	9606.ENSP00000293328	9606.ENSP00000306245	0	0	0	0	0.062	0.056	0.900	0.505	0.950
TBX15	MEOX1	9606.ENSP00000207157	9606.ENSP00000321684	0	0	0	0	0	0.103	0	0.386	0.426
TBX15	SIX4	9606.ENSP00000207157	9606.ENSP00000216513	0	0	0	0	0.062	0.058	0	0.474	0.495
TBX15	EMX2	9606.ENSP00000207157	9606.ENSP00000450962	0	0	0	0	0.062	0.104	0	0.471	0.516
TBX15	HOXC10	9606.ENSP00000207157	9606.ENSP00000307321	0	0	0	0	0.094	0.139	0	0.432	0.518
TBX15	TWIST1	9606.ENSP00000207157	9606.ENSP00000242261	0	0	0	0	0.097	0	0	0.520	0.548
TBX15	HOXA5	9606.ENSP00000207157	9606.ENSP00000222726	0	0	0	0	0	0.103	0	0.714	0.733
TEAD1	EGR2	9606.ENSP00000435233	9606.ENSP00000242480	0	0	0	0	0	0.057	0.600	0.221	0.680
TEAD1	LEF1	9606.ENSP00000435233	9606.ENSP00000265165	0	0	0	0	0.063	0.153	0.800	0.140	0.845
TEAD1	FOS	9606.ENSP00000435233	9606.ENSP00000306245	0	0	0	0	0	0.397	0	0.233	0.518
TEAD1	LDB2	9606.ENSP00000435233	9606.ENSP00000306772	0	0	0	0	0.064	0.398	0	0	0.412
TEAD1	ARNT2	9606.ENSP00000435233	9606.ENSP00000307479	0	0	0	0	0.076	0.394	0	0.058	0.426
TEAD1	RUNX2	9606.ENSP00000435233	9606.ENSP00000360493	0	0	0	0	0	0	0	0.431	0.432
TEAD1	TRPS1	9606.ENSP00000435233	9606.ENSP00000379065	0	0	0	0	0	0.072	0	0.495	0.512
TEAD1	NR4A3	9606.ENSP00000435233	9606.ENSP00000482027	0	0	0	0	0	0.398	0	0.082	0.423
TEF	BHLHE41	9606.ENSP00000266304	9606.ENSP00000242728	0	0	0	0	0.121	0.057	0	0.532	0.578
THRB	TRIP13	9606.ENSP00000379904	9606.ENSP00000166345	0	0	0	0	0.062	0.225	0	0.576	0.665
THRB	EGR2	9606.ENSP00000379904	9606.ENSP00000242480	0	0	0	0	0	0.076	0	0.383	0.406
THRB	EPAS1	9606.ENSP00000379904	9606.ENSP00000263734	0	0	0	0	0.076	0.108	0	0.517	0.567
THRB	PPARGC1A	9606.ENSP00000379904	9606.ENSP00000264867	0	0	0	0	0.096	0.343	0	0.335	0.571
THRB	STAT5B	9606.ENSP00000379904	9606.ENSP00000293328	0	0	0	0	0	0.056	0	0.436	0.445
THRB	KLF15	9606.ENSP00000379904	9606.ENSP00000296233	0	0	0	0	0.065	0.076	0	0.447	0.481
THRB	ARNT2	9606.ENSP00000379904	9606.ENSP00000307479	0	0	0	0	0.067	0.213	0	0.474	0.580
THRB	ZBTB16	9606.ENSP00000379904	9606.ENSP00000338157	0	0	0	0	0	0.076	0	0.392	0.414
THRB	MKX	9606.ENSP00000379904	9606.ENSP00000364946	0	0	0	0	0.065	0.058	0	0.555	0.574
THRB	KLF9	9606.ENSP00000379904	9606.ENSP00000366330	0	0	0	0	0.062	0.076	0	0.720	0.736
THRB	FOXO1	9606.ENSP00000379904	9606.ENSP00000368880	0	0	0	0	0	0.230	0	0.337	0.467
TOX3	FOXA1	9606.ENSP00000219746	9606.ENSP00000250448	0	0	0	0	0.065	0.056	0	0.401	0.425
TRIP13	UHRF1	9606.ENSP00000166345	9606.ENSP00000479617	0	0	0	0	0.491	0	0	0.093	0.518
TRIP13	MYBL2	9606.ENSP00000166345	9606.ENSP00000217026	0	0	0	0	0.574	0.057	0	0.163	0.634
TRIP13	THRB	9606.ENSP00000166345	9606.ENSP00000379904	0	0	0	0	0.062	0.225	0	0.576	0.665
TRIP13	FOXM1	9606.ENSP00000166345	9606.ENSP00000342307	0	0	0	0	0.798	0.061	0	0.265	0.848
TRPS1	FOXA1	9606.ENSP00000379065	9606.ENSP00000250448	0	0	0	0	0	0.352	0	0.245	0.490
TRPS1	RUNX2	9606.ENSP00000379065	9606.ENSP00000360493	0	0	0	0	0	0.181	0	0.417	0.502
TRPS1	ZEB2	9606.ENSP00000379065	9606.ENSP00000454157	0	0	0	0	0.063	0.078	0	0.466	0.498
TRPS1	TEAD1	9606.ENSP00000379065	9606.ENSP00000435233	0	0	0	0	0	0.072	0	0.495	0.512
TSHZ2	HOXA5	9606.ENSP00000360552	9606.ENSP00000222726	0	0	0	0	0	0.256	0	0.492	0.606
TSHZ2	MEIS2	9606.ENSP00000360552	9606.ENSP00000453793	0	0	0	0	0.062	0.401	0	0.556	0.729
TWIST1	TBX15	9606.ENSP00000242261	9606.ENSP00000207157	0	0	0	0	0.097	0	0	0.520	0.548
TWIST1	HOXA5	9606.ENSP00000242261	9606.ENSP00000222726	0	0	0	0	0.062	0.324	0	0.460	0.628
TWIST1	NR3C1	9606.ENSP00000242261	9606.ENSP00000231509	0	0	0	0	0	0	0.650	0.124	0.680
TWIST1	HES4	9606.ENSP00000242261	9606.ENSP00000393198	0	0	0	0	0	0	0	0.445	0.445
TWIST1	KLF4	9606.ENSP00000242261	9606.ENSP00000363804	0	0	0	0	0.062	0	0	0.473	0.485
TWIST1	ID4	9606.ENSP00000242261	9606.ENSP00000367972	0	0	0	0	0	0	0	0.491	0.491
TWIST1	MSX1	9606.ENSP00000242261	9606.ENSP00000372170	0	0	0	0	0.096	0	0	0.459	0.491
TWIST1	LEF1	9606.ENSP00000242261	9606.ENSP00000265165	0	0	0	0	0	0	0	0.496	0.496
TWIST1	EZH2	9606.ENSP00000242261	9606.ENSP00000320147	0	0	0	0	0	0	0	0.566	0.566
TWIST1	ZEB2	9606.ENSP00000242261	9606.ENSP00000454157	0	0	0	0	0	0	0	0.846	0.846
TWIST1	FOXO1	9606.ENSP00000242261	9606.ENSP00000368880	0	0	0	0	0	0	0.900	0.262	0.923
TWIST1	FOS	9606.ENSP00000242261	9606.ENSP00000306245	0	0	0	0	0	0.270	0.900	0.305	0.944
TWIST1	PPARGC1A	9606.ENSP00000242261	9606.ENSP00000264867	0	0	0	0	0	0	0.650	0.902	0.964
TWIST1	RUNX2	9606.ENSP00000242261	9606.ENSP00000360493	0	0	0	0	0.062	0.133	0.600	0.980	0.992
UHRF1	TRIP13	9606.ENSP00000479617	9606.ENSP00000166345	0	0	0	0	0.491	0	0	0.093	0.518
UHRF1	MYBL2	9606.ENSP00000479617	9606.ENSP00000217026	0	0	0	0	0.463	0	0	0.246	0.578
UHRF1	EZH2	9606.ENSP00000479617	9606.ENSP00000320147	0	0	0	0	0.306	0.303	0	0.505	0.739
UHRF1	FOXM1	9606.ENSP00000479617	9606.ENSP00000342307	0	0	0	0	0.449	0	0	0.321	0.610
ZBTB16	NR3C1	9606.ENSP00000338157	9606.ENSP00000231509	0	0	0	0	0	0.296	0	0.244	0.445
ZBTB16	LEF1	9606.ENSP00000338157	9606.ENSP00000265165	0	0	0	0	0	0.137	0	0.335	0.401
ZBTB16	STAT5B	9606.ENSP00000338157	9606.ENSP00000293328	0	0	0	0	0	0.062	0	0.418	0.430
ZBTB16	EZH2	9606.ENSP00000338157	9606.ENSP00000320147	0	0	0	0	0.052	0.520	0	0.537	0.771
ZBTB16	THRB	9606.ENSP00000338157	9606.ENSP00000379904	0	0	0	0	0	0.076	0	0.392	0.414
ZBTB16	FOXO1	9606.ENSP00000338157	9606.ENSP00000368880	0	0	0	0	0.077	0.078	0	0.391	0.436
ZBTB16	CEBPA	9606.ENSP00000338157	9606.ENSP00000427514	0	0	0	0	0	0.282	0	0.261	0.447
ZBTB16	MKX	9606.ENSP00000338157	9606.ENSP00000364946	0	0	0	0	0	0.077	0	0.459	0.479
ZBTB16	SATB1	9606.ENSP00000338157	9606.ENSP00000399518	0	0	0	0	0	0.182	0	0.444	0.526
ZBTB16	ID4	9606.ENSP00000338157	9606.ENSP00000367972	0	0	0	0	0	0	0	0.574	0.574
ZBTB16	GATA3	9606.ENSP00000338157	9606.ENSP00000368632	0	0	0	0	0	0.078	0	0.567	0.584
ZBTB16	RUNX1T1	9606.ENSP00000338157	9606.ENSP00000402257	0	0	0	0	0.055	0.732	0	0.490	0.859
ZEB2	TWIST1	9606.ENSP00000454157	9606.ENSP00000242261	0	0	0	0	0	0	0	0.846	0.846
ZEB2	MEOX2	9606.ENSP00000454157	9606.ENSP00000262041	0	0	0	0	0.062	0.318	0	0.362	0.557
ZEB2	LEF1	9606.ENSP00000454157	9606.ENSP00000265165	0	0	0	0	0.062	0	0	0.402	0.415
ZEB2	CBX4	9606.ENSP00000454157	9606.ENSP00000269397	0	0	0	0	0	0.502	0	0.120	0.543
ZEB2	FOS	9606.ENSP00000454157	9606.ENSP00000306245	0	0	0	0	0	0.259	0	0.249	0.419
ZEB2	EZH2	9606.ENSP00000454157	9606.ENSP00000320147	0	0	0	0	0	0.106	0	0.525	0.557
ZEB2	MAF	9606.ENSP00000454157	9606.ENSP00000327048	0	0	0	0	0.062	0	0	0.519	0.530
ZEB2	MKX	9606.ENSP00000454157	9606.ENSP00000364946	0	0	0	0	0	0	0	0.465	0.465
ZEB2	GATA3	9606.ENSP00000454157	9606.ENSP00000368632	0	0	0	0	0.062	0.185	0	0.698	0.750
ZEB2	SMAD9	9606.ENSP00000454157	9606.ENSP00000369154	0	0	0	0	0	0.163	0	0.438	0.510
ZEB2	MSX1	9606.ENSP00000454157	9606.ENSP00000372170	0	0	0	0	0.062	0.149	0	0.321	0.411
ZEB2	TRPS1	9606.ENSP00000454157	9606.ENSP00000379065	0	0	0	0	0.063	0.078	0	0.466	0.498
ZFP36	EGR1	9606.ENSP00000469647	9606.ENSP00000239938	0	0	0	0	0.300	0.077	0	0.450	0.614
ZFP36	FOSB	9606.ENSP00000469647	9606.ENSP00000245919	0	0	0	0	0.625	0	0	0.410	0.769
ZFP36	FOS	9606.ENSP00000469647	9606.ENSP00000306245	0	0	0	0	0.793	0	0	0.481	0.888
ZFP36	ATF3	9606.ENSP00000469647	9606.ENSP00000344352	0	0	0	0	0.211	0	0	0.273	0.402
ZFPM2	FOXA1	9606.ENSP00000384179	9606.ENSP00000250448	0	0	0	0	0	0.078	0	0.456	0.476
ZFPM2	CBX2	9606.ENSP00000384179	9606.ENSP00000308750	0	0	0	0	0	0.061	0	0.474	0.485
ZFPM2	GATA3	9606.ENSP00000384179	9606.ENSP00000368632	0	0	0	0	0	0.243	0.600	0.769	0.924
ZIC1	PPARGC1A	9606.ENSP00000282928	9606.ENSP00000264867	0	0	0	0	0.069	0.056	0	0.391	0.418
ZIC1	SOX11	9606.ENSP00000282928	9606.ENSP00000322568	0	0	0	0	0.097	0.101	0	0.451	0.515
ZIC1	MSX1	9606.ENSP00000282928	9606.ENSP00000372170	0	0	0	0	0.062	0.061	0	0.785	0.795
ZNF423	PPARG	9606.ENSP00000455426	9606.ENSP00000287820	0	0	0	0	0	0.076	0	0.622	0.635
ZNF423	EBF1	9606.ENSP00000455426	9606.ENSP00000322898	0	0	0	0	0.062	0.375	0	0.795	0.870
ZNF423	RUNX2	9606.ENSP00000455426	9606.ENSP00000360493	0	0	0	0	0	0.153	0	0.343	0.420
ZNF423	EZH1	9606.ENSP00000455426	9606.ENSP00000404658	0	0	0	0	0.062	0.106	0	0.387	0.441
ZNF423	CEBPA	9606.ENSP00000455426	9606.ENSP00000427514	0	0	0	0	0	0.058	0	0.503	0.511
