# Supplementary material for: Comprehensive research into prognostic and immune signatures of transcription factor family in breast cancer
Source: BMC Med Genomics. 2023 Apr 25;16:87. doi: 10.1186/s12920-023-01521-y (PMC10127334; doi:10.1186/s12920-023-01521-y)
Supplement: Supplementary file 1 — Additional file 1. R code and data. [file 12920_2023_1521_MOESM1_ESM.zip › Supplementary R code and data/univariate Cox/time.txt]

Id	futime	fustat
TCGA-3C-AAAU-01A-11R-A41B-07	0	4047
TCGA-3C-AALI-01A-11R-A41B-07	0	4005
TCGA-3C-AALJ-01A-31R-A41B-07	0	1474
TCGA-3C-AALK-01A-11R-A41B-07	0	1448
TCGA-4H-AAAK-01A-12R-A41B-07	0	348
TCGA-5L-AAT0-01A-12R-A41B-07	0	1477
TCGA-5L-AAT1-01A-12R-A41B-07	0	1471
TCGA-5T-A9QA-01A-11R-A41B-07	0	303
TCGA-A1-A0SB-01A-11R-A144-07	0	259
TCGA-A1-A0SD-01A-11R-A115-07	0	437
TCGA-A1-A0SE-01A-11R-A084-07	0	1321
TCGA-A1-A0SF-01A-11R-A144-07	0	1463
TCGA-A1-A0SG-01A-11R-A144-07	0	434
TCGA-A1-A0SH-01A-11R-A084-07	0	1437
TCGA-A1-A0SI-01A-11R-A144-07	0	635
TCGA-A1-A0SJ-01A-11R-A084-07	0	416
TCGA-A1-A0SK-01A-12R-A084-07	1	967
TCGA-A1-A0SN-01A-11R-A144-07	0	1196
TCGA-A1-A0SO-01A-22R-A084-07	0	852
TCGA-A1-A0SP-01A-11R-A084-07	0	584
TCGA-A1-A0SQ-01A-21R-A144-07	0	554
TCGA-A2-A04N-01A-11R-A115-07	0	4354
TCGA-A2-A04P-01A-31R-A034-07	1	548
TCGA-A2-A04Q-01A-21R-A034-07	0	2385
TCGA-A2-A04R-01A-41R-A109-07	0	3709
TCGA-A2-A04T-01A-21R-A034-07	0	2246
TCGA-A2-A04U-01A-11R-A115-07	0	2654
TCGA-A2-A04V-01A-21R-A034-07	1	1920
TCGA-A2-A04W-01A-31R-A115-07	0	3102
TCGA-A2-A04X-01A-21R-A034-07	0	1686
TCGA-A2-A04Y-01A-21R-A034-07	0	1099
TCGA-A2-A0CK-01A-11R-A22K-07	0	4159
TCGA-A2-A0CL-01A-11R-A115-07	0	3015
TCGA-A2-A0CM-01A-31R-A034-07	1	754
TCGA-A2-A0CO-01A-13R-A22K-07	1	3492
TCGA-A2-A0CP-01A-11R-A034-07	0	2813
TCGA-A2-A0CQ-01A-21R-A034-07	0	2695
TCGA-A2-A0CR-01A-11R-A22K-07	0	3283
TCGA-A2-A0CS-01A-11R-A115-07	1	2348
TCGA-A2-A0CT-01A-31R-A056-07	0	2289
TCGA-A2-A0CU-01A-12R-A034-07	1	158
TCGA-A2-A0CV-01A-31R-A115-07	0	3011
TCGA-A2-A0CW-01A-21R-A115-07	0	3283
TCGA-A2-A0CX-01A-21R-A00Z-07	0	1728
TCGA-A2-A0CY-01A-12R-A034-07	0	1673
TCGA-A2-A0CZ-01A-11R-A034-07	0	1616
TCGA-A2-A0D0-01A-11R-A00Z-07	0	2048
TCGA-A2-A0D1-01A-11R-A034-07	0	1051
TCGA-A2-A0D2-01A-21R-A034-07	0	1027
TCGA-A2-A0D3-01A-11R-A115-07	0	1873
TCGA-A2-A0D4-01A-11R-A00Z-07	0	767
TCGA-A2-A0EM-01A-11R-A034-07	0	3094
TCGA-A2-A0EN-01A-13R-A084-07	0	4088
TCGA-A2-A0EO-01A-11R-A034-07	0	2442
TCGA-A2-A0EP-01A-52R-A22U-07	0	3603
TCGA-A2-A0EQ-01A-11R-A034-07	0	2426
TCGA-A2-A0ER-01A-21R-A034-07	0	2263
TCGA-A2-A0ES-01A-11R-A115-07	0	2190
TCGA-A2-A0ET-01A-31R-A034-07	0	1066
TCGA-A2-A0EU-01A-22R-A056-07	0	1043
TCGA-A2-A0EV-01A-11R-A034-07	0	968
TCGA-A2-A0EW-01A-21R-A115-07	1	1884
TCGA-A2-A0EX-01A-21R-A034-07	0	752
TCGA-A2-A0EY-01A-11R-A034-07	0	1925
TCGA-A2-A0ST-01A-12R-A084-07	0	3017
TCGA-A2-A0SU-01A-11R-A084-07	0	1662
TCGA-A2-A0SV-01A-11R-A084-07	1	825
TCGA-A2-A0SW-01A-11R-A084-07	1	1365
TCGA-A2-A0SX-01A-12R-A084-07	0	1534
TCGA-A2-A0SY-01A-31R-A084-07	0	1347
TCGA-A2-A0T0-01A-22R-A084-07	0	533
TCGA-A2-A0T1-01A-21R-A084-07	0	521
TCGA-A2-A0T2-01A-11R-A084-07	1	255
TCGA-A2-A0T3-01A-21R-A115-07	0	1516
TCGA-A2-A0T4-01A-31R-A084-07	0	624
TCGA-A2-A0T5-01A-21R-A084-07	0	531
TCGA-A2-A0T6-01A-11R-A084-07	0	575
TCGA-A2-A0T7-01A-21R-A084-07	0	631
TCGA-A2-A0YC-01A-11R-A109-07	0	990
TCGA-A2-A0YD-01A-11R-A109-07	0	769
TCGA-A2-A0YE-01A-11R-A109-07	0	554
TCGA-A2-A0YF-01A-21R-A109-07	0	1535
TCGA-A2-A0YG-01A-21R-A109-07	0	666
TCGA-A2-A0YH-01A-11R-A109-07	0	659
TCGA-A2-A0YI-01A-31R-A10J-07	0	1505
TCGA-A2-A0YJ-01A-11R-A109-07	0	566
TCGA-A2-A0YK-01A-22R-A109-07	0	588
TCGA-A2-A0YL-01A-21R-A109-07	0	1474
TCGA-A2-A0YM-01A-11R-A109-07	0	965
TCGA-A2-A1FV-01A-11R-A13Q-07	0	714
TCGA-A2-A1FW-01A-11R-A13Q-07	0	528
TCGA-A2-A1FX-01A-11R-A13Q-07	0	1847
TCGA-A2-A1FZ-01A-51R-A14D-07	0	683
TCGA-A2-A1G0-01A-11R-A13Q-07	0	616
TCGA-A2-A1G1-01A-21R-A13Q-07	0	584
TCGA-A2-A1G4-01A-11R-A13Q-07	0	595
TCGA-A2-A1G6-01A-11R-A13Q-07	0	501
TCGA-A2-A259-01A-11R-A16F-07	0	1596
TCGA-A2-A25A-01A-12R-A16F-07	0	3276
TCGA-A2-A25B-01A-11R-A169-07	0	1291
TCGA-A2-A25C-01A-11R-A169-07	0	523
TCGA-A2-A25D-01A-12R-A16F-07	0	552
TCGA-A2-A25E-01A-11R-A169-07	0	3204
TCGA-A2-A25F-01A-11R-A169-07	0	322
TCGA-A2-A3KC-01A-11R-A213-07	0	1102
TCGA-A2-A3KD-01A-12R-A213-07	0	1206
TCGA-A2-A3XS-01A-11R-A22U-07	1	1032
TCGA-A2-A3XT-01A-11R-A22U-07	0	2770
TCGA-A2-A3XU-01A-12R-A22U-07	1	912
TCGA-A2-A3XV-01A-21R-A239-07	0	996
TCGA-A2-A3XW-01A-11R-A239-07	0	1712
TCGA-A2-A3XX-01A-21R-A239-07	1	1439
TCGA-A2-A3XY-01A-11R-A239-07	1	1093
TCGA-A2-A3XZ-01A-42R-A239-07	0	1532
TCGA-A2-A3Y0-01A-11R-A239-07	0	1546
TCGA-A2-A4RW-01A-21R-A266-07	0	222
TCGA-A2-A4RX-01A-11R-A266-07	0	742
TCGA-A2-A4RY-01A-31R-A266-07	0	648
TCGA-A2-A4S0-01A-21R-A266-07	0	706
TCGA-A2-A4S1-01A-21R-A266-07	0	820
TCGA-A2-A4S2-01A-12R-A266-07	0	643
TCGA-A2-A4S3-01A-21R-A266-07	0	666
TCGA-A7-A0CD-01A-11R-A00Z-07	0	1165
TCGA-A7-A0CE-01A-11R-A00Z-07	0	1074
TCGA-A7-A0CG-01A-12R-A056-07	0	1043
TCGA-A7-A0CH-01A-21R-A00Z-07	0	1079
TCGA-A7-A0CJ-01A-21R-A00Z-07	0	931
TCGA-A7-A0D9-01A-31R-A056-07	0	1139
TCGA-A7-A0DA-01A-31R-A115-07	0	1085
TCGA-A7-A0DB-01A-11R-A00Z-07	0	1007
TCGA-A7-A0DB-01A-11R-A277-07	0	1007
TCGA-A7-A0DB-01C-02R-A277-07	0	1007
TCGA-A7-A0DC-01A-11R-A00Z-07	0	906
TCGA-A7-A0DC-01B-04R-A22O-07	0	906
TCGA-A7-A13D-01A-13R-A12P-07	0	965
TCGA-A7-A13D-01A-13R-A277-07	0	965
TCGA-A7-A13D-01B-04R-A277-07	0	965
TCGA-A7-A13E-01A-11R-A12P-07	1	614
TCGA-A7-A13E-01A-11R-A277-07	1	614
TCGA-A7-A13E-01B-06R-A277-07	1	614
TCGA-A7-A13F-01A-11R-A12P-07	0	765
TCGA-A7-A13G-01B-04R-A22O-07	0	718
TCGA-A7-A13H-01A-11R-A22K-07	0	899
TCGA-A7-A26E-01A-11R-A169-07	0	954
TCGA-A7-A26E-01A-11R-A277-07	0	954
TCGA-A7-A26E-01B-06R-A277-07	0	954
TCGA-A7-A26F-01B-04R-A22O-07	0	738
TCGA-A7-A26G-01A-21R-A169-07	0	722
TCGA-A7-A26H-01A-11R-A169-07	0	724
TCGA-A7-A26I-01B-06R-A22O-07	0	661
TCGA-A7-A26J-01A-11R-A169-07	0	627
TCGA-A7-A26J-01A-11R-A277-07	0	627
TCGA-A7-A26J-01B-02R-A277-07	0	627
TCGA-A7-A2KD-01A-31R-A21T-07	0	679
TCGA-A7-A3IY-01A-21R-A21T-07	0	345
TCGA-A7-A3IZ-01A-11R-A213-07	0	322
TCGA-A7-A3J0-01A-11R-A213-07	0	313
TCGA-A7-A3J1-01A-11R-A213-07	0	343
TCGA-A7-A3RF-01A-11R-A22K-07	0	408
TCGA-A7-A425-01A-11R-A24H-07	0	447
TCGA-A7-A426-01A-22R-A24H-07	0	364
TCGA-A7-A4SA-01A-11R-A266-07	0	454
TCGA-A7-A4SB-01A-21R-A266-07	0	418
TCGA-A7-A4SC-01A-12R-A266-07	0	446
TCGA-A7-A4SD-01A-11R-A266-07	0	441
TCGA-A7-A4SE-01A-11R-A266-07	0	644
TCGA-A7-A4SF-01A-11R-A266-07	0	545
TCGA-A7-A56D-01A-11R-A27Q-07	0	448
TCGA-A7-A5ZV-01A-11R-A28M-07	0	368
TCGA-A7-A5ZW-01A-12R-A29R-07	0	326
TCGA-A7-A5ZX-01A-12R-A29R-07	0	336
TCGA-A7-A6VV-01A-22R-A33J-07	0	313
TCGA-A7-A6VW-01A-21R-A33J-07	0	285
TCGA-A7-A6VX-01A-12R-A33J-07	0	317
TCGA-A7-A6VY-01A-12R-A33J-07	0	266
TCGA-A8-A06O-01A-11R-A00Z-07	0	396
TCGA-A8-A06P-01A-11R-A00Z-07	0	396
TCGA-A8-A06Q-01A-11R-A034-07	0	31
TCGA-A8-A06R-01A-11R-A00Z-07	0	547
TCGA-A8-A06T-01A-11R-A00Z-07	0	1614
TCGA-A8-A06U-01A-11R-A00Z-07	1	883
TCGA-A8-A06X-01A-21R-A00Z-07	1	943
TCGA-A8-A06Y-01A-21R-A00Z-07	0	791
TCGA-A8-A06Z-01A-11R-A00Z-07	0	31
TCGA-A8-A075-01A-11R-A084-07	0	518
TCGA-A8-A076-01A-21R-A00Z-07	0	1642
TCGA-A8-A079-01A-21R-A00Z-07	0	274
TCGA-A8-A07B-01A-11R-A00Z-07	0	1308
TCGA-A8-A07C-01A-11R-A034-07	0	1034
TCGA-A8-A07E-01A-11R-A034-07	0	608
TCGA-A8-A07F-01A-11R-A00Z-07	0	577
TCGA-A8-A07G-01A-11R-A034-07	0	577
TCGA-A8-A07I-01A-11R-A00Z-07	0	426
TCGA-A8-A07J-01A-11R-A00Z-07	0	365
TCGA-A8-A07L-01A-11R-A00Z-07	0	975
TCGA-A8-A07O-01A-11R-A00Z-07	0	304
TCGA-A8-A07P-01A-11R-A00Z-07	0	334
TCGA-A8-A07R-01A-21R-A034-07	0	273
TCGA-A8-A07S-01A-11R-A034-07	0	243
TCGA-A8-A07U-01A-11R-A034-07	0	760
TCGA-A8-A07W-01A-11R-A00Z-07	0	304
TCGA-A8-A07Z-01A-11R-A00Z-07	0	1371
TCGA-A8-A082-01A-11R-A00Z-07	0	549
TCGA-A8-A086-01A-11R-A00Z-07	0	396
TCGA-A8-A08A-01A-11R-A32Y-07	0	30
TCGA-A8-A08B-01A-11R-A00Z-07	0	1156
TCGA-A8-A08C-01A-11R-A00Z-07	0	881
TCGA-A8-A08G-01A-11R-A00Z-07	0	607
TCGA-A8-A08I-01A-11R-A00Z-07	0	365
TCGA-A8-A08J-01A-11R-A00Z-07	1	1127
TCGA-A8-A08L-01A-11R-A00Z-07	1	304
TCGA-A8-A08O-01A-21R-A056-07	0	943
TCGA-A8-A08P-01A-11R-A00Z-07	0	943
TCGA-A8-A08R-01A-11R-A034-07	0	30
TCGA-A8-A08T-01A-21R-A00Z-07	1	3409
TCGA-A8-A08X-01A-21R-A00Z-07	0	1308
TCGA-A8-A08Z-01A-21R-A00Z-07	0	1217
TCGA-A8-A091-01A-11R-A00Z-07	0	1004
TCGA-A8-A092-01A-11R-A00Z-07	0	942
TCGA-A8-A093-01A-11R-A00Z-07	0	546
TCGA-A8-A095-01A-11R-A00Z-07	0	1277
TCGA-A8-A097-01A-11R-A034-07	0	365
TCGA-A8-A099-01A-11R-A00Z-07	0	304
TCGA-A8-A09A-01A-11R-A00Z-07	0	304
TCGA-A8-A09B-01A-11R-A00Z-07	0	365
TCGA-A8-A09D-01A-11R-A00Z-07	0	1522
TCGA-A8-A09I-01A-22R-A034-07	0	1371
TCGA-A8-A09M-01A-11R-A00Z-07	0	1006
TCGA-A8-A09N-01A-11R-A00Z-07	0	31
TCGA-A8-A09Q-01A-11R-A00Z-07	0	761
TCGA-A8-A09R-01A-11R-A00Z-07	0	273
TCGA-A8-A09T-01A-11R-A00Z-07	0	579
TCGA-A8-A09V-01A-11R-A034-07	0	457
TCGA-A8-A09W-01A-11R-A00Z-07	0	30
TCGA-A8-A09X-01A-11R-A00Z-07	1	426
TCGA-A8-A0A1-01A-11R-A00Z-07	0	365
TCGA-A8-A0A2-01A-11R-A034-07	0	579
TCGA-A8-A0A4-01A-11R-A00Z-07	0	396
TCGA-A8-A0A6-01A-12R-A056-07	0	640
TCGA-A8-A0A7-01A-11R-A00Z-07	0	30
TCGA-A8-A0A9-01A-11R-A00Z-07	0	822
TCGA-A8-A0AB-01A-11R-A034-07	0	518
TCGA-A8-A0AD-01A-11R-A056-07	0	1157
TCGA-AC-A23C-01A-12R-A169-07	0	585
TCGA-AC-A23E-01A-11R-A157-07	0	698
TCGA-AC-A23G-01A-11R-A213-07	0	2248
TCGA-AC-A23H-01A-11R-A157-07	1	174
TCGA-AC-A2B8-01A-11R-A17B-07	0	677
TCGA-AC-A2BK-01A-11R-A21T-07	0	2222
TCGA-AC-A2BM-01A-11R-A21T-07	0	3022
TCGA-AC-A2FB-01A-11R-A17B-07	0	1234
TCGA-AC-A2FE-01A-11R-A19W-07	1	2636
TCGA-AC-A2FF-01A-11R-A17B-07	0	2759
TCGA-AC-A2FG-01A-11R-A17B-07	0	1853
TCGA-AC-A2FK-01A-12R-A180-07	0	2650
TCGA-AC-A2FM-01A-11R-A19W-07	1	792
TCGA-AC-A2FO-01A-11R-A180-07	0	2255
TCGA-AC-A2QH-01B-04R-A22O-07	0	1005
TCGA-AC-A2QI-01A-12R-A19W-07	0	588
TCGA-AC-A2QJ-01A-12R-A19W-07	1	446
TCGA-AC-A3BB-01A-21R-A19W-07	0	987
TCGA-AC-A3EH-01A-22R-A22K-07	1	197
TCGA-AC-A3HN-01A-11R-A213-07	0	496
TCGA-AC-A3OD-01B-06R-A22O-07	0	451
TCGA-AC-A3QP-01A-11R-A22U-07	0	675
TCGA-AC-A3QQ-01B-06R-A22O-07	0	734
TCGA-AC-A3TM-01A-11R-A22K-07	0	762
TCGA-AC-A3TN-01A-11R-A22K-07	0	456
TCGA-AC-A3W5-01A-11R-A22K-07	0	504
TCGA-AC-A3W6-01A-12R-A22K-07	0	602
TCGA-AC-A3W7-01A-11R-A22K-07	0	471
TCGA-AC-A3YI-01A-21R-A239-07	0	707
TCGA-AC-A3YJ-01A-11R-A22U-07	0	754
TCGA-AC-A4ZE-01A-11R-A41B-07	0	890
TCGA-AC-A5EH-01A-11R-A28M-07	0	511
TCGA-AC-A5XS-01A-11R-A29R-07	0	588
TCGA-AC-A5XU-01A-11R-A28M-07	0	455
TCGA-AC-A62X-01A-11R-A29R-07	0	417
TCGA-AC-A62Y-01A-11R-A29R-07	0	530
TCGA-AC-A6IV-01A-12R-A33J-07	0	568
TCGA-AC-A6IW-01A-12R-A33J-07	0	413
TCGA-AC-A6IX-01A-12R-A32P-07	0	373
TCGA-AC-A6IX-06A-11R-A32P-07	0	373
TCGA-AC-A6NO-01A-12R-A33J-07	0	51
TCGA-AC-A7VB-01A-11R-A352-07	0	250
TCGA-AC-A7VC-01A-11R-A352-07	0	1
TCGA-AC-A8OP-01A-11R-A36F-07	0	614
TCGA-AC-A8OQ-01A-11R-A41B-07	0	34
TCGA-AC-A8OR-01A-21R-A41B-07	0	40
TCGA-AC-A8OS-01A-12R-A41B-07	0	70
TCGA-AN-A03X-01A-21R-A00Z-07	0	10
TCGA-AN-A03Y-01A-21R-A00Z-07	0	10
TCGA-AN-A041-01A-11R-A034-07	0	7
TCGA-AN-A046-01A-21R-A034-07	0	10
TCGA-AN-A049-01A-21R-A00Z-07	0	19
TCGA-AN-A04A-01A-21R-A034-07	0	90
TCGA-AN-A04C-01A-21R-A034-07	0	54
TCGA-AN-A04D-01A-21R-A034-07	0	52
TCGA-AN-A0AJ-01A-11R-A00Z-07	0	303
TCGA-AN-A0AK-01A-21R-A00Z-07	0	224
TCGA-AN-A0AL-01A-11R-A00Z-07	0	227
TCGA-AN-A0AM-01A-11R-A034-07	0	5
TCGA-AN-A0AR-01A-11R-A00Z-07	0	10
TCGA-AN-A0AS-01A-11R-A00Z-07	0	10
TCGA-AN-A0AT-01A-11R-A034-07	0	10
TCGA-AN-A0FD-01A-11R-A034-07	0	196
TCGA-AN-A0FF-01A-11R-A034-07	0	172
TCGA-AN-A0FJ-01A-11R-A00Z-07	0	242
TCGA-AN-A0FK-01A-11R-A034-07	0	213
TCGA-AN-A0FL-01A-11R-A034-07	0	231
TCGA-AN-A0FN-01A-11R-A034-07	0	218
TCGA-AN-A0FS-01A-11R-A034-07	0	210
TCGA-AN-A0FT-01A-11R-A034-07	0	214
TCGA-AN-A0FV-01A-11R-A00Z-07	0	10
TCGA-AN-A0FW-01A-11R-A034-07	0	11
TCGA-AN-A0FX-01A-11R-A034-07	0	10
TCGA-AN-A0FY-01A-11R-A034-07	0	10
TCGA-AN-A0FZ-01A-11R-A034-07	0	10
TCGA-AN-A0G0-01A-11R-A034-07	0	16
TCGA-AN-A0XL-01A-11R-A10J-07	0	163
TCGA-AN-A0XN-01A-21R-A109-07	0	10
TCGA-AN-A0XO-01A-11R-A109-07	0	375
TCGA-AN-A0XP-01A-11R-A109-07	0	9
TCGA-AN-A0XR-01A-11R-A109-07	0	10
TCGA-AN-A0XS-01A-22R-A109-07	0	10
TCGA-AN-A0XT-01A-11R-A109-07	0	10
TCGA-AN-A0XU-01A-11R-A109-07	0	10
TCGA-AN-A0XV-01A-11R-A109-07	0	162
TCGA-AN-A0XW-01A-11R-A109-07	0	170
TCGA-AO-A03L-01A-41R-A056-07	0	2442
TCGA-AO-A03M-01B-11R-A10J-07	0	1866
TCGA-AO-A03N-01B-11R-A10J-07	0	2031
TCGA-AO-A03O-01A-11R-A00Z-07	1	2483
TCGA-AO-A03P-01A-11R-A00Z-07	1	2911
TCGA-AO-A03R-01A-21R-A034-07	0	2091
TCGA-AO-A03T-01A-21R-A034-07	0	2124
TCGA-AO-A03U-01B-21R-A10J-07	1	1793
TCGA-AO-A03V-01A-11R-A115-07	0	1351
TCGA-AO-A0J2-01A-11R-A034-07	0	997
TCGA-AO-A0J3-01A-11R-A034-07	0	651
TCGA-AO-A0J4-01A-11R-A034-07	0	1587
TCGA-AO-A0J6-01A-11R-A034-07	0	1140
TCGA-AO-A0J7-01A-11R-A034-07	0	618
TCGA-AO-A0J8-01A-21R-A034-07	0	680
TCGA-AO-A0J9-01A-11R-A034-07	0	1613
TCGA-AO-A0JA-01A-11R-A056-07	0	655
TCGA-AO-A0JB-01A-11R-A32Y-07	0	1542
TCGA-AO-A0JC-01A-11R-A056-07	0	1547
TCGA-AO-A0JD-01A-11R-A056-07	0	2190
TCGA-AO-A0JE-01A-11R-A056-07	0	2335
TCGA-AO-A0JF-01A-11R-A056-07	0	1980
TCGA-AO-A0JG-01A-31R-A084-07	0	798
TCGA-AO-A0JI-01A-21R-A056-07	0	1528
TCGA-AO-A0JJ-01A-11R-A056-07	0	1887
TCGA-AO-A0JL-01A-11R-A056-07	0	1683
TCGA-AO-A0JM-01A-21R-A056-07	0	2184
TCGA-AO-A124-01A-11R-A10J-07	0	3506
TCGA-AO-A125-01A-11R-A10J-07	0	3456
TCGA-AO-A126-01A-11R-A10J-07	0	3307
TCGA-AO-A128-01A-11R-A10J-07	0	3248
TCGA-AO-A129-01A-21R-A10J-07	0	3286
TCGA-AO-A12A-01A-21R-A115-07	0	3112
TCGA-AO-A12B-01A-11R-A10J-07	0	2989
TCGA-AO-A12C-01A-11R-A10J-07	0	2372
TCGA-AO-A12D-01A-11R-A115-07	0	2515
TCGA-AO-A12E-01A-11R-A10J-07	0	2142
TCGA-AO-A12F-01A-11R-A115-07	0	1842
TCGA-AO-A12G-01A-11R-A10J-07	0	1639
TCGA-AO-A12H-01A-11R-A115-07	0	1234
TCGA-AO-A1KO-01A-31R-A13Q-07	0	622
TCGA-AO-A1KP-01A-11R-A13Q-07	0	2953
TCGA-AO-A1KR-01A-12R-A144-07	0	2513
TCGA-AO-A1KS-01A-11R-A13Q-07	0	350
TCGA-AO-A1KT-01A-11R-A13Q-07	0	541
TCGA-AQ-A04H-01B-11R-A10J-07	0	754
TCGA-AQ-A04J-01A-02R-A034-07	0	819
TCGA-AQ-A04L-01B-21R-A10J-07	0	3957
TCGA-AQ-A1H2-01A-11R-A13Q-07	0	475
TCGA-AQ-A1H3-01A-31R-A13Q-07	0	989
TCGA-AQ-A54N-01A-11R-A266-07	0	78
TCGA-AQ-A7U7-01A-22R-A352-07	1	584
TCGA-AR-A0TP-01A-11R-A084-07	0	4275
TCGA-AR-A0TQ-01A-11R-A084-07	0	2991
TCGA-AR-A0TR-01A-11R-A084-07	1	160
TCGA-AR-A0TS-01A-11R-A115-07	0	2558
TCGA-AR-A0TT-01A-31R-A084-07	0	3316
TCGA-AR-A0TU-01A-31R-A109-07	0	709
TCGA-AR-A0TV-01A-21R-A084-07	0	2288
TCGA-AR-A0TW-01A-11R-A084-07	0	3009
TCGA-AR-A0TX-01A-11R-A084-07	0	1972
TCGA-AR-A0TY-01A-12R-A115-07	1	1699
TCGA-AR-A0TZ-01A-12R-A084-07	1	3262
TCGA-AR-A0U0-01A-11R-A109-07	0	1988
TCGA-AR-A0U2-01A-11R-A109-07	1	2551
TCGA-AR-A0U3-01A-11R-A109-07	0	4080
TCGA-AR-A0U4-01A-11R-A109-07	0	3261
TCGA-AR-A1AH-01A-11R-A12D-07	0	3807
TCGA-AR-A1AI-01A-11R-A12P-07	0	3296
TCGA-AR-A1AJ-01A-21R-A12P-07	0	3072
TCGA-AR-A1AK-01A-21R-A12P-07	0	3159
TCGA-AR-A1AL-01A-21R-A12P-07	0	2971
TCGA-AR-A1AM-01A-41R-A22K-07	0	2991
TCGA-AR-A1AN-01A-11R-A12P-07	0	2920
TCGA-AR-A1AO-01A-11R-A12P-07	0	2618
TCGA-AR-A1AP-01A-11R-A12P-07	0	2856
TCGA-AR-A1AQ-01A-11R-A12P-07	0	3021
TCGA-AR-A1AR-01A-31R-A137-07	1	524
TCGA-AR-A1AS-01A-11R-A12P-07	0	1150
TCGA-AR-A1AT-01A-11R-A12P-07	1	1272
TCGA-AR-A1AU-01A-11R-A12P-07	0	2868
TCGA-AR-A1AW-01A-21R-A12P-07	0	2632
TCGA-AR-A1AX-01A-11R-A12P-07	0	2629
TCGA-AR-A1AY-01A-21R-A12P-07	0	1026
TCGA-AR-A24H-01A-11R-A169-07	0	4894
TCGA-AR-A24K-01A-11R-A169-07	0	1548
TCGA-AR-A24L-01A-11R-A169-07	1	2866
TCGA-AR-A24M-01A-11R-A169-07	0	3660
TCGA-AR-A24N-01A-11R-A169-07	0	3035
TCGA-AR-A24O-01A-11R-A169-07	0	3607
TCGA-AR-A24P-01A-11R-A169-07	0	84
TCGA-AR-A24Q-01A-12R-A169-07	0	3172
TCGA-AR-A24R-01A-11R-A169-07	0	3430
TCGA-AR-A24S-01A-11R-A169-07	0	2976
TCGA-AR-A24T-01A-11R-A169-07	0	3202
TCGA-AR-A24U-01A-11R-A169-07	0	3128
TCGA-AR-A24V-01A-21R-A169-07	0	3203
TCGA-AR-A24W-01A-11R-A169-07	0	1550
TCGA-AR-A24X-01A-11R-A169-07	0	3004
TCGA-AR-A24Z-01A-11R-A169-07	0	3001
TCGA-AR-A250-01A-31R-A169-07	0	2707
TCGA-AR-A251-01A-12R-A169-07	0	3030
TCGA-AR-A252-01A-11R-A169-07	0	2838
TCGA-AR-A254-01A-21R-A169-07	0	2605
TCGA-AR-A255-01A-11R-A169-07	0	2161
TCGA-AR-A256-01A-11R-A169-07	1	2854
TCGA-AR-A2LE-01A-11R-A180-07	0	5062
TCGA-AR-A2LH-01A-31R-A18M-07	1	616
TCGA-AR-A2LJ-01A-12R-A19W-07	0	2632
TCGA-AR-A2LK-01A-11R-A180-07	1	1649
TCGA-AR-A2LL-01A-11R-A180-07	0	2012
TCGA-AR-A2LM-01A-11R-A180-07	0	1935
TCGA-AR-A2LN-01A-21R-A18M-07	0	1161
TCGA-AR-A2LO-01A-31R-A18M-07	0	1198
TCGA-AR-A2LQ-01A-22R-A18M-07	0	1233
TCGA-AR-A2LR-01A-12R-A18M-07	0	1742
TCGA-AR-A5QM-01A-11R-A27Q-07	0	2231
TCGA-AR-A5QN-01A-12R-A28M-07	0	1013
TCGA-AR-A5QP-01A-11R-A28M-07	0	1185
TCGA-AR-A5QQ-01A-11R-A28M-07	1	322
TCGA-B6-A0I1-01A-11R-A21T-07	1	2361
TCGA-B6-A0I2-01A-11R-A034-07	0	4361
TCGA-B6-A0I5-01A-11R-A034-07	0	8556
TCGA-B6-A0I6-01A-11R-A034-07	1	991
TCGA-B6-A0I8-01A-11R-A034-07	1	749
TCGA-B6-A0I9-01A-11R-A034-07	1	362
TCGA-B6-A0IA-01A-11R-A034-07	0	8391
TCGA-B6-A0IB-01A-11R-A034-07	1	3941
TCGA-B6-A0IC-01A-11R-A034-07	1	1542
TCGA-B6-A0IE-01A-11R-A034-07	1	1993
TCGA-B6-A0IG-01A-11R-A034-07	1	4456
TCGA-B6-A0IH-01A-11R-A115-07	1	3418
TCGA-B6-A0IJ-01A-11R-A034-07	0	7106
TCGA-B6-A0IK-01A-12R-A056-07	1	571
TCGA-B6-A0IM-01A-11R-A034-07	1	3873
TCGA-B6-A0IN-01A-11R-A034-07	1	2573
TCGA-B6-A0IO-01A-11R-A034-07	0	5042
TCGA-B6-A0IP-01A-11R-A034-07	1	3926
TCGA-B6-A0IQ-01A-11R-A034-07	0	4285
TCGA-B6-A0RE-01A-11R-A056-07	0	7777
TCGA-B6-A0RG-01A-11R-A056-07	0	2082
TCGA-B6-A0RH-01A-21R-A115-07	1	6456
TCGA-B6-A0RI-01A-11R-A056-07	0	7126
TCGA-B6-A0RL-01A-11R-A084-07	1	2469
TCGA-B6-A0RM-01A-11R-A084-07	1	2373
TCGA-B6-A0RN-01A-12R-A084-07	0	8008
TCGA-B6-A0RO-01A-22R-A084-07	0	4929
TCGA-B6-A0RP-01A-21R-A084-07	1	3126
TCGA-B6-A0RQ-01A-11R-A115-07	1	4267
TCGA-B6-A0RS-01A-11R-A084-07	1	3063
TCGA-B6-A0RT-01A-21R-A084-07	0	2721
TCGA-B6-A0RU-01A-11R-A084-07	0	8605
TCGA-B6-A0RV-01A-11R-A084-07	0	5156
TCGA-B6-A0WS-01A-11R-A115-07	1	2965
TCGA-B6-A0WT-01A-11R-A109-07	0	5739
TCGA-B6-A0WV-01A-11R-A109-07	1	2417
TCGA-B6-A0WW-01A-11R-A109-07	1	558
TCGA-B6-A0WX-01A-11R-A109-07	1	639
TCGA-B6-A0WY-01A-11R-A109-07	1	3461
TCGA-B6-A0WZ-01A-11R-A109-07	0	6292
TCGA-B6-A0X0-01A-21R-A115-07	1	3945
TCGA-B6-A0X1-01A-11R-A109-07	1	7455
TCGA-B6-A0X4-01A-11R-A109-07	1	860
TCGA-B6-A0X5-01A-21R-A109-07	1	2097
TCGA-B6-A0X7-01A-11R-A10J-07	1	1781
TCGA-B6-A1KC-01B-11R-A157-07	0	1326
TCGA-B6-A1KF-01A-11R-A13Q-07	0	3088
TCGA-B6-A1KI-01A-11R-A14M-07	0	2236
TCGA-B6-A1KN-01A-11R-A13Q-07	0	4233
TCGA-B6-A2IU-01A-32R-A18M-07	0	5176
TCGA-B6-A3ZX-01A-11R-A239-07	1	1152
TCGA-B6-A400-01A-11R-A239-07	0	215
TCGA-B6-A401-01A-11R-A239-07	0	2596
TCGA-B6-A402-01A-11R-A239-07	0	2281
TCGA-B6-A408-01A-12R-A24H-07	0	2072
TCGA-B6-A409-01A-11R-A24H-07	1	573
TCGA-B6-A40B-01A-11R-A239-07	0	3152
TCGA-B6-A40C-01A-11R-A239-07	0	2164
TCGA-BH-A0AU-01A-11R-A12P-07	0	1914
TCGA-BH-A0AV-01A-31R-A115-07	0	1820
TCGA-BH-A0AW-01A-11R-A056-07	0	622
TCGA-BH-A0AY-01A-21R-A00Z-07	0	777
TCGA-BH-A0AZ-01A-21R-A12P-07	0	1919
TCGA-BH-A0B0-01A-21R-A115-07	0	2477
TCGA-BH-A0B1-01A-12R-A056-07	0	1148
TCGA-BH-A0B3-01A-11R-A056-07	0	1203
TCGA-BH-A0B5-01A-11R-A12P-07	0	2136
TCGA-BH-A0B7-01A-12R-A115-07	0	2559
TCGA-BH-A0B8-01A-21R-A056-07	0	1569
TCGA-BH-A0B9-01A-11R-A056-07	0	1572
TCGA-BH-A0BA-01A-11R-A056-07	0	1132
TCGA-BH-A0BC-01A-22R-A084-07	0	974
TCGA-BH-A0BD-01A-11R-A034-07	0	554
TCGA-BH-A0BF-01A-21R-A12P-07	1	1324
TCGA-BH-A0BG-01A-11R-A115-07	0	1871
TCGA-BH-A0BJ-01A-11R-A056-07	0	660
TCGA-BH-A0BL-01A-11R-A115-07	0	2278
TCGA-BH-A0BM-01A-11R-A056-07	0	1876
TCGA-BH-A0BO-01A-23R-A12D-07	0	2197
TCGA-BH-A0BP-01A-11R-A115-07	1	2296
TCGA-BH-A0BQ-01A-21R-A115-07	0	2255
TCGA-BH-A0BR-01A-21R-A115-07	0	2330
TCGA-BH-A0BT-01A-11R-A12P-07	0	2365
TCGA-BH-A0BV-01A-11R-A00Z-07	0	1519
TCGA-BH-A0BW-01A-11R-A115-07	0	2371
TCGA-BH-A0BZ-01A-31R-A12P-07	0	2255
TCGA-BH-A0C0-01A-21R-A056-07	0	1270
TCGA-BH-A0C1-01B-11R-A12D-07	1	1411
TCGA-BH-A0C3-01A-21R-A12P-07	0	2709
TCGA-BH-A0C7-01B-11R-A115-07	0	2767
TCGA-BH-A0DE-01A-11R-A115-07	0	2372
TCGA-BH-A0DG-01A-21R-A12P-07	0	2041
TCGA-BH-A0DH-01A-11R-A084-07	0	1156
TCGA-BH-A0DI-01A-21R-A12P-07	0	912
TCGA-BH-A0DK-01A-21R-A056-07	0	423
TCGA-BH-A0DL-01A-11R-A115-07	0	2381
TCGA-BH-A0DO-01B-11R-A12D-07	0	1644
TCGA-BH-A0DP-01A-21R-A056-07	0	476
TCGA-BH-A0DQ-01A-11R-A084-07	0	98
TCGA-BH-A0DS-01A-11R-A056-07	0	78
TCGA-BH-A0DT-01A-21R-A12D-07	0	2403
TCGA-BH-A0DV-01A-21R-A12P-07	0	2064
TCGA-BH-A0DX-01A-11R-A115-07	0	2156
TCGA-BH-A0DZ-01A-11R-A00Z-07	0	495
TCGA-BH-A0E0-01A-11R-A056-07	0	134
TCGA-BH-A0E1-01A-11R-A056-07	0	477
TCGA-BH-A0E2-01A-11R-A056-07	0	435
TCGA-BH-A0E6-01A-11R-A034-07	0	293
TCGA-BH-A0E7-01A-11R-A034-07	0	1363
TCGA-BH-A0E9-01B-11R-A115-07	0	2489
TCGA-BH-A0EA-01A-11R-A115-07	1	991
TCGA-BH-A0EB-01A-11R-A034-07	0	745
TCGA-BH-A0EE-01A-11R-A034-07	0	943
TCGA-BH-A0EI-01A-11R-A115-07	0	1926
TCGA-BH-A0GY-01A-11R-A056-07	0	923
TCGA-BH-A0GZ-01A-11R-A056-07	0	328
TCGA-BH-A0H0-01A-11R-A056-07	0	461
TCGA-BH-A0H3-01A-11R-A12P-07	0	1928
TCGA-BH-A0H5-01A-21R-A115-07	0	1620
TCGA-BH-A0H6-01A-21R-A056-07	0	747
TCGA-BH-A0H7-01A-13R-A056-07	0	702
TCGA-BH-A0H9-01A-11R-A056-07	0	1247
TCGA-BH-A0HA-01A-11R-A12P-07	0	1611
TCGA-BH-A0HB-01A-11R-A056-07	0	806
TCGA-BH-A0HF-01A-11R-A056-07	0	727
TCGA-BH-A0HI-01A-11R-A084-07	0	620
TCGA-BH-A0HK-01A-11R-A056-07	0	178
TCGA-BH-A0HL-01A-11R-A10U-07	0	72
TCGA-BH-A0HN-01A-11R-A10U-07	0	516
TCGA-BH-A0HO-01A-11R-A034-07	0	76
TCGA-BH-A0HP-01A-12R-A084-07	0	414
TCGA-BH-A0HQ-01A-11R-A034-07	0	1121
TCGA-BH-A0HU-01A-11R-A034-07	0	392
TCGA-BH-A0HW-01A-11R-A034-07	0	1561
TCGA-BH-A0HX-01A-21R-A056-07	0	829
TCGA-BH-A0HY-01A-11R-A056-07	0	1545
TCGA-BH-A0RX-01A-21R-A084-07	0	170
TCGA-BH-A0W3-01A-11R-A109-07	0	728
TCGA-BH-A0W4-01A-11R-A109-07	0	759
TCGA-BH-A0W5-01A-11R-A109-07	0	1288
TCGA-BH-A0W7-01A-11R-A115-07	0	1363
TCGA-BH-A0WA-01A-11R-A109-07	0	701
TCGA-BH-A18F-01A-11R-A12D-07	0	1001
TCGA-BH-A18G-01A-11R-A12D-07	0	149
TCGA-BH-A18H-01A-11R-A12D-07	0	652
TCGA-BH-A18I-01A-11R-A12D-07	0	1093
TCGA-BH-A18J-01A-11R-A12D-07	1	612
TCGA-BH-A18K-01A-11R-A12D-07	1	2763
TCGA-BH-A18L-01A-32R-A12D-07	1	811
TCGA-BH-A18M-01A-11R-A12D-07	1	2207
TCGA-BH-A18N-01A-11R-A12D-07	1	1148
TCGA-BH-A18P-01A-11R-A12D-07	1	921
TCGA-BH-A18Q-01A-12R-A12D-07	1	1692
TCGA-BH-A18R-01A-11R-A12D-07	1	1142
TCGA-BH-A18S-01A-11R-A12D-07	1	2009
TCGA-BH-A18T-01A-11R-A12D-07	1	224
TCGA-BH-A18U-01A-21R-A12D-07	1	1563
TCGA-BH-A18V-01A-11R-A12D-07	1	1556
TCGA-BH-A18V-06A-11R-A213-07	1	1556
TCGA-BH-A1EN-01A-11R-A13Q-07	1	2127
TCGA-BH-A1EO-01A-11R-A137-07	1	2798
TCGA-BH-A1ES-01A-11R-A137-07	1	3462
TCGA-BH-A1ES-06A-12R-A24H-07	1	3462
TCGA-BH-A1ET-01A-11R-A137-07	1	2520
TCGA-BH-A1EU-01A-11R-A137-07	1	1286
TCGA-BH-A1EV-01A-11R-A137-07	1	365
TCGA-BH-A1EW-01A-11R-A137-07	1	1694
TCGA-BH-A1EX-01A-11R-A13Q-07	1	1508
TCGA-BH-A1EY-01A-11R-A13Q-07	1	538
TCGA-BH-A1F0-01A-11R-A137-07	1	785
TCGA-BH-A1F2-01A-31R-A13Q-07	1	959
TCGA-BH-A1F5-01A-12R-A13Q-07	1	2712
TCGA-BH-A1F6-01A-11R-A13Q-07	1	2965
TCGA-BH-A1F8-01A-11R-A13Q-07	1	763
TCGA-BH-A1FB-01A-11R-A13Q-07	1	3669
TCGA-BH-A1FC-01A-11R-A13Q-07	1	3472
TCGA-BH-A1FD-01A-11R-A13Q-07	1	1009
TCGA-BH-A1FE-01A-11R-A13Q-07	1	2273
TCGA-BH-A1FE-06A-11R-A213-07	1	2273
TCGA-BH-A1FG-01A-11R-A13Q-07	1	3736
TCGA-BH-A1FH-01A-12R-A13Q-07	1	1034
TCGA-BH-A1FJ-01A-11R-A13Q-07	1	1927
TCGA-BH-A1FL-01A-11R-A13Q-07	1	1673
TCGA-BH-A1FM-01A-11R-A13Q-07	1	1388
TCGA-BH-A1FN-01A-11R-A13Q-07	1	2192
TCGA-BH-A1FR-01A-11R-A13Q-07	1	1642
TCGA-BH-A1FU-01A-11R-A14D-07	1	1688
TCGA-BH-A201-01A-11R-A14M-07	0	856
TCGA-BH-A202-01A-11R-A14M-07	0	795
TCGA-BH-A203-01A-12R-A169-07	1	1174
TCGA-BH-A204-01A-11R-A157-07	1	2534
TCGA-BH-A208-01A-11R-A157-07	1	1759
TCGA-BH-A209-01A-11R-A157-07	1	3959
TCGA-BH-A28O-01A-11R-A22K-07	0	1120
TCGA-BH-A28Q-01A-11R-A16F-07	0	1119
TCGA-BH-A2L8-01A-11R-A18M-07	0	612
TCGA-BH-A42T-01A-11R-A24H-07	1	320
TCGA-BH-A42U-01A-12R-A24H-07	0	3364
TCGA-BH-A42V-01A-11R-A24H-07	0	635
TCGA-BH-A5IZ-01A-11R-A27Q-07	0	567
TCGA-BH-A5J0-01A-11R-A27Q-07	0	715
TCGA-BH-A6R8-01A-21R-A33J-07	0	293
TCGA-BH-A6R9-01A-21R-A32P-07	0	160
TCGA-BH-A8FY-01A-11R-A36F-07	1	295
TCGA-BH-A8FZ-01A-11R-A352-07	0	574
TCGA-BH-A8G0-01A-11R-A352-07	0	662
TCGA-BH-AB28-01A-31R-A41B-07	0	287
TCGA-C8-A12L-01A-11R-A115-07	0	363
TCGA-C8-A12M-01A-11R-A115-07	0	358
TCGA-C8-A12N-01A-11R-A115-07	0	358
TCGA-C8-A12O-01A-11R-A115-07	0	385
TCGA-C8-A12P-01A-11R-A115-07	0	358
TCGA-C8-A12Q-01A-11R-A115-07	1	385
TCGA-C8-A12U-01A-11R-A115-07	0	385
TCGA-C8-A12V-01A-11R-A115-07	0	385
TCGA-C8-A12W-01A-11R-A115-07	0	385
TCGA-C8-A12X-01A-11R-A115-07	0	385
TCGA-C8-A12Y-01A-11R-A12D-07	0	1476
TCGA-C8-A12Z-01A-11R-A115-07	0	382
TCGA-C8-A130-01A-31R-A115-07	0	370
TCGA-C8-A131-01A-11R-A115-07	0	411
TCGA-C8-A132-01A-31R-A115-07	0	383
TCGA-C8-A134-01A-11R-A115-07	0	383
TCGA-C8-A135-01A-11R-A115-07	0	393
TCGA-C8-A137-01A-11R-A115-07	0	379
TCGA-C8-A138-01A-11R-A115-07	0	380
TCGA-C8-A1HE-01A-11R-A13Q-07	0	375
TCGA-C8-A1HF-01A-11R-A137-07	0	332
TCGA-C8-A1HG-01A-11R-A137-07	0	345
TCGA-C8-A1HJ-01A-11R-A13Q-07	0	5
TCGA-C8-A1HK-01A-21R-A13Q-07	0	366
TCGA-C8-A1HL-01A-11R-A137-07	0	317
TCGA-C8-A1HM-01A-12R-A137-07	0	375
TCGA-C8-A1HN-01A-11R-A137-07	0	394
TCGA-C8-A1HO-01A-11R-A13Q-07	0	375
TCGA-C8-A26V-01A-11R-A16F-07	0	616
TCGA-C8-A26W-01A-11R-A16F-07	0	381
TCGA-C8-A26X-01A-31R-A16F-07	0	376
TCGA-C8-A26Y-01A-11R-A16F-07	0	394
TCGA-C8-A26Z-01A-11R-A16F-07	0	470
TCGA-C8-A273-01A-11R-A16F-07	0	513
TCGA-C8-A274-01A-11R-A16F-07	0	508
TCGA-C8-A275-01A-21R-A16F-07	0	1
TCGA-C8-A278-01A-11R-A169-07	0	297
TCGA-C8-A27A-01A-11R-A169-07	0	747
TCGA-C8-A27B-01A-11R-A169-07	0	439
TCGA-C8-A3M7-01A-12R-A21T-07	1	1034
TCGA-C8-A3M8-01A-11R-A213-07	0	394
TCGA-C8-A8HP-01A-11R-A36F-07	0	396
TCGA-C8-A8HQ-01A-11R-A36F-07	0	380
TCGA-C8-A8HR-01A-11R-A36F-07	0	408
TCGA-D8-A13Y-01A-11R-A115-07	0	1728
TCGA-D8-A13Z-01A-11R-A115-07	0	635
TCGA-D8-A140-01A-11R-A115-07	0	403
TCGA-D8-A141-01A-11R-A115-07	0	626
TCGA-D8-A142-01A-11R-A115-07	0	425
TCGA-D8-A143-01A-11R-A115-07	0	431
TCGA-D8-A145-01A-11R-A115-07	0	410
TCGA-D8-A147-01A-11R-A115-07	0	584
TCGA-D8-A1J8-01A-11R-A13Q-07	0	431
TCGA-D8-A1J9-01A-11R-A13Q-07	0	532
TCGA-D8-A1JA-01A-11R-A13Q-07	0	502
TCGA-D8-A1JB-01A-11R-A13Q-07	0	1688
TCGA-D8-A1JC-01A-11R-A13Q-07	0	480
TCGA-D8-A1JD-01A-11R-A13Q-07	0	552
TCGA-D8-A1JE-01A-11R-A13Q-07	0	575
TCGA-D8-A1JF-01A-11R-A13Q-07	0	366
TCGA-D8-A1JG-01B-11R-A13Q-07	0	1612
TCGA-D8-A1JH-01A-11R-A13Q-07	0	426
TCGA-D8-A1JI-01A-11R-A13Q-07	0	577
TCGA-D8-A1JJ-01A-31R-A14M-07	0	611
TCGA-D8-A1JK-01A-11R-A13Q-07	0	612
TCGA-D8-A1JL-01A-11R-A13Q-07	0	611
TCGA-D8-A1JM-01A-11R-A13Q-07	0	590
TCGA-D8-A1JN-01A-11R-A13Q-07	0	620
TCGA-D8-A1JP-01A-11R-A13Q-07	0	639
TCGA-D8-A1JS-01A-11R-A13Q-07	0	371
TCGA-D8-A1JT-01A-31R-A13Q-07	0	405
TCGA-D8-A1JU-01A-11R-A13Q-07	0	447
TCGA-D8-A1X5-01A-11R-A14D-07	0	565
TCGA-D8-A1X6-01A-11R-A14M-07	0	541
TCGA-D8-A1X7-01A-11R-A14M-07	0	509
TCGA-D8-A1X8-01A-11R-A14M-07	0	783
TCGA-D8-A1X9-01A-12R-A157-07	0	727
TCGA-D8-A1XA-01A-11R-A14D-07	0	839
TCGA-D8-A1XB-01A-11R-A14D-07	0	552
TCGA-D8-A1XC-01A-11R-A14D-07	1	377
TCGA-D8-A1XD-01A-11R-A14D-07	0	522
TCGA-D8-A1XF-01A-11R-A14D-07	0	463
TCGA-D8-A1XG-01A-11R-A14D-07	0	448
TCGA-D8-A1XJ-01A-11R-A14M-07	0	664
TCGA-D8-A1XK-01A-21R-A14M-07	0	441
TCGA-D8-A1XL-01A-11R-A14M-07	0	606
TCGA-D8-A1XM-01A-21R-A14M-07	0	538
TCGA-D8-A1XO-01A-11R-A14M-07	0	1682
TCGA-D8-A1XQ-01A-11R-A14M-07	0	499
TCGA-D8-A1XR-01A-11R-A14M-07	0	482
TCGA-D8-A1XT-01A-11R-A14M-07	0	506
TCGA-D8-A1XU-01A-11R-A14M-07	0	395
TCGA-D8-A1XV-01A-11R-A14M-07	0	461
TCGA-D8-A1XW-01A-11R-A14M-07	0	1309
TCGA-D8-A1XY-01A-11R-A14M-07	0	503
TCGA-D8-A1XZ-01A-11R-A14M-07	0	466
TCGA-D8-A1Y0-01A-11R-A14M-07	0	472
TCGA-D8-A1Y1-01A-21R-A14M-07	1	302
TCGA-D8-A1Y2-01A-11R-A157-07	0	433
TCGA-D8-A1Y3-01A-11R-A157-07	0	430
TCGA-D8-A27E-01A-11R-A16F-07	0	530
TCGA-D8-A27F-01A-11R-A16F-07	0	488
TCGA-D8-A27G-01A-11R-A16F-07	0	409
TCGA-D8-A27H-01A-11R-A16F-07	0	397
TCGA-D8-A27I-01A-11R-A16F-07	0	439
TCGA-D8-A27K-01A-11R-A16F-07	0	1461
TCGA-D8-A27L-01A-11R-A16F-07	0	499
TCGA-D8-A27M-01A-11R-A16F-07	0	410
TCGA-D8-A27N-01A-11R-A16F-07	0	519
TCGA-D8-A27P-01A-11R-A16F-07	0	49
TCGA-D8-A27R-01A-11R-A16F-07	0	307
TCGA-D8-A27T-01A-11R-A16F-07	0	398
TCGA-D8-A27V-01A-12R-A17B-07	0	381
TCGA-D8-A27W-01A-11R-A16F-07	0	373
TCGA-D8-A3Z5-01A-41R-A24H-07	0	1015
TCGA-D8-A3Z6-01A-11R-A239-07	0	563
TCGA-D8-A4Z1-01A-21R-A266-07	0	659
TCGA-D8-A73U-01A-11R-A33J-07	0	492
TCGA-D8-A73W-01A-22R-A352-07	1	385
TCGA-D8-A73X-01A-11R-A32P-07	0	767
TCGA-E2-A105-01A-11R-A10J-07	0	1308
TCGA-E2-A106-01A-11R-A10J-07	0	2541
TCGA-E2-A107-01A-11R-A10J-07	0	1047
TCGA-E2-A108-01A-13R-A10J-07	0	837
TCGA-E2-A109-01A-11R-A10J-07	0	1417
TCGA-E2-A10A-01A-21R-A115-07	0	1229
TCGA-E2-A10B-01A-11R-A10J-07	0	1141
TCGA-E2-A10C-01A-21R-A10J-07	0	1220
TCGA-E2-A10E-01A-21R-A10J-07	0	865
TCGA-E2-A10F-01A-11R-A10J-07	0	878
TCGA-E2-A14N-01A-31R-A137-07	0	1434
TCGA-E2-A14O-01A-31R-A115-07	0	1359
TCGA-E2-A14P-01A-31R-A12D-07	0	1246
TCGA-E2-A14Q-01A-11R-A12D-07	0	1163
TCGA-E2-A14R-01A-11R-A115-07	0	1174
TCGA-E2-A14T-01A-11R-A115-07	0	2311
TCGA-E2-A14U-01A-11R-A22K-07	0	1318
TCGA-E2-A14V-01A-11R-A12D-07	0	1042
TCGA-E2-A14X-01A-11R-A115-07	0	972
TCGA-E2-A14Y-01A-21R-A12D-07	0	2109
TCGA-E2-A14Z-01A-11R-A115-07	1	563
TCGA-E2-A150-01A-11R-A12D-07	0	1935
TCGA-E2-A152-01A-11R-A12D-07	0	2128
TCGA-E2-A153-01A-12R-A12D-07	0	707
TCGA-E2-A154-01A-11R-A115-07	0	591
TCGA-E2-A155-01A-11R-A12D-07	0	640
TCGA-E2-A156-01A-11R-A12D-07	0	726
TCGA-E2-A158-01A-11R-A12D-07	0	450
TCGA-E2-A159-01A-11R-A115-07	0	762
TCGA-E2-A15A-01A-11R-A12D-07	0	710
TCGA-E2-A15A-06A-11R-A12D-07	0	710
TCGA-E2-A15C-01A-31R-A12D-07	0	694
TCGA-E2-A15D-01A-11R-A115-07	0	526
TCGA-E2-A15E-01A-11R-A12D-07	0	630
TCGA-E2-A15E-06A-11R-A12D-07	0	630
TCGA-E2-A15F-01A-11R-A115-07	0	658
TCGA-E2-A15G-01A-11R-A12D-07	0	554
TCGA-E2-A15H-01A-11R-A12D-07	0	393
TCGA-E2-A15I-01A-21R-A137-07	0	1692
TCGA-E2-A15J-01A-11R-A12P-07	0	1640
TCGA-E2-A15K-01A-11R-A12P-07	0	275
TCGA-E2-A15K-06A-11R-A12P-07	0	275
TCGA-E2-A15L-01A-11R-A12D-07	0	626
TCGA-E2-A15M-01A-11R-A12D-07	1	336
TCGA-E2-A15O-01A-11R-A115-07	0	1545
TCGA-E2-A15P-01A-11R-A115-07	0	595
TCGA-E2-A15R-01A-11R-A115-07	0	1732
TCGA-E2-A15S-01A-11R-A115-07	0	428
TCGA-E2-A15T-01A-11R-A115-07	0	1563
TCGA-E2-A1AZ-01A-11R-A12P-07	0	2329
TCGA-E2-A1B0-01A-11R-A12P-07	0	1631
TCGA-E2-A1B1-01A-21R-A12P-07	0	2653
TCGA-E2-A1B4-01A-11R-A12P-07	1	1004
TCGA-E2-A1B5-01A-21R-A12P-07	0	984
TCGA-E2-A1B6-01A-31R-A12P-07	0	867
TCGA-E2-A1BC-01A-11R-A12P-07	0	501
TCGA-E2-A1BD-01A-11R-A12P-07	0	1133
TCGA-E2-A1IE-01A-11R-A13Q-07	0	2362
TCGA-E2-A1IF-01A-11R-A144-07	0	1138
TCGA-E2-A1IG-01A-11R-A144-07	0	2140
TCGA-E2-A1IH-01A-11R-A13Q-07	0	1026
TCGA-E2-A1II-01A-11R-A144-07	0	1025
TCGA-E2-A1IJ-01A-11R-A144-07	0	865
TCGA-E2-A1IK-01A-11R-A144-07	0	1800
TCGA-E2-A1IL-01A-11R-A14D-07	0	118
TCGA-E2-A1IN-01A-11R-A13Q-07	0	675
TCGA-E2-A1IO-01A-11R-A144-07	0	1855
TCGA-E2-A1IU-01A-11R-A14D-07	0	337
TCGA-E2-A1L6-01A-11R-A13Q-07	0	1648
TCGA-E2-A1L7-01A-11R-A144-07	0	1836
TCGA-E2-A1L8-01A-11R-A13Q-07	0	2240
TCGA-E2-A1L9-01A-11R-A13Q-07	0	598
TCGA-E2-A1LA-01A-11R-A144-07	0	748
TCGA-E2-A1LB-01A-11R-A144-07	0	2306
TCGA-E2-A1LE-01A-12R-A19W-07	1	879
TCGA-E2-A1LG-01A-21R-A14M-07	0	1523
TCGA-E2-A1LH-01A-11R-A14D-07	0	3247
TCGA-E2-A1LI-01A-12R-A157-07	0	3121
TCGA-E2-A1LK-01A-21R-A14D-07	1	266
TCGA-E2-A1LL-01A-11R-A144-07	0	1309
TCGA-E2-A1LS-01A-12R-A157-07	0	1604
TCGA-E2-A2P5-01A-11R-A19W-07	1	821
TCGA-E2-A2P6-01A-11R-A19W-07	0	1051
TCGA-E2-A3DX-01A-21R-A213-07	0	1325
TCGA-E2-A56Z-01A-12R-A29R-07	0	252
TCGA-E2-A570-01A-11R-A29R-07	0	931
TCGA-E2-A572-01A-13R-A31O-07	0	1208
TCGA-E2-A573-01A-11R-A29R-07	0	1062
TCGA-E2-A574-01A-11R-A29R-07	0	1179
TCGA-E2-A576-01A-11R-A31O-07	0	1043
TCGA-E2-A9RU-01A-11R-A41B-07	0	538
TCGA-E9-A1N3-01A-12R-A157-07	0	1059
TCGA-E9-A1N4-01A-11R-A14M-07	0	1000
TCGA-E9-A1N5-01A-11R-A14D-07	0	1120
TCGA-E9-A1N6-01A-11R-A144-07	1	678
TCGA-E9-A1N8-01A-11R-A144-07	0	1039
TCGA-E9-A1N9-01A-11R-A14D-07	0	1101
TCGA-E9-A1NA-01A-11R-A144-07	0	1112
TCGA-E9-A1NC-01A-21R-A26B-07	0	1203
TCGA-E9-A1ND-01A-11R-A144-07	0	1266
TCGA-E9-A1NE-01A-21R-A14M-07	0	1088
TCGA-E9-A1NF-01A-11R-A14D-07	1	1072
TCGA-E9-A1NG-01A-21R-A14M-07	1	786
TCGA-E9-A1NH-01A-11R-A14D-07	0	576
TCGA-E9-A1NI-01A-11R-A14D-07	0	300
TCGA-E9-A1QZ-01A-21R-A169-07	0	755
TCGA-E9-A1R0-01A-22R-A16F-07	0	860
TCGA-E9-A1R2-01A-11R-A14D-07	0	1063
TCGA-E9-A1R3-01A-31R-A14M-07	0	78
TCGA-E9-A1R4-01A-21R-A14D-07	0	186
TCGA-E9-A1R5-01A-11R-A14M-07	0	92
TCGA-E9-A1R6-01A-11R-A14D-07	0	339
TCGA-E9-A1R7-01A-11R-A14M-07	0	1467
TCGA-E9-A1RA-01A-11R-A14D-07	0	1369
TCGA-E9-A1RB-01A-11R-A157-07	1	976
TCGA-E9-A1RC-01A-11R-A157-07	0	1224
TCGA-E9-A1RD-01A-11R-A157-07	0	34
TCGA-E9-A1RE-01A-11R-A157-07	0	1419
TCGA-E9-A1RF-01A-11R-A157-07	0	200
TCGA-E9-A1RG-01A-11R-A14D-07	0	647
TCGA-E9-A1RH-01A-21R-A169-07	0	1417
TCGA-E9-A1RI-01A-11R-A169-07	0	1449
TCGA-E9-A226-01A-21R-A157-07	1	1048
TCGA-E9-A227-01A-11R-A157-07	0	975
TCGA-E9-A228-01A-31R-A157-07	0	1285
TCGA-E9-A229-01A-31R-A157-07	0	1148
TCGA-E9-A22A-01A-11R-A157-07	0	1189
TCGA-E9-A22B-01A-11R-A157-07	0	1167
TCGA-E9-A22D-01A-11R-A157-07	0	1248
TCGA-E9-A22E-01A-11R-A157-07	0	1269
TCGA-E9-A22G-01A-11R-A157-07	0	1239
TCGA-E9-A22H-01A-11R-A157-07	0	1232
TCGA-E9-A243-01A-21R-A169-07	0	612
TCGA-E9-A244-01A-11R-A169-07	0	21
TCGA-E9-A245-01A-22R-A16F-07	0	26
TCGA-E9-A247-01A-11R-A169-07	0	1186
TCGA-E9-A248-01A-11R-A169-07	0	59
TCGA-E9-A249-01A-11R-A169-07	0	217
TCGA-E9-A24A-01A-11R-A169-07	0	747
TCGA-E9-A295-01A-11R-A16F-07	0	375
TCGA-E9-A2JS-01A-11R-A180-07	1	904
TCGA-E9-A2JT-01A-22R-A18M-07	0	288
TCGA-E9-A3HO-01A-11R-A213-07	0	1158
TCGA-E9-A3Q9-01A-11R-A21T-07	0	1001
TCGA-E9-A3QA-01A-61R-A22K-07	0	918
TCGA-E9-A3X8-01A-31R-A22U-07	0	926
TCGA-E9-A54X-01A-11R-A266-07	0	727
TCGA-E9-A54Y-01A-11R-A466-07	0	725
TCGA-E9-A5FK-01A-11R-A27Q-07	0	812
TCGA-E9-A5FL-01A-11R-A27Q-07	0	24
TCGA-E9-A5UO-01A-11R-A28M-07	0	785
TCGA-E9-A5UP-01A-11R-A28M-07	0	803
TCGA-E9-A6HE-01A-11R-A31O-07	0	847
TCGA-EW-A1IW-01A-11R-A13Q-07	0	371
TCGA-EW-A1IX-01A-12R-A144-07	0	1208
TCGA-EW-A1IY-01A-11R-A13Q-07	0	258
TCGA-EW-A1IZ-01A-11R-A13Q-07	0	554
TCGA-EW-A1J1-01A-11R-A13Q-07	0	575
TCGA-EW-A1J2-01A-21R-A13Q-07	0	403
TCGA-EW-A1J3-01A-11R-A13Q-07	0	504
TCGA-EW-A1J5-01A-11R-A13Q-07	0	477
TCGA-EW-A1J6-01A-11R-A13Q-07	0	875
TCGA-EW-A1OV-01A-11R-A144-07	0	789
TCGA-EW-A1OW-01A-21R-A144-07	0	694
TCGA-EW-A1OX-01A-11R-A144-07	0	911
TCGA-EW-A1OY-01A-11R-A144-07	0	908
TCGA-EW-A1OZ-01A-11R-A144-07	0	1229
TCGA-EW-A1P0-01A-11R-A144-07	0	1251
TCGA-EW-A1P1-01A-31R-A14D-07	0	1210
TCGA-EW-A1P3-01A-11R-A144-07	0	1611
TCGA-EW-A1P4-01A-21R-A144-07	0	907
TCGA-EW-A1P5-01A-11R-A144-07	0	703
TCGA-EW-A1P6-01A-11R-A144-07	0	562
TCGA-EW-A1P7-01A-21R-A144-07	0	915
TCGA-EW-A1P8-01A-11R-A144-07	1	239
TCGA-EW-A1PA-01A-11R-A144-07	0	575
TCGA-EW-A1PB-01A-11R-A144-07	0	608
TCGA-EW-A1PC-01B-11R-A21T-07	0	187
TCGA-EW-A1PE-01A-11R-A144-07	0	320
TCGA-EW-A1PF-01A-11R-A144-07	0	439
TCGA-EW-A1PG-01A-11R-A144-07	0	1051
TCGA-EW-A1PH-01A-11R-A14M-07	0	607
TCGA-EW-A2FR-01A-11R-A21T-07	0	1673
TCGA-EW-A2FS-01A-11R-A17B-07	0	1604
TCGA-EW-A2FV-01A-11R-A17B-07	0	788
TCGA-EW-A2FW-01A-11R-A17B-07	0	672
TCGA-EW-A3E8-01B-11R-A24H-07	0	1035
TCGA-EW-A3U0-01A-11R-A22K-07	0	532
TCGA-EW-A423-01A-11R-A24H-07	0	533
TCGA-EW-A424-01A-11R-A24H-07	0	715
TCGA-EW-A6S9-01A-22R-A33J-07	0	463
TCGA-EW-A6SB-01A-12R-A32P-07	0	760
TCGA-EW-A6SC-01A-12R-A32P-07	0	952
TCGA-EW-A6SD-01A-12R-A33J-07	0	1010
TCGA-GI-A2C9-01A-11R-A21T-07	0	3342
TCGA-GM-A2D9-01A-11R-A18M-07	1	1812
TCGA-GM-A2DA-01A-11R-A18M-07	1	6593
TCGA-GM-A2DB-01A-31R-A18M-07	0	2406
TCGA-GM-A2DC-01A-11R-A18M-07	0	2535
TCGA-GM-A2DD-01A-11R-A180-07	0	2282
TCGA-GM-A2DF-01A-11R-A180-07	0	2155
TCGA-GM-A2DH-01A-11R-A180-07	0	2193
TCGA-GM-A2DI-01A-31R-A18M-07	0	2590
TCGA-GM-A2DK-01A-21R-A180-07	0	2645
TCGA-GM-A2DL-01A-11R-A18M-07	0	3519
TCGA-GM-A2DM-01A-11R-A180-07	0	3226
TCGA-GM-A2DN-01A-11R-A180-07	0	3091
TCGA-GM-A2DO-01A-11R-A18M-07	0	2596
TCGA-GM-A3NW-01A-21R-A22K-07	0	3361
TCGA-GM-A3NY-01A-11R-A21T-07	0	1162
TCGA-GM-A3XG-01A-31R-A24H-07	0	1330
TCGA-GM-A3XL-01A-11R-A22U-07	0	2108
TCGA-GM-A3XN-01A-12R-A22U-07	0	2019
TCGA-GM-A4E0-01A-12R-A266-07	0	2191
TCGA-GM-A5PV-01A-11R-A28M-07	0	412
TCGA-GM-A5PX-01A-12R-A28M-07	0	551
TCGA-HN-A2NL-01A-11R-A18M-07	0	79
TCGA-HN-A2OB-01A-21R-A27Q-07	1	1900
TCGA-JL-A3YW-01A-12R-A239-07	0	360
TCGA-JL-A3YX-01A-11R-A22U-07	0	352
TCGA-LD-A66U-01A-11R-A31O-07	0	646
TCGA-LD-A74U-01A-13R-A33J-07	0	402
TCGA-LD-A7W6-01A-81R-A352-07	0	404
TCGA-LD-A9QF-01A-32R-A41B-07	0	323
TCGA-LL-A440-01A-11R-A24H-07	0	759
TCGA-LL-A441-01A-11R-A24H-07	0	996
TCGA-LL-A442-01A-11R-A24H-07	0	889
TCGA-LL-A50Y-01A-11R-A266-07	0	762
TCGA-LL-A5YL-01A-12R-A29R-07	0	519
TCGA-LL-A5YM-01A-11R-A28M-07	0	466
TCGA-LL-A5YN-01A-11R-A28M-07	0	447
TCGA-LL-A5YO-01A-21R-A28M-07	0	440
TCGA-LL-A5YP-01A-21R-A28M-07	0	450
TCGA-LL-A6FQ-01A-11R-A31O-07	0	80
TCGA-LL-A6FR-01A-12R-A31O-07	0	489
TCGA-LL-A73Y-01A-11R-A33J-07	0	477
TCGA-LL-A73Z-01A-11R-A32P-07	1	227
TCGA-LL-A740-01A-21R-A32P-07	0	441
TCGA-LL-A7SZ-01A-32R-A352-07	0	594
TCGA-LL-A7T0-01A-31R-A352-07	0	376
TCGA-LL-A8F5-01A-11R-A36F-07	0	596
TCGA-LL-A9Q3-01A-11R-A41B-07	0	532
TCGA-LQ-A4E4-01A-11R-A266-07	0	849
TCGA-MS-A51U-01A-31R-A266-07	0	681
TCGA-OK-A5Q2-01A-11R-A27Q-07	0	64
TCGA-OL-A5D6-01A-21R-A27Q-07	1	1104
TCGA-OL-A5D7-01A-11R-A27Q-07	0	1780
TCGA-OL-A5D8-01A-11R-A27Q-07	0	973
TCGA-OL-A5DA-01A-11R-A27Q-07	0	1783
TCGA-OL-A5RU-01A-11R-A28M-07	0	1219
TCGA-OL-A5RV-01A-12R-A28M-07	0	1062
TCGA-OL-A5RW-01A-11R-A28M-07	0	1106
TCGA-OL-A5RX-01A-11R-A28M-07	0	878
TCGA-OL-A5RY-01A-21R-A28M-07	0	752
TCGA-OL-A5RZ-01A-11R-A28M-07	0	679
TCGA-OL-A5S0-01A-11R-A28M-07	0	620
TCGA-OL-A66I-01A-21R-A29R-07	0	714
TCGA-OL-A66J-01A-11R-A29R-07	0	1996
TCGA-OL-A66K-01A-11R-A29R-07	1	1275
TCGA-OL-A66L-01A-12R-A31O-07	0	1301
TCGA-OL-A66N-01A-12R-A31O-07	0	792
TCGA-OL-A66O-01A-11R-A31O-07	0	528
TCGA-OL-A66P-01A-11R-A31O-07	0	428
TCGA-OL-A6VO-01A-12R-A33J-07	0	858
TCGA-OL-A6VQ-01A-12R-A41B-07	0	600
TCGA-OL-A6VR-01A-32R-A33J-07	0	1220
TCGA-OL-A97C-01A-32R-A41B-07	0	271
TCGA-PE-A5DC-01A-12R-A27Q-07	1	1430
TCGA-PE-A5DD-01A-12R-A27Q-07	0	1953
TCGA-PE-A5DE-01A-11R-A27Q-07	0	2645
TCGA-PL-A8LX-01A-11R-A41B-07	0	5
TCGA-PL-A8LY-01A-11R-A41B-07	0	8
TCGA-PL-A8LZ-01A-31R-A36F-07	0	302
TCGA-S3-A6ZF-01A-32R-A32P-07	0	572
TCGA-S3-A6ZG-01A-22R-A32P-07	0	562
TCGA-S3-A6ZH-01A-22R-A32P-07	0	641
TCGA-S3-AA0Z-01A-11R-A41B-07	0	629
TCGA-S3-AA10-01A-21R-A41B-07	0	586
TCGA-S3-AA11-01A-31R-A41B-07	0	421
TCGA-S3-AA12-01A-11R-A41B-07	0	574
TCGA-S3-AA14-01A-11R-A41B-07	0	529
TCGA-S3-AA15-01A-11R-A41B-07	0	525
TCGA-S3-AA17-01A-11R-A41B-07	0	424
TCGA-UL-AAZ6-01A-11R-A41B-07	0	518
TCGA-UU-A93S-01A-21R-A41B-07	1	116
TCGA-V7-A7HQ-01A-11R-A33J-07	0	2033
TCGA-W8-A86G-01A-21R-A36F-07	0	347
TCGA-WT-AB41-01A-11R-A41B-07	0	1611
TCGA-WT-AB44-01A-11R-A41B-07	0	883
TCGA-XX-A899-01A-11R-A36F-07	0	467
TCGA-XX-A89A-01A-11R-A36F-07	0	488
TCGA-Z7-A8R5-01A-42R-A41B-07	0	3287
TCGA-Z7-A8R6-01A-11R-A41B-07	0	3256
