# Supplementary material for: Comprehensive research into prognostic and immune signatures of transcription factor family in breast cancer
Source: BMC Med Genomics. 2023 Apr 25;16:87. doi: 10.1186/s12920-023-01521-y (PMC10127334; doi:10.1186/s12920-023-01521-y)
Supplement: Supplementary file 1 — Additional file 1. R code and data. [file 12920_2023_1521_MOESM1_ESM.zip › Supplementary R code and data/univariate Cox/uniCox.txt]

id	HR (95%CI)	P value
MEOX1	0.70 (0.50-0.96)	0.027
RGCC	0.60 (0.43-0.83)	0.002
ZNF106	1.45 (1.05-2.00)	0.025
BHLHE41	0.65 (0.47-0.89)	0.008
LEF1	0.70 (0.50-0.96)	0.029
NFKBIE	0.72 (0.52-0.99)	0.042
NR3C2	0.68 (0.49-0.94)	0.019
KLF15	0.69 (0.50-0.95)	0.022
OVOL1	1.48 (1.07-2.04)	0.018
CBX2	1.38 (1.00-1.91)	0.047
EGR3	0.56 (0.40-0.77)	<0.001
